# Supplementary material for: Endothelial cell cycle state determines propensity for arterial-venous fate
Source: Nat Commun. 2022 Oct 6;13:5891. doi: 10.1038/s41467-022-33324-7 (PMC9537338; doi:10.1038/s41467-022-33324-7)
Supplement: Supplementary file 5 — Supplementary Data 1 [file 41467_2022_33324_MOESM5_ESM.xlsx]

## Sheet: Sheet1
target_id	EG1.1	EG1.2	EG1.3	LG1.1	LG1.2	LG1.3	SG2M.1	SG2M.2	SG2M.3
0610009B22Rik	110.266	238.91	239.098	171.856	196.621	166.062	149.333	93.7015	88.9462
0610010F05Rik	5.00922	6.18856	7.1752	4.88412	6.51738	3.74525	2.18515	4.2479	5.416
0610010K14Rik	230.924	246.172	189.315	229.517	242.53	239.439	374.614	160.373	201.508
0610012G03Rik	6.75567	7.5815	18.2211	9.88231	10.0538	6.94768	18.9035	6.15984	9.49158
0610030E20Rik	5.09617	4.76479	4.19038	4.76259	6.37782	4.25246	6.6528	13.0421	8.95604
0610030E20Rik	5.09617	4.76479	4.19038	4.76259	6.37782	4.25246	6.6528	13.0421	8.95604
0610040J01Rik	0.801788	0.538471	0.290201	0.409448	0.129711	0.477194	1.84331	1.08494	1.0747
1110002E22Rik	0.207342	0.0345964	0.0505257	0	0	0.0281756	0	0.0133333	0.0514859
1110004F10Rik	191.761	306.83	181.152	198.776	196.165	279.72	189.522	222.3	214.731
1110008P14Rik	56.253	137.355	161.947	76.9855	112.923	108.542	101.549	87.2196	72.9273
1110012L19Rik	39.731	67.1185	39.0038	50.5044	49.3721	54.4061	20.647	35.2845	36.8966
1110032A03Rik	39.1915	160.459	188.624	65.2455	130.791	85.1482	51.0043	84.4396	104.894
1110032F04Rik	0	0.243024	0.335143	0.139013	0	0.095973	0	0.0955683	0.012823
1110038F14Rik	63.5051	79.4126	40.3791	61.6891	63.2081	67.9482	58.4778	65.0507	68.3158
1110051M20Rik	60.8139	194.403	205.932	46.0758	115.774	132.888	68.2369	173.381	159.693
1110059E24Rik	59.7981	101.142	94.3271	79.3369	79.6525	77.5048	69.7737	50.6339	51.9668
1110059G10Rik	45.9954	74.5723	96.0664	66.6388	79.7625	54.2558	61.9686	31.5739	36.2261
1110065P20Rik	36.7835	64.5167	70.7216	45.8424	81.2784	45.5667	76.7893	53.1366	51.0918
1190005I06Rik	5.56704	30.6189	34.1411	3.98565	26.7407	24.5165	19.9149	65.8741	53.0111
1190007I07Rik	49.5196	88.2182	101.512	70.736	93.136	70.6915	73.6621	48.0168	55.971
1300017J02Rik	0.698007	1.24756	1.24598	0.42316	1.549	0.0625837	0.0120407	2.67594	1.91767
1500009C09Rik	0.00947936	0.39468	0.0904248	0.028889	0.530763	0.0835969	0.0184968	0.18536	0.291201
1500009L16Rik	7.47205	11.035	11.7264	5.5412	9.61471	9.34037	8.34421	5.40451	3.9625
1500011B03Rik	131.598	401.668	355.898	179.182	268.774	262.912	154.119	236.293	231.771
1600012H06Rik	23.9996	22.0488	17.791	19.2434	15.1928	29.0622	19.4908	22.4999	21.188
1600014C10Rik	8.67729	2.36463	2.12589	6.15071	2.85996	5.94348	5.97193	5.2149	7.03311
1600014C23Rik	0.669867	1.70427	3.64701	0.705267	3.8953	0.476175	2.08208	0.593683	3.14933
1600029O15Rik	0.357927	0.212738	0.644803	0.322131	0.61063	0.091344	0.494231	0.215852	0.46553
1700001C19Rik	3.9297	1.50981	0.866292	4.9321	4.68324	3.3655	4.86092	0.844296	2.7646
1700001C19Rik	3.9297	1.50981	0.866292	4.9321	4.68324	3.3655	4.86092	0.844296	2.7646
1700001K19Rik	0.453316	0.183393	0.846072	0.420474	1.14612	0.686111	0	1.16475	1.26533
1700001P01Rik	0.466624	0.545214	0.211083	0.2105	0.0719224	0	0.646893	0.739449	1.65439
1700003E16Rik	0.330689	0.134468	0.271645	0	0.0898664	0.0763348	0	1.57289	0.975673
1700003F12Rik	0.0704963	0.533136	0.726752	0.683909	1.04726	0.408095	0.839853	1.98553	2.51571
1700007E05Rik	0.545822	0.270943	1.1806	0.723727	0.719752	0.672925	0.728271	0.246098	0.3931
1700007K13Rik	3.22691	11.6809	10.4139	1.8961	7.54747	8.40132	4.31604	8.62083	2.8647
1700008O03Rik	0.229498	1.8253	3.65182	0.28773	0.957089	0.727501	0.157288	1.35657	1.63206
1700010I14Rik	0.209506	0.546798	0.125743	0.560187	0.730331	0.43479	0.756032	0.0800556	0
1700016C15Rik	0.189654	0.119467	0.447361	0.483743	0.495275	0.0643318	0.454226	0	0.208697
1700016D06Rik	0.329656	0.686977	0.948115	0.515332	0.485878	0.226685	0.443863	0.762596	0.308396
1700016K19Rik	0.439427	1.0532	0.588612	0.28411	0.0440284	0.25627	0	0.17117	1.74008
1700017B05Rik	5.74848	1.15812	1.35275	1.33562	2.00955	2.19182	4.28499	5.42232	5.39888
1700019D03Rik	1.48534	6.71253	4.12464	0.759412	2.3788	4.29761	1.18849	3.95809	3.10881
1700020D05Rik	0.134692	0.720296	0.956631	0.388488	0.233634	0.256367	0	0.0905492	0.584229
1700024J04Rik	0.313421	0.0883455	0.136714	0.259188	0.303645	0.038975	0.0765017	0.17079	0.131695
1700025G04Rik	3.68211	5.62537	5.73429	2.94271	7.2326	6.68608	11.9465	22.9684	21.5456
1700028B04Rik	0.527481	0.405489	0.71809	0.443787	0.359086	0.252249	0.395377	0.459279	0.610463
1700028J19Rik	1.83372	1.47848	0.843168	2.0072	2.17955	1.29221	2.40484	1.12227	2.3264
1700028K03Rik	0.520009	0.26032	0.869464	0.0466997	0.152081	0.0482272	0.310738	0.0653728	0.115301
1700029I15Rik	0.217436	1.35271	2.20245	0	1.34392	1.14091	0	2.53341	1.04962
1700029J07Rik	2.41095	13.303	9.31511	1.94037	4.67984	9.19183	2.74309	11.8184	13.9233
1700030C10Rik	1.22756	0	0	0.166826	0.553224	0.859332	5.49139	1.06485	0.119018
1700030C10Rik	1.22756	0	0	0.166826	0.553224	0.859332	5.49139	1.06485	0.119018
1700030J22Rik	0.317562	1.7684	1.21413	0.392142	1.03755	1.28025	1.03974	3.99959	2.16865
1700030K09Rik	4.57366	3.15805	9.86703	3.60979	3.98938	4.10956	7.08514	7.2157	7.66381
1700034I23Rik	0	0	0.185029	0.00903421	0.261186	0.0648421	0	0.390253	0.487372
1700034I23Rik	0	0	0.185029	0.00903421	0.261186	0.0648421	0	0.390253	0.487372
1700034J05Rik	0.196429	0.10326	0.258272	0.125062	0.165373	0.0633604	0.186859	0.0810866	0.18493
1700037C18Rik	5.13956	7.55382	7.37823	3.1066	4.59578	5.74193	6.34745	7.04365	4.18477
1700037H04Rik	25.9627	20.4646	6.65353	18.1432	16.965	35.0248	22.36	31.7278	31.452
1700056E22Rik	0.239288	0.22587	0.833792	0.633593	1.70282	0.579602	0.780025	0.580382	0.351128
1700057G04Rik	0.705397	0.599301	0.858912	1.79683	0.245352	0.383373	1.10407	0.627476	0.817515
1700064H15Rik	0.418043	0.596344	4.78811	1.54202	1.24496	0.662011	0	0	0.542841
1700066B19Rik	0.641953	0.444768	0.521696	0.70891	0.354621	0.866855	0.305754	0.366978	0.328425
1700066M21Rik	2.1129	1.81932	1.82508	0.794225	2.41441	1.73789	6.69842	2.24637	3.48503
1700067K01Rik	0.388684	0.931334	1.18882	0.231038	0.43285	0.92828	0.297771	1.1535	0.408401
1700069L16Rik	0.667287	0.704019	0.369878	1.6557	1.08025	0.359029	0	0	0
1700084J12Rik	0.287799	0.401491	0.835614	0.459173	0.375487	0.114488	0.254493	0.604595	0.509809
1700086L19Rik	0.414611	0.551719	0.686831	0	0.579756	0.206011	0	0	0
1700088E04Rik	10.2836	58.585	56.1858	6.79448	32.2139	27.1727	12.8989	28.0123	31.4884
1700094D03Rik	2.15693	2.52843	6.85609	2.29406	3.29411	1.98303	1.74479	1.8028	2.05261
1700102P08Rik	1.083	0.574768	1.72737	0.789725	0.469466	0.551867	1.05224	1.08521	1.78428
1700109H08Rik	1.65491	2.38945	5.98184	1.08001	4.70118	2.08649	1.3555	3.50817	2.11944
1700123O20Rik	58.8755	74.1148	39.81	63.9237	55.8402	58.4491	67.2061	41.9065	44.9521
1700125H20Rik	1.09965	0.6875	0	0.371383	1.58537	0.198331	0	0	1.26953
1700128F08Rik	0.259335	0.20256	0.409835	0.432135	0.216833	0.231976	0.224776	0.627365	0.569857
1810009A15Rik	200.403	394.583	336.441	193.396	292.616	286.675	283.535	226.574	230.98
1810010H24Rik	0.472849	4.60996	5.74866	2.03704	3.24291	4.69529	1.12638	5.35492	4.46117
1810013L24Rik	5.61231	6.46793	10.5021	9.92468	5.97364	5.72697	4.641	2.67449	5.45885
1810014B01Rik	14.4089	13.0174	18.1564	15.3185	18.1236	15.9614	8.98915	10.3126	8.14025
1810024B03Rik	3.56087	5.4447	9.9466	5.7559	8.25898	3.06597	3.67918	1.9504	2.03591
1810030O07Rik	20.0897	12.652	10.2326	18.7254	11.6764	21.7075	15.0282	13.5756	15.0519
1810037I17Rik	219.419	285.461	361.388	326.766	351.826	231.4	345.292	109.407	143.118
1810055G02Rik	7.7239	3.63954	2.62523	2.61887	2.97499	8.64039	7.28797	11.7899	14.2848
1810062G17Rik	3.06496	1.74603	1.92125	2.98328	5.75466	1.36788	0.636599	0.416398	1.80583
2010109A12Rik	1.17948	2.20713	2.27185	1.24625	3.40247	1.11048	0	3.01475	3.44036
2010300C02Rik	0.49466	0.123548	0.41527	0.300842	0.381734	0.200609	0.283681	0	0.312968
2010315B03Rik	7.96127	16.1495	13.0308	13.0374	18.1267	15.2638	13.39	12.1666	9.31573
2010315B03Rik	7.96127	16.1495	13.0308	13.0374	18.1267	15.2638	13.39	12.1666	9.31573
2200002D01Rik	16.7766	5.05998	11.0919	31.6926	24.8543	9.58312	21.1759	1.73891	2.66065
2210010C04Rik	0.0720526	0.0925755	0.0765267	0.189431	0.135661	0.019531	0.0638397	0.285417	0.12536
2210016F16Rik	1.69691	0.699714	1.98893	1.77122	2.31038	1.55017	5.31459	4.03411	5.3354
2210016L21Rik	33.5297	39.3664	14.9032	22.7151	18.9635	40.6356	20.0608	47.7674	43.001
2210017I01Rik	0.352774	0.198667	1.0104	0.278944	0.121088	0.100266	0.12527	0.44942	0.135168
2210408I21Rik	7.78583	19.5318	22.3298	14.232	20.4061	11.1305	4.05779	6.67626	10.0553
2210418O10Rik	5.07943	15.0085	9.32469	10.7618	13.0461	6.53535	7.43334	4.08889	3.29316
2300009A05Rik	12.0704	55.6319	90.088	19.2123	60.8654	33.1115	26.3645	36.8776	52.2305
2310009B15Rik	79.6469	163.181	191.228	102.79	159.217	104.314	120.581	59.8916	87.3942
2310011J03Rik	24.6189	12.9932	6.53197	15.603	7.91784	18.9823	25.7015	30.9427	38.0793
2310022A10Rik	9.38233	11.8688	23.623	8.83558	12.9789	8.89827	13.6872	12.5708	8.77671
2310022B05Rik	7.12741	4.27509	7.43336	5.58908	5.11938	4.09301	5.6442	3.06304	2.77352
2310030G06Rik	0.482966	1.33319	0.365799	0.826405	0.183545	1.03911	0	0.714918	1.25685
2310033P09Rik	47.4031	34.2726	20.5436	50.551	42.2749	42.1936	33.4403	25.862	31.483
2310034G01Rik	1.80218	5.21872	5.94407	1.44684	2.26932	3.74516	4.76702	3.79277	4.09523
2310039H08Rik	70.2409	132.1	144.291	85.3917	112.318	95.2865	109.254	51.2591	64.7813
2310057M21Rik	12.2208	12.0865	3.41446	14.023	6.39884	19.4117	17.7738	11.6179	14.3491
2310061I04Rik	18.6077	38.0579	23.0978	17.0036	21.7187	29.7181	24.4245	31.1592	41.8541
2410002F23Rik	27.7031	14.9023	17.3179	13.5869	14.3035	20.9162	15.0295	52.4394	43.038
2410004B18Rik	41.4215	47.5511	36.7835	26.3937	32.6997	48.899	41.5642	48.136	45.3194
2410004P03Rik	0.373918	0.249818	0.499106	0.473227	0.406298	0.371909	0.387302	0.421901	0.329165
2410024N13Rik	0.488171	0.548921	1.38521	0.952893	0.524375	0.15717	0.485147	1.81969	2.3625
2410131K14Rik	2.69451	2.73085	2.08037	1.49694	1.70054	2.8508	1.40138	6.92298	7.00571
2510002D24Rik	33.1067	70.7183	39.292	33.533	40.405	59.9782	17.5012	69.2749	75.9077
2510009E07Rik	6.65167	13.3187	21.3773	8.8414	13.467	7.00154	6.12665	13.9311	11.8701
2510039O18Rik	5.43554	3.44348	5.22299	4.71509	3.76661	4.09091	3.40834	3.0847	3.20647
2610001J05Rik	116.212	99.0716	76.86	138.379	105.397	98.4034	93.4842	46.7514	57.7773
2610002M06Rik	6.71724	11.5254	5.75383	10.2795	8.93883	8.81585	7.26847	5.99614	7.77112
2610005L07Rik	15.6567	15.2064	7.09821	17.2538	10.6574	19.6114	10.2692	27.5499	21.7964
2610008E11Rik	7.81345	6.92689	8.28663	7.60124	8.38809	9.11916	7.19017	17.0683	10.9367
2610021A01Rik	5.09376	4.29753	5.32754	4.70606	4.66447	6.45051	5.80803	14.2084	7.51145
2610024D14Rik	0	1.87178	1.09832	1.67824	3.93564	0.790852	0.81061	2.66836	2.13285
2610044O15Rik8	27.2388	43.2623	43.7417	39.742	46.2975	31.8954	32.7022	40.1585	35.8677
2610301B20Rik	12.7815	51.7312	28.4529	22.9665	26.0962	31.7855	13.6415	32.6186	20.9291
2610318N02Rik	18.1013	11.6076	5.86518	8.31283	7.40095	14.9815	34.1424	11.0566	14.2247
2610507B11Rik	8.58148	15.0117	8.30831	12.3289	12.7962	7.17228	19.1734	17.3284	12.9564
2610528A11Rik	0.445616	0.864782	0.361647	0.03593	0.674719	0.79046	0	0.485273	1.77793
2700049A03Rik	4.16989	5.9386	6.44743	4.84231	5.96225	6.12439	5.894	15.6834	16.736
2700062C07Rik	20.6816	51.8184	38.8469	25.3663	38.759	45.9779	39.5741	24.0365	37.2448
2700081O15Rik	3.8182	4.19492	8.76635	3.98443	4.96237	2.88371	1.79344	3.00561	2.51645
2700097O09Rik	19.034	43.1838	25.6068	22.1515	34.6393	29.133	36.5506	25.0297	26.307
2700099C18Rik	20.1029	11.4805	2.85391	9.30037	6.25612	14.7508	60.3579	10.8701	18.7561
2810004N23Rik	23.9374	14.68	11.5368	18.685	15.1257	15.9329	27.3795	14.3299	15.8706
2810006K23Rik	17.5925	15.0791	5.97625	11.2803	10.429	17.041	20.9756	19.503	15.4395
2810021J22Rik	1.42397	2.62562	2.15042	1.57029	1.23938	2.74371	1.25506	5.34077	1.75999
2810025M15Rik	165.19	116.684	81.8615	155.705	132.42	123.129	213.639	76.1231	78.2998
2810039B14Rik	3.91756	9.59877	10.52	3.77143	4.78467	7.19276	2.6398	10.2786	8.26234
2810408A11Rik	3.78576	3.97785	1.89424	2.19706	0.779393	4.05933	2.52582	5.17035	4.48546
2900026A02Rik	4.70272	3.28183	5.27203	6.69759	5.0709	3.03555	2.38212	1.6311	1.92948
3000002C10Rik	3.71515	4.40514	2.80238	1.7536	2.94773	4.28238	2.65679	11.1036	8.42043
3110001I22Rik	7.66102	8.52997	3.82765	4.85232	4.93525	7.95661	3.31382	4.52534	4.80325
3110009E18Rik	20.308	49.7516	66.216	24.5521	46.1711	34.5035	32.0013	19.8673	18.3712
3110021N24Rik	0.708517	0.607662	0.574428	0.737511	0.686147	0.437059	0.130586	0.688769	0.632542
3110040N11Rik	71.164	96.6649	70.6553	74.2426	91.1989	75.5333	75.5414	55.0106	56.7368
3110053B16Rik	1.40511	0.796309	0.822048	1.25321	0.625376	0.963915	1.44839	1.08509	2.35436
3110070M22Rik	1.63457	3.29537	3.21188	0.987473	2.38856	3.55628	1.46262	2.9074	1.45819
3110082I17Rik	23.1015	9.94432	4.12311	11.183	8.23134	14.3334	16.0421	16.7815	14.948
3300002I08Rik	4.30805	9.72082	7.26226	6.05297	9.03519	5.83388	4.37511	9.02121	6.89619
3830403N18Rik	8.3957	15.0096	31.7649	12.2885	17.4107	10.8833	15.5763	1.92929	4.86923
3830406C13Rik	48.2688	43.8353	43.5835	51.1936	48.5847	45.0737	28.1968	29.0217	36.9029
4430402I18Rik	0.597312	0.455885	1.68525	2.08034	0.259091	1.17599	0	1.00233	0.953189
4632433K11Rik	0.446117	0.436498	2.1943	1.00559	0.456154	0.460836	1.56043	1.41295	0.514919
4833420G17Rik	27.2202	52.4009	45.0236	32.2314	35.7536	39.773	21.3793	62.8055	47.7143
4833439L19Rik	70.9246	78.5536	57.5874	34.4087	40.1775	127.95	31.3211	209.777	150.03
4921507P07Rik	0.363127	0.496592	0.695967	0.294108	0.0151564	0.645428	0.136963	0.382243	0.0279777
4921524J17Rik	75.9471	88.539	79.225	124.624	100.051	85.3073	73.0268	34.9441	39.6958
4921536K21Rik	0.0534832	0.151143	0.052667	0.0569586	0.0553448	0.0954972	0.031262	0.0633955	0.0510366
4930402H24Rik	9.72482	11.0569	12.4277	12.5612	14.1106	10.3428	10.4048	24.8628	19.1099
4930415O20Rik	0.382191	0.542864	1.52742	0.489251	0	0.461253	0	1.33204	0.888128
4930430F08Rik	8.30063	10.1864	9.07921	6.29579	7.47212	7.9548	7.60279	9.36271	9.21999
4930431P19Rik	0.959792	3.2131	3.14527	0.575585	1.94978	1.73119	0.678968	2.56809	2.4812
4930432E11Rik	0.0109604	0.0103165	0.0237921	0.016649	0.0251425	0.00840016	0.0308009	0.0119246	0.00575562
4930432K21Rik	0.281137	0.366235	0.484038	0.137848	0.660455	0.636091	0.290017	1.37632	2.56243
4930442H23Rik	0.203599	0.0715608	0.671108	0.311495	0.333118	0.435165	0.491375	0.547029	0.507579
4930444P10Rik	0.360245	0.446207	1.4298	0.604681	0.79997	0.208323	0.195425	1.14081	0.312856
4930447C04Rik	11.2116	38.7117	45.3766	8.13856	26.7518	14.2282	2.75998	27.7476	31.0853
4930451G09Rik	1.71241	5.35774	2.81093	1.58931	2.90158	5.1224	1.47894	10.0535	8.76567
4930452B06Rik	0.96235	0.160277	0.547729	0.96481	0.373451	1.06354	2.43102	1.66713	0.713124
4930453N24Rik	24.2966	30.07	24.2314	21.3187	25.8329	25.136	26.2304	20.4911	18.6245
4930465K10Rik	0.250517	0.684337	0.639228	0.407333	0.742661	0.0944572	0.194563	1.42835	0.423577
4930465K10Rik	0.250517	0.684337	0.639228	0.407333	0.742661	0.0944572	0.194563	1.42835	0.423577
4930474N05Rik	0.100928	0.223113	0.214269	0.144221	0.167035	0.0376064	0.184531	0.198076	0.144002
4930503L19Rik	24.4473	14.8986	23.7358	20.1701	17.5185	17.1247	32.8757	12.4378	13.34
4930507D05Rik	0.194222	0.406682	0.121992	0.199526	0	0.355031	0.0311575	1.08641	0.600332
4930516K23Rik	0.0855162	0.0640122	0.270506	0.080852	0.136277	0.0621341	0.0728628	0.0910925	0.127254
4930518I15Rik	1.75576	1.37455	3.06615	1.53211	1.94915	1.42619	2.00498	2.47324	2.82963
4930519G04Rik	0.10204	0.043606	0.297283	0.164496	0.16243	0.129352	0.155388	0.247677	0.427263
4930522L14Rik	19.0043	21.3853	26.7654	29.5301	33.1003	24.257	20.5166	9.85249	13.0857
4930523C07Rik	28.2627	16.1427	17.2027	37.4661	24.4782	26.391	25.1981	9.77784	13.8194
4930526A20Rik	1.33204	1.90951	4.44568	1.38309	2.92193	1.52402	1.39577	4.2192	5.16876
4930529C04Rik	0.777183	0.874392	2.02902	0.781251	0.727914	0.503687	0.855082	0.221462	0.200454
4930548H24Rik	0.333964	0.184957	0.390915	0.375855	0.410592	0.229026	0.387268	0.40453	0.555895
4930550C14Rik	2.29935	1.81444	1.70383	4.5718	4.89279	1.35127	2.31282	0.750225	0.27795
4930562C15Rik	0.139759	0.213462	0.0795627	0.342841	0.304454	0.199325	0.557057	0.671016	0.714795
4930578G10Rik	1.97328	1.75039	2.4578	1.72997	2.39861	3.20594	1.37767	3.53617	4.62401
4930579G24Rik	11.1648	5.61283	3.90372	5.29867	3.1581	10.5822	22.8387	12.66	14.6351
4930590J08Rik	0.577211	0.0858137	0.781681	0.453022	0.192668	0.648893	1.35841	0.532458	0.196142
4931406B18Rik	0.190591	0.224476	0.453891	0.222106	0.112256	0.136382	0.16457	0.183227	0.234061
4931406C07Rik	6.13482	6.79964	10.5348	8.97791	7.68201	5.87012	5.69573	5.17794	5.94534
4931406P16Rik	57.6059	54.6857	93.6475	134.803	117.959	47.2822	70.8003	33.743	26.8222
4931414P19Rik	1.07284	0.587906	1.26702	0.489943	0.388481	0.823659	1.56578	2.10896	1.53134
4931422A03Rik	2.9377	1.84433	2.62875	6.94704	3.08946	1.60297	0.285242	1.05273	1.16684
4931428F04Rik	2.72129	1.81766	2.71239	0.99946	2.94012	1.48803	0.260492	8.52165	2.54443
4931428L18Rik	0.68351	0.706007	0.485985	0.713984	1.02701	0.647502	3.14035	1.25304	2.27551
4931440P22Rik	1.1393	1.68828	2.6085	2.87605	2.09454	2.04352	0.928568	1.8604	2.84094
4932411N23Rik	0.0761398	0.101897	0.148493	0.0670306	0.0828709	0.0436325	0.0234126	0.0473655	0.142959
4932414N04Rik	0.719712	0.870608	1.12497	0.631409	0.889874	0.528271	0.732461	1.90032	2.16401
4932438A13Rik	18.7573	24.8616	36.1909	28.0656	22.887	13.9767	23.3389	19.8276	18.3357
4933412A08Rik	0.321238	0.41776	0.435265	0.215282	0.295791	0.289635	0.816693	1.61352	1.69834
4933415A04Rik	1.7747	0.436735	2.31114	1.28723	2.04207	0.871331	1.6551	0.366286	0.29222
4933424G06Rik	0.444234	0.588185	0.912082	0.952325	0	0.878139	0	0.995674	0.522811
4933427D14Rik	9.6842	8.0439	8.2401	15.2161	14.534	8.66293	19.3237	15.2423	15.2379
4933427G23Rik	0.0339528	0.214428	0.186618	0.135973	0.187959	0.0597294	0.131769	0.1685	0.136681
4933427I04Rik	0.446289	0.571602	0.700952	0.719286	0.708761	0.256516	0.434819	0.625673	0.974715
4933428G20Rik	0.746744	0.376153	0.536564	0.358611	0.477727	0.245474	0.559037	0.267536	0.740457
4933430I17Rik	0.119834	0.0677635	0.0777091	0.389327	0.165599	0.0557116	0	0	0.65197
4933434E20Rik	51.5682	78.0955	57.6835	54.072	50.9996	67.2845	41.8208	75.9408	74.5519
4933434E20Rik	51.5682	78.0955	57.6835	54.072	50.9996	67.2845	41.8208	75.9408	74.5519
5031439G07Rik	1.80606	1.06837	1.99532	1.22663	1.77214	1.05114	1.56343	1.48053	1.389
5033404E19Rik	1.58145	0.282315	0.441751	0.761222	0	0.659617	1.8658	0.168389	0
5330417C22Rik	0.00459183	0.0842981	0.176555	0.00674367	0.348539	0.0938213	0	0.189271	0
5430403G16Rik	1.66452	1.9362	3.08575	2.74421	2.2356	1.97843	2.77817	1.87437	2.20169
5430427O19Rik	0.0144867	0.0818518	0.0282598	0.0440514	0.0467989	0.197043	0	0.0162488	0.0430285
5430437J10Rik	0.327828	0.0612093	0.434129	0.172679	0.286213	0.250807	0.26337	0.611749	0.257159
5530401A14Rik	0.616774	0.176463	0.295081	0.310135	0.0965872	0.246111	1.15271	0.172594	0.113583
5730409E04Rik	2.21993	1.74127	1.565	2.54792	1.04523	1.79811	1.41342	2.80167	2.16282
5730455P16Rik	23.3269	20.7007	35.5047	22.7506	26.0365	25.0824	29.6193	25.7831	25.8529
5730480H06Rik	21.2385	22.454	23.6717	28.8652	18.3285	22.1528	17.8665	16.5991	18.3766
5730507C01Rik	0.453185	0.502965	0.55361	0.306617	0.430432	0.226448	0.190052	0.261388	0.199274
5730522E02Rik	2.0204	5.86851	3.77671	1.29715	3.4594	2.45093	1.56402	4.44864	7.13371
5830417I10Rik	1.96173	1.12012	0.774518	1.35603	0.992117	1.26763	2.46153	3.56552	3.59787
6030445D17Rik	0.151155	0.0722363	0.114829	0.165868	0.344782	0.0507932	0.477051	0.171831	0.52363
6030458C11Rik	9.54156	6.63096	8.40421	9.4983	8.36157	8.95088	7.44861	10.7713	10.153
6030468B19Rik	0.339712	0.240407	0.137157	0.129642	0.110432	0.470055	0.165995	0.170982	0.241284
6330403K07Rik	7.32712	21.1626	9.29789	2.36629	10.0686	17.752	0.0378764	23.7832	21.0722
6330409D20Rik	0.905296	1.3428	2.22967	0.188366	1.0674	1.32944	0.0788727	0.391002	0.238974
6330549D23Rik	0.639391	0.488535	0.998941	0.780593	0.562755	0.336706	1.36216	0.67016	1.04908
6430548M08Rik	5.72553	8.7292	21.3561	7.88134	7.40877	7.94541	3.33423	5.69047	4.18884
6430550D23Rik	0.141937	0.833013	2.07906	1.28003	1.17029	1.37418	0.334549	2.22934	4.19158
6430571L13Rik	1.3854	5.35167	5.19432	0.901522	2.84232	3.3592	1.81531	8.24853	9.02033
6720489N17Rik	2.43846	2.80541	1.59216	2.44456	1.8195	2.48403	5.18627	1.29931	0.808016
6820431F20Rik	40.7867	45.8902	71.4987	47.2015	48.3615	38.3395	38.9741	52.6859	36.0559
7530428D23Rik	0.622219	0.585038	0.23431	0.294805	0.442997	0.898169	2.99708	1.89259	0.257782
8030462N17Rik	3.27977	6.73993	16.0561	4.28857	6.78113	3.57051	2.24169	4.93485	4.35818
8030462N17Rik	3.27977	6.73993	16.0561	4.28857	6.78113	3.57051	2.24169	4.93485	4.35818
9030025P20Rik	8.11784	11.8032	8.48163	7.3623	5.71504	9.67108	8.98636	12.9961	8.32587
9030612E09Rik	1.31459	1.93626	3.13065	1.44131	1.78258	1.2044	1.90533	1.48009	1.26158
9030624G23Rik	0.202358	0.254118	0.104402	0.297723	0.073918	0.0874784	0.289858	0.289049	0.220394
9130008F23Rik	1.20049	4.45561	4.42573	1.41003	1.49642	2.40398	2.54762	3.30667	3.21589
9130019O22Rik	1.35689	0.274909	0.189642	0.365815	0.355324	0.316992	1.62088	0.986901	0.682316
9130023H24Rik	0.879754	0.833238	1.1153	0.649828	0.847333	1.12708	0.321071	0.97537	0.641564
9130230L23Rik	1.1524	1.35075	3.10068	1.27496	1.80424	0.795366	1.89613	1.07605	1.29764
9130401M01Rik	30.7395	30.8401	10.1146	18.6972	17.9087	33.4426	25.093	39.7235	40.4109
9130401M01Rik	30.7395	30.8401	10.1146	18.6972	17.9087	33.4426	25.093	39.7235	40.4109
9330159F19Rik	0.60062	1.55846	2.86932	0.979279	1.10486	1.17471	0.959991	2.59773	1.65534
9330182L06Rik	0.166475	0.627485	1.4441	0.0344141	0.515136	0.361806	0.078138	1.04646	0.74603
9330182O14Rik	0.0479943	0.213196	0.480525	0.0313116	0.177533	0.102269	0.0400981	0.231007	0.131311
9430015G10Rik	6.4398	4.9966	4.81922	2.39941	3.97406	5.15882	5.25143	12.7014	10.0355
9430025C20Rik	1.21336	1.58088	3.36289	2.27822	2.2193	0.987891	3.00435	0.735098	1.32826
9430038I01Rik	32.4745	22.8531	20.0854	31.7116	26.8374	31.2149	28.6488	17.4829	19.1225
9530050K03Rik	0.0876613	0.0649042	0.203544	0.183174	0.120022	0.0842728	0.147641	0.0773854	0.240346
9530068E07Rik	54.0505	24.6979	18.5566	32.8807	23.0014	42.0151	35.5978	72.6002	58.6571
9530077C05Rik	1.86125	4.24045	2.65237	0.750346	2.01696	3.15525	3.33438	2.75756	5.07039
9930012K11Rik	16.0326	3.90285	2.42347	9.18181	4.89931	9.9551	5.53422	4.00428	3.78063
9930021J03Rik	3.8269	4.4755	9.23856	4.67371	5.19051	3.72809	2.31099	5.12302	3.56152
9930104L06Rik	3.76239	2.38538	3.25529	3.68637	5.72885	2.09344	1.32033	4.31707	4.34273
9930111J21Rik1	0.162529	0.093257	0.0296323	0.214314	0.0687851	0.0484577	0.128344	0.16805	0.0623979
9930111J21Rik2	2.48544	0.917815	1.2964	3.6132	2.17608	0.959104	3.06891	1.51719	1.47915
A030005L19Rik	0.575818	0.281373	1.68737	0	0	0.0403321	0	0.202393	0.637211
A130006I12Rik	2.59675	5.02953	2.64185	5.53295	5.95577	5.49874	0	1.48644	3.18322
A130010J15Rik	4.28085	1.79922	1.91936	2.39383	2.34576	3.91471	3.15014	2.52263	3.8837
A2m	1.58193	0.0496598	0.257325	0.080168	0.0908324	0.344536	0.872725	0.788978	0.20854
A330044P14Rik	0.275553	0.519309	0.531608	0.369054	0.369995	0.403427	0.433625	1.04495	0.595135
A3galt2	0.237674	0.0682876	0.162205	0.122514	0.206402	0.0279127	0.42364	0.103168	0.520153
A430005L14Rik	82.7786	100.774	40.3991	68.3117	69.0666	98.6976	102.572	79.5772	68.104
A430033K04Rik	4.32104	4.86421	5.60809	2.97606	3.75386	3.54276	3.28826	7.45799	6.72743
A4galt	0.812649	0.365495	0.512477	1.75618	0.632547	0.297607	1.36504	0.41878	0.844292
A530016L24Rik	0.652877	0.0741725	0.48192	0.095834	0	0.223878	0.245462	0	0
A530064D06Rik	0.209617	0.299816	0.429374	0.281733	0.266609	0.0938673	0.207849	0.311909	0.254519
A530064D06Rik	0.209617	0.299816	0.429374	0.281733	0.266609	0.0938673	0.207849	0.311909	0.254519
A630001G21Rik	1.57613	1.07596	2.41707	2.65726	2.84027	1.2795	1.82008	2.59419	3.24224
A630010A05Rik	0.274685	0.305912	0.46282	0.556596	0.53845	0.32595	0.184802	0.959531	0.534857
A630073D07Rik	0.615263	0.492409	0.805097	1.01167	1.04958	0.598129	0.733122	0.451194	0.61507
A630089N07Rik	11.432	9.31141	5.4821	10.4356	7.23572	11.959	12.287	11.3944	10.2542
A730046J19Rik	0.421087	4.46642	6.26148	0.104496	3.04868	2.85282	0	6.92733	3.71673
A730049H05Rik	1.19153	0.522199	1.04581	1.04907	1.86726	0.990071	0.8283	0.147815	0
A730061H03Rik	0.607225	0.350346	0.377562	0.705663	1.34351	0.397971	0	0.435709	1.97815
A730071L15Rik	1.51332	0.875716	0.337686	1.52863	2.35448	0.898383	1.13135	1.20244	0.650255
A830005F24Rik	0.348123	1.45112	0.869783	1.75468	0.962246	1.58225	1.64488	1.58861	0
A830018L16Rik	0.434898	0.673374	1.51021	0.617097	0.472769	0.281716	0.0554123	0.5031	0.48164
A930002H24Rik	3.48549	4.20334	2.1742	2.33458	1.49659	3.78858	1.04423	3.3645	3.98228
A930004D18Rik	5.41997	10.786	6.29586	10.0699	9.45645	7.21505	12.8117	10.572	7.29617
A930009A15Rik	0.413556	2.2551	3.55949	0.210523	1.87346	0.741269	1.16804	2.16403	2.61814
A930017K11Rik	0.469769	0.0154371	0.0106435	0.157907	0.254382	0.195105	0	0.841928	0.247661
A930017M01Rik	0.463182	0.393956	0.44121	0.226344	0.798768	1.16651	0	0.608207	0.144324
A930033H14Rik	1.09969	1.85758	2.4008	1.66183	1.90353	1.12386	0.423851	2.45656	0.771847
A930035D04Rik	0.578371	0.512579	0	0.620913	0.73818	0.777797	0.687686	1.08526	1.1005
AA413626	1.39389	0.642909	1.15311	0.464224	1.88467	1.37293	0.667444	3.74215	1.44815
AA414768	0.439751	0.611256	0.0769022	0.497489	0	0.427835	1.38455	1.16331	0
AA623943	19.6866	97.6516	57.1885	11.1992	47.3558	80.8282	23.6638	139.171	96.4303
AA986860	0.208133	0.130858	0.221308	0.143899	0.403684	0.161842	0.451508	0.718616	0.118779
Aaas	42.7914	16.8287	16.6697	23.6221	13.4633	26.7482	65.0713	36.743	38.235
Aacs	5.98814	1.47006	2.68354	2.76773	1.98073	3.64233	3.26754	16.7897	12.9099
Aagab	4.70842	2.53742	3.65098	2.02098	1.61235	4.20859	3.43685	15.1099	8.56007
Aak1	1.7303	3.05871	5.71441	2.46998	1.82487	1.62645	1.8581	5.137	5.14762
Aamdc	63.6886	128.04	120.095	105.723	116.123	100.283	72.2831	59.6951	58.1339
Aamp	111.901	49.7519	26.6844	69.78	49.7719	98.3818	61.0233	152.906	133.135
Aar2	15.1058	7.20424	4.4654	5.55538	4.37495	14.2829	5.68746	20.4086	17.8774
Aard	0.620503	0.215572	0.232538	0	0.565103	0.108963	0.57381	0	0
Aars	9.56024	3.96457	5.99907	4.76566	4.05184	4.83457	6.84926	18.1022	14.6903
Aars2	1.64831	0.703158	1.88749	0.883835	0.833216	0.88239	1.98646	4.93567	2.7935
Aarsd1	49.4511	57.0144	19.2002	34.1322	32.5622	49.1564	52.811	63.611	68.0482
Aasdh	8.26434	6.21698	14.0398	6.77454	8.80792	7.15681	7.32044	12.2114	11.3286
Aasdhppt	30.829	49.9964	32.4712	31.4494	37.4632	40.2089	31.1481	28.867	26.4679
Aatf	17.6075	8.36914	7.64882	10.1685	6.62005	14.815	13.7555	25.9111	20.6772
Aatk	0.35198	0.17128	0.385949	0.312008	0.427302	0.114452	0.388631	0.422189	0.0502738
AB124611	0.0376846	0.391021	0.545664	0.628055	0.391639	0.157631	0.588912	1.41135	0.914255
Abat	2.3137	1.69635	3.03329	1.26473	1.50761	1.51376	1.36276	3.02498	2.39124
Abca1	12.4764	11.0983	20.8823	21.0912	15.3182	8.41715	8.36007	5.29303	5.21215
Abca12	0.103411	0.105414	0.107042	0.136379	0.0442625	0.0473948	0.199144	0.254764	0.195852
Abca13	0.0707927	0.0523086	0.0808748	0.00521392	0.044311	0.013566	0.0467428	0.0948605	0.0904304
Abca2	0.645685	0.592461	1.18391	0.4202	0.487369	0.367451	0.415719	2.80537	2.13364
Abca3	5.19987	3.68901	6.9362	6.85693	5.74506	4.11941	5.98196	6.07546	6.85692
Abca4	10.0022	24.5946	32.0778	4.95154	15.4856	14.3884	10.2639	26.0341	19.8426
Abca5	1.71797	4.81323	4.09003	2.38763	3.47796	1.66872	2.84078	3.05695	3.49066
Abca7	0.81569	0.480913	0.576374	0.366673	0.502466	0.314029	0.863442	1.36039	1.28417
Abca8b	0.102871	0.260541	0.0914783	0.0221128	0.0430033	0.0357633	0.0141218	0.283738	0.0850764
Abca9	0.140308	0.0177431	0.0449792	0.0127284	0.03785	0.111589	0.338266	0.0575213	0.0842959
Abcb10	1.93789	1.70347	2.7702	1.90978	2.10172	1.73543	0.495296	2.85326	2.24391
Abcb1a	19.5501	12.2232	29.5012	44.8677	31.5298	16.3018	18.4688	6.00247	7.23815
Abcb1b	6.71264	1.17933	0.550362	4.80759	3.69929	3.09981	10.7601	2.30056	2.23027
Abcb4	0.581518	1.43402	1.73456	0.966773	0.372453	0.730592	0.259766	1.25991	1.7266
Abcb6	10.1195	4.34612	12.0587	5.07973	5.2282	3.74656	15.4126	11.2749	7.4557
Abcb7	3.32653	6.83532	6.82566	4.04868	5.00434	3.84047	7.62432	3.29839	4.12866
Abcb8	15.8524	8.76351	16.5764	10.4224	12.5245	10.4745	7.01773	25.3954	12.8718
Abcb9	1.14695	0.572455	0.687165	1.44793	0.223144	1.02129	0.215286	3.60881	1.32503
Abcc1	2.1052	2.03739	2.33889	2.6749	2.87699	2.27335	2.74722	5.31206	4.91766
Abcc10	0.849021	1.08794	1.35995	1.23734	0.712538	0.901734	0.345465	3.24764	2.30968
Abcc4	4.74513	3.12742	4.374	5.89774	5.09869	4.39851	4.434	1.68836	2.21485
Abcc5	7.29838	16.6036	11.8782	7.85188	10.2374	12.515	10.3308	14.3808	12.5661
Abcc6	1.18486	0.498736	0.137327	0.816007	0.230658	0.370853	0.0632098	0.106322	0.410654
Abcc8	0.536992	0.391185	3.2349	0.150571	0.0251697	0.371091	0.293858	0.71476	0.556563
Abcc9	5.76169	1.88193	2.27717	6.07174	2.71646	3.13489	3.69338	0.560715	0.647092
Abcd1	2.22942	0.837484	2.11626	2.0618	1.49308	0.875018	2.27113	2.68832	1.44276
Abcd2	1.88845	2.53154	1.78363	0.651192	1.05492	3.21284	1.50206	6.81827	4.78567
Abcd3	22.0992	22.3011	21.7855	23.0791	24.2486	18.6299	15.265	24.6991	35.7998
Abcd4	6.30339	2.27811	3.63717	4.15414	2.82923	3.3594	3.51835	7.66734	5.87888
Abce1	31.1626	19.549	20.8993	26.3462	17.7073	30.1542	33.4585	26.7506	26.1701
Abcf1	81.5945	53.7083	22.6679	57.7636	64.0718	65.2502	93.0083	93.8697	88.6321
Abcf2	39.6998	11.5104	9.39776	16.8996	13.1053	26.6468	22.5992	42.2295	37.9186
Abcf3	21.6667	10.0911	14.0123	11.3086	8.54218	21.145	19.068	42.1014	33.531
Abcg1	11.0447	7.86417	16.4629	14.5538	12.1754	8.52204	9.4325	13.8204	16.4549
Abcg2	391.658	235.071	159.113	675.762	364.382	363.346	455.396	115.851	195.663
Abcg4	2.16818	4.53494	6.87033	0.555029	2.04991	3.25803	0.825351	22.8255	13.2683
Abhd10	26.8829	46.5188	33.4647	26.6492	29.1909	44.6251	33.292	31.3439	31.4674
Abhd11	31.2588	37.6185	18.0035	22.16	20.3689	33.3113	27.8084	39.145	34.6454
Abhd12	8.60425	7.80954	8.80057	6.10025	9.6139	5.92398	12.4213	10.6134	14.5133
Abhd12b	0.30872	0.398412	0.775072	0.41655	0.44126	0.274264	0.412183	0.462954	1.37665
Abhd13	2.34092	3.01024	5.26789	3.00659	3.21148	2.40631	1.43329	2.1812	1.91076
Abhd14a	34.7887	61.1431	37.3657	29.0149	39.2244	48.2492	39.8804	56.7909	58.2973
Abhd14b	15.2169	30.2008	17.248	5.67978	12.3104	27.8861	7.54307	71.5576	58.2835
Abhd15	0.684654	0.0532001	0.0635425	0.648403	0.983361	0.369896	0.715761	0.860653	0.148671
Abhd16a	36.7944	19.8126	14.6551	21.8299	16.4422	28.614	21.3212	71.3358	53.2405
Abhd17a	53.7454	44.0745	78.7186	57.9924	71.9274	40.0871	155.408	181.575	206.592
Abhd17b	8.07238	16.0722	37.6687	14.5975	15.6724	9.20788	13.4324	9.81447	8.81402
Abhd17c	9.43821	8.29179	16.54	10.6527	8.71179	7.5781	2.64809	4.42914	4.92783
Abhd18	5.53321	8.45462	8.11863	6.40119	5.3317	9.93281	3.68582	21.8951	21.6417
Abhd18	5.53321	8.45462	8.11863	6.40119	5.3317	9.93281	3.68582	21.8951	21.6417
Abhd2	8.29533	4.43674	12.8778	13.0089	9.39892	4.87689	7.61833	1.83836	2.14831
Abhd3	2.55474	5.94131	7.45943	2.1214	2.94569	5.35621	1.47963	11.7145	14.1257
Abhd4	33.0254	8.75919	9.04172	21.0722	12.3932	26.5008	16.1633	25.3287	26.6222
Abhd5	37.9248	21.0315	19.3037	48.5443	26.0191	30.9305	41.4742	15.0295	17.2526
Abhd6	33.5212	15.8097	6.07471	23.5249	12.1487	31.6517	34.7392	24.6658	22.9288
Abhd8	15.6354	6.5112	7.76565	7.58483	7.33007	13.0748	15.1614	75.5212	57.4834
Abi1	28.5799	19.2483	30.4945	26.9722	21.5514	24.5225	18.2356	22.7849	18.7725
Abi2	9.45166	16.8093	25.8842	14.0654	19.6629	10.3613	8.53753	12.6818	13.8696
Abi3	26.7904	3.42054	2.09432	10.3342	4.43618	14.2078	21.0479	11.6995	12.4773
Abi3bp	0.262824	0.228806	0.291799	0.209756	0.442685	0.266782	0	0.203731	0.485599
Abitram	5.01503	3.27646	2.05802	4.03942	2.42703	4.54776	2.373	4.26095	5.01102
Abl1	5.75695	4.19713	7.10062	5.2687	4.88745	4.12646	6.46466	4.73243	5.83733
Abl2	3.17566	2.58583	4.25915	5.36933	2.89668	2.15553	2.93576	1.81956	2.56608
Ablim1	49.4165	29.1462	35.5229	70.79	48.4195	32.1587	34.9828	25.114	22.9471
Ablim3	0.245446	0.210078	0.328068	0.875611	0.570439	0.226951	0	0.0127182	0.0353394
Abr	2.84894	3.02016	4.04801	2.71337	2.95711	3.92154	1.21759	7.66138	4.75274
Abra	0.153744	0.249738	0.799273	0.54134	0.226053	0.152458	0.240399	0.359339	0.365797
Abracl	237.239	208.962	227.57	280.826	222.853	217.954	259.362	70.6774	102.987
Abraxas1	20.5885	25.131	25.3913	24.6077	15.4594	21.5058	33.1639	26.7957	32.2251
Abraxas2	13.8767	18.3627	12.7222	13.7126	17.7155	14.2383	22.0621	21.9776	20.9227
Abt1	8.71095	5.23623	1.64306	4.956	3.22291	6.82851	8.05035	7.06381	6.49332
Abtb1	9.84508	5.92434	5.58155	6.13848	6.20955	8.6605	7.98133	35.2432	29.0668
Abtb2	1.06031	0.893176	1.54974	1.88107	1.68447	0.759447	0.19592	0.63446	0.262447
AC087559.2	1.06227	1.22489	4.20723	3.59111	4.85156	2.50429	2.99632	0	1.86903
AC109138.2	105.711	78.8073	183.02	209.952	205.712	83.2651	84.1695	33.6619	25.7768
AC110514.1	0.828659	0.328377	2.16271	1.34049	0.123639	0.512267	1.65912	2.06586	3.52286
AC117188.2	3.93925	2.58451	2.57405	5.99501	2.97685	2.36929	2.24555	7.32734	3.94967
AC119928.1	0.949197	0	1.8848	0.202683	1.51649	0.595702	0.24999	1.24024	0.868104
AC119928.2	10.4823	8.15486	11.9978	10.4735	7.52619	7.16106	5.64013	9.42455	8.45441
AC123856.1	0.124135	0.265244	0.576503	0.0622036	0.247277	0.0272058	0.0264386	0.219464	0.196911
AC126553.1	5.15306	6.38528	11.4175	4.02508	0.705162	2.20682	3.11435	8.45564	19.4339
AC132444.6	1.65548	1.52382	3.17673	3.31333	3.19053	1.74094	2.36695	4.67024	4.6468
AC149090.1	12.1185	14.3114	29.9353	16.5917	16.0326	12.691	13.3338	19.6014	21.4714
AC149294.1	1.767	3.49664	4.17138	0.777119	1.29331	0.952863	3.58857	3.46151	2.83518
AC154679.2	1.50046	0.462551	0.922211	1.99109	2.16192	1.01297	0.362755	2.0479	1.29708
AC158774.1	0.318903	0.361829	0.804457	0.815648	0.642253	0.447392	0.704533	0.765031	0.872688
AC163703.1	0.466068	1.0985	0.820966	1.90578	1.016	1.56757	0	1.47359	1.38794
AC168977.1	0.447258	0.20196	0.688043	0.474857	0.548241	0.171759	0.240672	0.449878	0.598216
AC169509.1	0.233322	0.0142444	0.437903	0.165307	0.334032	0.155819	0.0367307	0.138612	0.31098
AC174929.1	8.19313	17.3238	24.1068	22.8895	27.6909	6.51709	11.0996	44.7447	38.5776
AC174929.2	3.4908	2.03503	2.00006	2.81728	0.508527	1.72518	3.03392	3.66498	2.51454
AC225888.1	10.1164	10.4526	14.2678	11.4208	8.60722	8.12139	5.28725	11.0077	10.2934
AC243907.1	0.202626	0.567488	1.31241	0.595361	0	0.309581	0.217252	1.0419	0.838366
Acaa1a	32.2041	17.5954	12.6685	16.9241	18.3036	29.026	38.5383	83.1644	78.6777
Acaa1b	0.287664	1.45268	0.654653	0.0491853	0	0.821761	0.0204786	3.94855	4.14531
Acaa2	83.5223	40.1308	36.314	61.0739	51.477	71.5552	56.5497	34.2611	42.7854
Acaca	4.34475	5.64923	5.98828	4.80493	5.81739	7.60656	1.54782	14.2432	9.22833
Acacb	0.92638	0.39202	0.14835	1.26744	0.438754	0.465196	0.400738	0.629653	0.0615269
Acad10	3.31634	2.43601	2.20302	1.63972	1.50479	2.30693	0.850779	10.3177	6.9896
Acad11	3.61885	2.65694	6.21555	5.74405	3.93122	2.32237	2.26467	4.92332	5.36737
Acad12	5.15853	5.07977	8.8671	6.60675	5.92192	3.63131	4.29153	4.69937	4.61137
Acad8	14.5187	9.65243	6.5749	12.1325	8.42177	18.8156	9.43887	33.5401	30.1071
Acad9	20.4305	14.201	13.4726	11.1994	9.08124	16.463	13.3557	37.6404	24.9168
Acadl	93.6332	42.7323	36.0306	68.1093	52.2971	72.3033	72.1011	43.9019	54.1864
Acadm	47.268	58.6545	45.686	54.5645	52.9387	58.256	41.2767	51.7213	54.4243
Acads	15.2173	3.66515	1.40031	7.37283	4.85557	8.68118	1.7601	5.05829	3.98349
Acadsb	16.4813	19.7173	11.0941	21.0893	11.4009	26.3087	9.95586	28.6187	26.9098
Acadvl	32.9148	33.1579	62.3203	22.0661	27.1498	36.2227	19.3635	103.405	70.074
Acap1	1.43177	0.412236	0.271151	0.946103	0.813921	0.797455	1.49032	0.765988	0.66338
Acap2	11.1186	4.91794	9.08302	12.8321	10.3737	6.8447	15.7957	6.54556	7.21182
Acap3	3.44555	1.91988	3.78992	3.35059	3.07277	2.47114	1.93841	6.17032	4.36551
Acat1	84.1299	83.2406	60.6854	52.6039	50.8756	94.6046	65.1136	104.609	107.08
Acat2	22.8818	12.0003	7.37025	11.4681	7.30519	21.6276	12.9074	31.6911	25.0935
Acat3	0.813303	0.155512	0.241268	0.542983	0.118922	0.155318	0.47725	0.15861	0.192446
Acbd3	6.76842	7.46701	13.0937	7.24986	9.01503	5.31457	4.87278	3.87981	5.06363
Acbd4	3.74836	4.55817	4.55881	3.96082	3.3696	6.05138	4.82622	14.2826	18.1785
Acbd5	11.0022	16.1409	22.8351	20.3119	19.5066	14.4727	9.75775	22.7611	19.7826
Acbd6	12.1041	20.4468	22.612	16.1805	17.9604	22.8582	10.6164	24.9783	27.1576
Acbd7	6.57712	49.1306	85.1501	6.46769	29.9238	25.7502	6.32183	24.2116	30.974
Accs	6.73972	1.91061	4.28509	6.56278	2.86717	4.09286	4.9822	3.96437	5.16787
Acd	54.0704	56.8137	20.6235	42.347	31.1841	67.9814	42.9051	65.3189	79.8696
Ace	1.01189	0.354189	0.401787	1.03193	0.707124	0.592155	1.0156	0.443682	0.716718
Ace2	0.323108	0.14151	0.124475	0.133446	0.0928016	0.256639	0	0	0
Acer1	0.0387697	0.0200434	0.0142237	0.138511	0.0205393	0.0357119	0.0497877	0.114309	0.300809
Acer2	13.6441	8.54574	8.54034	45.4807	26.6436	13.1839	22.3944	7.09381	8.55212
Acer3	15.9547	20.7047	14.6819	20.4086	18.9779	18.4002	21.599	14.3767	18.5206
Ache	0.319528	0.682762	1.20309	0.372256	0.671648	1.04722	0.10712	4.14498	1.06925
Acin1	57.7748	39.3344	45.6329	62.7731	54.7338	47.9529	55.3892	47.8337	45.0237
Ackr1	5.96545	17.8868	36.0751	4.89158	15.281	9.16871	3.73335	18.012	17.634
Ackr2	26.9847	6.41517	4.65936	13.3549	7.31837	15.8384	20.4134	11.9771	13.5836
Ackr3	2.62962	0.986747	1.0737	4.15141	2.62793	1.88048	0.043604	0.918189	1.35378
Acly	17.2022	16.8691	29.9595	10.7063	13.8637	12.2428	6.30272	32.3055	23.2732
Acmsd	0.166151	0.27412	0.66122	0.643132	0.517407	0.215837	1.02615	0.333382	0.45789
Acnat1	3.90016	3.40101	9.76457	5.56031	4.65362	2.90859	3.35554	2.89541	4.35078
Aco1	7.58451	4.6574	7.78052	4.19718	5.14087	7.19432	4.89396	11.514	9.2458
Aco2	43.9453	18.7246	23.3196	24.0759	15.796	35.0081	34.8286	108.673	92.0455
Acot1	4.95713	4.11538	7.0516	2.22827	4.24267	2.52688	13.3848	1.90254	1.42277
Acot11	0.0229004	0.195469	0.192183	0.0887938	0.012353	0.00714038	0.0101124	0.35879	0.023312
Acot13	67.1247	135.527	138.312	114.071	134.917	100.268	81.7528	55.6287	56.9661
Acot2	1.54871	1.00328	1.9486	1.69622	1.63472	1.26001	1.42787	0.578927	0.415071
Acot4	0.457117	0.438992	0.726059	0.642813	0.652219	0.262791	0.70947	0.552885	0.431872
Acot6	0.27367	0.637124	0.895394	0.524153	0.65117	0.222166	0.167676	0.36161	0.317921
Acot7	58.5893	41.6647	14.3317	29.1161	26.2597	52.4461	73.1788	76.8926	85.2181
Acot8	16.8954	17.3146	10.3905	17.2448	13.6317	19.0537	17.5117	25.5681	23.0836
Acot9	91.162	56.0674	24.7295	113.077	73.2664	80.1405	110.585	36.9747	50.2765
Acox1	15.1113	13.8744	24.2712	13.4091	12.6244	15.0392	9.7551	29.0743	16.4629
Acox3	5.18504	2.6666	2.49009	4.09032	3.88418	3.07572	3.79066	4.70649	4.46753
Acoxl	0	0.311081	0.0472491	0.125696	0	0.320235	0	0.255603	1.14727
Acp1	127.152	177.978	100.429	123.096	134.545	158.043	167.662	100.052	124.738
Acp2	8.37546	5.69656	6.27181	5.68179	5.15694	11.2098	5.12254	11.4205	9.26914
Acp5	1.95042	1.63974	1.23225	1.09354	1.55553	1.45011	0.607817	1.90849	1.60047
Acp6	32.1243	15.1666	7.77185	24.1676	11.0414	27.1837	43.2942	31.2529	33.0719
Acpp	0.0851747	0.271974	0.46957	0.122844	0.106798	0.0756431	0.2391	0.171309	0.242839
Acr	1.3268	0.381436	1.14606	0.95024	2.49848	0.760187	0.395144	0.249677	0.257562
Acrbp	8.15991	7.02293	17.4522	6.14149	3.4039	4.59797	1.41823	13.8263	9.15799
Acrv1	0.145915	0.0602932	0.245418	0.123907	0.170064	0.108831	0.172683	0.156789	0.150702
Acsbg2	0.0647363	0.195003	0.151754	0.309017	0.115728	0.0737098	0.0943215	0.107765	0.0598279
Acsbg3	0.10845	0.0291875	0.0100645	0.125703	0.20038	0.179247	0	0.0611903	0
Acsf2	3.81276	1.77461	0.660778	3.07147	2.44456	3.05477	0.904144	2.12749	3.37711
Acsf3	3.19674	1.70175	2.12457	2.13015	2.17161	1.92198	4.83812	6.08312	4.38045
Acsl1	8.44769	19.0625	35.2494	6.32645	11.9423	10.4808	7.20659	43.5725	32.0283
Acsl3	15.2275	20.5226	36.3892	14.7719	19.2608	18.6004	6.88845	57.3318	44.0964
Acsl4	5.45146	3.70406	6.68951	6.14553	4.1225	3.55347	6.68939	2.75428	1.89024
Acsl5	15.0263	5.18115	3.52642	13.4534	10.3739	10.2057	17.4795	7.22311	9.45525
Acsl6	6.04488	19.5775	44.3726	2.961	11.7434	10.211	1.58532	44.964	34.1223
Acsm2	0.156288	0.037189	0.16903	0.0817887	0.0756304	0.0715302	0.240487	0.182875	0.230148
Acss1	0.308619	0	0.0745606	0.0662366	0.0670666	0.0787779	0	0.188267	0.621669
Acss2	2.61392	3.67794	6.62468	1.15306	2.98171	2.86898	2.12327	13.0782	9.35456
Acss3	0.822911	1.11403	1.89127	1.97711	1.13368	1.14655	0.91599	1.78962	1.36518
Acta1	0.545063	1.96964	1.97746	0.845577	1.3609	0.917742	0.82691	0.281896	2.19065
Acta2	18.6118	3.70745	0.970531	0.40061	1.25534	12.9118	0.148513	6.47352	3.69718
Actb	3750.99	2237.06	1460.75	2609.43	2536.4	2657.13	3057.24	2916.53	2772.14
Actb-ps1	0.297108	0.187114	0.155495	0.107051	0.188744	0.205384	0.257734	0.318756	0.224321
Actc1	4.85051	6.7498	1.68582	2.55419	2.57725	7.73339	0.80806	10.1505	8.19957
Actg-ps1	2.46442	0.73579	0.268041	1.10673	0.666441	1.73664	1.06629	1.98091	1.81881
Actg1	2029.16	1141.52	747.142	1283.57	945.075	2051.97	1540.45	2312	2021.52
Actg2	0.396859	0.459963	0	0.268926	0.286153	0.331212	0.0488303	0.96995	0.0562178
Actl6a	96.5558	49.8729	42.5982	46.4614	32.3255	95.0213	83.3846	130.533	121.309
Actl6b	4.4319	18.5557	8.60028	3.00458	9.78559	16.0245	2.37809	32.4808	25.3357
Actn1	9.95639	6.84187	12.7104	13.715	10.8099	7.64339	8.1739	2.58999	3.22974
Actn2	0.237691	0.257364	0.444885	0.498831	0.314124	0.204744	0.260692	0.269078	0.326
Actn3	0.0469963	0.70974	1.24361	0.143567	1.18256	0.426696	0	0.696155	0.574292
Actn4	111.353	30.9046	39.7304	76.2958	55.2704	53.0164	98.5898	87.9372	79.7065
Actr10	203.683	294.395	110.99	235.849	222.731	290.106	236.642	239.806	203.339
Actr1a	43.2949	17.6428	16.6408	22.1268	16.8454	31.913	28.3454	70.6677	41.0541
Actr1b	28.6255	10.0893	10.3128	13.7638	10.8769	16.9466	16.529	54.2005	42.8783
Actr2	37.5636	34.4327	48.3322	48.6876	41.0101	36.5478	36.672	22.1747	27.284
Actr3	167.095	82.3327	74.8192	112.437	75.7141	132.478	111.581	131.821	108.228
Actr3-ps	0.123604	0.0639425	0.173132	0.174899	0.14119	0.155625	0.059017	0.130548	0.0176431
Actr3b	0.695225	3.26383	2.54067	0.238184	0.489934	2.50807	3.31377	2.87556	3.60919
Actr5	2.41701	1.46809	3.09104	1.71147	1.6437	1.51328	1.30384	1.89625	2.65053
Actr6	31.0329	84.1832	86.583	41.6511	68.7748	46.1808	41.104	31.725	25.9081
Actr8	19.018	9.9729	8.16696	9.38951	8.32279	21.4614	9.68238	43.7202	39.0555
Acvr1	9.23502	5.54808	11.0474	13.6787	10.2773	6.30911	10.3983	3.55118	3.30094
Acvr1b	0.685199	2.16848	3.13336	0.255699	1.82525	1.29344	0.476335	2.60207	1.51653
Acvr1c	0.0231795	0.0204552	0.0707478	0.013205	0.0448706	0.0234222	0.0140938	0.0141925	0.0171263
Acvr2a	2.6058	4.32493	5.92638	4.3528	3.31603	1.95761	2.06877	2.65806	2.43844
Acvr2b	5.63659	5.97704	13.7861	6.52687	4.50524	4.433	3.27164	16.4703	15.9139
Acvrl1	27.0369	4.63801	5.8495	24.262	13.5518	11.4028	39.2145	18.4071	28.0634
Acy1	11.0651	6.65884	2.90735	3.23084	2.32897	6.90618	7.43075	21.5763	22.771
Acy3	11.2043	3.83196	2.58315	7.02691	4.34003	5.1963	1.12275	1.40059	5.02641
Acyp1	76.1473	221.607	284.3	121.359	195.873	141.784	59.948	92.8558	71.1289
Acyp2	50.177	78.2245	96.5782	80.4505	84.9879	55.0347	41.92	25.9846	29.9287
Ada	4.03737	0.623581	0.346412	1.96379	1.64877	1.71671	3.62325	1.0796	1.12102
Adal	8.92596	17.1758	8.79316	8.29604	14.381	19.3423	10.1617	28.6137	23.0835
Adam10	44.0854	30.8969	47.699	53.164	41.0588	33.0781	26.0638	17.7886	15.5049
Adam11	1.103	0.842721	1.11772	0.188528	1.04966	0.558994	0.434144	3.38603	1.17984
Adam12	0.956133	1.39597	0.662736	0.96077	2.18888	0.879222	0.958785	0.702281	0.904101
Adam15	93.1142	26.0003	39.2266	112.04	76.0059	52.0308	68.9588	38.5667	50.183
Adam17	21.6248	11.3421	24.2347	23.7583	15.6862	11.8133	14.1633	9.93554	9.21702
Adam19	4.3558	1.65394	1.49367	5.75574	3.13485	1.98112	3.73648	1.30411	1.51947
Adam1a	0.666392	1.25654	1.91298	0.287233	0.860794	0.590236	0.453876	1.54304	0.540135
Adam2	0.031554	0.147367	0.141447	0.127664	0.0270439	0.131366	0.102403	0.0419501	0.301342
Adam21	0.0141806	0.173634	0.0921449	0.0143795	0.0855678	0.0983685	0.184155	0.0279776	0
Adam22	2.25002	2.86698	5.58235	2.64323	3.08497	2.38852	2.39632	3.73744	3.22907
Adam23	0.281271	0.731581	1.3632	0.211849	0.768124	0.64924	0.188386	0.977136	1.39226
Adam28	0.356127	0.264205	0.216738	0.262509	0.234803	0.386047	0.514461	0.356285	0.326248
Adam30	0.0738068	0.0768228	0.0606122	0	0.110448	0.02691	0	0.0382518	0.184719
Adam4	0.471205	0.0313334	1.00177	0.393357	0	0.511578	1.05721	0.338635	0.298698
Adam8	0.147856	0.2133	0.580796	0.202614	0.0688918	0.0395864	0	0.557315	0.375836
Adam9	7.0279	8.87663	19.9222	7.07928	7.97863	5.715	4.04659	14.5261	11.0661
Adamts1	11.106	10.9769	22.076	14.7293	13.3764	9.5259	8.77617	12.7629	10.0925
Adamts10	10.096	4.4228	5.15597	10.4731	7.37138	5.8763	7.65019	4.60803	3.51675
Adamts12	0.712924	0.712467	1.13442	1.78585	1.82905	0.458929	0.364314	0.564817	0.520123
Adamts15	0.09792	0.0469592	0.0765589	0.0401271	0.0448096	0.0944773	0.0705306	0.0282794	0.0143634
Adamts16	0.818942	0.28735	0.749817	0.217521	0.183108	0.358733	1.12617	0.719741	0.471049
Adamts17	0.422513	0.0565803	0.361045	0.0711636	0.273808	0.143484	0.0639532	0.0969429	0.0422164
Adamts18	0.281645	0.545771	1.3579	0.16415	0.516574	0.233071	0.0932682	0.792187	0.389775
Adamts19	0.113456	0.206826	0.339044	0.271438	0.336413	0.0558338	0.0615186	0.306992	0.0661677
Adamts2	0.204655	0.232234	0.38082	0.318894	0.37275	0.202417	0.289972	0.325997	0.2971
Adamts3	0.426969	0.979097	0.915478	0.200673	0.578566	1.31465	0.30233	3.38097	1.61566
Adamts4	2.19855	1.10566	1.42555	3.05385	1.87022	1.50932	2.50263	2.28291	1.43151
Adamts5	0.169334	0.252934	0.397967	0.232994	0.424305	0.184988	0.00716179	0.0552665	0.252257
Adamts6	0.376198	0.284958	0.345832	0.582069	0.272305	0.133797	0.233279	0.383783	0.353262
Adamts7	0.738447	0.380554	0.677452	1.4176	0.452074	0.203141	0.140918	0.405462	0.0933373
Adamts8	0.682427	0.17196	0.22163	0.433552	0.43242	0.300503	0.00740805	0.112363	0.144692
Adamts9	10.9197	6.19343	8.66385	15.7924	10.954	6.2308	8.35656	3.42394	3.98525
Adamtsl1	0.273396	0.419069	0.968748	4.49972	3.28998	1.14744	0	1.29879	0.479558
Adamtsl2	37.905	18.1278	22.9272	31.6905	25.4768	20.9099	33.6977	12.7063	19.8395
Adamtsl4	1.80053	1.27427	2.26172	1.88631	2.06635	0.9315	5.65804	3.95442	4.5744
Adap2	1.14102	0.225602	0.0776146	0.668336	0.453751	1.04131	1.08928	0.0951115	0.290586
Adar	4.35127	1.73468	1.38131	4.34958	3.70591	1.91844	4.56224	1.97174	2.32457
Adarb1	1.25331	1.17112	1.80206	2.8638	2.43023	2.31251	1.14233	1.88486	3.24228
Adarb2	1.63095	1.01901	1.13044	1.93558	1.05762	1.74348	2.47103	0.914995	1.9978
Adat1	2.16307	1.28599	2.14112	1.0613	0.906542	2.20609	2.071	3.45282	2.85578
Adat2	5.77381	5.18927	3.99584	6.40427	3.60029	4.83617	8.77453	3.37993	3.08425
Adat3	4.55054	1.7986	0.530362	2.83131	1.23518	4.44537	5.49389	4.12863	5.91816
Adck1	5.74755	1.81024	3.62271	4.64175	2.89687	4.98978	9.74931	8.20575	7.13986
Adck2	4.14843	1.2561	2.33586	2.5134	2.99616	3.96835	3.06606	16.3723	11.8092
Adck5	8.75928	7.60292	8.12942	5.3451	6.92587	9.21613	6.01063	20.0411	17.1209
Adcy1	0.188692	1.44316	2.62918	0.121209	0.845845	0.660811	0.237035	1.20114	1.31434
Adcy2	0.777855	1.89768	3.14844	0.288289	1.72741	1.44259	0.581987	3.47039	2.47227
Adcy3	0.453561	0.588653	0.148263	0.651861	0.0110697	0.486673	0.469688	1.38139	1.63098
Adcy4	10.0901	3.21719	2.81409	11.3856	5.61786	7.28909	12.2858	7.56565	7.20306
Adcy5	0.0513983	0.370955	0.591081	0.0636333	0.108124	0.281684	0.0037045	0.354673	0.157694
Adcy6	3.1986	4.18323	7.77692	3.77781	3.33018	2.21256	1.54226	3.79382	4.85147
Adcy7	0.432597	0.276839	0.532552	0.257841	0.473901	0.331224	0.69629	0.211202	0.743466
Adcy8	0.14936	0.079821	0.286672	0.0880938	0.0595675	0.0533919	0.0224369	0.281487	0.156257
Adcy9	0.548566	0.496544	0.910815	0.801608	0.696857	0.45527	0.448418	0.393232	0.165411
Adcyap1r1	0.0341503	0.0495219	0	0	0.056623	0.0387315	0	0.00450934	0.0569875
Add1	39.9317	31.2899	42.1109	36.1293	31.6805	33.8229	24.8474	67.5746	45.8203
Add2	2.30218	0.976811	1.08408	3.04697	1.5086	1.45627	0.905022	8.1197	4.47547
Add3	11.4797	11.5801	18.4265	10.913	12.4373	12.1941	8.20947	26.073	17.3717
Adgra1	1.2107	1.82184	0.736408	0.074702	0.923208	1.33207	4.5616	2.27431	0.955198
Adgra2	3.78984	1.2002	2.10032	2.97218	1.48204	1.11922	4.084	0.844749	0.852017
Adgra3	2.86412	2.28189	5.5844	3.04417	2.91219	2.78194	1.07457	2.96594	2.05636
Adgrb1	0.183613	0.312247	0.673894	0.135271	0.386909	0.307793	0	0.533997	1.24669
Adgrb2	0.311997	0.662395	0.339998	0.246545	0.669716	0.410045	0.338603	2.00426	0.947171
Adgrb3	1.44716	2.70197	5.37458	0.726509	1.55617	0.807914	0.2953	4.12935	4.42212
Adgre4	0.0390665	0.187631	0.0914338	0.350479	0.121175	0	0	0.407793	0.176489
Adgre5	65.9644	15.6819	19.0303	71.0637	42.1123	32.0657	36.2658	20.0267	23.9333
Adgrf5	31.4671	14.5916	27.533	47.3845	33.5435	17.1375	36.2737	10.113	13.2613
Adgrg1	3.16551	1.07222	0.871564	3.36994	1.63356	2.05777	1.45983	1.51433	1.27993
Adgrg3	16.227	2.20007	1.6494	9.25268	4.28552	10.2201	10.2209	4.2459	5.2119
Adgrg6	0.167326	0.482661	0.299169	0.738531	0.139114	0.191302	0.223809	0.146752	0.431951
Adgrl1	2.53908	1.88663	3.64505	2.0732	2.2993	1.53064	2.51773	3.32542	2.98717
Adgrl2	35.7921	28.8154	41.2375	41.8164	34.9122	23.54	40.1001	19.4401	16.9016
Adgrl3	17.3768	11.4177	23.7095	22.4649	13.9557	11.3989	23.428	12.0495	10.5322
Adgrl4	185.967	81.0082	92.3641	248.104	144.196	143.895	162.425	71.9869	78.9302
Adgrv1	5.06799	12.5488	10.3813	5.01213	8.58325	9.23367	2.99817	11.8135	10.3534
Adh1	5.18968	6.39198	5.33461	27.1466	21.5411	4.14751	5.66867	1.33229	4.04057
Adh5	129.934	149.48	65.5981	109.908	99.7751	158.9	131.484	128.57	129.59
Adh6b	1.75073	1.04413	0.159898	1.51694	1.3083	2.29104	1.51043	0.66378	1.43954
Adhfe1	2.03159	1.39966	1.03115	2.37121	0.992657	2.73757	2.02509	3.6038	1.84407
Adi1	30.2088	32.3633	19.457	21.1517	23.3757	33.4479	25.9882	33.5477	29.2799
Adipor1	49.5425	31.8114	38.4502	47.859	34.283	45.3638	34.8494	49.9945	50.3055
Adipor2	4.78264	5.89641	9.44459	7.00239	7.43293	5.5742	3.54609	4.07212	4.03087
Adk	87.2375	56.9498	49.7166	57.5305	62.7484	86.1708	96.5284	47.4577	44.9228
Adm	66.7598	54.4449	18.9034	50.5113	35.2084	65.8808	53.6729	45.733	45.8205
Adnp	0.736989	0.540465	0.626095	0.669677	1.10724	0.129681	0	0.844068	0.290071
Adnp2	1.69954	1.09205	3.24393	1.58739	1.67825	1.16419	0.935505	2.25212	2.24084
Ado	4.22603	4.92547	9.05771	3.01143	5.12799	3.71498	3.08841	2.79323	2.67613
Ado	4.22603	4.92547	9.05771	3.01143	5.12799	3.71498	3.08841	2.79323	2.67613
Adora1	0.13822	0.0106114	0.0517922	0.0405865	0.115185	0.00829417	0	0.473388	0.264808
Adora2a	10.8382	2.02137	1.25797	7.43535	3.93694	4.58107	3.00085	1.64197	2.62017
Adora2b	0.708119	0.152328	0	0	0.119639	0.528837	0	0.80995	0.0369246
Adora3	0.569628	0.297178	0.713094	0.545101	0.268685	0.280684	0.533722	0.363	0.642218
Adpgk	5.55139	3.74381	5.01171	5.14074	3.28954	3.16794	7.64889	3.64749	3.48292
Adprh	44.3842	23.9069	13.8351	22.8883	15.9092	32.6834	31.459	74.8672	68.8883
Adprhl1	0	0.221252	0.373102	0.162699	0	0.106788	0	0	0.438222
Adprhl2	9.68311	3.81502	3.43802	5.12356	3.61945	5.16324	11.2677	32.9023	29.2039
Adprm	20.2032	28.479	31.6528	31.7804	36.7596	34.2107	29.6433	15.1488	23.5472
Adra1a	0.0213261	0.0471881	0.101486	0.107327	0.0936113	0.028865	0.031616	0.125093	0.145243
Adra2b	0.15766	0.201714	0.19763	0.082289	0.11377	0.0633022	0.249949	0.191604	0.0664498
Adrb1	1.47502	2.45285	6.62789	1.4106	2.0338	1.81164	0.706022	3.77879	2.52164
Adrb2	3.04924	2.99643	1.38725	3.38622	1.74488	3.83721	3.11225	4.57037	2.59857
Adrb3	0.0698629	0.577042	1.33544	0.255228	0.568733	0.0977968	0.569562	0.104828	0.623932
Adrm1	145.073	90.3078	52.2043	99.0852	66.7493	132.64	129.447	120.796	139.777
Adsl	51.2064	30.9001	10.6404	23.9931	15.3748	55.7932	41.1026	63.5013	57.46
Adss	36.8356	21.7745	24.135	35.5369	20.6279	30.0938	29.2227	23.3188	20.6833
Adssl1	0.415455	0.537625	0.484159	0.654693	0.103882	0.587064	0.0717044	2.78114	2.89908
Aebp1	1.97155	0.220383	0.159929	1.06744	0.65062	0.599743	1.66326	0.355903	0.716064
Aebp2	7.71217	7.05602	12.4645	7.5635	7.94478	5.10846	4.66988	4.99112	5.81225
Aen	16.8499	8.39917	3.894	13.1624	7.71531	11.7283	19.7684	19.0562	22.758
AF366264	0.0911475	0.120457	0.17887	0.316049	0.324248	0.175273	0.03427	0	0
Afap1	4.10271	3.54142	5.2661	3.90291	2.90605	3.00399	3.00033	7.78351	5.54264
Afap1l1	24.5691	10.6642	14.6094	24.04	15.4468	13.302	22.9774	15.5915	14.1337
Afap1l2	2.3217	0.668187	1.81593	3.8704	2.28458	1.23178	1.46549	1.01664	0.414572
Afdn	52.8983	41.3552	64.246	67.8433	51.6343	34.0265	49.4287	23.4409	26.1314
Aff1	1.38877	2.45587	5.58603	2.12145	3.27139	2.10368	0.453802	5.14085	5.56867
Aff2	0.160509	0.338858	0.216402	0.113973	0.166079	0.11539	0.166191	0.133598	0.0556132
Aff3	0.100649	0.483374	0.647566	0.163378	0.171303	0.221277	0.293835	0.251429	0.315871
Aff4	10.164	9.58788	19.9656	10.7884	8.28424	6.27602	5.75815	9.44322	5.58068
Afg1l	2.88572	2.36463	2.84181	4.60302	2.28531	4.47908	1.77757	5.59762	4.5199
Afg3l1	24.0542	19.642	13.0156	20.5811	16.8238	15.7054	24.7096	36.4747	25.4846
Afg3l2	6.93327	4.88591	8.44133	5.59551	5.63367	4.72772	4.74218	6.38485	4.96051
Afmid	1.84166	0.753655	0.110171	0.479829	1.00286	1.53918	3.46585	1.05387	1.97351
Aftph	8.18892	10.1928	18.2307	9.83609	10.1181	7.87577	4.53374	14.8612	10.2512
Aga	34.4606	32.5364	16.6786	51.0141	34.7319	35.5822	31.1673	17.6711	22.9203
Agap1	3.89456	5.08197	9.38214	4.25036	5.61594	2.90711	2.89626	6.81346	6.00673
Agap2	0.111191	0.124011	0.35147	0.076284	0.143846	0.0574432	0.388916	0.0601306	0.209277
Agap3	10.7476	7.057	14.7292	8.78285	9.59285	6.14717	9.46543	11.2881	9.73909
Agbl1	0.0798393	0.0335097	0.125085	0.0667239	0.0613564	0.0391998	0.108062	0.0233674	0.0470789
Agbl2	0.201133	0.0542368	0.0922943	0.130872	0.111365	0.111934	0.0911997	0.086432	0.222605
Agbl3	3.92297	13.9822	20.1384	7.85579	11.3122	7.63189	5.76298	5.94076	6.19455
Agbl4	0.182626	3.16588	1.63165	0.0154147	0.927255	0.810472	1.20008	4.38639	2.7406
Agbl5	1.70775	1.60495	1.7035	0.842109	1.22002	2.1159	0.94542	5.0774	5.59838
Ager	1.63305	1.93389	2.73675	1.90638	1.30006	2.09528	0.419636	1.39661	1.85214
Agfg1	13.4404	11.7461	17.187	15.9662	12.5834	8.28883	11.8851	6.46757	7.4023
Agfg2	2.6131	2.30738	1.46833	1.98082	1.61526	1.73528	2.99064	4.77874	3.93587
Aggf1	7.28955	6.06862	13.6707	6.56591	8.23131	5.09645	3.81415	5.28972	3.38349
Agk	22.0522	11.3993	8.1197	18.556	7.27168	18.5858	14.7016	16.074	17.015
Agl	1.78815	2.33847	3.26442	2.56806	2.58575	1.14006	2.25756	2.79536	4.9678
Agmo	1.10602	0.443754	1.05444	1.62313	1.03034	0.634907	0.137029	0.908536	0.210271
Ago1	2.90205	3.10129	5.95523	4.06186	4.00721	2.15932	0.950358	3.62975	3.83742
Ago2	2.71846	2.77596	4.20371	2.35852	2.59045	2.12946	2.0807	2.48846	2.96124
Ago3	14.288	16.8239	14.1711	12.746	13.3624	12.0742	16.8915	22.063	25.9998
Ago4	1.52295	2.15567	6.24396	0.799285	2.61121	1.24348	0.410942	3.90808	2.36691
Agpat1	14.6183	6.90584	5.11429	9.47373	8.03345	9.26242	4.14845	8.75156	5.83418
Agpat2	22.8393	2.93	6.22819	16.1695	10.9898	12.6944	21.9651	7.70908	10.2246
Agpat3	61.1228	162.454	60.1171	27.2325	69.0926	149.106	44.618	370.477	326.468
Agpat4	16.5311	6.48317	5.42186	16.6538	8.29796	10.2164	19.6549	7.58999	11.167
Agpat5	21.237	31.2733	23.5766	15.5658	19.2656	25.7366	22.8442	25.2866	28.8933
Agps	6.66545	5.98902	18.9092	9.15311	8.39415	6.04664	6.20801	6.00677	9.61309
Agr2	0.0410845	2.38735	3.72789	0.345762	1.34071	1.14877	0	1.92938	0.812741
Agrn	87.4583	61.479	106.812	108.349	80.6477	57.6248	67.8148	39.723	40.3969
Agt	2.38301	0.25423	0.0437492	0.39936	0.155289	1.65601	0.014612	2.66212	1.59901
Agtpbp1	17.2744	34.9525	74.1225	18.6686	39.2114	22.4706	18.4777	28.4308	19.2256
Agtrap	16.6928	21.3836	6.44635	12.67	12.4572	21.8233	15.9918	23.0774	18.4029
Ahctf1	10.7137	7.68178	15.0714	10.099	7.77538	6.70959	12.182	14.4509	11.7793
Ahcy	15.1061	5.79068	4.83473	3.95999	3.1138	13.513	13.8039	17.1365	19.5365
Ahcyl1	15.2075	27.6263	39.571	22.6378	26.9404	15.4552	12.2359	29.3416	25.5572
Ahcyl2	2.62149	2.70429	6.5354	4.11236	3.13104	2.15056	2.84474	3.17091	5.88162
Ahdc1	1.2936	1.81617	5.22774	1.44228	2.58727	1.26628	1.13053	2.50674	2.12271
Ahi1	6.32053	17.9065	28.9629	5.24998	12.8597	11.7463	7.09125	30.1465	26.1024
Ahnak	18.5784	7.2142	9.89188	28.1481	23.4374	8.12744	9.83838	2.19042	2.11854
Ahr	0.995845	1.9458	3.99233	0.917332	0.734033	0.876257	3.32873	1.92567	1.12727
Ahrr	0.827562	0.8624	1.38577	0.761985	0.664724	0.358239	0.258614	1.67957	0.761138
Ahsa1	102.2	87.0743	30.9353	69.6153	57.529	120.439	95.5121	131.025	136.847
Ahsa2	45.0379	63.5193	57.0006	64.6789	41.2286	63.598	49.1661	58.9496	61.4606
AI182371	0.708938	0.187919	0.728241	0.260649	0.535302	0.575314	1.41845	0.489515	0.460776
AI413582	40.9904	60.7763	72.5111	58.3642	66.2213	52.071	41.8378	23.9878	36.7454
AI429214	2.97949	5.90552	2.1298	2.86794	3.79924	4.68871	1.74514	7.20023	3.1708
AI467606	16.6637	5.05035	3.54809	9.36368	5.76476	10.4773	9.9641	5.98428	6.65009
AI593442	0.599181	0.611433	1.24408	0.349267	0.35808	0.516188	0.230034	0.415217	0.302356
AI597479	4.93989	3.94613	7.61062	5.53168	3.37582	6.04896	3.32707	7.66277	6.28619
AI661453	0.679677	0.312901	0.40215	0.67572	0.346797	0.0969331	0.908818	0.168787	0.155207
AI837181	8.95257	4.41715	3.91872	5.10555	6.23511	9.10116	3.56387	10.2047	9.1838
AI854703	0.0465179	0.142374	0.136095	0.0434243	0.0701387	0.149614	0	0.511791	0.172629
AI987944	12.4182	17.4861	9.28882	16.8661	11.9398	16.1428	5.58767	10.452	8.76657
Aida	14.1415	7.72446	14.7543	13.7312	9.79633	9.74688	15.4608	5.68652	6.66051
Aif1	2.42846	3.65366	1.66227	0.703311	0.883757	3.50766	0	0	0
Aif1l	11.0867	9.24941	3.67571	6.26128	5.44927	10.4795	8.15558	8.78088	14.6949
Aifm1	28.6142	19.7699	19.9096	22.4952	14.9105	23.9148	24.7066	34.453	28.3246
Aifm2	4.46681	1.84723	2.05297	3.47861	2.08738	3.14028	5.41411	5.49942	3.6613
Aig1	9.99567	24.9866	22.3407	11.3263	21.172	18.0997	7.97207	23.4258	25.8043
Aim2	0.993989	1.64045	0.602571	3.51717	3.07938	1.78309	4.64079	2.11232	2.03069
Aimp1	82.6825	101.69	76.6248	83.0019	93.3303	90.6615	107.261	62.2182	66.2569
Aimp2	78.5501	47.3186	18.6466	49.7482	39.4258	69.4968	95.2188	46.8938	53.0941
Aip	68.5725	103.495	49.2171	71.0612	62.0493	92.5721	74.2001	80.6621	90.4441
Aip	68.5725	103.495	49.2171	71.0612	62.0493	92.5721	74.2001	80.6621	90.4441
Aipl1	3.94889	32.4502	18.7435	3.49126	16.6331	27.3136	4.80808	104.991	97.5608
Aire	0.34151	0.221779	0.33813	0.291981	0.404096	0.0774116	0.661083	0.314161	0.358868
Ajap1	0.0867002	0.246117	0.222092	0.221744	0.163028	0.148858	0	0.240287	0.0536142
Ajm1	0.0193145	0.0474544	0.114764	0.0425588	0.0795611	0.033194	0.234378	0.104535	0.0796895
Ajuba	6.96989	2.31669	3.73905	5.62303	3.81764	4.76118	3.33725	3.85216	4.85291
Ak1	2.6427	2.34232	1.15182	1.51475	2.48067	4.45925	0.970613	4.13626	4.99355
AK157302	0.195458	0.075263	0.135572	0.0418538	0.254355	0.120003	0.027183	0.0772146	0.220247
Ak2	57.4918	31.0313	16.1881	32.3578	20.5261	38.7208	51.2427	51.2961	57.0338
Ak3	21.5203	13.6853	10.7563	24.048	16.7458	21.3726	15.8973	23.2694	22.7524
Ak4	0.832778	1.03791	1.63335	0.625541	1.04736	1.29698	0.391453	2.20928	2.40766
Ak6	263.703	390.615	312.499	291.411	303.558	325.74	353.74	194.559	246.362
Ak9	0.250949	0.0951764	0.283985	0.157472	0.169776	0.213535	0.0660151	0.132115	0.147436
Akain1	0.273623	0.223416	0.174118	0.120295	0.346219	0.0785054	0	0.252654	0.500267
Akap1	3.82949	4.30551	8.02199	3.41234	3.59016	3.3975	4.0569	8.79619	7.64775
Akap10	6.91489	6.27487	11.3206	7.70346	5.71064	6.73689	8.34382	8.53445	10.1175
Akap11	2.54139	6.16704	9.37746	3.93335	4.86991	3.8736	2.89998	5.37114	3.67665
Akap12	10.5496	3.99762	4.98918	10.8436	6.47909	6.32878	6.16577	2.49599	2.41397
Akap13	39.5909	25.0458	26.9806	76.3469	45.4289	22.3819	33.6008	17.5315	14.4094
Akap14	0.389628	0.0675303	0.247314	0.0604983	0	0.23744	0	0.299882	0.0762746
Akap17b	0.566617	1.389	1.3282	0.938119	1.49814	1.1852	0.948538	1.59638	1.82319
Akap5	0.334102	0.499684	1.02658	0.245763	0.429845	0.291114	0.630775	0.789958	0.437386
Akap6	0.161452	0.193069	0.242396	0.0944022	0.106345	0.149036	0.0329832	0.201464	0.154359
Akap7	6.69994	11.3255	16.8133	6.84151	7.29612	4.84523	5.71758	6.04707	5.9234
Akap8	16.9092	14.6632	21.5471	15.5482	14.7539	14.7174	13.6452	34.1683	30.6043
Akap8l	27.7513	31.8713	43.8462	31.534	29.2231	33.4824	20.0715	94.5564	76.4208
Akap9	102.316	127.521	58.8056	133.096	108.477	133.345	107.941	265.317	256.991
Akip1	47.5258	33.5591	24.1159	53.7828	36.1456	44.0846	65.8451	16.4997	34.5001
Akirin1	9.82504	10.0871	20.1386	11.0606	13.2099	6.99194	11.2301	8.8949	9.04429
Akirin2	13.9494	18.7487	50.8471	14.8438	22.4985	9.87602	14.2497	11.179	12.9068
Akna	0.753525	0.575384	1.27223	0.876966	0.730568	0.704457	0.446899	4.88405	3.63046
Aknad1	0.107004	0.0994749	0.198254	0.079772	0.0479136	0.0567137	0.0581925	0.0670518	0.0308732
Akr1a1	524.654	444.804	285.325	430.413	325.858	536.324	355.128	517.912	506.098
Akr1b10	14.6568	8.13227	4.90875	20.0191	7.9547	12.8599	13.272	3.02342	10.3714
Akr1b3	116.21	48.0598	37.9437	66.8851	37.3405	96.238	132.092	63.8385	78.8026
Akr1b8	2.76932	2.77922	1.76116	6.42504	4.60855	4.3293	1.43316	1.68309	4.04297
Akr1c12	1.86162	0.692882	0.0504731	1.02615	1.34068	1.73982	2.02384	0.238034	0.276814
Akr1c13	2.82384	2.06786	1.58833	3.3922	2.71072	3.74388	1.04665	2.29861	0.845475
Akr1c14	4.51533	3.43631	2.55784	7.0269	5.99696	3.52984	3.17023	0.823868	1.87738
Akr1c19	0.43933	0.123671	0.462844	0.174604	0.047467	0.0226817	0.02236	0.0315703	0.059876
Akr1cl	0.476511	0.505729	1.31831	0.682691	0.262274	0.14271	0.536331	0.853988	0.559373
Akr1d1	0.140426	0.195236	0.382565	0.11992	0.11989	0.141964	0.397322	0.252241	0.164043
Akr1e1	38.3219	94.0343	53.706	38.6268	54.1431	70.2438	37.9634	63.6328	64.1896
Akr7a5	21.5472	8.75921	6.74232	11.0439	14.2517	19.2702	27.1947	47.7544	46.4137
Akt1	20.5543	9.34481	10.6338	14.8888	11.2414	10.1216	14.5844	15.8266	17.59
Akt1s1	17.5587	6.69505	7.18139	9.22851	11.5511	12.6642	16.6394	24.5116	23.7798
Akt2	6.53863	3.09032	3.80407	3.08209	3.03043	4.40261	3.67523	12.0023	10.7778
Akt3	2.35012	3.60584	4.87603	3.79149	4.574	2.99084	3.92695	3.76672	4.2576
Aktip	39.2597	91.9249	46.5886	35.4743	47.1571	75.8439	23.3851	105.948	84.2042
AL607107.2	5.3766	0.906748	2.67466	3.09953	1.2315	1.09254	3.19472	1.53645	4.82645
AL611930.1	2.75941	2.25505	2.77736	2.99794	3.2268	2.30663	3.05575	8.64074	5.81227
AL646044.2	1.12325	0.672207	1.06982	1.19565	1.08543	0.681925	1.30849	1.05191	1.35559
AL669898.1	0.174385	0	0.105859	0.192678	0.374905	0.0654965	0	0.34275	0.357531
AL731706.1	53.5086	95.5178	97.5096	74.9779	77.1508	75.3955	84.2877	47.0433	49.6774
AL731810.1	9.29938	8.41178	8.40096	14.0462	11.0219	6.12266	14.165	18.4284	10.6939
Alad	122.21	77.6951	32.985	56.9036	53.9246	105.226	127.267	91.3084	106.158
Alas1	89.1574	28.2665	12.4399	56.6976	36.3892	61.2746	68.8363	58.1855	51.5502
Alas2	10.0196	1.88903	1.27047	2.79727	2.39428	3.43356	0.350486	2.17205	1.31971
Alcam	0.313765	0.652002	0.709061	0.269749	0.406669	0.374576	0.779613	0.504775	0.632299
Aldh16a1	14.2552	6.96511	11.0318	10.9155	6.31212	9.93338	17.939	23.1865	15.8392
Aldh18a1	10.295	3.9033	5.05849	4.3546	3.62402	7.4054	7.58632	16.4605	13.2227
Aldh1a1	4.6006	4.20577	5.16544	0.542734	1.29874	5.0078	1.43017	7.46004	8.45752
Aldh1a3	6.14547	2.03635	4.76682	2.59313	3.601	2.753	3.78669	1.27937	1.41984
Aldh1l1	0.204335	0.165195	0.0796531	0.0138086	0.0116288	0.0984971	0.176845	0.222612	0.278406
Aldh1l2	0.889835	0.352503	0.928792	0.270248	0.495173	0.259887	0.361472	1.49753	1.78129
Aldh2	7.51352	2.21413	1.03317	2.54157	2.24779	3.54596	1.35077	8.0636	9.33993
Aldh3a2	9.603	6.00241	8.54337	5.76631	7.65984	10.2135	5.29692	13.8592	11.0821
Aldh3b1	2.81676	0.983844	0.406196	1.84757	1.97081	2.29795	2.64948	1.09664	2.55577
Aldh4a1	3.3289	0.981213	1.91379	1.82587	1.39885	1.41464	1.40095	3.1901	0.806815
Aldh5a1	0.99268	1.37503	1.54852	0.620749	1.17139	0.912007	0.286577	1.01168	0.44452
Aldh6a1	7.7751	6.90178	10.8578	6.44332	6.41551	8.60257	7.04475	12.845	12.1937
Aldh7a1	12.8396	5.82162	4.18102	7.36057	5.06036	8.52116	6.56408	17.449	15.0604
Aldh8a1	0.181279	0.379286	0.500919	0.264659	0.240363	0.176416	0.51609	0.207695	0.366007
Aldh9a1	15.7979	7.5911	9.27541	9.29752	8.49436	14.3629	13.1746	27.1565	26.4589
Aldoa	489.898	634.447	269.93	247.045	343.803	770.825	418.492	1458.97	1252.64
Aldoa	489.898	634.447	269.93	247.045	343.803	770.825	418.492	1458.97	1252.64
Aldoart1	0.148549	0.0390161	0.308569	0.0813274	0.138377	0.115876	0.0521724	0.211288	0.0950011
Aldoart2	0.199284	0.0734637	0.0336816	0.197786	0.179593	0.103134	0.101357	0.144878	0.11554
Aldoc	15.7128	24.5833	14.7111	4.86594	11.7555	29.1464	12.7662	52.4873	48.732
Alg1	21.9168	13.761	5.49374	14.5057	11.9568	22.3588	21.446	33.8139	38.5011
Alg10b	6.08553	7.34245	16.0216	7.01077	7.69608	4.99178	5.80075	6.48528	5.90563
Alg11	3.8046	4.25738	6.83644	2.83013	6.97751	4.37549	2.89994	2.36005	2.20703
Alg12	5.96467	3.63785	2.05235	4.30752	4.24832	6.6258	5.21365	8.08369	4.19075
Alg13	19.1453	26.9207	27.2731	16.3765	25.66	23.1633	55.6705	14.4925	17.6485
Alg14	56.6564	65.3779	53.8823	73.8354	78.8264	65.5939	54.5283	31.4994	48.3409
Alg2	15.1551	17.0447	14.6805	10.364	11.7546	24.8392	8.74833	38.7998	26.488
Alg3	51.7806	29.1868	15.7015	53.1656	40.7078	50.654	81.6321	27.8656	40.4935
Alg5	76.4911	83.5107	48.6781	105.066	74.5024	82.6308	82.5844	47.9974	59.2117
Alg6	17.1564	18.0723	14.3977	16.2456	12.6888	16.0774	23.7589	17.4064	18.0846
Alg6	17.1564	18.0723	14.3977	16.2456	12.6888	16.0774	23.7589	17.4064	18.0846
Alg8	26.8096	9.32498	4.63319	12.5478	8.12251	18.5647	53.7228	14.2756	21.2607
Alg9	5.31973	4.37187	4.83812	4.04028	5.45787	6.08067	5.235	12.0511	8.10058
Alkbh1	50.6973	65.1156	42.7339	45.0462	33.0651	42.9332	38.2072	56.2596	72.908
Alkbh2	13.1046	16.1627	12.0822	18.6501	13.5888	16.1538	10.7083	12.8488	12.7518
Alkbh3	52.2513	52.2677	50.5528	44.5994	42.8461	60.8868	37.0522	58.4147	56.647
Alkbh4	7.83477	6.40011	1.88722	6.95441	4.01742	7.89207	4.36587	18.0062	12.0135
Alkbh5	5.05025	5.3167	13.2754	5.03452	6.44235	3.49879	4.80496	3.98709	3.58462
Alkbh6	71.1067	134.372	91.6062	77.5563	92.1393	106.132	64.3269	119.799	115.759
Alkbh7	33.3841	84.9559	63.1628	34.8338	64.765	60.3821	42.0567	55.7596	64.3496
Alkbh8	12.222	10.3353	12.1994	14.3372	10.0968	11.0575	13.9938	18.4868	13.5262
Alms1	1.89204	2.48623	4.96753	2.07042	1.81922	1.12829	1.49431	4.17085	2.51225
Alms1-ps2	1.07362	0.899081	2.35511	0.898002	1.30514	0.464679	1.30527	0.681551	1.59864
Alox12	1.58616	1.06158	0.830742	3.13418	2.02292	1.10092	1.61259	0.916476	0.734219
Alox5ap	2.71062	1.04173	0.841251	11.1093	2.69917	4.45827	3.67714	0.422385	1.49924
Alox8	0.129613	0.246975	0.32281	0.209953	0.163341	0.124956	0.0778281	0.359365	0.127488
Aloxe3	0.653109	2.07699	0.55621	0.259488	0.300381	0.976729	2.44117	1.71115	0.616294
Alpk1	2.73371	1.49132	1.15036	0.821511	1.9395	0.904034	0.863182	1.06816	3.18258
Alpk2	6.01464	7.35543	18.16	6.45962	10.3676	5.43992	8.7499	3.88295	4.65129
Alpl	0.453852	2.59559	1.37035	0.747807	1.5371	4.50432	0.375193	16.0015	7.82631
Als2	2.59743	1.8761	2.19584	1.29922	1.39964	1.95873	2.80854	5.66427	3.85455
Als2cl	2.25951	0.718358	1.30115	3.73987	2.19635	1.73783	1.71527	1.11219	0.653452
Alx4	0.0667801	0.040189	0.0324331	0.0177772	0.00760536	0.0234074	0.0740677	0.0569324	0.0170583
Alyref	62.3121	41.1442	74.8102	37.6787	45.122	32.6808	67.6414	25.9631	28.5007
Alyref2	4.59144	3.88573	2.59889	5.00881	4.41335	4.44117	9.87287	6.24506	8.40457
Amacr	6.42707	7.66995	2.43552	5.53007	2.9073	6.31275	3.86163	7.6318	8.11012
Ambra1	2.90011	1.66572	4.10801	1.88069	1.87896	1.41978	2.12635	3.92304	3.26014
Amd1	27.3215	24.2526	28.6475	22.612	29.456	18.232	22.201	13.388	8.13302
Amd2	16.0345	14.5679	21.7027	16.9079	21.5394	11.1006	13.4281	4.67865	6.83862
Amdhd1	0.0287303	0.178635	0	0.192354	0.0594747	0.108369	0	0.0908902	0.274412
Amdhd2	19.5655	13.4233	9.51386	15.9213	15.1489	16.4381	15.9478	21.8975	22.1343
Amer1	1.54842	1.15868	0.852932	0.924545	0.721005	1.14539	0.357713	2.88798	2.10624
Amer2	3.8101	9.45431	15.4918	1.88074	6.68382	5.58055	1.97355	37.7883	30.7353
Amfr	10.4206	9.93053	21.3546	10.8647	12.2487	7.98735	9.2019	10.6574	11.0044
Amigo1	0.432058	0.456394	0.518976	0.291669	1.04779	0.533477	0	0.648671	0.634241
Amigo2	0.600592	1.37718	2.24243	1.02275	0.746299	0.544819	0.0194901	0.736173	0.516238
Amigo3	0.196319	0.215758	0.212516	0.0497819	0.21163	0.319217	1.51946	0.107757	0.416408
Ammecr1	4.81151	4.71678	7.03711	6.37165	5.63218	3.20104	3.09635	2.5898	3.10716
Ammecr1l	8.04598	5.47858	7.44734	7.71913	5.28216	7.49173	4.37764	13.3227	11.3301
Amn1	32.4073	81.068	79.6885	37.9149	68.6664	54.7284	37.8869	39.9244	33.9851
Amot	1.06575	1.05028	2.4341	2.91645	1.97535	0.985858	1.53161	0.558262	0.721473
Amotl1	8.09689	3.96746	5.26116	8.51701	6.38395	5.7966	8.92591	2.6419	3.09486
Amotl2	9.3957	8.72875	19.9814	12.1968	8.90041	7.10841	7.72533	16.663	15.7123
Ampd1	0.151515	0.720119	1.04152	0.971303	1.36502	1.0747	0.655309	1.15963	0
Ampd2	8.25465	3.17216	4.04027	3.42902	2.92584	4.08552	3.79444	23.1422	16.0636
Ampd3	0.70796	0.573064	0.244097	0.898293	0.473523	0.226174	0.805464	0.0189394	0.359975
Amph	3.74302	13.545	25.0134	1.75541	7.75931	8.37013	0.529232	34.3789	28.6989
Amt	2.45021	2.62901	6.00446	1.68102	2.71218	1.26743	1.03593	2.16151	1.81444
Amy1	0.532388	3.10999	4.0262	1.35476	2.54981	1.96827	2.04045	6.20532	3.46996
Amy2a5	0.0244782	0.0347031	0.0525847	0.020495	0.0475549	0.0310205	0.0347389	0.0632623	0.0364843
Amz1	2.22218	0.54043	0.581788	0.945842	0.746653	0.603462	0.354845	0.72776	1.17485
Amz2	26.6071	38.3012	30.3733	26.6825	29.9647	38.2632	24.9047	30.2078	44.6617
Anapc1	14.0338	8.29558	11.5852	15.5291	8.96909	9.71629	13.4462	9.55928	6.73437
Anapc10	67.2782	119.045	153.678	93.1529	127.865	93.0374	98.7786	57.7119	59.1556
Anapc11	249.497	361.703	324.639	297.577	322.01	308.107	369.052	185.129	199.654
Anapc13	233.153	459.959	629.895	255.639	433.257	301.121	378.164	191.223	176.231
Anapc15	62.4733	45.5664	41.4657	43.7465	30.4068	53.8113	77.9595	56.8035	58.785
Anapc16	119.761	172.6	120.231	130.839	148.424	154.508	157.197	120.81	135.866
Anapc2	19.0461	6.37925	9.58389	10.8184	11.3836	10.8269	10.6711	32.4604	21.8708
Anapc4	40.1701	30.3924	55.3992	32.4639	27.1815	37.2955	34.7839	36.3852	33.6802
Anapc5	127.645	42.368	28.1628	58.6219	42.5769	101.265	114.958	168.831	164.223
Anapc7	12.3348	6.46393	8.18578	9.30606	6.27025	9.91745	16.8045	15.4654	16.5592
Ang	4.51413	3.2904	2.03575	4.10369	5.94749	2.03103	7.18336	0.899785	2.63826
Angel1	2.50249	1.70213	2.09477	1.75612	2.06404	1.59405	1.57205	9.08644	4.21967
Angel2	21.7031	17.6521	16.899	19.6928	17.9659	21.4289	19.7372	27.0584	25.8529
Angpt1	1.48827	0.807439	1.01938	0.545558	0.663911	0.658846	0.172456	1.08709	0.341713
Angpt2	15.324	4.51036	2.68382	15.7539	10.6418	9.21972	9.93261	5.43554	6.971
Angpt4	0.644983	0.253184	0.174492	0.0636163	0	0.664174	0	0.0354414	0.271087
Angptl1	1.19527	0.598701	1.29174	0.983858	0.924499	0.568518	4.37086	1.55604	0.925426
Angptl2	1.16023	0.416948	0.386922	1.03315	0.320709	0.684735	0	0.661456	0
Angptl3	0.255298	0.21318	0.626394	0.182173	0.851758	0.0634186	0	1.09268	0.950476
Angptl4	37.4368	15.5171	12.6476	23.7507	16.8887	30.0455	16.1961	25.5361	26.5518
Angptl6	2.36725	5.11074	3.30786	1.06017	4.94441	4.12122	3.04746	3.80568	5.34232
Angptl7	0.232864	0.402641	0.675332	0.28982	0.17516	0.219264	0.491105	0.453456	0.486345
Ank	3.09638	4.18902	8.42031	4.00455	5.12372	3.81009	1.18455	3.37841	3.55181
Ank1	0.291362	0.193314	0.658232	0.283881	0.10223	0.152325	0.520659	0.110309	0.10581
Ank2	6.35255	20.8334	43.7291	7.07744	15.1367	10.7806	9.62687	21.9935	24.7883
Ank3	6.0222	17.3088	29.3895	3.93865	10.7248	7.41229	5.02813	22.9011	29.2396
Ankef1	1.70813	0.666235	1.85902	2.70767	2.67791	1.113	1.06375	1.90552	1.28001
Ankfy1	4.71883	3.14568	3.69624	6.24594	3.93017	3.49475	5.28951	4.24105	4.87467
Ankhd1	24.5543	27.276	57.8454	35.5808	31.5902	18.1563	26.4881	25.9966	22.135
Ankib1	4.19052	5.22509	10.1977	7.02241	6.88962	2.482	2.01547	3.47884	3.12131
Ankle1	2.2875	0.751354	0.493951	0.649766	0.357337	3.18563	13.1767	7.08776	12.4064
Ankle2	4.22403	4.32775	7.41659	5.40889	5.6581	3.69306	3.49058	3.87529	3.99085
Ankmy1	0.0592374	0.0119201	1.88533	3.6526e-05	0.194436	0.431254	0	0.417466	0.0864254
Ankmy2	12.9181	11.6397	9.34182	13.35	9.41586	15.941	2.56065	20.0814	16.1785
Ankra2	18.43	34.8622	30.5957	22.9129	25.7966	32.6402	16.6551	35.8779	23.8403
Ankrd10	29.7011	21.5181	30.8045	20.7609	19.5766	31.3137	25.3618	45.1338	34.6219
Ankrd11	15.0023	10.1357	21.4133	13.8681	13.5624	10.4109	11.4901	15.1803	16.0749
Ankrd12	37.4999	76.5711	65.7451	41.6574	57.0604	54.538	37.4711	167.283	134.643
Ankrd13a	16.8956	11.1383	21.9961	22.0193	18.3901	11.5003	7.49817	8.02924	7.98418
Ankrd13b	1.52141	1.30979	2.17337	0.649561	0.63126	0.805443	1.80631	2.00876	2.08354
Ankrd13c	6.73664	7.09915	15.5371	6.64	8.71547	5.41593	6.16752	5.14597	6.64972
Ankrd13d	0.479923	0.558532	0.970498	0.544324	1.44664	1.11773	1.68954	1.32625	1.89562
Ankrd16	19.5789	16.4243	27.7556	20.1013	19.195	15.3779	16.2656	29.5562	21.5412
Ankrd17	23.9149	24.0756	53.6981	35.8742	32.1991	17.227	26.5286	20.6784	19.9981
Ankrd2	0.150956	1.24299	0.588555	0.805467	0.480181	1.75016	0	0.848398	0.834949
Ankrd23	3.60588	2.56392	4.01746	3.39859	3.36363	2.03401	0.968867	6.85884	3.18452
Ankrd24	5.98023	5.72494	5.62408	7.08195	5.78648	4.33679	2.58305	4.51989	5.92544
Ankrd26	3.13874	5.32193	4.5656	2.58095	2.79387	3.25677	1.75741	12.1186	13.155
Ankrd27	5.87997	2.95257	3.07996	4.29716	2.4139	3.83294	1.80436	5.52341	6.10183
Ankrd28	6.20819	5.77672	9.22501	5.9783	6.70512	4.91252	8.91989	5.10942	6.11446
Ankrd29	7.76687	3.56089	3.3884	7.33823	6.23188	10.2891	5.95752	3.43476	7.39615
Ankrd33	4.77083	27.8022	16.2962	2.79453	16.5337	35.2929	8.84291	114.527	96.3502
Ankrd33b	11.6826	18.6226	33.2463	5.91554	18.2859	15.3251	15.9443	87.8518	80.295
Ankrd34a	0.155547	0.13642	0.0104518	0.0897642	0.166513	0.0266039	0.0104507	0.370882	0.3455
Ankrd37	67.1468	146.996	126.67	102.507	127.386	119.414	44.7898	99.3099	89.5201
Ankrd39	20.4161	18.4972	13.7516	13.5605	13.6438	21.5867	7.88013	27.8363	31.1814
Ankrd40	8.18833	7.33347	12.3115	6.44124	8.08046	7.88938	7.08732	12.0874	9.3965
Ankrd42	0.95224	1.35027	2.12495	0.517679	1.12303	0.899022	1.72818	3.75618	4.02978
Ankrd44	10.7807	8.47218	22.4458	10.6589	11.8884	6.22975	10.1732	4.54281	3.66421
Ankrd45	0.391868	0.279618	0.542946	0.423019	0	0.610082	0	0.410317	1.47697
Ankrd46	32.0428	20.5461	17.0973	15.6812	13.9968	37.3548	27.2736	56.6777	42.877
Ankrd49	25.9049	24.83	13.8413	25.0166	21.8416	28.0751	27.9501	15.0314	20.9499
Ankrd50	3.69065	1.96353	2.25778	3.49913	2.44404	1.63636	3.19632	2.03015	1.50864
Ankrd52	0.80521	0.487691	0.532991	0.395014	0.300152	0.479074	1.67475	1.01033	0.52505
Ankrd54	4.74646	3.11777	5.49244	3.20297	2.22284	3.5386	4.90643	6.54305	6.97403
Ankrd6	1.51324	1.18416	2.12608	1.61761	0.786854	0.463542	1.62696	2.56924	2.05441
Ankrd9	0.484742	0.274327	0.293371	0.744487	0.912842	1.14809	0.898258	2.77722	1.40995
Anks1	5.65449	4.22026	5.20484	4.02114	4.93214	3.22132	4.90359	4.94849	4.74753
Anks1b	0.4392	0.638651	2.02662	0.165601	1.4039	0.480539	1.64921	1.12418	0.833079
Anks3	14.9878	12.393	19.4112	15.1821	9.36522	14.0883	11.2784	37.5844	32.8921
Anks4b	0.0364259	0.149422	0.073369	0.016126	0.0180262	0.0618387	0.0369693	0.252126	0.100923
Anks6	0.284668	0.0325175	0.186175	0.291627	0.278476	0.369497	0.00773054	0.20369	0.381616
Ankub1	0.295439	0.30445	0.802184	0.398436	0.451769	0.29533	0.397191	0.398179	0.306262
Ankzf1	4.3927	5.2182	4.26886	3.20526	2.09498	6.731	6.48912	15.8427	8.07824
Anln	10.3696	3.93223	1.40434	2.17618	1.8281	7.4467	30.7556	8.17332	11.2864
Ano1	0.88368	0.56957	0.549738	0.741662	0.704766	0.683528	0.363681	1.01368	0.389093
Ano10	23.856	13.205	18.9248	18.6333	18.0876	18.8524	14.8689	22.7053	21.1332
Ano2	1.13508	6.39937	10.1012	0.593032	4.32624	3.72458	0.843702	33.3995	17.7265
Ano4	1.26558	1.32687	1.43424	1.11307	0.968392	1.16844	1.26315	1.15204	1.57395
Ano6	20.7735	13.6709	14.3818	34.5965	19.4365	12.1995	21.3577	4.9427	5.65509
Ano8	0.347149	0.301238	0.93838	0.366955	0.265756	0.268776	0.173003	0.244264	0.275153
Anp32-ps	3.24749	1.89407	1.02705	1.9406	1.09894	1.2353	2.8304	1.13259	3.27401
Anp32a	172.597	170.183	98.9214	186.815	169.952	168.127	202.567	92.2249	97.6327
Anp32b	45.2795	30.3096	40.3284	34.2072	39.1605	31.5907	60.1955	30.4411	37.0185
Anp32e	58.9671	73.7053	76.4819	25.6848	48.6573	60.2222	83.6274	179.816	136.25
Anpep	1.65938	0.526802	0.689181	1.59229	0.548513	0.875476	0.944009	0.0858592	0.0425172
Antxr1	5.2736	2.89542	4.74537	5.25263	4.01904	2.16712	3.15598	1.52352	1.98384
Antxr2	5.3409	2.25021	3.35083	5.10615	3.19179	2.70879	3.96621	3.40323	2.90712
Anxa1	303.206	165.854	85.0418	331.129	205.484	256.818	341.601	64.8969	115.377
Anxa11	5.64356	1.6435	1.55198	3.61357	3.23533	3.00371	2.88969	2.05819	1.92664
Anxa2	824.706	296.492	110.886	636.411	414.485	597.529	745.346	293.347	415.06
Anxa3	365.611	200.557	228.023	543.115	346.235	320.613	309.879	101.887	161.744
Anxa4	23.8029	16.7582	9.82277	34.6624	20.3323	25.6548	11.9419	8.62736	12.9376
Anxa5	341.059	166.305	66.093	331.683	192.231	277.179	231.838	124.423	132.036
Anxa6	68.2945	13.782	12.0805	45.5413	25.5242	32.1818	29.2364	27.6471	33.849
Anxa7	30.4605	16.8346	16.4509	26.565	17.4646	21.61	25.5466	15.5807	19.0643
Anxa9	0.331511	0.219039	0.383598	0.331167	0.185177	0.0767244	0.812099	0.671495	0.221355
Aoah	0.0336439	0.089417	0.156094	0.0429826	0.112351	0.0613378	0	0.377477	0.518027
Aoc2	0.886719	0.684095	1.07555	0.736032	0.74572	0.690333	1.75037	0.692097	0.730121
Aoc3	1.01297	0.878374	2.27557	1.23406	1.52649	0.491197	0.00624674	0.154374	0.0512756
Aopep	78.008	42.6291	32.763	110.846	72.0433	67.1886	70.8198	36.477	41.6234
Aox1	0.574715	0.20128	0.315702	0.676205	0.303699	0.169653	0.161759	0.173875	0.0759374
Aox2	0.118445	0.0459163	0.213107	0.0247054	0.0239899	0.00229259	0.0587625	0.00911762	0
Ap1ar	6.70678	4.74677	13.3851	8.18606	8.61699	5.51719	6.29559	4.7367	5.40084
Ap1b1	7.21032	5.72749	9.87792	5.44451	7.69589	9.6843	5.07369	42.6247	23.3318
Ap1g1	16.6455	21.434	38.2635	16.198	18.0752	11.9007	20.4418	14.1283	13.7599
Ap1g2	3.46332	1.43683	3.53809	2.94619	0.34904	3.07405	0	2.03179	3.68426
Ap1m1	67.6914	31.7359	15.24	28.7617	23.319	64.761	40.2365	90.4688	74.8429
Ap1s1	136.901	36.1013	17.7717	78.8381	49.6919	91.4414	137.727	107.012	103.852
Ap1s2	58.9835	62.1029	67.2547	72.7513	75.4354	64.6341	72.1031	56.1467	61.3411
Ap1s3	1.14106	0.867054	3.69153	1.57576	1.93145	0.73336	0.638328	0.91458	1.20567
Ap2a1	12.424	6.97647	3.62209	6.21991	8.47961	5.46273	8.54616	17.4287	13.8507
Ap2a2	8.74442	9.74097	14.1029	10.4659	10.2854	9.43961	10.7689	25.3811	21.7704
Ap2b1	16.1715	9.48211	11.0316	18.2699	15.7489	10.9549	13.1457	13.6635	7.83181
Ap2m1	440.515	411.347	122.505	218.574	216.199	624.246	318.251	984.493	793.903
Ap2m1-ps	0.160175	0.569182	0	0.206297	0	0.330556	0	0.745007	0.607233
Ap2s1	368.38	453.033	334.823	435.493	464.696	445.091	454.965	296.266	364.56
Ap3b1	10.0963	6.88679	12.5758	10.9135	8.81265	8.74257	10.996	12.859	12.5977
Ap3b2	2.8608	11.5244	18.1653	2.10973	6.10689	9.10636	3.45642	18.4679	20.1095
Ap3d1	9.97818	6.92502	10.7299	7.44807	7.69017	7.98698	6.68784	19.8377	15.4064
Ap3m1	31.7878	36.8265	16.5885	32.1789	22.5707	45.886	26.5802	35.7539	24.1553
Ap3m2	5.67725	8.10375	5.87891	6.29871	6.08983	7.29887	5.64922	13.8562	11.995
Ap3s1	90.2853	115.704	171.148	145.556	151.509	119.109	121.821	100.08	103.036
Ap3s2	16.0451	27.2456	10.6004	11.9262	14.6141	27.1697	13.2207	25.3074	19.4705
Ap4b1	4.77387	2.91915	3.79139	2.79606	2.36094	3.58681	1.6217	12.0518	9.4903
Ap4e1	2.59408	2.68168	3.50266	3.16871	1.75797	2.61892	3.89188	5.13098	5.00737
Ap4m1	6.04439	2.68728	6.26022	5.13555	3.73327	4.96666	4.02155	7.33233	7.78769
Ap4s1	52.2219	99.1086	80.8063	46.9614	86.2005	84.2884	44.821	64.3706	62.4688
Ap5b1	0.406126	0.0699768	0.270298	0.322412	0.333057	0.35842	0.94556	0.55635	0.838133
Ap5m1	13.6572	17.0993	17.9601	10.2766	12.2032	12.5346	9.71191	17.6314	12.4591
Ap5s1	18.2037	12.5575	2.6772	11.6586	9.79347	16.2869	10.6142	21.8312	22.2441
Ap5z1	2.2324	1.03349	1.7598	1.56708	2.0297	2.31562	3.80377	3.66579	2.90695
Apaf1	16.7353	14.9418	33.863	25.5001	21.4993	14.8091	23.7106	7.95625	6.64693
Apba1	0.25424	0.24504	0.732857	0.211824	0.440057	0.121442	0.0549747	0.510741	0.277061
Apba2	6.55156	7.75148	15.6558	3.15938	6.82152	5.77212	1.81291	26.3586	23.3643
Apba3	16.0021	10.2531	22.6069	13.411	9.40101	9.63575	10.2463	30.6409	18.6479
Apbb1	20.9279	26.6242	25.6498	7.18608	19.1466	34.4585	14.2317	221.352	173.947
Apbb1ip	0.240628	0.148222	0.137805	0.289774	0.26162	0.25245	2.42281	0.256208	0.451728
Apbb2	50.4113	40.1276	48.4447	92.5968	61.4311	33.1606	54.6496	33.6162	37.5454
Apbb3	9.20795	5.24074	3.77453	7.14487	3.59148	6.55344	4.01981	14.6582	13.7035
Apc	6.35953	9.06421	10.8998	5.98904	11.913	4.90714	4.44829	6.06399	6.38869
Apc2	0.506413	0.836117	1.59376	0.199514	1.06275	0.80061	0.945287	1.77487	1.37127
Apcdd1	10.6932	6.60956	16.8523	12.7133	10.275	6.22613	6.28451	2.04482	1.71605
Apeh	13.0537	14.1066	30.4152	14.1747	15.9306	15.804	5.44483	26.2307	25.325
Apela	1.59129	0.185703	1.07866	6.11451	2.40619	0.877506	0.160339	0.0994973	0.722406
Apex1	123.169	126.66	45.2685	62.0815	70.0622	125.271	125.594	98.2599	110.264
Apex2	13.1768	10.066	9.50439	6.44726	6.28365	13.3448	9.55741	17.1095	18.1973
Aph1a	32.213	6.89306	7.9788	11.8209	9.8081	14.9584	24.6231	10.3478	11.1558
Aph1b	1.11841	1.29033	2.28902	2.6065	1.49367	1.78832	0.706129	1.84568	1.25502
Aph1c	0.678872	0.821688	0.37236	0.785574	0.249763	0.590896	0.075383	1.35984	0.217491
Api5	43.0843	27.1887	38.6364	31.5405	26.0018	41.7965	26.3415	50.0906	38.7209
Apip	75.8927	80.5887	61.2785	78.9851	72.9471	78.643	121.313	51.1624	45.9625
Aplf	3.92103	2.53096	1.43769	2.84927	1.51355	3.15793	2.92606	4.3446	8.00325
Apln	42.4879	16.8089	10.6155	29.7635	19.702	20.9813	48.9674	16.2149	24.9117
Aplnr	151.452	65.9496	156.796	115.42	101.925	85.1857	109.533	33.6368	40.906
Aplp1	3.68038	6.81855	14.4998	3.09788	5.82083	4.70819	1.7394	28.4278	27.0177
Aplp2	176.355	145.972	166.967	184.908	149.779	153.016	134.763	272.245	213.021
Apmap	25.4635	10.6934	6.99259	13.5896	7.05818	23.6773	19.8508	29.5551	29.0848
Apoa1	0.500802	1.04248	0.513634	0.562233	1.09003	1.0458	0	0.645288	2.15506
Apoa2	10.7984	11.7018	13.4321	14.5455	13.5691	10.306	22.2834	8.86111	2.81693
Apobec1	1.108	1.16474	0.415853	1.32694	1.05362	1.19198	1.03545	0.326031	0.963547
Apobec2	1.68421	16.9075	10.2745	0.735707	9.72558	12.1276	5.41199	21.1998	19.5277
Apobec2	1.68421	16.9075	10.2745	0.735707	9.72558	12.1276	5.41199	21.1998	19.5277
Apobec3	66.45	19.6666	17.325	35.0056	25.1006	39.1233	81.8069	32.4051	40.4466
Apoc1	7.4806	21.0362	22.5401	10.249	30.7634	14.5708	19.0662	10.4831	10.0491
Apoc4	1.37187	1.21966	1.82253	1.05179	1.31412	0.897455	0.71531	1.24918	1.21974
Apod	114.317	132.431	140.345	273.559	245.081	124.622	68.5897	19.7553	32.161
Apoe	226.13	295.632	105.159	142.388	179.218	328.24	96.1508	418.27	381.748
Apol10b	1.1519	0.254349	0.292274	1.76203	1.18586	0.280009	2.25658	0.249244	0.0430026
Apol6	0.410474	0.224452	0.305068	0.654638	0.539445	0.261853	1.03203	0.61655	0.357683
Apol7a	3.78779	1.32151	1.69886	2.54171	2.04729	0.929154	2.4243	1.05207	1.43076
Apol7e	0.482903	0.842287	1.02483	0.704435	0.52519	0.25828	0.580819	0.351453	0.3032
Apol9a	0.375635	0.169668	0.055965	0.420341	0.483323	0.18251	1.39802	0.166544	0.414587
Apold1	23.0842	13.9726	16.0298	25.7256	19.124	13.8332	16.3736	17.2965	18.7334
Apom	0.256773	0.384872	0.585091	0.276779	0.15721	0.182681	1.15174	0.548488	0.811013
Apoo	100.68	270.719	272.485	114.168	192.58	162.947	152.56	133.023	151.253
Apool	46.942	79.1944	56.652	65.1402	62.4891	60.2265	68.6623	31.7604	38.6916
Apopt1	84.2908	141.788	129.323	109.388	116.939	114.74	100.092	78.2325	80.1847
App	137.568	95.2094	168.391	209.678	141.013	91.4739	119.132	58.1478	63.4512
Appbp2	11.1027	11.954	20.4049	13.5225	12.4972	9.51179	9.80136	10.425	12.2167
Appl1	37.5276	63.7443	38.0802	58.9788	52.5561	44.7465	52.7099	39.5298	40.2353
Appl2	6.23323	8.21498	8.59808	6.37647	6.94912	9.13511	9.39897	20.2116	12.689
Aprt	379.954	186.566	102.314	273.328	204.594	286.981	563.438	173.993	250.096
Aptx	15.8353	29.8893	21.129	20.1182	19.8711	32.9573	23.4147	26.272	24.1034
Aqp1	13.403	1.71217	3.86034	33.6559	17.377	5.36139	4.79366	0.426663	0.289027
Aqp11	12.3331	14.3783	11.1857	27.6739	16.4017	13.9666	10.3764	6.7708	6.53287
Aqp3	0.103598	0.164661	0.178866	0.100939	0.0645517	0.0949723	0.0807631	0.13582	0.161536
Aqp4	0.190922	0.0601496	0.35851	0.05664	0.103132	0.301659	0.0266496	0.146409	0.15778
Aqp7	0.639913	0.529606	1.14363	0.603344	0.684137	0.37604	0.918074	1.29499	0.891537
Aqp9	0.0987193	0.260853	0.546873	0.243035	0.276393	0.0128408	0.091527	1.55433	0.0631243
Aqr	30.8858	41.3943	34.4246	42.9679	49.9385	23.5944	51.9139	25.2225	23.4668
Ar	0.0580387	0.0297984	0.0489601	0.150282	0.0442559	0.0013	0.00513274	0.00775122	0.0187067
Araf	54.5991	95.4974	79.7638	41.447	47.3559	80.7206	41.1982	124.937	103.733
Arap1	2.1024	1.17363	1.93506	2.28258	0.835056	1.43388	1.95086	3.12183	1.59962
Arap2	3.94951	3.47143	12.3208	9.01497	7.36081	3.29026	2.10089	0.763827	0.865616
Arap3	55.2554	14.6647	31.3687	53.1031	36.7294	28.8881	41.0369	14.1229	14.7671
Arc	1.3481	0.469684	0.210266	0.0205033	0.209147	0.716624	0.00875277	1.68363	1.87233
Arcn1	49.8415	32.1034	38.0165	37.3668	31.524	55.5567	31.4878	54.6095	43.2618
Arel1	2.8136	2.7823	3.17165	2.6595	3.67411	1.75777	1.97828	3.09215	2.59874
Arf1	433.937	275.308	155.228	247.998	183.245	374.758	309.38	400.148	399.01
Arf2	43.816	24.9076	18.9614	42.0441	25.7225	34.4198	41.7691	39.1154	37.0466
Arf3	6.18075	6.46258	14.5333	7.27833	6.90517	4.81892	3.52803	8.79917	6.71034
Arf4	361.754	269.702	186.424	344.757	253.196	392.117	278.029	291.161	272.97
Arf4	361.754	269.702	186.424	344.757	253.196	392.117	278.029	291.161	272.97
Arf5	95.7942	60.7258	64.2681	80.6759	75.8052	81.9551	140.551	122.36	133.017
Arf6	18.8599	13.9398	23.2852	26.2369	22.901	12.3943	24.2205	5.07105	6.87734
Arfgap1	18.3426	6.15431	7.66921	10.6025	8.05263	10.3112	4.406	24.8145	20.6113
Arfgap2	14.6767	6.55699	5.2505	8.58148	5.78625	8.56336	12.174	29.8448	23.0502
Arfgap3	9.20287	6.37516	7.29281	14.5567	9.97231	9.15663	5.33351	9.93271	6.27176
Arfgef1	12.7548	18.3368	37.8641	18.2018	20.0701	12.4843	14.6447	17.163	19.727
Arfgef2	1.0693	1.52265	2.43777	1.57155	1.49729	0.945178	0.62771	1.3801	0.916875
Arfgef3	0.138449	0.334713	0.767403	0.116823	0.443616	0.180027	0.0598503	0.405544	0.356847
Arfip1	25.3649	16.5406	16.5802	30.5357	19.4546	25.2905	31.1263	21.3511	20.0132
Arfip2	16.9403	13.8951	15.41	11.3478	13.1521	18.2063	8.74677	56.6343	48.4298
Arfrp1	37.433	43.5165	26.7243	29.0719	34.7929	49.031	34.1446	45.1602	44.3359
Arg1	0.99	1.26761	0.420193	0.910776	0.22946	2.64263	2.40303	0.799457	2.34739
Arg2	1.05803	3.62955	1.87382	0.0938089	1.06372	2.89695	0.304003	2.17926	1.73878
Arglu1	26.0128	26.5665	58.5851	39.9794	36.0572	19.7578	26.0902	16.1525	15.3615
Arhgap1	49.1654	12.0426	11.1829	23.2111	11.4779	39.0594	32.2082	35.9238	28.0046
Arhgap10	2.09959	1.2443	2.59322	3.07822	2.19682	1.65961	3.04115	3.0611	2.71104
Arhgap11a	3.13231	1.12124	0.662257	1.14686	0.82459	1.54577	7.48537	1.83829	2.84797
Arhgap12	9.32993	9.71418	11.3909	9.98671	7.74025	9.29919	3.21707	13.5259	5.65568
Arhgap17	9.49557	6.61735	12.4939	11.343	5.00572	6.12457	10.1803	11.1559	11.2404
Arhgap18	41.1388	17.496	17.7936	46.1705	23.4493	33.2601	27.2357	13.3205	15.4426
Arhgap19	2.01112	0.957812	0.545551	0.75375	0.99832	1.4032	6.61897	2.27512	2.67996
Arhgap20	1.0294	0.71972	1.52255	1.93886	1.36485	0.718668	0.313485	0.596187	0.644794
Arhgap21	3.55569	3.33291	7.81477	4.13669	3.98379	3.76366	2.28283	5.6564	4.4245
Arhgap23	5.01261	4.09769	5.83025	6.60613	5.46611	3.69378	3.84718	3.00262	2.86879
Arhgap24	2.49493	5.84291	7.62775	0.920464	2.94381	6.87895	1.91457	22.2743	15.9797
Arhgap25	10.1948	2.40487	3.53295	7.78143	3.08586	5.7242	5.95362	4.3812	7.04063
Arhgap26	2.0599	2.45	4.84488	4.06861	5.77689	2.70042	10.108	8.17018	6.87657
Arhgap26	2.0599	2.45	4.84488	4.06861	5.77689	2.70042	10.108	8.17018	6.87657
Arhgap27	8.51095	3.342	4.24332	7.32891	6.09389	3.69909	8.71599	2.73913	3.16864
Arhgap28	7.50583	3.6266	4.46393	6.03393	4.76522	4.68135	7.8802	5.53917	6.20629
Arhgap29	63.2077	36.616	29.4014	98.2559	65.0468	43.1863	55.7818	19.7019	22.0271
Arhgap30	0.0833865	0.143629	0.11797	0.0518337	0.102042	0.0433387	0.104985	0.0888843	0.12532
Arhgap31	26.5345	21.7081	36.9757	40.2499	34.1422	17.4931	32.6497	45.0972	55.8832
Arhgap32	0.760643	1.01763	2.42316	0.731698	1.7394	0.895448	4.07481	3.46175	1.06874
Arhgap33	1.1983	0.769371	1.20573	0.193684	0.555282	0.719045	1.6737	4.14948	2.06721
Arhgap35	1.12828	1.06484	1.84687	1.05341	1.15542	1.043	2.10301	2.53583	2.05703
Arhgap39	5.69604	7.51543	26.6659	7.67432	14.5377	8.22001	9.52799	13.2765	16.2549
Arhgap42	2.03821	1.13068	1.57697	2.41007	1.65696	1.14706	2.59789	1.16509	0.761676
Arhgap44	0.990674	0.751824	1.24091	1.14515	1.81035	0.566053	0.272129	0.531625	0.331994
Arhgap5	14.2329	20.46	31.0411	25.2987	27.8011	14.7968	13.2068	16.0911	10.8705
Arhgap6	0.813541	0.262218	0.855362	0.462837	0.375779	0.397502	0.722867	0.249809	0.210621
Arhgap8	0.530167	0.835666	0.84386	0.529642	0.749336	0.117955	0	0.261086	0.0559144
Arhgdia	262.003	42.6557	26.6143	145.099	79.656	151.464	236.573	159.488	182.658
Arhgdib	180.064	84.9405	58.4581	218.923	135.898	154.613	136.246	37.2887	62.1624
Arhgdig	0.921655	7.07008	9.21478	0.845948	6.50966	5.08487	3.30715	8.96855	6.9932
Arhgef1	102.004	53.2892	61.7314	149.121	109.026	61.5174	178.698	69.9234	79.7335
Arhgef10	3.7996	1.73017	2.86673	5.1969	4.35482	3.05843	3.21549	1.40418	1.77699
Arhgef10l	0.870681	1.68533	3.93004	0.370511	1.1583	1.03682	1.08938	4.59817	3.67844
Arhgef11	1.51477	1.54008	2.28563	1.64595	2.48251	1.58407	2.51137	3.53444	3.0768
Arhgef12	12.1864	8.57638	13.8295	21.0188	12.36	7.92892	9.7934	8.71362	8.71855
Arhgef15	19.262	7.72811	10.9872	20.6416	12.3379	10.2396	16.4084	8.44408	10.0458
Arhgef16	0.0465893	0.117028	0.0605301	0.133877	0.187468	0.0167173	0.0504271	0	0.0429317
Arhgef17	1.27674	0.511498	0.607634	0.74532	0.447986	0.970838	0.244459	0.904336	0.937272
Arhgef18	1.96788	2.14913	2.27995	2.51521	1.47471	1.31865	0.894035	3.84363	2.54889
Arhgef19	0.563733	0.152802	0.265156	0	0.051683	0.228722	0.00778744	0.165421	0.266279
Arhgef2	25.5016	9.96597	13.8035	21.9367	17.2286	11.4878	28.2099	23.157	22.7552
Arhgef25	3.1597	2.48928	3.70316	1.98897	2.64179	2.20727	1.92441	6.91673	4.20805
Arhgef26	2.29836	5.61128	13.9628	4.08328	3.97819	4.0491	1.45856	12.8142	11.2554
Arhgef28	9.30253	2.73198	2.34298	12.2056	4.03451	6.39179	12.6213	6.78436	6.4541
Arhgef3	2.31741	1.45713	2.69217	4.11053	3.266	1.65906	2.75509	1.1393	1.03512
Arhgef33	2.38293	1.85094	4.21608	1.0565	4.11377	0.767223	1.45325	1.83861	0.91564
Arhgef37	0.375745	0.339914	0.135652	0.181086	0.194547	0.184017	0.965247	0.848193	0.756051
Arhgef39	10.775	3.18345	1.96297	2.07801	0	7.06811	47.7782	14.6754	21.9484
Arhgef4	0.327748	0.794604	1.5958	0.416769	0.781056	0.70121	0.381706	2.85626	1.23756
Arhgef4	0.327748	0.794604	1.5958	0.416769	0.781056	0.70121	0.381706	2.85626	1.23756
Arhgef40	39.7868	49.2751	107.444	40.914	63.3281	34.7719	60.7826	38.6552	42.4521
Arhgef5	13.4042	7.78347	13.9813	16.2146	14.0408	6.85995	8.30469	4.40664	4.95514
Arhgef6	2.28438	0.760808	1.34263	2.36567	1.52408	1.18086	1.16505	0.624238	0.740274
Arhgef7	13.0144	11.3047	17.5064	17.1302	16.7832	8.20985	10.4465	13.2681	12.0183
Arhgef9	3.64649	2.78233	7.10277	3.71027	4.17836	3.51206	0.861409	4.93055	1.5733
Arid1a	9.93407	12.9099	25.5669	12.5644	10.5505	8.10938	8.78752	13.2458	13.0171
Arid1b	2.52269	3.90413	8.91888	3.21983	4.28788	2.42107	0.946903	3.70823	2.22049
Arid2	9.90712	17.6104	40.7586	13.9464	14.9907	11.2303	12.1919	13.0835	14.742
Arid3a	1.48057	1.08192	2.5432	1.64772	2.11526	0.745014	2.32055	2.53365	1.35008
Arid3b	2.32254	9.29357	32.4098	4.10432	12.6868	4.72422	4.6396	8.96607	6.58482
Arid3c	1.46903	2.85423	3.42833	1.02954	0.752229	2.91642	0.301952	7.19217	3.58242
Arid4a	17.8656	28.077	14.5153	27.6286	25.7102	20.9523	16.6459	48.1548	46.9655
Arid4b	34.7625	30.6426	25.7084	35.316	30.6406	34.1711	21.8184	74.8832	66.5756
Arid5a	6.14054	1.30463	2.01773	5.98425	1.60521	4.57208	6.69244	6.0871	4.85631
Arid5b	6.26417	7.22788	6.68367	10.9574	7.05718	6.67785	5.3827	13.0084	11.3895
Arih1	9.76827	10.9334	20.589	11.2471	8.61477	5.07625	10.4571	9.17662	8.32403
Arih2	16.742	17.4947	22.0526	27.1494	22.8836	15.6213	26.0155	25.3126	22.12
Arl1	129.028	123.796	62.0229	97.1144	72.4866	151.73	90.9181	123.442	107.136
Arl10	10.6658	4.70697	1.8621	6.8785	4.80379	4.75794	4.80755	9.10993	9.2586
Arl11	0.826323	0.154723	0.0396388	0.656787	0.541178	0.0782713	0.91061	0.902623	0.955088
Arl13b	6.37702	9.19406	11.9426	7.87308	8.18073	11.2532	8.29822	29.4168	21.4721
Arl14ep	7.13424	9.45231	9.5231	13.2887	8.64298	11.2806	12.7745	7.02929	5.7754
Arl15	22.7241	9.21629	5.97469	35.0101	17.5273	15.8754	27.1403	15.029	23.427
Arl16	26.648	39.3946	29.6531	30.5389	38.3197	35.1309	42.0191	41.4439	33.8973
Arl2	59.2656	69.0283	45.5514	54.4582	71.5634	61.948	56.3595	47.0343	53.9868
Arl2bp	30.363	15.1025	30.9681	31.2683	24.8117	25.9908	27.8021	32.1886	26.2105
Arl3	87.7968	248.902	216.422	107.686	158.232	153.795	54.3355	132.94	116.607
Arl4a	164.486	229.612	215.936	321.134	271.233	193.724	158.346	57.3037	74.5311
Arl4c	1.21804	1.10683	0.8044	0.54162	1.41158	0.912501	0.350135	0.704481	2.06256
Arl4d	12.3962	8.53447	4.97575	14.0719	10.5765	11.4169	6.63322	8.54408	7.97584
Arl5a	8.04695	7.72351	14.0504	8.88231	10.4091	6.87251	5.5073	5.10211	3.40688
Arl5b	13.4563	19.3509	47.3927	22.6236	24.3914	13.6184	10.7248	8.5077	13.4637
Arl5c	17.2196	12.2842	28.9413	22.4349	20.652	9.70974	35.2774	3.64544	6.42924
Arl6	50.7355	429.495	387.932	46.8268	201.532	227.373	62.9713	299.076	239.964
Arl6ip1	499.03	886.367	358.648	447.755	471.751	642.618	828.51	566.189	572.547
Arl6ip4	47.3063	33.4515	25.9078	28.6753	25.6775	34.8871	37.0028	76.2422	55.6312
Arl6ip5	85.2416	65.9879	39.3637	90.5779	75.1115	68.1172	42.4584	25.2032	25.0073
Arl6ip6	30.8927	34.1549	30.2237	26.1649	20.4925	35.1171	24.1237	32.3624	24.2488
Arl8a	8.57913	8.41751	21.4466	9.87795	11.1156	5.87778	6.86945	8.10273	4.30004
Arl8b	20.7088	11.0423	15.3384	14.4346	12.9326	19.5567	14.2898	28.8339	25.1764
Armc1	24.86	30.1339	18.7962	20.3582	18.8826	31.0829	28.9948	28.701	26.574
Armc10	26.1209	20.6916	20.5619	27.1355	20.7769	30.8712	18.8087	26.2927	23.2884
Armc2	0.851413	1.63061	1.17445	1.76501	1.05908	2.24951	0.135639	1.93735	1.22323
Armc5	3.52966	1.41761	2.56433	1.43765	2.24326	1.46203	3.26832	6.45022	5.54875
Armc6	6.16029	1.54263	2.71515	2.9288	3.13737	2.991	4.52649	11.0109	8.21057
Armc7	6.50716	1.77917	1.31495	4.33221	5.73505	2.97063	5.07872	5.34378	4.71316
Armc8	13.2442	16.3838	16.4889	13.5981	11.7802	20.1489	11.2617	26.278	26.9058
Armc9	5.66273	12.9363	10.289	5.47891	5.0377	7.54248	5.09146	38.4443	39.0053
Armcx1	19.907	16.0793	21.4868	22.9939	15.8481	17.4059	10.7214	22.3184	20.8254
Armcx2	18.8292	10.2469	20.4125	22.228	13.9861	10.7771	14.2937	10.6726	8.07166
Armcx3	33.1317	16.1973	15.1192	25.2093	16.6435	28.7919	22.19	24.8232	29.5149
Armcx4	5.01525	3.90494	7.86494	5.20524	3.99472	2.94696	4.18328	2.10707	2.26721
Armcx5	2.93706	2.56962	3.99235	2.24501	1.78893	5.11372	4.08729	5.12778	4.35315
Armcx6	13.6323	4.98526	2.7068	16.1397	8.18215	9.51273	7.54192	5.38276	5.96449
Armh3	4.65398	3.76704	6.74796	4.50841	3.30719	2.80049	3.3558	13.1251	6.60623
Armh4	4.00211	1.93173	4.89164	4.46223	3.73796	2.9013	2.89603	3.63099	3.57633
Armt1	8.92847	6.53988	4.98819	8.98768	4.91365	9.41089	13.1087	8.37508	9.015
Arnt	8.29612	5.55636	9.80045	9.02319	6.87408	5.09204	5.71926	16.8871	9.35993
Arnt2	0.359737	0.483309	0.983697	0.335869	0.566099	0.415534	0.104176	0.9218	0.632646
Arntl	11.8511	14.0114	32.5037	7.21477	10.2961	15.7148	6.88856	48.0858	32.4016
Arntl2	2.47199	1.72399	3.55285	3.4385	2.26428	2.39018	1.54757	2.40099	2.67178
Arpc1a	77.7424	81.3193	48.9027	52.1349	53.5601	90.7522	61.5842	101.907	102.594
Arpc1b	353.797	113.268	50.4333	210.549	138.144	196.58	142.275	112.088	125.699
Arpc2	411.249	310.189	245.371	413.113	331.3	394.664	374.495	273.989	248.526
Arpc3	321.299	278.505	296.001	527.901	514.388	269.705	484.433	161.064	185.543
Arpc4	271.826	143.064	70.9035	188.563	134.73	189.978	209.706	179.857	188.549
Arpc5	269.979	219.653	107.23	263.223	174.217	301.788	212.017	169.161	183.896
Arpc5l	129.168	138.253	83.9177	151.192	122.747	142.152	127.772	93.8792	104.168
Arpin	17.5015	8.00841	4.08642	7.40527	5.47799	11.8192	16.4277	12.6845	13.6912
Arpp19	570.389	562.402	739.267	642.362	626.335	503.758	814.009	230.382	294.813
Arpp21	0.448136	0.370374	1.33503	0.69822	0.971339	0.593963	1.06355	1.09018	1.16938
Arr3	0.442271	31.3569	15.7543	1.74376	14.265	20.8198	1.09504	64.6646	62.6208
Arrb1	2.33613	1.17644	1.23345	1.98555	1.64699	1.33534	1.52195	1.69129	1.66895
Arrb2	4.85498	2.95108	1.71533	2.38835	3.75854	3.31587	7.38764	7.75022	4.70365
Arrdc1	26.7507	7.27149	5.09015	25.9822	9.82904	20.7402	22.7762	21.078	18.5813
Arrdc2	2.69257	0.62002	0.948263	2.27995	1.99375	1.26369	3.43846	1.03197	1.71608
Arrdc2	2.69257	0.62002	0.948263	2.27995	1.99375	1.26369	3.43846	1.03197	1.71608
Arrdc3	13.2995	10.9249	19.4238	18.6575	13.467	17.4571	12.6487	15.9441	12.1208
Arrdc4	2.49376	6.03383	4.06397	3.7676	5.73922	6.1099	4.27358	7.39724	6.82505
Arsa	7.14897	1.57784	2.57431	2.48248	2.70005	2.86653	3.19184	5.7023	5.57181
Arsb	2.72609	1.78099	2.66213	1.31098	2.09285	1.44757	2.54886	2.33507	2.1505
Arsg	0.787599	0.78644	1.43734	0.888995	1.12099	1.04573	0.672157	1.78079	0.740521
Arsj	0.478611	0.109359	0.370735	0.385229	0.29102	0.121823	0	0.110807	0
Arsk	5.74963	5.45079	3.59362	8.51077	6.69283	4.98832	5.3306	4.47216	4.1312
Art3	50.1663	16.0832	16.023	53.3146	25.1183	39.9152	34.8916	4.32044	10.4525
Art4	0.430027	0.155806	0.0751942	0.377471	0	0.0711149	0.118167	0	0
Arv1	9.52975	12.136	8.92737	7.43996	13.4382	14.4725	12.356	12.7303	17.2895
Arvcf	1.05378	1.12897	1.27174	0.928259	0.779991	0.813975	0.391903	4.40831	1.77875
Arvcf	1.05378	1.12897	1.27174	0.928259	0.779991	0.813975	0.391903	4.40831	1.77875
Arxes1	32.9088	42.0388	18.439	25.7885	20.6818	47.363	35.9324	42.3725	43.1186
Arxes2	80.7469	99.7349	56.7627	57.4605	52.3682	113.614	79.5025	87.8497	84.9421
As3mt	37.3176	44.2296	26.8009	34.9336	26.6585	49.3686	26.4326	55.1909	54.6119
Asah1	45.3416	42.2978	30.0621	59.7338	33.4873	58.2031	36.1064	39.879	41.5511
Asah2	1.33905	1.06269	1.1673	2.40595	1.45478	0.764862	0.740138	0.47913	1.05614
Asap1	68.7184	35.9996	21.9838	94.0059	58.7095	49.9346	105.074	27.513	43.5339
Asap2	1.93646	1.76881	3.62073	2.09493	2.72082	1.55869	1.05426	1.23193	1.46976
Asap3	3.99123	1.39349	1.98135	3.54496	2.16011	1.86509	3.95388	2.98593	1.91623
Asb1	0.843125	0.97272	0.603741	0.530611	0.316412	0.876289	0.364435	1.59719	1.01358
Asb13	2.71255	4.20973	3.4849	1.88532	2.95812	3.72239	2.40814	8.81658	8.56074
Asb18	0.197567	0.147657	0.39095	0.27487	0.17748	0.129692	0.352107	0.257433	0.179245
Asb2	0.0305877	0.284209	0.606799	0	0.142501	0.303801	0	0.190014	0.131582
Asb3	16.5858	22.5007	12.87	17.4864	16.847	24.1218	23.5097	21.5174	17.3048
Asb4	6.63749	3.5158	4.76522	9.05959	6.19817	7.03124	6.32396	0.974321	1.99529
Asb6	10.3823	3.4731	3.37159	4.38173	3.06811	4.81561	14.9105	17.2433	15.1612
Asb7	2.41309	3.76667	5.43211	2.93391	4.64292	2.02884	1.77656	4.02317	2.54514
Asb8	29.132	18.5272	8.40339	19.6104	11.5205	33.6701	19.5443	37.7863	27.6233
Ascc1	21.8769	33.736	18.2863	25.3854	21.8493	37.449	18.3722	38.3908	37.0716
Ascc2	5.78707	1.60131	1.55799	2.53142	2.1586	3.41721	5.54223	6.27799	6.28086
Ascc3	12.2905	9.59708	14.237	20.5744	17.0589	11.0901	20.8338	15.4511	10.123
Ascl1	2.18332	3.43323	5.50816	1.67804	2.1148	3.00001	0.501795	2.16885	1.89666
Ascl4	0.0638777	0.0197659	0.361496	0.0882118	0.0363339	0.0986552	0.0841637	0.17887	0.0168788
Asf1a	31.0776	31.4305	41.019	31.4488	28.7105	28.8277	67.6202	37.6705	46.353
Asf1b	51.2157	20.0448	1.69764	15.5363	14.2275	44.5522	112.69	34.8455	57.4412
Ash1l	8.08029	8.81047	13.0476	10.5223	9.62977	5.90024	13.5309	13.469	13.645
Ash2l	27.1626	12.9773	14.7038	13.1427	10.6575	25.471	18.6746	47.7018	33.9564
Asic1	0.258107	0.0698972	0.353703	0.0378123	0.101981	0.0688319	0.558188	0.634336	0.281006
Asic2	0.400894	0.260317	0.548573	0.420415	0.357423	0.131944	0.159529	0.176892	0.0854182
Asic3	0.5725	3.53799	6.2522	0.142017	0.92927	2.66554	0	9.86596	8.05686
Asic4	0.107148	0.557816	0.955872	0.0429033	0.523064	0.39281	0.131319	1.3511	1.43014
Asl	25.51	18.5917	16.4955	19.6014	18.8804	26.8644	20.6199	28.3304	25.3166
Asna1	49.7792	38.8632	20.9773	39.3832	34.8774	57.5823	40.3812	50.2891	42.7831
Asns	25.9175	13.0517	4.22605	7.35069	8.99412	25.0241	29.0844	22.2099	24.4851
Asnsd1	21.4651	25.2837	25.3889	30.3219	19.4013	28.5494	22.8974	30.057	20.2896
Aspa	1.06178	0.382973	0.27214	1.06875	0.183877	0.871795	0.104025	0.283904	0.171745
Asph	8.76954	8.19983	9.66599	8.08717	7.77767	9.66509	8.52404	27.7091	19.8307
Asphd1	0.673453	2.10527	3.03917	0.759519	1.11294	1.09895	0.971636	2.67157	0.280501
Asphd2	0.410113	0.732666	2.80576	0.154035	1.38101	1.10933	0	1.21156	1.70584
Aspm	3.72808	1.63427	0.583065	1.30012	0.768463	1.6571	12.509	2.40994	2.95847
Aspn	18.9936	6.39658	10.5778	16.0514	11.3056	12.767	1.59517	1.00117	0.675174
Aspscr1	51.9787	22.0107	22.7646	28.8532	19.1944	36.9457	35.9626	70.1436	65.4007
Asrgl1	7.91369	9.26408	7.06316	5.79211	4.67395	7.89227	8.09713	12.6066	8.27529
Ass-ps1	0.447581	0.664606	0.987067	0.032621	0	0.347161	0	0.435881	0.052801
Ass1	19.3072	11.9244	4.1848	16.1558	10.6723	21.8552	20.7558	13.3283	9.83328
Aste1	5.28323	8.59635	14.9719	5.34456	6.86287	7.89534	6.14357	8.77906	9.23256
Astn1	0.739011	1.85528	2.73929	1.56338	1.20617	1.46679	0.805981	3.69999	2.26934
Astn2	0.0308198	0.0342685	0.128348	0.00948174	0.0397222	0.0187408	0.040587	0.0581636	0.00731097
Asxl1	4.54897	3.28626	4.42371	4.78248	4.10284	3.62376	6.96746	3.39782	3.30842
Asxl2	11.6289	13.6105	14.4457	16.2963	10.7074	10.7157	15.2114	19.3941	17.2341
Asxl3	0.185978	0.356619	0.614965	0.127868	0.145652	0.291046	0.351028	0.709076	0.466723
Atad1	25.2446	57.4747	44.0284	37.5274	42.5714	55.1163	36.9532	57.1649	50.2468
Atad2	23.3421	9.89067	12.103	15.9331	12.7861	14.4978	29.5128	8.99413	16.0468
Atad2	23.3421	9.89067	12.103	15.9331	12.7861	14.4978	29.5128	8.99413	16.0468
Atad2b	4.93091	7.8564	15.8009	6.44996	7.55158	4.49745	5.04094	7.6626	5.95991
Atad3a	21.0224	6.30065	7.00111	11.5614	5.35308	10.8693	13.0845	39.0201	31.3323
Atad5	3.19668	2.35211	2.92713	1.98746	2.29976	2.49017	6.54626	4.40665	4.26569
Atat1	20.5672	21.8802	22.7659	13.8654	10.9208	28.801	14.6523	52.1327	51.3952
Atcay	0.467427	1.018	0.866238	0.848615	0.661532	2.03264	1.33732	4.67345	2.29406
Ate1	51.3844	52.2036	37.283	59.1757	46.7876	48.9886	42.1456	77.6553	71.2287
Atf1	15.8457	11.7173	21.1755	11.9405	13.0893	10.4027	15.9987	15.3929	10.3787
Atf2	20.9725	29.8239	40.3028	31.3782	21.6486	22.6623	20.3825	50.6896	48.2477
Atf3	18.6104	15.5659	9.36088	21.1197	14.4072	19.5566	13.7866	26.3523	29.4982
Atf4	108.01	139.304	120.789	65.6643	104.242	131.5	81.0562	233.497	203.057
Atf5	0.949821	0.56155	0.696963	0.5724	0.899148	0.425775	0.690793	1.00067	1.45071
Atf6	3.26745	4.1896	6.84159	4.67513	5.29706	2.95701	2.39515	3.79194	3.93362
Atf6b	18.6203	5.06781	7.53593	7.18243	8.35646	10.0291	16.239	35.0332	25.4339
Atf7	22.4462	20.7097	38.6767	33.8238	35.1938	17.4206	16.936	18.75	16.7224
Atf7ip	8.96913	19.8245	19.742	14.671	15.02	11.6585	7.16041	17.8451	11.3272
Atg10	20.1067	35.4535	31.9293	26.1053	30.5925	22.9821	14.6196	25.3364	16.7036
Atg101	53.7975	54.3552	21.1429	46.4141	35.6759	59.7341	34.1047	63.61	74.8448
Atg12	16.5885	20.3826	17.0273	21.3269	18.156	20.7351	11.2182	24.4874	19.7823
Atg13	7.86799	4.76715	6.98873	4.59481	5.50621	10.1221	5.53146	22.4722	15.2815
Atg14	12.184	12.0552	9.47771	12.1137	10.9582	10.81	12.5034	12.8388	7.16318
Atg16l1	8.69906	6.89006	8.353	9.25794	9.14287	9.78864	6.80146	21.5893	16.3966
Atg16l2	7.75901	6.58258	10.1577	9.43642	4.30336	3.22491	11.524	14.7339	13.8896
Atg2a	2.87575	1.97046	4.76497	2.18865	2.27682	1.31595	1.82346	3.74669	1.3684
Atg2a	2.87575	1.97046	4.76497	2.18865	2.27682	1.31595	1.82346	3.74669	1.3684
Atg2b	4.45079	5.53203	11.964	5.45534	5.659	3.59351	1.56404	8.61102	5.49918
Atg3	12.7286	19.4855	22.2454	10.3793	17.5235	16.7606	14.7375	33.357	32.1474
Atg4a	12.564	10.1216	10.8742	16.1985	10.3306	15.9996	10.0699	12.7979	10.2669
Atg4a	12.564	10.1216	10.8742	16.1985	10.3306	15.9996	10.0699	12.7979	10.2669
Atg4b	45.0875	23.8991	7.4276	29.6556	14.3119	43.2436	40.8938	49.9886	53.924
Atg4c	2.26229	4.20077	8.38227	3.23218	4.18217	5.87953	2.60787	7.34824	2.98032
Atg4d	9.54958	7.53809	4.56434	4.6563	5.30775	10.6461	7.13478	33.1518	25.7341
Atg5	50.3596	57.7561	34.6331	46.3595	40.4349	59.3696	46.9801	52.915	48.3881
Atg7	9.62862	5.20875	2.25927	4.00713	3.06932	5.96702	4.52048	10.7492	8.97194
Atg9a	6.63002	6.53068	8.46665	7.51233	6.76889	4.80582	6.38982	11.42	10.6517
Atg9b	0.278403	0.0135599	0.120377	0.175673	0.118648	0.210504	0	0.092134	0.0967963
Atic	20.1782	7.37567	3.21307	11.9284	5.64831	13.6035	36.323	12.0513	9.52135
Atl1	4.19609	4.65	5.36005	4.01947	2.64742	5.16056	3.41439	11.4268	9.34939
Atl2	23.8427	17.3924	20.2182	17.1523	15.9761	24.8818	22.0163	25.9833	24.2841
Atl3	9.75152	6.58291	11.0659	10.7772	9.22837	7.75522	6.42912	7.15746	7.10758
Atm	6.50536	7.72042	5.50302	7.45301	8.92981	3.76186	7.28272	5.1068	4.75055
Atmin	2.64281	1.56006	2.06974	1.92657	1.39098	0.960246	1.20414	2.3168	1.78131
Atn1	2.35635	2.33672	3.70526	2.37036	1.72038	2.42765	1.54073	2.6994	4.68402
Atoh7	0.0264596	0.897885	3.1309	0.147799	1.14765	0.354898	0	0.473951	0.615124
Atoh8	0.564501	0.650242	0.712014	0.407518	0.413504	0.920422	0.0230656	0.908792	1.08852
Atox1	1660.12	1646.89	2055.17	3109.54	2985.45	1661.87	2247.2	516.258	689.74
Atp10a	1.1149	0.692778	0.677115	0.832125	0.358322	0.579777	1.79391	0.394055	0.921846
Atp10b	0.0791344	0.0868359	0.179816	0.107038	0.0661049	0.0616564	0.0505687	0.18185	0.0733911
Atp10d	17.8662	6.42858	6.03668	26.7379	14.7831	9.1735	14.8992	6.16477	4.59658
Atp11a	8.18758	7.78734	21.7415	9.93991	8.38215	6.46864	7.31223	7.80194	8.56835
Atp11b	17.0335	28.8043	71.6286	17.2651	23.2105	14.0423	11.839	24.6301	17.469
Atp11c	6.47684	5.14286	10.1371	8.73076	8.40121	3.757	7.44253	4.35797	6.50998
Atp11c	6.47684	5.14286	10.1371	8.73076	8.40121	3.757	7.44253	4.35797	6.50998
Atp13a1	5.38752	3.39846	5.74907	5.33399	4.34505	4.03205	6.2103	9.22296	5.83032
Atp13a2	5.10401	3.34084	6.83338	2.90355	4.32467	3.75159	2.24734	11.2409	7.35056
Atp13a3	4.29542	7.49543	15.928	9.57163	8.67385	5.00053	4.00676	4.08617	3.23099
Atp13a4	1.94892	0	1.56471	0.753543	0.898786	0.750757	0	0.249323	0
Atp13a5	0.956459	0.0500304	0.532639	0.510116	0.137267	0.287084	0.359923	0.554316	0.223834
Atp1a1	40.21	13.6073	17.4725	34.9366	27.533	15.3139	24.6241	3.82613	5.23888
Atp1a2	3.25764	0.670308	1.01786	2.48192	1.71503	1.5823	2.82482	0.650201	0.332661
Atp1a3	10.3017	19.7921	34.2566	4.77939	19.2251	21.0103	9.68601	268.02	169.948
Atp1b1	2.88673	1.91318	2.47059	1.17473	2.9511	2.138	1.22706	2.77748	2.09862
Atp1b2	32.6764	91.3306	142.273	17.8735	71.5704	83.9188	13.086	243.591	118.354
Atp1b3	141.949	68.6	56.0451	163.297	95.3044	133.31	134.826	82.8287	85.9279
Atp23	6.30221	4.07703	3.66455	7.1047	5.73421	5.05861	13.5964	7.82594	5.28885
Atp2a1	0.0721568	0.0606093	0.0488342	0.0190543	0.0321223	0.0250808	0.164611	0.232103	0.183518
Atp2a2	16.0852	15.3045	26.5361	17.7714	17.2723	12.8942	15.4306	11.2552	12.66
Atp2a3	0.918811	0.179367	0.194723	1.41921	0.62221	0.170422	0.105958	0.035665	0.21317
Atp2b1	45.6316	51.7386	44.139	41.4456	44.0082	51.1236	41.5828	116.493	99.005
Atp2b2	0.379366	0.516712	0.760139	0.311237	0.308412	0.544347	0.766036	0.830163	1.05042
Atp2b4	11.1013	11.1222	37.2849	14.6056	6.84802	4.82319	7.15552	7.63087	4.31699
Atp2c1	20.8762	32.3087	50.256	27.7565	23.0472	22.8332	21.4861	54.7026	43.4416
Atp5a1	371.808	222.784	167.381	204.426	192.26	373.827	313.064	595.418	508.804
Atp5a1	371.808	222.784	167.381	204.426	192.26	373.827	313.064	595.418	508.804
Atp5b	1541.33	1150.41	831.239	861.388	758.059	1940.35	1376.04	3317.48	2721.04
Atp5c1	504.688	987.667	534.815	507.53	620.327	792.635	627.454	706.413	654.536
Atp5d	422.95	373.82	218.226	327.134	358.122	447.136	505.15	457.654	486.924
Atp5e	1336.5	1847.6	2472.52	1757.48	2454.15	1588.65	2417.65	829.117	969.087
Atp5g1	764.214	1598.94	1604.29	860.937	1345.97	1151.19	1354.27	763.784	919.757
Atp5g2	228.25	271.529	321.38	266.188	301.885	249.19	417.261	173.645	199.473
Atp5g3	468.615	1129.52	944.873	474.302	789.331	756.772	529.079	689.247	682.925
Atp5h	1433.89	2612.29	2810.91	1948.48	2496.57	1974.98	1834.16	1233.65	1377.21
Atp5j	1208.74	2094.5	2233.47	1539.69	2034.4	1516.47	1621.56	894.496	962.962
Atp5j2	823.859	1415.51	1959.97	1017.85	1556.08	1015.38	1312.48	606.159	692.802
Atp5k	1221.91	2072.67	3083.03	1352.68	2259.65	1475.11	1907.01	810.339	841.908
Atp5l	1295.9	2409.68	3571.58	1739.19	2697.53	1726.4	2008.49	1086.17	1145.58
Atp5l-ps1	1.42596	1.11582	3.44164	1.09726	1.28161	1.98507	0.582035	0.833349	0.494753
Atp5l2-ps	1.37658	2.5683	6.61683	2.29619	4.33248	1.93635	2.30701	1.38693	1.40042
Atp5md	2345.27	4868.32	9310.69	3172.59	5821.57	3350.58	3655.08	2003.79	2171
Atp5mpl	1579.94	3830.83	5965.32	1973.71	4067.57	2470.94	2483.44	1596.72	1763.67
Atp5o	659.73	1599.87	1352.39	721.104	1056.19	1036.96	918.572	831.409	859.856
Atp5o	659.73	1599.87	1352.39	721.104	1056.19	1036.96	918.572	831.409	859.856
Atp5pb	353.014	700.502	501.433	349.279	435.916	545.829	377.101	464.199	430.158
Atp5pb-ps	1.46525	2.88882	1.85138	0.965179	1.07736	1.41335	1.44047	2.10283	1.50923
Atp6ap1	77.59	42.8316	21.8755	41.8057	25.1808	79.5863	33.4066	118.24	101.839
Atp6ap2	67.2001	87.6376	55.1014	62.0746	53.6583	90.2701	73.7283	93.5553	81.3541
Atp6v0a1	20.0459	35.6301	19.2338	29.7793	26.1874	28.5276	25.0557	58.6492	46.7401
Atp6v0a2	10.3906	3.15888	5.74701	6.34949	5.35053	6.48666	6.94746	9.06102	8.55975
Atp6v0b	314.574	953.708	697.427	332.397	584.115	643.574	378.283	810.435	812.908
Atp6v0c	537.282	918.061	370.478	476.291	584.649	879.394	544.8	1074.6	957.867
Atp6v0c-ps2	0.92454	1.47449	0.390949	0.820223	0.435496	1.14921	0.963614	0.609622	0.386874
Atp6v0d1	79.6579	107.954	51.1817	61.119	72.6172	116.538	47.4539	132.451	106.929
Atp6v0e	338.434	353.835	418.721	565.81	508.384	336.394	367.211	122.181	174.675
Atp6v0e2	24.6651	60.5848	40.4435	13.2907	36.6246	67.6314	16.9215	150.335	109.493
Atp6v1a	22.5913	28.2423	45.7687	21.2167	25.0437	24.7726	17.3056	51.0895	45.8019
Atp6v1b2	63.3019	109.649	74.2468	45.795	53.0338	120.234	38.4717	224.087	182.27
Atp6v1c1	43.9093	68.0015	32.2248	39.0412	38.8916	82.8773	41.9509	77.7643	65.8394
Atp6v1c1	43.9093	68.0015	32.2248	39.0412	38.8916	82.8773	41.9509	77.7643	65.8394
Atp6v1c2	0.18485	0.304566	0.569208	0.427427	0.0299915	0.208342	0.0451137	0.0693778	0.726848
Atp6v1d	92.7518	175.586	121.199	134.566	118.112	146.762	77.4108	128.004	114.144
Atp6v1e1	155.785	306.513	208.758	198.775	228.814	243.005	150.437	196.415	187.465
Atp6v1f	302.863	663.067	773.516	471.267	645.905	451.894	357.769	307.652	337.784
Atp6v1g1	274.23	734.836	575.741	364.081	471.927	478.201	287.646	405.3	368.705
Atp6v1g2	6.09997	18.1637	10.152	6.71259	11.8962	15.1321	7.10243	21.7085	15.0646
Atp6v1g3	0.052577	0.0424693	0.175397	0.114366	0.0972802	0.0971996	0.292914	0.0596278	0.252119
Atp6v1h	56.2303	88.808	48.1113	59.3119	50.1145	87.8237	33.8817	92.7676	86.7652
Atp7a	6.55324	3.59299	3.32763	8.71856	6.87892	4.45476	6.51863	4.68805	3.08192
Atp7b	0.00616284	0.0638191	0.505422	0.00624297	0.201556	0.0527017	0.0239871	0.0926926	0.0680925
Atp8a1	1.37261	2.61758	5.81472	1.782	2.49787	1.66403	0.813469	2.90121	2.42856
Atp8a2	1.33294	11.3627	11.2235	1.93904	6.57595	5.62843	1.88963	35.5562	27.381
Atp8b1	0.437222	0.387277	0.620928	1.44344	0.820982	0.450974	0.270729	0.682083	0.0376369
Atp8b2	3.60261	2.60987	6.38037	3.9619	3.52175	2.32083	2.16523	3.78897	2.82448
Atp8b3	0.305631	0.0865151	0.149417	0.14898	0.00791264	0.247139	0.268316	0.114406	0.0145364
Atp8b5	0.26311	0.245649	0.436628	0.0457309	0.144038	0.194858	0.0732376	0.150929	0.568245
Atp9a	5.42038	2.90004	3.59586	2.81161	4.28612	2.2572	4.68993	14.3275	8.81364
Atp9b	5.72983	4.26551	3.78884	7.07761	4.03733	3.97879	8.87307	12.1668	9.63101
Atpaf1	19.0963	14.078	13.4072	13.3033	12.641	20.391	11.4591	26.5646	26.6843
Atpaf2	34.1297	31.0628	18.45	31.1338	18.8195	40.2971	23.4174	34.2723	34.4593
Atpif1	1631.64	2362.31	2874.05	2166.33	2402.09	1943.14	2454.67	983.832	1148.1
Atpsckmt	11.4349	15.4066	13.6604	14.2403	16.175	13.876	12.1081	12.3348	14.7108
Atr	8.98733	11.3017	22.1703	11.0091	14.1888	7.2974	11.6033	9.28634	10.6618
Atraid	213.213	371.878	231.275	292.183	292.257	299.116	200.718	220.092	245.692
Atrip	22.3574	21.2162	32.4097	15.3014	20.2335	16.8427	27.6316	23.9909	23.3523
Atrn	4.52322	4.41034	9.35274	5.85028	6.26908	3.66461	3.19364	3.29291	5.04668
Atrnl1	1.55581	0.876493	1.96459	1.80307	1.10507	1.27889	1.54743	0.919192	0.696329
Atrx	116.052	127.211	65.9413	180.253	110.521	132.826	168.741	187.475	179.589
Atxn1	7.29398	6.0809	12.5852	10.8554	14.0021	4.29319	8.68814	6.61937	5.11528
Atxn10	89.8245	96.6169	58.7855	68.5412	56.1809	130.748	83.4183	157.844	131.206
Atxn1l	2.41721	2.99089	2.80088	5.02332	4.8451	2.85461	5.49841	3.68248	3.82309
Atxn2	27.91	55.1192	131.937	46.3921	54.31	32.7993	21.9425	26.3376	30.9312
Atxn2l	7.94682	5.29781	12.7911	7.51678	8.03805	5.00193	8.40549	8.27898	7.73602
Atxn3	10.18	9.87339	6.46682	13.5201	11.9392	10.3441	6.32688	8.39872	9.0424
Atxn7	3.34159	2.80833	6.58582	4.52113	4.89649	2.2141	2.34256	2.45847	1.73228
Atxn7l1	20.4964	16.9975	13.2021	28.5085	16.955	19.3763	14.6625	9.29497	7.53639
Atxn7l2	3.51908	0.828893	1.241	1.43219	1.26755	1.21992	1.23569	5.66434	4.47676
Atxn7l3	3.77146	1.95197	1.93996	2.71936	2.49306	1.73159	3.613	2.89945	1.82436
Atxn7l3b	90.749	109.508	76.1567	73.9696	103.725	119.151	58.281	256.938	219.864
AU021092	241.925	148.693	104.393	272.88	235.982	208.697	195.437	77.5217	109.432
AU022252	20.2042	26.7456	11.9683	22.5479	20.0777	21.6697	16.3487	13.4828	13.0916
AU040320	5.08176	3.70761	8.3424	5.201	4.79461	4.88688	6.69505	15.5576	7.73555
AU041133	4.22937	12.5417	10.9132	6.31365	8.87264	7.01574	5.04356	9.9506	11.356
Auh	31.3182	60.5609	41.3087	26.2582	43.0616	56.2809	48.5813	85.5047	77.9199
Aunip	5.71458	2.13174	0.202498	1.04294	1.86612	4.00744	12.223	1.74057	4.62951
Aup1	91.8313	39.3189	24.3701	56.8755	40.3797	74.021	85.6758	137.464	151.133
Aurka	44.3143	9.43873	1.52735	5.45832	5.65295	32.3137	90.2533	39.6407	55.6624
Aurkaip1	145.639	218.792	144.985	137.858	169.541	165.203	185.471	125.671	150.148
Aurkb	46.6711	13.633	2.15938	7.14194	2.68941	33.8649	86.7843	49.78	64.7181
Auts2	11.7813	9.8147	16.8902	18.1184	14.3126	7.95974	16.4303	10.1248	9.97835
Auts2	11.7813	9.8147	16.8902	18.1184	14.3126	7.95974	16.4303	10.1248	9.97835
Aven	2.90554	0.966207	1.85418	1.28471	1.17828	1.56953	3.22417	1.94889	1.31062
Avil	0.0905388	0.178494	0.0441293	0.096392	0.0351167	0.147993	0.128258	0.214263	0.210933
Avl9	3.69739	3.96396	8.91297	5.30274	6.10107	3.28966	2.80516	9.2655	8.63231
Avpi1	18.9088	23.8861	14.4271	28.8071	27.6511	23.7016	31.6967	17.8945	21.365
AW011738	2.19178	0.509837	0.679118	2.06387	0.932794	1.70894	1.22912	0.793417	1.47954
AW146154	5.99395	7.01405	5.27	8.50191	5.05648	8.24485	2.97859	4.31653	7.22209
AW209491	12.6953	22.23	7.92741	12.1458	12.6236	22.0446	17.2386	34.7643	33.8146
AW549877	11.1	30.8548	36.9868	14.6019	22.0871	26.0513	8.23075	28.691	23.9699
AW554918	5.90945	6.36153	4.04071	12.0535	10.2962	5.59562	10.0228	5.86044	7.73843
AW822252	1434.77	1270.8	3612.09	1469.28	1324.78	736.93	1535.83	385.757	199.292
Awat2	0.184966	0.442442	1.27765	0.703989	0.221082	0.726457	0.235786	1.73599	0.272804
Axdnd1	2.13716	3.35029	6.86174	2.18582	2.98295	1.41761	2.86245	2.96475	3.39944
Axin1	2.34635	1.43922	1.77892	2.44639	2.08782	1.61554	2.65113	4.45694	3.64585
Axin2	5.52026	2.66618	7.89808	9.3899	6.32442	2.559	5.56895	1.7379	1.36509
Axl	3.06789	0.939284	1.10795	1.60548	1.42166	1.90178	1.5365	0.605068	0.362378
AY074887	0.994701	1.1849	1.47258	1.57244	1.01069	0.44263	0.744508	1.42152	0.739564
Azi2	22.1673	21.297	35.3117	19.1422	23.1683	27.5635	25.3612	43.6229	40.1451
Azin1	18.0701	17.9096	31.8629	24.9521	21.4936	19.0527	11.3605	29.6323	22.2955
Azin2	1.86812	1.53334	1.95803	1.01513	2.04399	1.94991	2.50869	7.63251	6.54846
B230118H07Rik	90.9211	231.473	239.23	91.3203	164.283	144.844	80.118	87.1074	72.461
B230217C12Rik	5.28287	8.78853	4.93241	2.70244	5.28875	9.12514	4.37817	6.62618	6.41652
B230219D22Rik	13.5091	14.1099	27.6992	18.5532	19.6388	12.1609	19.9805	12.928	12.1299
B230307C23Rik	25.3202	20.6626	15.4632	30.7222	30.6233	19.4146	21.1543	15.115	16.7094
B2m	1585.46	728.419	1056.75	4464.07	2947.93	1142.6	2423.93	221.651	516.533
B330016D10Rik	3.31388	6.87321	9.07891	3.20278	5.40606	4.32661	5.20057	5.03423	5.94122
B3galnt1	4.52979	7.38448	5.62627	3.01427	5.21723	8.43669	2.6005	7.43692	7.66908
B3galnt2	4.43232	2.55525	3.44276	2.46531	2.47223	2.2073	1.78178	6.37408	4.74442
B3galt1	0.32003	1.25832	1.47271	0.62964	0.544852	0.466381	1.25632	0.867423	1.1221
B3galt2	0.604373	2.60766	3.07299	0.333145	1.35966	1.79956	0.340808	2.46688	2.16977
B3galt4	2.00679	1.05765	0.372398	2.02907	0.756837	1.84815	3.04325	3.08828	4.5442
B3galt5	0.222053	0	0.148881	0.178667	0.221242	0.04386	0.02034	0	0
B3galt6	1.43361	2.06891	3.33337	1.25475	1.72107	1.59748	2.06694	2.19205	1.64748
B3gat1	0.135853	0.371454	1.51883	0.102991	0.690011	0.425892	0.48881	0.635696	0.180712
B3gat2	0.479097	0.203851	0.447115	0.417405	0.331368	0.647979	0.725599	0.405967	0.370816
B3gat3	12.6499	6.70729	8.65413	7.83652	5.72558	8.06366	7.93117	28.8287	27.2848
B3glct	7.06455	3.13076	2.81836	4.90768	2.66928	4.88553	6.26672	2.82114	3.36253
B3gnt2	4.03422	1.19814	0.412428	4.5303	2.00125	2.65935	2.76483	0.950609	2.31839
B3gnt3	11.067	1.68901	1.49805	6.92733	3.67905	5.61939	8.40776	5.49678	5.09038
B3gnt5	1.53953	0.606511	0.834755	0.486941	0.517212	1.53387	0.129912	2.2905	0.970989
B3gnt7	0.0858545	0.0537363	0.115017	0	0.138818	0.1972	0	0.349278	0
B3gnt8	0.359501	0.0613401	0.0755906	0.167764	0.560207	0.0474879	0.0366322	0.13763	0.520347
B3gnt9	0.987341	0.112076	0.946272	0.410266	0.514309	0.713497	0.0164638	0.208676	0.45244
B3gntl1	0.715539	0.816271	1.52888	1.29201	0.0597069	1.30012	1.09071	1.99105	0.598016
B430218F22Rik	0.339817	0.365932	0.42125	0.604323	0.478774	0.208478	0.49844	0.616436	0.41187
B4galnt1	0.847568	0.682972	0.670601	0.204612	0.746498	0.815367	0	2.5205	2.12993
B4galnt2	0.0912846	0.0703945	0.112988	0.0252792	0.0860251	0.0248145	0.24279	0.0824893	0.259133
B4galnt4	0.793629	1.01637	5.91907	0.536096	1.04589	0.704492	1.50797	3.15131	3.22087
B4galt1	3.80042	3.75182	6.46454	4.13945	3.70466	2.50877	4.05122	9.35618	6.70396
B4galt2	1.66284	2.18548	3.90802	1.47419	1.41269	2.44153	2.60257	2.93022	2.34364
B4galt3	17.5023	9.4104	13.2943	9.84507	9.25937	12.199	10.1985	34.6401	30.802
B4galt4	24.155	6.13809	7.1205	16.3458	10.5249	17.0075	17.1504	10.7479	12.6268
B4galt5	2.24032	0.97178	1.17311	1.61986	1.42286	1.26628	1.72761	0.550089	0.717443
B4galt6	1.75471	1.38401	2.47865	2.25712	2.6608	1.21739	0.639456	0.743976	0.725654
B4galt7	11.9451	4.11491	6.05634	6.78621	5.84355	8.18959	5.21947	19.0303	13.1671
B4gat1	29.4985	16.3824	9.51895	14.1699	13.4279	27.5609	17.2559	39.9175	39.0959
B630019K06Rik	0.632917	1.28841	4.97505	1.14245	1.76227	0.590608	0	0.953698	0.88557
B930094E09Rik	0.407032	0.65869	0.0878348	0.0841192	0.169756	0.495585	0.201554	0.809541	1.37211
B9d1	29.0015	90.6198	69.9993	27.7795	49.7958	55.9649	49.5097	50.163	52.0951
B9d2	35.7587	64.1418	36.2417	27.8386	40.6705	50.5927	32.5763	73.7244	67.8181
Baalc	0.128155	0.204711	0.1737	0.881704	0.115334	0.0331756	1.33545	0.506597	0.31919
Baalc	0.128155	0.204711	0.1737	0.881704	0.115334	0.0331756	1.33545	0.506597	0.31919
Babam1	100.023	57.5373	27.3846	65.3924	47.7744	89.7325	105.678	95.0881	102.086
Babam2	51.4714	46.6604	27.7281	51.4232	42.6681	55.2719	40.6242	44.3972	48.457
Bace1	4.31367	5.12252	10.0342	5.31189	5.7181	3.99659	2.33331	9.60711	8.56976
Bace2	14.553	3.42225	1.14829	12.747	4.55835	7.59933	13.8476	4.4706	6.66272
Bach1	2.8121	4.30813	11.7295	4.9691	6.7827	2.72305	2.431	2.32718	1.79586
Bach2	1.48416	1.13588	3.41217	1.64428	1.17179	1.37374	1.4261	4.27432	2.14022
Bad	69.8217	86.4483	50.1554	89.7622	80.8957	86.2124	60.2502	66.9573	72.2616
Bag1	23.2227	17.2391	27.2175	20.5282	20.1668	17.81	25.2186	14.6558	10.6087
Bag2	18.4165	12.3756	5.13847	14.2044	9.51614	19.2038	12.4209	16.9018	14.5522
Bag3	6.11372	1.75833	2.42476	4.47795	4.68908	2.92528	4.80705	4.04078	4.8538
Bag4	6.18504	4.83589	6.91945	3.97644	4.12827	6.09408	5.11151	8.194	11.0168
Bag5	25.8569	27.2804	11.9795	25.8881	20.4031	31.1817	23.7587	26.4123	38.0265
Bag6	43.5458	27.8456	77.4411	32.4427	35.6645	26.4261	36.8804	37.435	28.8377
Bahcc1	3.4283	2.8192	4.4578	3.97995	3.49038	2.82034	3.24333	2.9366	3.71325
Bahd1	1.08095	0.838009	2.57387	1.40195	0.789166	0.722711	1.45814	0.565784	0.675958
Baiap2	29.6757	8.15052	11.1111	18.5153	11.5772	15.5321	31.2546	26.5658	22.8389
Baiap2l1	0.3835	0.54772	0.977932	0.56398	0.653706	0.267338	0.492467	1.15447	0.923838
Bak1	4.0502	1.35922	2.24502	2.64852	2.93495	1.83534	2.36371	0.815843	0.479808
Bambi	41.836	16.1819	19.1051	39.5282	34.0386	33.1986	35.1987	23.5496	25.8156
Bambi-ps1	0.559755	2.2552	0.734579	0.496704	1.70161	0.638055	1.51037	1.59146	0.816189
Banf1	662.352	743.19	638.839	652.164	672.533	683.169	1129.51	369.377	509.444
Banp	13.5517	6.31887	7.00127	7.5487	6.04215	9.17675	5.56515	20.6644	22.3847
Bap1	10.6655	4.08981	5.13906	4.94032	4.41343	7.84004	3.9449	26.1737	15.2499
Bard1	1.11762	0.66329	0.473052	0.678798	0.379616	0.747093	1.96108	0.656228	0.524478
Barhl2	0.265319	0.204514	0.692968	0.00931329	0.109242	0.269469	0.258536	0.381755	0.0593425
Basp1	13.5055	28.859	53.631	8.82032	23.6483	20.5699	7.65451	23.7436	24.0597
Batf	8.07873	3.11768	2.60089	10.026	5.73324	5.32276	12.7622	2.2918	2.49587
Batf2	1.78993	0.0514744	0.106165	1.97275	0.334457	1.09553	2.59608	0.206973	1.00606
Batf3	2.3618	0.45366	0.0386396	0.550943	0.156651	1.28052	0	0.852754	1.07707
Bax	214.945	159.504	126.286	292.252	226.018	230.333	282.214	235.083	263.408
Baz1a	11.3753	4.60167	3.9614	8.80502	5.99168	5.71912	6.91438	4.69444	7.46388
Baz1b	8.57147	5.43637	8.32621	7.15706	6.07047	6.12098	8.09429	9.48881	8.32412
Baz2a	6.46005	5.10753	9.34152	4.74665	5.40281	3.99738	3.83085	19.6396	13.9135
Baz2b	42.3031	98.8374	125.794	55.9574	77.5357	60.1726	40.7975	138.482	123.731
Bbc3	3.39363	1.95068	1.08303	4.0104	3.54525	2.62327	3.2094	3.07473	3.8125
Bbip1	155.236	345.732	480.325	219.09	301.647	228.074	169.791	158.217	175.748
Bbof1	2.85631	5.26131	11.1343	1.77383	5.7991	4.24387	0.676597	5.50772	5.85276
Bbs1	2.72355	4.12907	9.88045	3.70569	4.01254	2.52775	1.9191	8.33375	5.77803
Bbs10	1.54724	2.22382	1.99052	1.80512	1.41291	3.29362	0.989927	2.34216	2.00848
Bbs12	4.28691	7.61086	5.66762	2.14824	5.36888	5.82478	3.65599	9.5685	6.2597
Bbs2	2.96627	11.5868	14.754	3.5971	5.50311	11.0899	4.15167	24.6807	18.1448
Bbs4	7.48606	40.4378	18.862	7.33797	15.1271	27.5588	14.4314	45.7684	34.1807
Bbs5	26.6301	130.015	152.535	22.5758	71.8399	74.7495	31.1046	95.1268	86.3691
Bbs7	6.80775	29.0816	25.9218	4.11356	12.2145	25.9057	6.36834	57.8378	43.1244
Bbs9	3.79722	12.33	18.5687	3.92768	10.9916	10.5885	3.30118	39.142	27.9743
Bbx	9.45029	7.0186	6.64401	9.36678	9.27733	9.51632	14.9312	24.0353	23.8567
BC003965	19.726	25.0155	15.8869	17.6556	13.258	22.5866	19.5027	19.5007	18.5822
BC004004	119.873	143.342	73.1687	121.506	110.875	139.852	89.1652	124.807	140.185
BC005537	13.463	23.5084	66.4734	17.3169	28.2241	14.0562	11.0031	14.1112	15.1463
BC005624	31.908	51.4007	22.921	31.3812	37.3704	48.3878	35.1059	64.3307	65.2525
BC017158	4.6117	3.83805	5.47939	2.32674	4.51582	4.51684	9.82118	18.2397	13.832
BC022960	0.893247	1.12983	3.59778	0.54888	0.527814	1.12378	0.473687	2.9723	2.42529
BC024063	0.893174	3.05124	2.19006	1.34429	2.6452	2.90377	0.279821	3.39796	2.41429
BC024139	0.134109	0.0859702	0.21305	0.158645	0.138113	0.110758	0.186697	0.0517979	0.308984
BC024978	0.991651	0.759545	0.955496	0.880513	1.26968	0.828366	0.904973	1.34381	0.887134
BC025920	0.916895	3.20351	2.23472	1.01299	2.18289	1.76378	1.74606	3.64299	7.20443
BC028528	587.293	505.743	793.142	1429.1	1185.75	574.918	764.5	134.841	271.211
BC029722	7.5294	6.49815	5.20307	6.11075	6.69462	6.58595	4.54064	5.97378	7.38421
BC030500	0.466676	0.278882	0.522917	0	0.139458	0.335051	0	0.793914	0.909434
BC031181	191.547	486.148	323.139	260.71	329.952	313.265	172.955	281.265	262.694
BC034090	1.97194	5.46151	11.1572	1.13201	6.27639	3.40469	1.36243	25.6414	18.9972
BC035947	0.30358	0.149686	0.231796	0.129072	0.0945982	0.177214	0.0801665	0.110187	0.137078
BC048403	0.535062	0.288411	0.978508	0.454376	0.603955	0.418224	0.00904157	0.673785	0.198937
BC048507	1.42186	1.31801	1.44799	1.73455	1.14027	1.1654	1.02573	1.14376	0.876203
BC049715	48.2423	48.1882	20.9668	50.7335	47.617	36.3803	79.9314	12.8796	23.6132
BC049762	2.62583	0.968286	0.411942	1.27432	2.50918	1.52015	3.55619	1.39721	1.11073
BC051019	0.410326	0.267866	0.589865	0.25634	0.673125	0.164987	0.241374	0.339185	0.542281
BC051142	0.696914	2.88417	5.72524	0.65219	2.68002	1.65723	0	3.97209	6.95479
BC052040	3.787	3.08491	2.82125	2.10723	2.12169	3.80364	6.112	7.60195	5.19833
BC053393	0.383748	0.394473	0.736489	0.511239	0.397489	0.38542	0.518418	0.387291	0.203661
BC055324	4.02311	1.62272	1.4226	1.28929	1.59501	3.32764	8.52067	4.09411	7.48595
BC064078	8.19176	20.0213	15.8659	11.8351	18.3606	10.8125	2.34144	10.6886	9.37179
BC085271	1.46497	0.35652	0.53721	0.963724	0.598355	0.494503	2.29691	0.471622	0.723789
BC106175	0.260498	0.165731	0.0952009	0.127534	0	0.098447	0	0.53185	0
BC107364	0.206753	0.746048	1.32828	0.236594	0.402965	0.337412	0	1.03784	1.292
Bcam	17.5968	2.05496	1.22706	9.6565	6.25509	6.11158	12.1844	8.42129	8.23207
Bcan	0.251244	0.278987	0.342924	0.283678	0.025573	0.30002	0.733843	0.930627	0.240523
Bcap29	50.7876	46.778	31.0094	66.3722	54.0544	59.2457	53.7593	28.8816	34.2182
Bcap31	252.409	269.498	142.315	348.23	250.752	277.074	335.852	167.091	197.067
Bcar1	11.98	3.99491	7.54898	7.88481	8.4632	6.17391	17.7316	12.2618	12.725
Bcar3	4.10367	1.6696	5.48803	3.61249	2.35462	2.44001	1.18922	3.07808	3.88773
Bcas1	0.486743	0.195352	0.0981143	1.20049	0.794902	0.27421	0.943922	0.246867	0.664668
Bcas2	165.035	283.657	204.363	156.886	200.782	224.156	180.418	171.385	172.328
Bcas3	10.9517	10.4564	11.8961	11.1517	7.4046	10.8281	4.73821	17.8109	12.5978
Bcat1	13.5777	18.5692	20.7861	5.3914	11.5022	27.3096	12.0892	80.8395	56.3187
Bcat2	27.6236	10.6789	7.12028	17.8311	7.386	16.3745	15.5926	12.5566	15.2159
Bccip	164.467	174.264	116.14	138.004	125.563	181.874	149.219	112.064	111.726
Bcdin3d	9.30738	11.3847	6.44591	7.02578	7.78324	12.7383	7.95209	11.8401	13.6732
Bche	2.79213	2.74894	2.88548	2.66293	2.25284	2.34366	2.62874	1.33155	1.15807
Bckdha	17.1012	5.96919	9.49721	12.0822	11.292	12.774	5.95413	27.9319	27.0484
Bckdhb	8.72399	9.81344	14.6831	7.67921	8.22669	9.52698	12.5817	17.3172	17.2681
Bckdk	51.6647	28.71	14.9572	26.0023	19.8078	39.9636	38.7655	51.9594	51.8263
Bcl10	54.4648	34.3342	23.346	51.2666	40.4331	58.0903	43.9133	37.6868	44.1161
Bcl11a	1.51662	2.05547	3.24423	1.07795	1.85797	1.98288	1.88148	2.1123	1.62326
Bcl11b	0.0515024	0.0185968	0.134509	0.0373167	0.0170596	0.0531352	0.0102285	0.0654563	0
Bcl2	5.40365	2.42841	4.62183	5.33491	4.44713	2.73731	4.27715	3.9888	3.77543
Bcl2a1b	0.408658	0.815464	1.0559	0.949288	1.88533	0.980328	0	0.47741	0
Bcl2l1	12.7996	6.83212	9.68619	6.57805	8.76801	13.5834	10.3002	33.1101	26.7241
Bcl2l11	3.29678	4.58606	6.21495	5.26822	6.58818	3.52778	2.91086	2.07965	6.29973
Bcl2l12	41.9275	27.9468	14.3997	36.4471	32.6143	34.7651	42.5371	19.1126	21.2165
Bcl2l13	6.05142	3.92212	4.7293	2.31084	3.55884	5.85356	3.34923	12.6895	8.78682
Bcl2l2	1.74886	2.36717	4.47564	2.48815	2.42749	2.0035	1.06695	2.20397	2.42054
Bcl3	1.7971	0.85352	1.36736	2.74568	1.19725	1.323	3.33792	0.71437	1.15175
Bcl6	0.304178	0.221193	0.859324	0.287039	0.304477	0.250933	0.88422	0.16177	0.154309
Bcl6b	18.9325	6.09273	6.45803	14.9041	9.13991	9.83533	11.1537	7.41099	7.202
Bcl7a	2.85123	3.59309	6.8204	2.05359	3.65848	3.62777	1.66815	7.76944	7.17518
Bcl7b	62.9091	65.0704	65.0197	82.6638	86.5349	63.7051	79.0922	60.0986	56.9399
Bcl7c	9.83828	5.58292	7.30602	6.41339	6.61534	5.60814	25.3388	12.3633	14.9043
Bcl9	6.02852	5.95906	5.46188	5.81572	10.4821	7.04156	0.710781	12.104	11.0801
Bcl9l	1.63862	1.27457	2.37467	2.28235	2.67977	1.49263	1.21884	1.61211	1.51227
Bclaf1	49.4839	49.7446	69.5559	52.0786	47.3675	37.1639	52.0329	55.702	52.3542
Bclaf3	10.62	9.47631	11.4263	11.0473	10.0549	10.3322	10.3459	12.5902	11.9988
Bcor	10.9602	53.5894	63.8044	10.2751	41.2817	26.6186	10.1245	31.16	26.0235
Bcorl1	1.37128	0.570503	1.03315	1.31623	0.739107	0.756122	1.59086	0.586258	1.63832
Bcr	26.9832	6.15575	9.36544	21.1119	12.6456	18.4418	17.3474	7.61369	10.1068
Bcs1l	11.8524	6.78125	3.77285	6.28465	4.38007	12.5832	6.22337	9.11497	17.0811
Bdh1	5.95495	7.03544	3.25235	1.73894	4.23025	8.86701	0.761661	7.58729	6.20356
Bdh2	4.51098	9.51306	5.00623	4.5112	3.11462	7.237	4.66846	4.63036	5.48895
Bdkrb1	0.362258	0.124222	0.0852651	0.117158	0.170965	0.0439582	0	0.548737	0.264804
Bdkrb2	1.5375	0.364489	0.398511	1.56929	0.490883	0.64874	1.27706	0.853504	0.493882
Bdnf	0.642011	1.22572	1.10921	0.128323	0.335264	0.634039	0.18578	1.02202	0.793842
Bdp1	16.6228	9.04622	15.7494	16.4012	10.4466	11.4451	11.8745	21.9649	18.2593
Bean1	0.808789	0.858706	1.61095	1.47717	1.32804	0.644233	0.891685	0.489369	0.499154
Becn1	65.7255	34.5721	25.9948	37.08	27.681	57.6289	56.2321	86.3819	85.2475
Begain	0.274902	0.374984	0.785801	0.556476	0.950513	0.425231	0.934666	0.611793	0.612579
Bend3	0.86616	0.527459	1.15266	0.541149	0.424632	0.406994	0.115303	0.456736	0.270144
Bend4	0.125122	0.350713	0.555902	0.365816	0.47995	0.182227	0.384143	0.140596	0.188674
Bend5	24.1784	21.8766	19.6931	30.4235	30.882	22.2087	25.1579	36.0429	30.9819
Bend6	0.845373	1.60725	5.94044	1.45676	1.88987	0.458146	0.565959	0.519564	1.37341
Bend7	1.53085	2.29578	4.61097	2.73193	1.71842	1.30452	1.27296	3.43083	3.18807
Best1	0.49858	0.209853	0.111921	0.562916	0.577638	0.37904	0.332586	0.267919	0.376974
Bet1	84.0064	113.78	118.525	129.684	89.8113	93.6708	85.1256	50.1001	60.6621
Bet1l	49.0265	78.3478	84.0467	88.6035	88.179	55.0529	46.7882	41.6194	47.1139
Bex1	21.7204	67.2954	46.5319	12.9656	35.3209	42.8867	27.602	33.635	44.3832
Bex2	60.6945	329.804	257.193	44.9111	165.812	199.749	42.0521	239.432	244.643
Bex3	234.472	336.832	207.236	159.238	205.79	308.855	262.785	240.375	252.023
Bex4	12.9411	65.4112	52.7709	8.75331	38.3921	44.0504	3.05636	38.4552	35.5978
Bfar	22.3215	23.0819	20.5434	16.1034	19.9258	29.0111	24.2002	36.9638	35.4746
Bfsp1	0.298615	0.146794	0.101126	0.355703	0.100832	0.116612	0	0.0642791	0.0155277
Bfsp2	1.5075	2.01786	0.606176	0.352452	0.492059	1.59769	0.69745	0.898497	1.08828
Bglap3	0.249448	0.456668	0.0935332	0.205655	0.177721	0.122854	0.314763	0.207728	0.213609
Bgn	105.674	29.9479	12.9976	76.3175	44.9206	64.9878	89.2247	38.1023	46.4383
Bhlha15	0.0237656	0.0666179	0.252956	0.149076	0.0814701	0.0233486	0.0229017	0.0315161	0.276134
Bhlhb9	15.1532	16.9788	23.4178	16.2497	13.3617	24.4227	14.469	29.6613	23.9422
Bhlhe22	0.870395	2.63231	11.3719	0.577904	3.68669	1.20955	1.0107	1.53778	1.39971
Bhlhe23	0.088099	2.55198	5.1604	0.00837761	2.13689	1.72097	0	2.85094	4.12614
Bhlhe40	21.3089	7.12914	12.0595	15.7797	12.3403	15.1441	14.0336	11.5475	11.1997
Bhlhe41	18.3638	23.5261	57.8687	25.1805	31.6135	15.9339	25.3686	15.5585	14.0455
Bhmt	0.229879	0.0719048	0.314703	0.177496	0.27666	0.0978749	0.135996	0.193029	0.0889156
Bhmt2	0.0658599	0.22925	0.243388	0.136497	0.186892	0.0312679	0.0457663	0.179149	0.138729
Bicc1	1.3583	0.404067	1.2959	1.15768	1.44063	0.489384	1.30562	0.549711	0.327872
Bicd1	2.52328	3.81788	7.04837	3.02391	3.28305	2.98999	2.00697	9.53398	7.54794
Bicd2	7.00074	4.51352	7.54045	6.38738	6.59241	5.40319	6.89346	4.39968	3.8042
Bicdl1	4.35529	7.41326	10.5942	1.70098	6.04066	5.16601	5.62542	13.1764	8.17276
Bicdl2	0.114633	0.109894	0	0.0697331	0.142407	0.11603	1.5113	0.0182313	0.418593
Bicra	0.905636	0.660165	1.60135	0.78858	1.05349	0.691496	0.177886	0.996412	0.536882
Bicral	1.45892	2.15113	5.9694	1.64442	2.55874	1.61559	0.201668	3.43362	1.91178
Bid	6.20717	3.51648	1.88409	4.30659	2.61872	5.3319	13.5298	2.9524	4.23312
Bik	7.08411	7.69208	6.29497	17.468	12.8929	8.65185	11.878	5.54751	4.8721
Bin1	34.5037	34.7493	54.6401	21.5892	23.539	32.6654	24.5937	127.347	105.332
Bin3	31.217	25.8465	11.1534	28.0318	17.9394	31.9187	22.1038	20.1858	19.1481
Birc2	13.5708	18.6468	15.4204	19.3663	16.6125	15.8249	17.0559	19.3363	17.4488
Birc3	5.90299	2.15344	2.46649	6.10393	6.5156	3.53026	1.109	2.30972	1.79135
Birc5	293.5	169.817	20.5281	89.3897	68.3997	241.092	840.248	162.604	276.894
Birc6	24.2491	18.5026	45.994	29.3397	26.3716	13.5776	25.1328	23.1147	16.9942
Bivm	6.94092	5.32124	6.79427	3.38978	4.01209	7.05099	1.5344	9.04777	8.20562
Blcap	18.8052	24.4383	15.9693	12.5907	14.3415	33.9368	11.5507	51.2335	44.7909
Blm	5.99374	5.31623	9.6041	2.82732	5.85641	3.71575	18.4014	7.13305	3.32825
Blmh	59.6849	48.756	22.0712	40.6752	33.584	58.3694	42.0028	79.8533	65.3737
Blnk	0.26126	0.365274	0.513666	0.205547	0.255867	0.334555	0.33667	0.142557	0.341977
Bloc1s1	378.92	676.099	685.267	501.334	644.239	515.353	474.589	292.296	356.704
Bloc1s2	90.4922	119.886	93.0679	135.778	113.133	108.594	106.988	74.3182	89.5408
Bloc1s3	0.561607	0.611643	1.31315	0.513621	0.71223	0.31845	0.370466	0.436105	0.367656
Bloc1s4	2.54304	2.92405	7.50566	2.14274	3.88969	2.05972	2.72106	1.8135	1.06814
Bloc1s5	12.7821	8.31044	2.79009	7.12688	5.68369	12.7766	7.74379	12.5635	14.4483
Bloc1s6	24.1603	17.4445	8.87712	19.8002	13.8625	26.6039	17.822	27.6572	20.6414
Blvra	73.3189	59.0802	37.2524	76.3554	49.2899	73.1429	82.5233	36.1874	44.7968
Blvrb	32.9262	26.8528	18.4051	35.5762	34.1013	33.4937	25.7747	14.0301	17.9109
Blzf1	13.4486	16.9278	8.96163	13.9452	9.48289	21.3846	13.9813	26.2397	25.4193
Bmerb1	1.86392	4.36261	2.0118	0.734163	2.21896	4.32114	0.0743693	4.86177	5.31771
Bmf	1.10059	1.00746	2.49297	2.22113	1.37109	1.23258	0.739308	0.499283	0.766972
Bmi1	12.4424	20.1077	46.5897	12.7455	19.1773	12.467	11.6598	12.162	16.8575
Bmp1	9.02005	3.65866	4.87437	8.99563	6.62748	5.01441	7.63733	4.84516	4.45396
Bmp15	2.01375	0.963099	1.03182	2.51702	2.09901	2.28358	1.23175	0.875561	3.15006
Bmp2	0.609487	0.292399	0.418694	0.757713	0.911517	0.060691	0	0.0679364	0
Bmp2k	6.42303	4.9238	10.7065	8.90753	8.34298	4.4971	4.68356	1.95147	3.03291
Bmp3	0.128635	0.191506	0.215072	0.109446	0.0919514	0.122314	0.145941	0.391116	0.474573
Bmp4	4.7012	1.33799	1.19614	3.61042	2.69819	3.13506	3.66931	0.628183	0.0489893
Bmp5	1.26557	0.471963	0.601012	0.813423	0.032219	0.654112	0	0.334044	0.253257
Bmp6	0.274273	0.0831493	0.0813383	0.354243	0	0.048824	2.07197	0.24367	0
Bmp7	0.409107	0.152915	0.308203	0.0958149	0.0881613	0.249558	0.0814759	0.423143	0.0267398
Bmp8a	0.0959866	0.396605	0.574786	0.146147	0.478114	0.146971	0	0.0669188	0.867191
Bmp8b	0.0531061	0.0414348	0.126296	0.0475876	0.0499145	0.0397811	0.0952353	0.0733973	0.105958
Bmper	0.210336	0.0708923	0.0489534	0.0407201	0.111174	0.198576	1.10989	0.508011	0.102211
Bmpr1a	1.79653	6.8669	11.3846	1.86516	7.30493	4.22287	1.85649	7.03714	3.66221
Bmpr1b	0.684854	0.371826	0.264683	0.383703	0.278849	0.143626	0.0433619	0.338312	0.0374761
Bmpr2	12.0273	12.4022	26.2452	25.7065	19.2481	7.3598	13.4255	5.21468	5.84929
Bms1	7.17481	4.33391	4.43587	9.54826	5.00537	4.99664	11.5396	8.70856	5.04869
Bmt2	10.1914	13.9659	33.1647	10.278	12.7008	7.28531	10.8539	7.2771	6.80064
Bmx	3.9679	3.5133	4.35803	10.6447	8.67474	2.07878	1.8699	0.0811439	0.337465
Bmyc	74.9632	109.124	83.7079	87.5181	96.9747	94.6573	64.8096	67.7278	89.8988
Bnc2	0.67984	0.484113	1.09739	0.63834	0.737462	0.46953	0.898574	0.415566	1.22669
Bnip1	38.8966	39.3364	27.8283	43.0937	42.0922	47.3175	38.7358	30.1056	31.752
Bnip2	97.6528	66.5687	43.0218	94.5101	61.6618	88.643	86.0795	82.5382	78.379
Bnip3	42.9225	194.438	98.1166	33.5201	93.9133	123.316	13.5358	143.606	127.59
Bnip3l	381.534	606.595	288.547	460.104	464.914	542.976	299.348	483.402	476.005
Bnip3l-ps	4.38572	4.61621	0.354839	2.91887	1.02351	4.09725	1.55868	3.41392	3.74385
Bnip5	0.132936	0.0635058	0.161407	0.127209	0.116646	0.0978223	0.0474002	0.148672	0.134563
Boc	0.273148	0.137169	0.142143	0.350616	0.0470447	0.110978	0	0.161093	0
Bod1	8.57589	12.4557	18.5683	8.45416	8.32476	7.44577	5.07517	6.28211	9.54235
Bod1l	4.98432	4.81741	7.52883	5.22355	5.25083	4.17354	5.85204	7.27808	4.0243
Bok	103.229	42.3188	30.8782	61.9276	52.5125	67.8984	96.3904	68.063	74.9392
Bola1	76.7513	110.131	106.719	69.0399	102.392	95.3597	136.469	68.9113	68.7482
Bola2	372.711	378.425	492.73	384.509	489.418	362.613	717.591	167.133	198.69
Bola3	173.559	131.383	214.915	205.424	288.336	166.162	299.665	108.901	125.764
Boll	0.9859	0.148405	0.613462	1.17587	0.252635	1.15136	3.66305	0.144488	1.23376
Bop1	25.9311	4.40066	3.53689	8.00535	5.04801	13.5898	18.0225	30.8622	29.5353
Bora	39.0218	20.1392	12.2627	23.2484	14.8057	28.9657	102.25	35.1293	55.3153
Borcs5	14.6594	16.8382	6.55562	7.00522	9.95069	22.3524	9.80502	36.7487	36.8848
Borcs6	2.94917	1.20652	2.06119	1.33445	2.78351	2.79214	2.65993	6.02094	6.36001
Borcs7	22.0306	47.0327	53.1782	26.5881	42.1027	30.8992	21.5364	20.5829	23.304
Borcs8	60.1608	160.226	128.951	74.8832	118.091	109.465	47.3772	113.189	105.402
Bpgm	40.0953	35.9045	26.5479	69.8848	48.9361	47.5384	36.4309	38.3791	40.108
Bphl	25.8842	48.3931	43.2188	27.4323	38.0498	35.5032	14.4042	29.7009	26.9947
Bpifb6	0.145994	0.509966	0.651332	0.117735	0.400675	0.325426	0	1.26418	2.47704
Bpifc	0.219227	0.288448	0.326791	0.180751	0.259742	0.172209	0.355705	0.360735	0.338635
Bpnt1	24.9942	14.5012	11.8379	15.2792	9.11014	26.2602	17.4618	37.8099	38.4815
Bptf	23.9813	27.9195	53.3337	28.2128	30.3751	19.9951	18.9967	26.3886	23.6948
Braf	3.06839	5.44074	8.92165	4.059	5.22053	3.03183	4.2115	5.25725	7.50098
Brap	7.93954	8.73757	19.3284	9.34506	7.91386	5.2863	11.6887	7.14863	6.55095
Brat1	2.60507	1.26698	1.57138	2.05981	1.33935	1.65982	1.31053	5.31906	4.24159
Brca1	3.4456	2.01472	0.466916	1.63658	0.775064	2.0854	5.01858	1.68106	2.9601
Brca2	7.9692	5.31651	11.7528	5.15912	6.72911	5.7893	14.925	13.9668	10.3442
Brcc3	43.3858	66.6522	49.1257	45.2897	59.1442	55.5614	40.1231	31.5302	31.0889
Brd1	4.87016	4.30943	7.60183	5.31422	6.18087	3.35192	4.43294	4.39393	4.10596
Brd2	115.775	93.6085	208.869	108.073	115.266	69.254	105.83	84.3564	54.7098
Brd3	26.8112	15.7374	19.5351	18.5847	13.828	25.1495	28.1639	71.7979	61.5872
Brd3os	3.5528	15.0239	5.35972	3.87529	6.57328	12.6595	2.9864	23.1068	19.9689
Brd4	15.2881	8.41463	13.6706	16.0566	10.6569	10.3359	13.2389	14.5693	17.2956
Brd7	34.8554	45.2282	53.2138	33.7563	40.0056	48.3555	21.6047	66.1156	50.9419
Brd8	59.5427	80.0203	52.538	67.2179	52.7046	61.2415	100.852	83.4542	67.2448
Brd8dc	0.348054	0.316784	1.13765	0.394985	0.519057	0.409997	0.18394	0.571727	0.380466
Brd9	40.8728	29.1178	28.3224	39.7153	37.7635	31.2155	36.9151	30.703	35.1491
Brdt	0.366632	1.66176	1.58159	0.986143	1.17559	0.624395	0.835286	1.50248	0.221422
Brf1	8.63083	8.13658	13.1114	8.97253	9.87871	7.46473	4.16048	21.2387	20.4502
Brf2	16.7796	7.0306	4.14504	8.82829	5.79404	14.0041	9.83019	10.1562	14.1461
Bri3	14.0754	19.2409	52.59	19.3398	27.0649	15.3187	9.0052	7.23848	11.5789
Bri3bp	2.30806	2.41969	3.61717	2.11059	4.5738	2.69823	10.4241	14.466	10.6531
Bricd5	1.29946	5.4173	3.08002	4.03169	7.7663	2.72003	0	0.560062	1.12715
Brinp1	0.511492	0.0602155	0.266307	0.0768183	0.0440796	0.194396	0.190939	0.100815	0.19272
Brinp2	0.525271	0.387559	0.803465	0.217045	0.460216	0.59974	1.16199	2.03744	0.755778
Brinp3	0.135521	0.256276	0.267005	0.143063	0.353333	0.296937	0.119544	0.177162	0.0637373
Brip1	10.4373	3.31261	0.687648	3.88915	2.50749	4.8423	12.9049	5.12216	3.40345
Brix1	91.0338	125.217	73.2304	93.0855	88.9945	120.056	118.904	82.742	73.2296
Brk1	293.753	345.312	242.281	356.904	340.08	338.294	347.552	184.862	227.281
Brms1	32.8656	16.2112	8.00574	25.5902	20.0694	29.9959	40.5869	32.1502	35.8677
Brms1l	75.0178	89.4407	191.88	60.179	106.302	70.2708	98.3676	56.6764	58.8186
Brox	15.753	11.4579	16.2025	16.4909	14.9314	14.1888	15.9771	19.1701	15.9306
Brpf1	33.0704	34.8517	81.9788	41.3112	45.2845	27.2275	37.0501	31.0468	29.0766
Brpf3	2.18282	1.94911	6.17911	1.93465	2.94874	1.35176	1.22293	1.27876	1.52548
Brsk1	0.0682304	0.570372	1.9196	0.131251	0.057883	0.421439	0.215024	0.456789	0.49585
Brsk2	1.78611	4.08792	10.2414	1.34388	4.08691	2.34337	1.99883	8.69308	9.04309
Brwd1	11.6147	14.7256	28.4125	16.3284	13.5886	10.8644	11.3975	13.1953	15.2278
Brwd3	1.64149	1.91265	2.88373	2.39672	2.02281	1.43592	1.38631	1.74323	1.32426
Bscl2	44.2022	31.4839	16.8049	38.7883	30.5846	41.3873	45.9899	48.8551	44.4728
Bsdc1	7.86702	3.2046	6.76678	7.59899	5.04735	8.33215	6.00957	13.1376	13.9522
Bsg	2097.91	2195.45	1680.03	2102	2350.58	2418.78	1434.62	1823.95	1575
Bsn	0.245921	0.614665	0.703527	0.19693	0.358974	0.464543	0.109312	0.467215	0.645734
Bspry	0.30172	0.3917	0.251942	0.0741824	0.847891	0.420863	0	1.72943	1.20221
Bst1	0.927102	0.166198	1.06458	1.92846	0.931814	1.2064	3.16376	0.528525	0.464049
Bst2	336.82	60.6065	49.524	539.413	295.764	198.123	560.724	58.3718	174.041
Btaf1	3.9018	8.15202	10.9197	4.01728	5.27171	4.30602	5.15865	6.11938	4.55946
Btbd1	19.3967	18.844	24.3326	19.9499	24.9612	16.6991	18.7908	10.8002	12.8543
Btbd10	15.1663	17.0092	17.4966	19.891	16.4003	23.7896	14.9865	25.956	25.6319
Btbd11	0.875302	2.38805	3.04488	1.33107	1.13384	1.04473	1.28183	2.11037	2.60772
Btbd16	0.297479	0.212546	0.199652	0.326578	0.246928	0.300446	0.430198	0.234304	0.428883
Btbd17	1.00584	0.932181	1.8569	0.355041	1.45321	1.07816	0.470895	2.14939	2.64781
Btbd18	0.130422	0.0889511	0.0350731	0.12312	0.209318	0.173748	1.70818	0.443432	0.20345
Btbd19	7.73407	2.36273	1.7524	5.11739	3.925	3.84082	10.6564	3.25139	3.99944
Btbd2	5.69935	5.25704	7.9429	6.10935	5.56086	4.8311	6.75542	6.37824	6.17595
Btbd3	8.74925	4.52165	7.58889	12.0219	8.63731	5.40626	3.75471	3.40348	3.91419
Btbd6	1.78823	0.90946	1.40473	1.18039	1.33306	1.52014	2.159	1.97521	2.77503
Btbd7	7.53184	9.45753	16.8428	13.4951	11.1374	5.84313	9.13842	7.20249	7.63191
Btbd8	3.43877	9.31357	9.26912	5.86712	6.86745	4.50999	8.86212	8.93703	7.72844
Btbd9	26.0106	11.6714	9.98647	19.3836	11.5414	19.564	23.3308	74.2169	68.9691
Btc	0.536046	1.92084	1.15798	0.371391	0.968649	0.48083	0.589308	2.49818	1.02176
Btd	19.0079	3.95434	1.92909	10.5588	5.53697	8.86741	10.3056	12.1875	8.08561
Btf3	841.4	1068.6	889.67	1056.68	1029.68	965.261	1154.36	539.37	630.337
Btf3l4	95.6616	164.779	134.397	105.034	125.757	142.781	128.698	96.0117	91.6952
Btg1	26.6763	46.911	95.3168	76.1373	98.9405	29.0636	26.0516	19.6461	19.0621
Btg2	63.9837	111.985	94.9439	72.2055	85.6314	111.766	41.3087	138.013	111.737
Btg3	15.4274	15.0992	29.2945	24.2905	19.8412	13.8241	16.8416	6.87515	10.6579
Btnl10	0.134918	0.1758	0.193845	0.169493	0.186207	0.082878	0.087512	0.21719	0.0459518
Btnl4	0.177807	0.33726	0.4567	0.209095	0.501362	0.085334	0.3411	0.421608	0.316185
Btnl9	1.44593	0.675795	1.02063	2.4203	1.91949	0.400291	0.646346	0.742264	1.12237
Btrc	15.2232	17.8704	15.3413	11.2438	8.98582	22.5899	9.74791	46.7339	37.8544
Bub1	15.4578	7.04686	1.26848	4.34439	2.94993	13.481	44.3432	12.7114	17.2809
Bub1b	11.7488	2.55475	1.03492	2.86572	1.87742	6.09332	16.4434	9.99612	11.2934
Bub3	138.022	115.35	49.7271	86.6449	69.7993	152.527	208.702	139.271	149.54
Bud13	5.45895	3.92592	5.51734	4.16311	2.55217	5.16107	4.13323	8.00423	10.1803
Bud23	61.6858	48.9515	26.7775	35.2514	35.8132	60.6847	58.9305	61.0499	48.9852
Bud31	284.647	442.169	421.211	354.084	435.323	334.051	316.808	205.528	238.168
Bves	0.50498	0.459073	1.39732	0.896089	0.706971	0.73593	0.0758407	0.848941	0.516247
BX890553.1	19.4491	16.6637	49.222	17.6913	25.34	4.98668	7.99988	1.77773	0
BX936338.1	0.773841	2.46266	0.921765	1.71715	0.711859	0.892921	1.61696	4.21312	5.26013
Bysl	11.1204	3.44481	2.75572	3.70636	3.7321	7.89913	10.2446	12.594	13.1917
Bzw1	187.311	123.097	63.4653	144.571	106.696	210.689	172.64	153.33	139.487
Bzw2	82.9669	94.6843	38.5757	44.3175	52.8401	104.807	58.9327	158.459	147.863
C030006K11Rik	3.44929	2.21069	3.55338	4.51731	3.23635	1.53644	4.22368	9.56414	6.70451
C130074G19Rik	20.8818	10.0339	12.7709	35.2068	24.2605	15.1341	16.0106	4.90676	7.33548
C1d	217.725	374.595	361.125	289.217	305.11	285.477	233.76	166.626	173.22
C1galt1	3.9173	3.15217	4.96311	5.33837	3.12023	2.22038	2.47146	2.05656	1.07711
C1galt1c1	37.3711	84.6883	57.3154	60.11	55.4816	60.1371	45.4232	34.9222	55.3572
C1qa	1.8748	4.4782	1.02156	0.402525	1.06685	3.33379	0.0286328	0.236155	1.5355
C1qb	2.64072	10.7794	1.67024	0.509135	0.542086	6.79451	0.0271627	0.391522	0.642676
C1qbp	35.369	20.8323	46.8571	26.6976	25.5316	23.2834	58.0942	24.9835	33.8809
C1qc	1.25067	6.41241	0.840846	0.472241	0.643379	4.82088	0	0.844375	0.840814
C1ql1	0.236608	0.223074	0.862065	0.0600986	0.306876	0.354652	0.192395	0.314639	0.142601
C1ql2	0.528945	0.558235	0.604046	0.0322102	0.0730546	0.750642	0.0137496	1.24453	1.94252
C1ql3	1.34054	5.07185	9.14738	0.682638	4.48749	3.16125	1.33266	5.62237	5.69282
C1qtnf1	3.15461	0.943596	0.343538	3.05952	1.33167	2.30352	2.35429	1.87885	2.00757
C1qtnf12	31.1875	116.958	115.615	17.251	57.5806	78.9278	29.278	224.522	178.02
C1qtnf2	1.57204	0.417313	0.304327	0.960295	0.747716	1.73327	0	1.07746	0.514819
C1qtnf4	5.05609	37.2835	44.4347	4.43071	34.1259	22.6111	11.0565	25.551	23.7487
C1qtnf4	5.05609	37.2835	44.4347	4.43071	34.1259	22.6111	11.0565	25.551	23.7487
C1qtnf5	11.3653	1.24496	1.68667	5.13998	2.98961	6.30575	0.0956563	1.44661	3.07135
C1qtnf6	25.4396	4.75817	3.959	18.5875	11.6763	12.0013	14.2757	5.92865	5.68205
C1qtnf7	0.801477	0.0651285	0.613711	0.584585	0.0362377	0.608619	0.629296	0.322559	0.00832261
C1qtnf9	0.47632	0.589141	0.695221	1.68847	0.906058	0.688933	1.07387	0.236302	0.267622
C1ra	0.724401	0.225531	0.0988617	0.741773	0.191961	0.148754	0.848574	0.209142	0.157613
C1rl	0.050222	0.012924	0.125511	0.0764991	0.0709732	0.0950044	0.0533541	0.13521	0.19568
C1s1	0.571463	0.380152	1.90731	0.104038	0.354389	0.126705	0	0.288018	0.347053
C2	0.396072	1.07587	0.6429	0.591778	0.769957	1.00004	0.648918	1.55713	0.227317
C2cd2	6.76552	4.47713	7.135	7.16393	5.51059	4.89926	9.10287	8.14729	6.21312
C2cd2l	4.32804	10.1062	23.5601	2.73452	8.42322	7.91257	4.39645	55.308	31.5886
C2cd3	9.95784	9.13877	25.8975	8.08075	13.4763	7.1192	5.07589	13.7012	10.3678
C2cd4b	0.23268	0.658265	0.94661	0.13515	0.690286	0.477041	0.0216324	1.61762	1.15187
C2cd4c	0.0967808	0.0897464	0.161813	0.0660733	0.140425	0.0377135	0.0736285	0.100067	0.0851548
C2cd5	5.85603	7.68124	13.7331	6.50874	5.74823	4.12623	7.55451	13.3062	10.829
C3	0.160809	0.0913745	0.0255526	0.115391	0	0.0103428	0	0.336454	0.326313
C330007P06Rik	8.81076	9.75233	15.7626	11.08	10.268	11.7592	10.0849	10.9127	12.7503
C330018D20Rik	4.52465	12.3427	8.60502	6.81139	8.61262	11.4285	3.54577	6.76289	10.2551
C330022B21Rik	0.374364	0.540258	1.17784	0.450956	0.520735	0.20451	0.685651	0.604027	0.379905
C3ar1	0.212319	0.299284	0.186598	0.11378	0.0812505	0.178317	0.0351525	0.0686833	0.201675
C4b	0.288148	0.251994	0.587139	0	0.795083	0	0.170439	0.39478	0.491608
C4bp	0.187224	0.129733	0.306502	0.488733	0.264737	0.0943356	0.412699	0.118182	0.184627
C530008M17Rik	7.978	6.36772	9.52364	6.52285	7.69356	9.22668	11.6822	11.0414	14.2454
C5ar2	0.253275	0.264679	0.773298	0.419863	0.452311	0.234145	0.221755	0.227049	0.141565
C730034F03Rik	5.3453	6.84298	6.10155	5.30928	5.65767	6.80961	3.26847	13.431	14.6843
C77080	0.899965	0.823063	2.33238	0.91825	1.2498	0.760417	0.572409	1.29703	0.646473
C87414	0.515026	0.384577	0.208497	0.797251	0.497107	0.222785	0.319379	0.336778	0.623752
C87436	19.0375	29.1917	23.5252	23.284	29.4477	21.3982	23.2293	17.8057	20.4301
C8a	0.0269594	0.043523	0.0751187	0.0234244	0.0497733	0.0304896	0.00749994	0.075844	0.036625
C8g	1.76405	1.84546	1.56498	1.21355	1.32017	2.10121	2.73847	2.85981	1.79597
C920009B18Rik	0.595151	0.842595	1.22125	0.857338	1.10593	0.31875	0.876452	1.69789	1.38803
C9orf72	5.79264	10.2433	7.27433	6.001	10.8503	10.8486	4.47852	11.3924	7.65205
CAAA01118383.1	2.65092	1.31265	3.15254	2.27755	1.87007	2.16645	8.38551	5.6836	8.02177
CAAA01147332.1	38.4464	10.4179	6.62706	41.169	35.6609	32.2644	148.024	24.4972	32.049
Caap1	5.08507	4.39521	11.3652	5.2942	5.53495	4.4962	2.54728	4.28642	2.94219
Cab39	12.4392	15.137	25.164	16.3342	14.1715	10.7443	11.6671	8.90218	7.04699
Cab39l	29.3345	53.6282	28.998	26.2247	29.9118	41.8021	37.7153	43.5264	43.6417
Cabin1	9.96994	3.56006	2.92862	6.91812	4.45565	5.09516	4.31513	14.3004	20.3347
Cables1	1.85203	0.947281	1.24009	1.77313	1.07503	2.0813	0.752779	0.838267	0.721647
Cables2	6.1866	5.80042	11.6183	9.44725	8.06493	5.4416	2.59169	3.32089	3.79672
Cabp1	6.11528	7.47424	7.35799	6.16136	8.09624	7.66636	6.29299	9.82333	7.16979
Cabp2	0.639171	9.37248	9.20677	1.29491	5.94041	4.00233	3.07691	6.28036	5.16573
Cabp2	0.639171	9.37248	9.20677	1.29491	5.94041	4.00233	3.07691	6.28036	5.16573
Cabp4	0.453073	14.0153	10.4118	0.693352	7.48181	9.76137	0.425561	21.2159	17.6332
Cabp4	0.453073	14.0153	10.4118	0.693352	7.48181	9.76137	0.425561	21.2159	17.6332
Cabp5	1.17972	23.6868	16.5976	2.76848	12.221	13.465	1.57975	21.5897	22.1429
Cacfd1	7.10339	13.8176	19.4346	9.18288	10.7397	9.2372	18.2667	34.1457	30.1454
Cachd1	6.10715	2.81275	3.79272	6.68541	3.90777	5.12998	4.13129	1.81442	3.73055
Cacna1a	2.67085	3.76266	4.79058	4.94401	5.39041	4.42154	2.74384	3.65832	8.02626
Cacna1b	0.243515	0.184902	0.244586	0.0799617	0.208759	0.0328439	2.46526	0.219493	0.178418
Cacna1c	0.525401	0.163511	0.520368	0.145064	0.349595	0.286612	0.869547	0.82603	0.460227
Cacna1d	1.22132	2.09604	2.39127	1.3445	1.18309	0.449732	0.844789	1.38329	2.80687
Cacna1e	3.13328	1.97434	3.01344	3.94659	2.59202	1.76408	2.19526	0.73419	1.04978
Cacna1f	0.654203	1.85279	4.58737	0.23077	0.859158	1.51824	1.95832	9.53091	6.63067
Cacna1g	0.374685	0.701804	0.926644	0.0860895	0.359135	0.202162	0.424904	1.00166	0.810141
Cacna1h	0.59621	0.524082	1.35933	0.194567	0.495269	0.420746	0.590482	2.66442	2.16727
Cacna1i	0.00677812	0.0382808	0.037075	0	0	0.00400833	0	0.0605768	0.0352491
Cacna2d1	1.45572	3.85925	8.36409	1.38651	2.74401	2.06466	0.484393	5.82405	4.55445
Cacna2d2	0.10342	0.425685	1.011	0.0612565	0.464912	0.272198	0.171618	0.251975	0.190278
Cacna2d3	7.99906	9.98192	18.6272	8.86965	10.8853	6.68276	8.08043	5.38545	5.65435
Cacna2d4	5.43708	13.0976	16.6272	2.79766	6.37087	12.192	4.12064	59.4542	43.0491
Cacnb1	0.264172	0.297122	0.384249	0.326147	0.228842	0.551152	0.0346468	0.899157	0.0478158
Cacnb2	0.791694	7.59921	12.0911	0.315801	2.37677	4.62589	0.983599	16.5828	15.6662
Cacnb3	2.26221	1.90182	3.57277	0.428559	0.841574	1.7772	1.13407	4.37595	3.66547
Cacnb4	0.461167	0.929142	1.26219	0.540567	0.680842	0.624173	0.361883	0.784785	0.273918
Cacng1	0.688187	0.13429	0.345411	1.66488	1.0477	0.416343	0	0	1.0346
Cacng2	0.155326	0.379554	0.33032	0.0976769	0.279614	0.254374	0.742204	0.406715	0.380147
Cacng3	4.06336	1.68071	0.828939	0.286725	1.93556	3.96555	4.64752	2.38107	2.8985
Cacng4	1.16658	1.62641	3.13528	0.538202	1.55568	1.3447	0.664772	0.880025	1.28219
Cactin	5.53361	2.38484	3.92671	3.37458	2.90843	2.71919	5.16272	16.768	15.7574
Cacul1	8.51055	6.94164	10.2637	7.38457	7.74488	2.93226	3.80511	5.66786	5.75886
Cacybp	154.593	271.945	132.579	131.467	159.331	223.168	189.864	173.881	157.043
Cad	3.52735	1.13981	1.2297	1.73747	1.90544	2.42924	5.33412	3.30991	4.19207
Cadm1	63.2265	118.832	99.3327	41.3943	56.8824	140.274	43.6523	304.269	280.551
Cadm2	2.07023	19.2716	43.7503	2.23415	11.869	8.30899	1.72878	17.2946	15.7539
Cadm3	1.60069	4.08983	3.79588	1.36094	3.01843	3.2214	1.43422	9.09704	5.67853
Cadm4	0.869605	1.3582	2.0847	0.335774	0.755863	0.767339	0	0.411179	1.16919
Cadps	1.00458	17.3293	20.5455	1.35987	8.84545	9.80133	0.966307	14.4301	17.0662
Cadps2	0.992937	0.838185	0.607926	1.58429	0.95188	1.01235	0.0451414	0.687726	0.762842
Cage1	0.419457	0.513315	0.871713	0.757154	0.540996	0.211777	0.126852	0.391172	0.498122
Calb1	15.2667	18.5671	53.5885	18.8597	22.7513	12.1343	19.6806	5.82629	4.20098
Calb2	5.21831	9.36612	5.34492	1.32383	3.57019	11.1151	0.0596156	3.82315	1.76979
Calcoco1	7.34628	5.07251	6.79773	7.84741	10.8484	4.64498	3.43173	16.9326	8.32716
Calcrl	17.5764	10.0391	16.366	36.2166	17.893	12.3261	8.79528	3.91189	6.24713
Cald1	193.329	50.4815	38.94	143.304	81.1375	105.127	131.138	93.7497	86.7534
Calhm2	2.10329	0.465315	0.281583	0.851697	0.950928	0.370353	1.63058	0.257073	0.553415
Calhm5	0.186741	0.0427659	0.0197045	0.126561	0.13035	0.122398	0.00982379	0.0743341	0
Calm1	4331.42	4891.13	3488.32	5578.1	4716.59	4635.27	3776.14	2234.4	2282.07
Calm2	944.621	1761.89	1385.03	1097.4	1172.73	1386.11	1438.81	1121.31	1060.42
Calm3	77.5619	108.835	114.039	52.2709	90.4529	80.6896	86.7484	74.8055	70.303
Calml4	5.13585	11.9454	13.1454	4.26277	9.23785	7.26568	1.1388	10.4621	8.62125
Caln1	0.0650779	0.178731	0.185575	0.0204825	1.00789	0.245602	1.06329	0.094175	0.0439139
Calr	250.242	96.0431	90.8455	152.727	107.873	166.678	161.005	264.909	201.715
Calr3	0.999182	2.23314	2.24158	0.840424	1.16425	2.12204	0.628608	1.92133	1.12197
Calr4	0.75374	0.514848	0.141165	0.16839	0	0.22637	0.0177594	0.240318	0
Calu	130.987	40.242	32.668	95.0128	55.6917	100.45	89.1173	78.242	78.2928
Caly	2.36876	6.15678	5.4842	2.48052	2.77847	5.25481	0.308973	2.91307	2.97393
Camk1	34.159	34.1829	9.38717	32.2768	20.661	38.3829	17.5196	37.0669	32.194
Camk1d	0.38932	1.18432	2.19075	0.198714	1.05886	0.775151	0.23869	3.98291	1.75845
Camk1g	0.897079	0.872115	0.907964	0.205491	0.669104	1.51971	0.749698	5.18051	3.88217
Camk2a	0.0587974	0.0204126	0.121997	0.0706069	0.0655006	0.195376	0.0490476	0.127046	0.0731583
Camk2b	2.36923	16.9456	9.98197	2.54958	8.7842	10.7681	2.13632	15.4111	12.8723
Camk2d	18.1574	42.6007	73.2845	24.6842	24.4968	21.2133	22.6635	73.4006	80.0209
Camk2g	3.34542	2.64137	6.10563	3.06097	3.36051	2.73244	2.00427	4.43613	3.74171
Camk2n1	1.45308	3.09992	7.00598	1.30309	2.95295	1.83263	1.56238	1.54784	1.64472
Camk2n2	0.982904	1.19642	2.48494	0.453138	1.276	0.446553	2.36558	1.09798	0.940243
Camk4	2.31149	3.51108	2.27528	1.19787	0.887802	3.87854	1.45465	7.52353	5.43323
Camkk1	1.21056	2.47362	3.9483	0.684334	1.63176	2.10825	0.978217	11.8465	7.56264
Camkk2	6.77818	2.12643	3.97178	5.49901	3.23433	3.77483	6.01023	3.43868	5.04304
Camkmt	9.28071	16.3293	8.35055	10.6335	9.97634	17.8282	10.3522	15.8512	18.4175
Camkv	0.502965	0.16576	0.237565	0.121533	0.31312	0.210387	0.0379881	0.738299	0.476947
Caml	50.3742	70.5776	54.5126	61.7089	42.1934	67.4877	37.9981	59.1166	65.6924
Camsap1	3.08326	6.17003	11.284	3.29536	5.30374	4.07937	6.34581	12.5734	11.5758
Camsap2	6.62469	9.16996	15.9032	9.7688	10.227	5.56587	7.24409	7.07309	6.38455
Camsap3	1.82286	2.63792	10.9993	0.733456	2.59236	1.26181	0.0152413	4.96769	4.12978
Camta1	83.6616	147.921	219.215	103.564	152.609	106.559	97.2753	81.0975	69.7991
Camta2	2.43059	3.84205	3.93923	3.02293	4.55566	2.67236	2.62765	8.54354	4.58527
Cand1	10.2323	6.101	10.1116	9.77346	9.02486	7.49252	6.37443	12.8103	9.99881
Cand2	1.26716	0.832457	1.65624	0.689827	1.14808	0.962158	0.669095	1.41838	0.917022
Cant1	6.51726	2.78677	3.22321	5.87818	4.16556	4.33042	3.29832	6.1528	4.86994
Canx	103.065	70.0439	105.801	102.031	89.9243	71.6981	97.4417	70.6907	75.7688
Cap1	18.3435	7.02396	8.31161	12.4037	12.5334	10.2402	12.0971	14.6023	11.9266
Cap2	1.33423	1.05045	0.7603	0.189595	0.424999	1.6535	1.06117	2.768	1.16261
Capg	94.2117	28.3725	10	86.5827	46.234	61.709	58.2285	31.3212	60.5412
Capn1	0.413234	0.126724	0.192374	0.661655	0.256186	0.226841	0.6579	0.16933	0.0147818
Capn10	6.30328	5.8775	4.96756	4.30863	3.93981	7.22928	5.00825	21.7055	17.8951
Capn11	0.14252	0.151081	0.49833	0	0.26278	0.0795482	0	0.195956	0.417656
Capn12	0.427719	0.0625004	0.341937	0.378474	0.225119	0.687029	0.865797	0.425019	1.46192
Capn15	8.03289	3.71236	3.908	6.3686	4.3738	4.30838	5.85104	8.45568	6.01377
Capn2	18.3311	8.79222	9.15746	16.9723	10.6332	10.8357	17.6878	13.5304	8.53452
Capn5	0.222162	0.195048	0.246067	0.629758	0.0232677	0.269981	0	0.193445	0.0783586
Capn6	0.41884	0.0306149	0.113064	0.125754	0.102893	0.367023	0.142566	0.301461	0.070759
Capn7	8.28845	11.645	25.4653	9.01072	12.3932	10.5557	6.25998	23.0181	18.5368
Capn9	0.071829	1.02666	0.0699564	0.0364357	0.488928	0.112933	0	0	0.257416
Capns1	76.1306	36.9064	48.2791	80.4973	67.0904	47.7539	56.684	28.3588	30.9306
Caprin1	60.0667	36.4279	64.9318	50.9908	38.7394	41.6842	54.3016	51.1867	40.2017
Caprin2	4.43094	4.41033	12.3132	5.14704	3.09955	3.37661	4.1019	4.79863	7.8958
Caps2	0.688821	0.392399	1.33876	0.711643	0.711681	0.402381	0.514802	1.0154	1.0409
Capza1	107.514	79.8575	45.7152	87.5081	70.9462	153.655	78.7373	115.743	100.601
Capza1-ps1	16.2651	0.240472	0.160467	17.8855	8.19433	12.0276	16.5649	0.584461	3.37114
Capza2	188.954	257.633	150.664	253.201	188.755	247.367	221.405	143.167	161.071
Capzb	313.133	185.324	82.1763	265.774	187.371	276.786	253.16	216.423	229.955
Car10	1.88891	5.51265	8.44275	0.792581	2.51455	3.07813	0.226118	31.0113	25.8005
Car11	2.05794	6.33856	6.069	0.26697	3.06216	2.94756	0	5.40249	5.2626
Car12	2.27818	2.19567	6.14913	2.09951	2.24559	1.47293	2.16217	0.804519	0.571334
Car13	2.17986	0.892415	0.449419	0.951774	0.0157152	1.53774	3.10045	0.168198	1.16079
Car14	18.0835	22.8988	6.69837	7.00136	9.14785	30.7712	4.22174	23.1136	24.8219
Car15	0.409113	0.457575	0.663926	0.844802	0.153303	0.502419	0	0.799328	1.62246
Car2	139.565	268.652	149.443	112.57	173.872	255.674	131.843	274.098	264.591
Car3	0.876636	2.07933	1.65097	1.51645	1.73169	1.47056	2.20417	2.71928	2.46401
Car4	21.9821	31.5125	14.4155	24.5158	17.6836	29.1813	27.2168	22.2347	25.0921
Car5a	10.8617	6.445	4.2019	7.86629	10.0625	7.93785	9.50038	2.87018	6.70062
Car5b	1.31977	1.21458	2.44541	3.16987	1.28787	0.936642	1.33981	0.961464	1.10003
Car7	6.30876	1.70714	1.40501	13.5207	3.57516	5.84013	1.27536	1.43423	1.74153
Car8	0.736152	1.18829	1.40264	1.31677	1.85283	1.83122	0.0344371	1.69967	2.57686
Car9	3.09391	0.298439	0.336523	2.10731	1.15557	2.39678	1.28499	0.643781	0.55509
Card10	5.30593	1.78882	2.69464	6.65564	5.4217	2.53253	3.44295	2.29839	2.26315
Card19	90.3434	132.344	120.565	139.844	145.266	117.527	114.413	93.1869	102.395
Card6	1.19723	0.881202	1.06516	2.55438	1.98526	2.06865	1.74532	0.63459	0.328141
Card9	0.872856	0.725168	1.01137	0.442916	0.875403	0.804843	0.31351	0.919595	1.12272
Carf	3.91125	5.91835	9.0731	4.86759	5.7058	3.26876	1.81435	5.32924	6.24368
Carhsp1	26.726	13.618	10.3054	18.7754	18.4464	20.3944	23.9774	15.8819	16.3749
Carm1	4.01384	1.02672	0.723184	3.15845	1.03635	1.73899	2.89887	3.56476	5.53365
Carmil1	2.91953	4.43671	10.0853	1.9511	2.69789	3.65632	0.586052	3.30888	3.08026
Carmil2	0.339153	0.161958	0.909024	0.189539	0.623602	0.332838	0.297371	1.68262	1.3121
Carmil3	0.558036	0.675333	2.24624	0.238844	0.861219	0.420153	0.190915	1.56444	1.31678
Carnmt1	5.88594	5.13324	10.3936	5.4559	6.33782	4.30194	6.30334	3.39446	2.56421
Carns1	0.111631	0.260418	0.480694	0.355549	1.22699	1.38665	1.28846	1.65792	2.21658
Carns1	0.111631	0.260418	0.480694	0.355549	1.22699	1.38665	1.28846	1.65792	2.21658
Cars	20.1296	15.1717	25.0535	7.79115	13.3629	17.9903	25.1606	36.3079	36.4066
Cars2	9.38685	4.12495	10.2058	7.60712	7.46482	6.01384	6.99386	14.3004	12.2097
Cartpt	6.9145	19.012	22.4327	0.382548	17.0742	10.8943	0	40.7772	43.9568
Casc1	1.33186	2.51295	1.92635	1.85673	1.59022	1.85779	2.56965	2.16537	3.14676
Casc3	4.75794	4.25117	7.055	2.98977	4.52697	3.13036	2.78153	4.62156	5.29664
Casc4	5.3764	8.32417	16.4866	4.54682	7.60154	6.31221	5.28305	9.0623	7.50101
Casd1	9.6887	11.0232	19.1757	12.9264	12.9544	8.73433	8.26209	8.36942	6.53482
Cask	8.48472	9.89921	12.8644	8.27818	7.25039	7.61391	6.6022	9.88023	7.18014
Caskin1	0.383702	0.488603	1.40623	0.2344	0.752581	0.52863	0.639227	1.63798	2.1479
Caskin2	8.05571	2.88483	3.65384	6.52745	4.53479	3.56705	5.02538	3.37978	4.54307
Casp12	6.43565	3.17924	3.65657	10.1525	6.39994	4.66639	6.76983	0.979539	3.6267
Casp2	14.3587	5.87668	6.31427	6.69652	5.73091	8.43592	5.79294	8.95497	6.54252
Casp3	23.3734	20.5076	19.5004	17.7105	18.0104	22.8842	14.8933	38.271	35.6057
Casp4	6.16027	4.6394	5.31558	10.8714	7.79807	3.91778	4.73521	1.00692	1.22919
Casp6	83.3269	88.2636	51.452	120.779	94.4021	91.9781	66.8852	42.7937	38.3897
Casp7	26.695	14.0006	15.9735	24.9937	20.4885	19.6754	24.567	15.938	19.3629
Casp8	45.8948	25.9554	14.041	38.647	28.5721	35.7695	35.0144	16.2161	18.226
Casp8ap2	54.2121	49.5172	31.8103	55.4145	43.7813	54.8021	41.5736	40.8114	39.0533
Casp9	3.33174	2.85445	8.62748	3.6574	4.07217	3.43651	1.32985	6.48602	5.07295
Casq1	8.18256	11.2029	9.34769	13.0695	10.339	10.587	7.59125	7.83405	9.86122
Cast	23.8945	11.8768	13.8162	31.6585	21.1296	16.1152	20.1543	10.6154	15.0334
Castor1	15.2425	6.47631	3.43684	14.7938	8.38418	9.03334	5.70115	2.93734	4.29917
Castor2	5.674	4.60355	14.8075	4.20417	4.9603	1.92294	2.05665	5.93152	5.00222
Casz1	2.82594	11.8362	26.7393	1.68898	8.37096	7.34411	2.0117	29.7945	30.5128
Cat	61.9596	25.2596	25.9777	33.1704	25.7624	42.5167	32.586	31.7682	31.9125
Catsper2	2.13229	3.81886	4.49613	2.82762	2.09959	2.60104	4.34599	5.19628	2.56077
Catsper4	0.440806	0.652083	0.529141	0.365437	0.174634	0.636698	0.0647383	1.00688	2.00135
Catsperd	0.379255	0.882426	0.432979	0.063787	0.404335	0.338023	0.342424	0.491351	0.938699
Catspere2	0.0172438	0.176178	0.358168	0.0415942	0.469625	0.389342	0.13338	0.729858	0.385582
Catspere2	0.0172438	0.176178	0.358168	0.0415942	0.469625	0.389342	0.13338	0.729858	0.385582
Catsperg1	0.370593	0.134949	0.826945	0.142677	0.160982	0.263075	0.121045	0.184577	0.221804
Catsperz	2.14761	1.01072	0.890828	0.454909	1.83986	2.09028	1.36837	0.953005	2.07236
Cav1	192.909	69.0587	30.8497	234.199	116.053	151.782	154.863	74.7496	92.0928
Cav2	94.2009	40.7616	28.7234	144.721	73.3048	79.5831	70.447	26.6532	48.0028
Cavin1	25.1297	12.1115	16.9991	26.9513	19.1255	14.2795	15.781	7.57071	10.2121
Cavin2	21.6727	7.55303	8.3826	22.6444	11.9652	11.0727	13.2838	10.463	11.0711
Cavin3	54.4314	16.4189	21.8613	63.162	52.6877	32.7554	206.163	69.6342	97.4337
Cavin4	0.0890856	0.135599	0.213455	0.302519	0.159696	0.109029	0	0.0814885	0.410129
[truncated: 15,929 more rows]
