# Supplementary material for: Endothelial cell cycle state determines propensity for arterial-venous fate
Source: Nat Commun. 2022 Oct 6;13:5891. doi: 10.1038/s41467-022-33324-7 (PMC9537338; doi:10.1038/s41467-022-33324-7)
Supplement: Supplementary file 7 — Supplementary Data 3 [file 41467_2022_33324_MOESM7_ESM.xlsx]

## Sheet: Sheet1
	TGF_Signaling_Score	BMP_Signaling_Score	Venous_Score	Arterial_Score	SG2M_Score	EG1_Score	LG1_Score
AAACCTGCATGGATGG_1	-0.586416	0.393203	-0.0872675	-0.220122	0.0771388	-0.0500964	-0.15289
AAACCTGGTCCTCTTG_1	-0.0525256	0.111464	0.313663	-0.215808	0.00251981	0.0206273	-0.000388673
AAACCTGGTTCGTCTC_1	-0.266607	1.18679	-0.146844	0.254784	-0.0251526	0.0506854	0.0458519
AAACCTGGTTTGTTTC_1	0.945858	-0.351689	0.34622	-0.157053	-0.00120889	-0.0121229	0.087873
AAACCTGTCCGTTGTC_1	-0.0253377	0.177534	-0.0681835	-0.200857	-0.0193607	0.035069	-0.0600227
AAACGGGCACAGGCCT_1	0.534864	-0.158111	0.193783	-0.193011	0.00638448	-0.00352081	-0.0581721
AAACGGGGTTCCACTC_1	-0.488578	0.0668375	0.334602	-0.258315	-0.0213841	-0.0120819	-0.0510107
AAACGGGTCACCCTCA_1	-0.376563	-0.378506	-0.479121	-0.337792	0.00425158	-0.018271	-0.128564
AAAGATGAGTGCGTGA_1	0.205985	0.0794088	0.200296	-0.168982	-0.0146089	0.0172401	0.0105566
AAAGATGCACGCGAAA_1	0.687045	1.20849	0.313968	-0.204321	-0.032819	-0.0144675	0.0223837
AAAGATGGTACATCCA_1	0.232135	-0.33665	0.0409243	-0.226206	0.019808	-0.0304556	-0.0385876
AAAGATGGTCTAGTCA_1	-0.115518	-0.625796	-0.91755	2.0297	-0.0324192	-0.0745606	0.0922444
AAAGCAAAGAGACTAT_1	-0.23833	0.295843	0.141614	-0.0834277	0.0187489	0.0482266	-0.0320046
AAAGCAACAATACGCT_1	0.0254996	-0.104249	0.0547378	-0.148403	0.0230695	0.00762053	0.0172907
AAAGTAGAGTACGCGA_1	0.441717	-0.272686	-0.914651	1.42338	0.0218108	0.0129374	0.178565
AAAGTAGGTGATAAAC_1	0.115922	0.384346	0.264294	-0.134207	-0.0548231	0.0801566	0.0364323
AAAGTAGTCCCTAACC_1	-0.473729	-0.381833	0.0226788	-0.0637567	0.00464738	-0.037086	0.0383975
AAATGCCAGTGCCATT_1	-0.0745381	0.305261	0.154434	-0.144288	-0.0184332	-0.000552026	-0.0116604
AAATGCCGTCAACTGT_1	-0.181934	-0.530107	0.208057	-0.20343	0.0474124	0.0162471	-0.0955364
AACACGTCAGTTAACC_1	0.0769583	2.48527	0.106144	-0.0950859	-0.0128283	-0.00111391	0.00802809
AACACGTTCACTCCTG_1	-0.471471	0.335334	0.199159	-0.203449	0.0364157	0.00780306	-0.0196189
AACCATGGTATATGAG_1	0.190268	0.732603	0.20493	-0.148075	-0.0635698	0.0742111	0.0243123
AACCATGGTTGAGTTC_1	-0.223604	-0.219428	0.130367	-0.251981	-0.0317212	-0.0208498	-0.0684509
AACCGCGAGATGCGAC_1	-0.624602	0.612095	-0.635394	1.44041	-0.011838	-0.0203199	0.183486
AACCGCGCAAGAAGAG_1	-0.362218	-0.937956	-0.0802443	-0.170093	0.0570671	-0.0832858	-0.0604726
AACCGCGCACATCCGG_1	0.244012	0.635224	0.0755623	-0.0719282	0.0115016	0.0372126	-0.00625324
AACCGCGCAGCGAACA_1	-0.0711532	0.315682	-0.110426	-0.253702	0.0669094	0.035996	-0.0938438
AACCGCGGTGTTCGAT_1	-0.0301499	-0.709224	-0.882962	2.01423	0.00412938	0.0218434	0.168899
AACCGCGTCTGTCCGT_1	-0.00859572	-0.570088	0.407916	-0.170843	-0.0181503	-0.0599211	-0.0281338
AACGTTGAGTTCGCAT_1	0.595232	0.745926	0.431718	-0.212892	0.0353191	0.0622199	0.0601973
AACGTTGTCGACGGAA_1	-0.231119	0.0152267	-0.331487	-0.323535	0.0100755	-0.0129639	-0.218833
AACTCAGAGCAATCTC_1	-0.437235	1.3413	0.267761	-0.213278	-0.0143538	0.00579756	0.00778845
AACTCAGAGTAGGCCA_1	1.15369	-0.585965	0.301944	-0.187641	-0.0246588	-0.0449663	-0.0110947
AACTCAGAGTCCAGGA_1	-0.289974	0.443588	0.0622067	-0.207748	0.0205886	-0.0145074	-0.0580513
AACTCAGGTAGAGGAA_1	-0.459259	-0.588264	-0.457516	-0.329711	-0.00207644	0.0464807	-0.173719
AACTCAGTCCGGGTGT_1	-0.392346	0.975788	0.341973	-0.165675	0.00165863	0.128374	-0.0126409
AACTCCCGTCGCGTGT_1	1.28076	-0.151771	0.499721	-0.220121	-0.045847	0.0074599	-0.00143824
AACTCCCTCATCGCTC_1	-0.00910405	-0.669472	-0.0685644	0.467304	-0.0192653	0.00736232	0.145926
AACTCTTAGCACGCCT_1	0.823577	1.09826	0.0355399	-0.163941	-0.0358177	0.0974558	-0.0213609
AACTCTTCAGGAACGT_1	-0.0715234	-0.196118	-0.269179	0.205999	-0.0137833	0.0442019	0.0418395
AACTGGTCACAACGCC_1	-0.22771	-0.317072	0.121185	-0.0779694	0.0157378	-0.0403824	-0.0395644
AACTGGTGTACAGACG_1	-0.243388	-0.118692	0.211437	0.0747457	0.0553955	0.00090657	0.0682168
AACTGGTTCATATCGG_1	0.100023	0.964888	0.126411	-0.0267169	0.0354074	-0.0272821	0.0450997
AACTTTCAGGATGTAT_1	-0.357	-0.736304	0.218798	-0.105419	-0.00459488	0.0574098	0.119939
AACTTTCGTTGTCTTT_1	-0.232803	0.0354627	0.42393	-0.209445	0.00776004	-0.0167482	0.046854
AAGACCTGTAACGCGA_1	0.251871	-0.318083	0.157517	-0.215	-0.0109279	0.0381979	-0.111177
AAGACCTTCATTCACT_1	0.412198	0.243503	-0.559549	1.33367	-0.06912	0.0340926	0.148429
AAGACCTTCCAATGGT_1	-0.50318	-0.817853	0.112586	-0.196909	0.0152777	0.0691516	-0.0807998
AAGACCTTCTGTACGA_1	-0.17728	-0.0887147	-0.495748	-0.343364	-0.00386789	-0.0230469	-0.122882
AAGCCGCTCAAGGTAA_1	-0.267931	0.975537	0.239655	-0.130109	0.0232207	0.0480457	0.0748364
AAGCCGCTCCGTTGCT_1	-0.383722	-0.558703	0.304016	-0.201358	0.0153738	-0.0531904	0.00233813
AAGGAGCAGCCCGAAA_1	-0.38076	-0.0410947	-0.187097	0.12589	-0.00732795	-0.0288036	0.0405737
AAGGAGCCAAGCGTAG_1	0.586538	0.262169	0.577627	-0.207317	-0.0219757	-0.0530904	0.0133464
AAGGAGCTCTGCTTGC_1	-0.234231	-0.492507	0.209994	-0.184978	-0.00961835	0.0319159	-0.0158021
AAGGCAGAGGACGAAA_1	-0.309885	0.373665	0.412826	-0.176693	0.117535	-0.0404936	-0.0193654
AAGGCAGGTTATCCGA_1	-0.591343	-0.493409	0.308275	-0.164265	0.0376071	-0.0498441	-0.0360287
AAGGCAGGTTCCATGA_1	-0.274612	-0.187898	-0.274826	-0.259063	0.0122611	0.0257584	-0.0265432
AAGGCAGTCGTATCAG_1	-0.461869	-0.881228	0.460503	-0.209459	-0.0348817	0.00239522	-0.0429087
AAGGTTCAGACCACGA_1	0.483738	-0.117632	0.305533	-0.17055	-0.0278768	0.00408953	0.0347979
AAGGTTCAGACTTGAA_1	-0.235803	0.0752696	-0.363542	-0.317849	-0.0338878	-0.0486521	-0.0790298
AAGGTTCAGTGTCTCA_1	-0.588521	0.432567	0.134272	-0.20101	-0.0249059	-0.0329289	0.073409
AAGGTTCTCCTCTAGC_1	0.397756	0.320854	0.133939	-0.131616	-0.018035	-0.0336558	-0.0523092
AAGGTTCTCTGGAGCC_1	-0.168444	-0.648185	-0.38322	0.896433	0.0071508	-0.0255304	0.123063
AAGGTTCTCTTCTGGC_1	0.461352	-0.328391	0.329924	-0.229096	0.00528152	0.0659091	-0.0454097
AAGTCTGGTAGCGCTC_1	-0.495973	-0.319952	-0.0733297	-0.322525	-0.0199525	-0.0166611	-0.0798588
AAGTCTGGTTACTGAC_1	0.220828	0.749075	0.463848	-0.241935	0.00356189	0.0742041	0.0143913
AAGTCTGGTTGTTTGG_1	-0.227497	0.0939962	0.0130013	-0.176316	-0.0456289	-0.0536439	-0.0231947
AAGTCTGTCTGCCAGG_1	-0.322455	0.11485	-0.0232851	-0.288524	0.0072418	0.0231438	-0.0733921
AATCCAGAGTTGTCGT_1	-0.0903985	-0.52628	-0.365413	0.67507	-0.0271188	-0.0313567	0.12753
AATCCAGGTCGTCTTC_1	0.051394	0.366735	-0.111598	-0.246395	-0.0346797	-0.0311334	0.0809949
AATCGGTAGGACTGGT_1	0.548045	-0.102809	0.483936	-0.169608	0.0198727	-0.00089713	0.0401267
AATCGGTAGTTCCACA_1	-0.163403	0.0155788	-0.038311	-0.202716	0.0157758	-0.0667883	-0.0554602
AATCGGTTCCTTGGTC_1	-0.546189	0.496848	-0.0189868	-0.244812	-0.00524096	-0.0198911	-0.118923
ACACCAACATGCTGGC_1	-0.440848	-0.159368	0.291037	-0.247405	0.0204892	-0.0801512	-0.0513108
ACACCAACATTTCAGG_1	-0.0939842	0.406082	-0.261787	-0.258654	0.066316	-0.17049	-0.22594
ACACCAAGTAGCTCCG_1	0.632598	-0.175876	-0.223925	-0.239371	0.0463431	-0.00437086	-0.100503
ACACCCTAGCTAGCCC_1	-0.327642	1.02039	0.06479	-0.180335	0.00562393	0.0245882	-0.0883411
ACACCCTCAAGTAATG_1	-0.0409285	-0.314788	0.0657242	-0.0882522	-0.00639404	0.0776781	0.117357
ACACCCTCATATGCTG_1	-0.520722	0.735318	-0.31648	-0.161082	-0.0321913	0.0254654	-0.0294588
ACACCCTCATTGGGCC_1	-0.591108	-0.786077	0.0599256	-0.236381	-0.0377113	-0.120952	-0.0539406
ACACCCTGTAACGACG_1	0.000951637	-0.468045	0.189741	-0.15299	-0.0158095	-0.00633462	0.0374687
ACACCCTGTCCTCCAT_1	0.0616076	-0.544228	-0.0905067	-0.248734	0.0760674	-0.0642958	-0.12554
ACACCGGAGCGTGAAC_1	1.43349	0.204188	-0.124988	-0.172984	0.0509398	-0.0789663	0.00641451
ACACCGGCACGTGAGA_1	0.367225	-0.236695	-0.261412	-0.293326	0.101296	-0.0199066	-0.13483
ACACCGGCATATACCG_1	-0.213112	1.10182	-0.0498821	-0.226749	0.0123028	-0.00438101	-0.0743678
ACACCGGGTATTCGTG_1	-0.469337	-0.51109	-0.0801418	-0.039147	-0.0282416	0.0362726	-0.0542167
ACACCGGGTGAACCTT_1	-0.234584	0.107179	0.184799	-0.202253	-0.0366775	0.0379427	-0.0508729
ACACTGAAGGGTCGAT_1	-0.0818787	0.724947	-0.0987371	-0.212427	0.0703762	-0.00487836	-0.16093
ACACTGACAAGAAAGG_1	-0.39218	-0.366465	0.0860713	-0.139896	-0.0224361	-0.0152924	-0.0161082
ACACTGACAATGGATA_1	-0.152602	1.26832	0.13059	-0.069747	0.00339356	0.0493341	0.159541
ACACTGAGTCAGGACA_1	-0.236518	-0.293897	0.029579	-0.269713	0.039236	0.0826068	-0.107288
ACACTGAGTCATACTG_1	-0.304925	-0.444527	0.351662	-0.163187	0.00354623	-0.0261126	0.021098
ACACTGATCTCTTGAT_1	-0.429174	-0.921181	-0.267993	-0.217577	0.0630175	-0.019104	-0.166905
ACAGCCGGTTTACTCT_1	0.319097	-0.292235	-0.335497	-0.312219	-0.0122601	-0.0707355	-0.131404
ACAGCCGTCAGGCAAG_1	-0.223995	-0.115717	0.218584	-0.080818	-0.0713808	-0.0250568	0.0347945
ACAGCTACAGCGTCCA_1	-0.369713	0.167778	-0.106902	-0.233417	0.151956	-0.0480608	-0.224398
ACATACGAGGATCGCA_1	0.276606	0.787052	0.22362	-0.255194	0.00456052	0.0168136	-0.0892927
ACATACGAGGCTACGA_1	-0.154369	-0.11136	0.439796	-0.217552	0.0112836	-0.0439378	-0.00984867
ACATACGCAAGGTTCT_1	0.250377	-0.475838	-0.0253709	-0.280371	0.0924261	-0.0391794	-0.0538714
ACATACGCAAGTTGTC_1	-0.328672	0.268382	0.15255	-0.21369	0.00676795	0.00686501	0.0154388
ACATACGCACGTAAGG_1	0.811818	-0.644622	0.243599	-0.211331	-0.0401955	0.0010338	-0.0355029
ACATACGCATGCGCAC_1	-0.299616	0.230962	-0.331795	-0.327975	0.0315202	-0.0589039	-0.0907155
ACATACGTCAAACCGT_1	0.0762754	1.0919	0.189021	-0.108833	0.0188346	-0.0128311	0.106192
ACATCAGAGGCATGTG_1	-0.834535	0.616935	-0.38702	-0.223834	0.0409556	-0.057676	-0.120017
ACATCAGCACTATCTT_1	0.481969	0.786491	-0.657187	0.747221	-0.01889	0.0032811	0.135958
ACATCAGGTACCGGCT_1	-0.2397	-0.0443041	0.0289163	-0.0853568	-0.0137598	0.00741594	-0.00944059
ACATCAGGTCAGTGGA_1	-0.20676	-0.238142	0.399438	-0.1796	0.000871946	0.170869	-0.0418743
ACATCAGGTCATATCG_1	-0.153656	0.116566	-0.287343	-0.0516438	-0.0748929	-0.0150595	0.20612
ACATGGTAGATAGGAG_1	0.768789	-0.254693	0.118366	-0.134179	0.0404555	-0.0450397	-0.0484437
ACATGGTAGTGGGATC_1	0.070292	0.056129	-0.015658	-0.201538	0.0200582	0.0289633	0.0109597
ACATGGTGTCTGATTG_1	-0.442744	0.103493	0.263785	-0.123782	-0.0225461	-0.0501107	-0.0573841
ACATGGTGTCTGCGGT_1	-0.0919531	-0.122189	0.530953	-0.232078	0.00841919	-0.0879796	-0.0162491
ACATGGTTCCGAACGC_1	0.81286	0.0206454	-0.185383	-0.0912464	-0.0237767	0.0836595	0.0958629
ACATGGTTCGTACGGC_1	-0.0642308	-0.401428	0.238789	-0.259194	0.0344316	-0.0612806	-0.0358956
ACCAGTAAGTGAAGTT_1	0.047841	-0.0611317	-0.317187	-0.281852	0.0289439	-0.026773	-0.0909814
ACCAGTAAGTGTCCCG_1	0.314546	3.95844	0.275623	-0.0951369	-0.0769817	-0.0394091	0.0757539
ACCAGTAGTCTAAAGA_1	-0.196642	0.224391	-0.353453	-0.291856	-0.002617	-0.027709	-0.155275
ACCCACTGTACTCAAC_1	-0.0552049	0.39117	0.216618	-0.213071	0.0317331	0.0638448	0.00459515
ACCCACTGTTCACGGC_1	-0.323164	-0.415408	0.149451	-0.262552	0.00418262	0.000745669	-0.0484604
ACCCACTTCACGCGGT_1	-0.501046	-0.734027	0.0709085	-0.237017	-0.0062144	-0.056176	0.0330842
ACCCACTTCATGGTCA_1	-0.213355	0.48379	0.154197	-0.127855	0.00920497	-0.0191131	-0.0469867
ACCCACTTCTGCGTAA_1	-0.374267	0.667438	-0.170103	0.0361634	0.0134344	0.0527435	-0.0372288
ACCGTAAAGCTAAACA_1	-0.159313	0.0692311	-0.0886567	-0.197946	0.0760127	0.0729821	-0.0296072
ACCGTAACAGCTGTTA_1	-0.600662	-0.747294	0.425115	-0.217923	-0.0301704	0.0136669	-0.0815526
ACCGTAAGTCTCTCGT_1	-0.245431	0.0336981	0.0422973	-0.202326	0.0349711	0.0396505	-0.0254624
ACCTTTACAGGCTGAA_1	0.351049	1.15415	-0.0363793	0.0549419	-0.0150326	0.0102173	0.100712
ACCTTTAGTGTTGGGA_1	-0.341545	-0.299721	-0.0239941	-0.21528	-0.0150651	0.0182277	-0.019335
ACGAGCCGTGGCGAAT_1	-0.0223398	0.450713	0.265013	-0.0970944	0.0336922	0.0417958	0.0712691
ACGAGCCTCCCAACGG_1	0.208601	-0.36281	0.157456	-0.229703	0.0108198	0.0460631	-0.0499467
ACGAGGAAGATAGGAG_1	-0.311643	-0.721116	-0.865736	1.66158	0.034916	-0.0135197	0.147718
ACGAGGACAAGCTGGA_1	0.0275014	-0.243897	-0.151955	-0.200984	0.0324762	-0.055217	-0.0427061
ACGAGGACAAGGTTCT_1	-0.601321	-0.571357	-0.179066	-0.206836	0.00252489	-0.123492	-0.0646597
ACGATACTCCTGTAGA_1	-0.163289	0.290698	0.117672	-0.133561	0.00448077	0.0673011	-0.00981693
ACGATGTAGTACGTTC_1	-0.14653	0.385009	-0.0109871	-0.202226	-0.0310085	0.0430837	-0.0821978
ACGATGTTCGCAGGCT_1	-0.0208619	1.80675	-0.0640257	-0.231067	0.143021	-0.0197007	-0.174808
ACGCAGCGTACCGCTG_1	-0.23943	0.393149	0.180664	-0.0934506	0.0182027	-0.0404782	-0.018898
ACGCAGCTCCAAACAC_1	-0.237626	0.391652	0.0817604	-0.144403	0.0262234	-0.0111632	0.00720289
ACGCCAGAGGTGGGTT_1	-0.0781669	0.0861019	0.146355	-0.177544	0.0198293	-0.0419278	-0.0363158
ACGCCAGCAAGCTGTT_1	-0.149475	-0.114363	0.126207	-0.277248	-0.026576	-0.0498965	0.0386108
ACGCCAGTCTACGAGT_1	0.059586	0.396772	0.0922354	-0.170328	-0.0687339	0.0777471	0.0117066
ACGCCGAAGAAGGACA_1	-0.345394	-0.36926	-0.0211623	-0.164537	0.00341585	0.0199639	-0.0143001
ACGCCGAGTGATGCCC_1	-0.543424	0.424683	0.220868	-0.224364	-0.00714755	0.0238644	0.028598
ACGCCGATCGCAAGCC_1	0.62655	-0.233963	-0.253667	-0.215952	0.0778671	-0.0149852	-0.0569174
ACGGAGAAGACGCACA_1	0.0582412	-0.0249504	-0.189375	-0.303429	0.0401185	-0.0602518	-0.152412
ACGGAGATCGTTACGA_1	-0.558748	-0.677645	-0.126131	0.198699	-0.0999064	-0.0299307	0.117947
ACGGCCAAGTGTCTCA_1	-0.292044	0.628807	0.144597	-0.219251	0.0140871	0.0191259	-0.0341028
ACGGCCACAACTGCGC_1	0.0720325	-0.217086	0.445438	-0.192631	0.00204265	-0.0129586	-0.0613146
ACGGCCACAGGATTGG_1	-0.367012	-0.20849	-0.1106	-0.310598	0.0554283	-0.0341246	-0.103615
ACGGGCTAGACAATAC_1	0.800107	1.41901	-0.184136	0.325012	-0.0250808	-0.0573066	0.114931
ACGGGCTCATTGTGCA_1	0.510625	-0.177132	0.34234	-0.216726	-0.0336631	0.0395657	-0.0477359
ACGGGCTGTGAGTGAC_1	-0.274208	-0.444404	-0.0933831	-0.23723	0.106667	0.0740554	-0.243054
ACGGGCTGTGATGTGG_1	0.32655	0.854772	0.332692	-0.264363	-0.0317253	-0.0741341	-0.0415092
ACGGGCTTCCTTTACA_1	0.110425	0.178621	0.188597	-0.214282	-0.0152137	0.0175812	-0.00368347
ACGGGTCCAAACGCGA_1	-0.49188	1.22306	0.48628	-0.148242	-0.0180172	-0.0889296	0.0355779
ACGGGTCCATAACCTG_1	-0.437116	-0.0317774	0.461893	-0.184157	0.058782	0.016108	0.00875404
ACGGGTCGTCACAAGG_1	0.00171926	-0.276337	0.223871	-0.145712	0.000972045	-0.00630844	-0.045477
ACGTCAAAGTAGCGGT_1	-0.40428	-0.431364	-0.104518	-0.211813	0.0216819	-0.120496	-0.192343
ACGTCAATCTGCCAGG_1	0.106771	0.807769	0.178563	-0.202161	0.0548677	-0.0187478	-0.030722
ACTATCTCACCGAATT_1	0.956863	0.572982	0.090486	-0.0780965	-0.0119894	0.112882	0.0245719
ACTATCTCATCCGTGG_1	0.0972541	-0.387517	-0.310221	-0.288773	0.00397762	-0.00505295	-0.0568413
ACTGAACAGTTAACGA_1	0.00473846	0.115868	0.123821	-0.120071	-0.0142906	0.0413937	-0.090024
ACTGAGTAGCAAATCA_1	-0.369811	-0.50209	0.0674065	-0.133947	0.0430231	0.00327293	-0.0061572
ACTGAGTAGGACTGGT_1	-0.261287	-0.162453	0.116112	-0.0881288	-0.0526513	0.0279906	0.0682277
ACTGAGTAGTTATCGC_1	-0.147967	-0.0931035	0.0847719	-0.227411	-0.00869762	-0.0288596	-0.124975
ACTGAGTCACCTGGTG_1	-0.15022	-0.233512	0.310856	-0.129549	-0.0105041	-0.0466231	0.0664849
ACTGAGTGTCGCCATG_1	-0.108777	-0.24498	0.0559456	-0.314777	0.0367428	-0.0139181	-0.130211
ACTGAGTGTGGGTCAA_1	-0.463993	0.163093	-0.476311	-0.332974	-0.0242009	-0.0910247	-0.178876
ACTGAGTTCACCAGGC_1	-0.239229	0.329639	-0.145396	-0.152484	0.0111619	-0.00455951	0.00953613
ACTGAGTTCTGGTGTA_1	-0.158261	-0.0567137	0.266238	-0.190487	0.0583183	-0.00948682	-0.0495626
ACTGATGGTATGAAAC_1	0.284737	-0.511679	0.193457	-0.128867	0.045034	-0.0343393	0.0534651
ACTGATGGTCGGCACT_1	0.295572	-0.693202	-0.165173	-0.232807	0.0270725	-0.0294875	-0.0315014
ACTGATGGTCTCCATC_1	-0.0729726	-0.354237	-0.306321	0.129921	-0.0221369	0.0086391	0.0590033
ACTGATGTCCGTAGGC_1	-0.501701	-0.104486	0.378099	-0.118399	-0.0371103	-0.0520059	0.0227506
ACTGCTCCACCAGGCT_1	-0.293023	-0.621361	-0.500255	-0.336959	-0.0360505	-0.00716813	-0.188137
ACTGCTCGTATTAGCC_1	-0.193347	-1.05547	0.605389	-0.223094	-0.0333081	-0.0136994	-0.0101105
ACTGTCCGTTCAGGCC_1	-0.487546	-0.293336	-0.177534	-0.176689	0.101043	-0.172441	-0.118992
ACTGTCCTCATAACCG_1	-0.204405	1.09114	0.0183815	-0.252151	-0.00724993	-0.0400802	-0.0520736
ACTTACTCAATCCGAT_1	0.0951225	-0.331366	-0.392583	0.573533	-0.012232	0.00717213	0.0847556
ACTTACTCACCACCAG_1	-0.0431611	0.332061	0.137508	-0.240975	-0.014833	-0.057252	-0.11216
ACTTGTTAGGGTGTTG_1	0.792223	-0.106116	0.258725	-0.172748	0.0272445	-0.0033121	0.0461652
ACTTGTTAGTGTCTCA_1	0.682654	-0.0338083	0.22446	-0.171516	-0.0239402	0.0119333	0.0268083
ACTTGTTCATCATCCC_1	0.00918456	-0.218907	0.154071	-0.22788	-0.0040165	0.0289092	-0.0983878
ACTTTCACACAGATTC_1	-0.360879	0.0884877	0.18867	-0.140014	0.00144009	0.0452938	0.0251631
ACTTTCACACGCCAGT_1	-0.117576	1.70768	-0.00999499	0.0363118	-0.0600634	0.047989	0.0966745
ACTTTCACACTTCGAA_1	-0.24296	1.41294	0.144623	-0.113551	0.0263597	0.0650604	-0.00826361
ACTTTCACATGACGGA_1	0.243755	-0.410741	-0.205745	0.210385	0.034827	-0.0422352	0.0365642
AGAATAGAGATAGCAT_1	0.25323	-0.220591	0.144193	-0.162821	0.0316045	-0.0212577	-0.106161
AGAATAGAGTCGATAA_1	-0.15167	0.805667	0.0565802	-0.07227	-0.0080952	0.0563493	0.0286742
AGAATAGCATGACGGA_1	-0.315272	-0.452359	-0.227857	-0.127401	0.0699069	-0.0286654	-0.0806774
AGAATAGGTACCGAGA_1	0.102335	-0.837051	0.226665	-0.1082	-0.010893	-0.0930348	0.166385
AGAATAGTCAGCCTAA_1	-0.397626	0.43593	0.00968404	-0.116264	-0.029065	-0.0735267	0.00877936
AGACGTTCACAGGTTT_1	0.0318155	0.170232	-0.256848	-0.314037	0.109596	0.0188168	-0.192569
AGACGTTGTGCACCAC_1	0.515925	0.349946	-0.388778	-0.308178	0.0170466	-0.000645078	-0.103006
AGACGTTTCCTGTACC_1	-0.250703	-0.449054	-0.706478	1.08154	-0.0281794	0.0202814	0.169336
AGAGCGAAGCGGATCA_1	0.594182	-1.08728	0.00537291	0.224407	0.0236187	-0.000102073	0.185286
AGAGCGACAAGCCTAT_1	-0.225833	-0.578249	-0.0292579	-0.245277	-0.0343205	-0.0214603	-0.126181
AGAGCGACAATGTTGC_1	0.0632976	-0.0679278	0.249093	-0.149094	0.00252111	-0.0315334	0.0304301
AGAGCGACAGTTAACC_1	0.0980129	0.0467957	0.138495	-0.253808	-0.029226	0.0238808	-0.0835071
AGAGCGAGTACACCGC_1	-0.00719475	-0.175538	-0.235427	-0.326979	-0.0680646	-0.0255656	-0.0886659
AGAGCGATCGTGGGAA_1	0.25406	-0.442018	-0.447939	-0.334763	0.0740099	-0.0910737	-0.192224
AGAGCTTTCAACACGT_1	0.0113964	-0.215359	0.541692	-0.217172	-0.0113126	0.0428733	0.0622395
AGAGCTTTCCAAACAC_1	-0.145332	-0.101487	0.316124	-0.172161	-0.0393722	-0.047366	0.00361823
AGAGCTTTCTTATCTG_1	-0.414088	0.2157	0.115597	-0.177757	-0.0234134	0.0324705	-0.0798627
AGAGTGGAGAGTACCG_1	0.443558	-0.0228019	-0.128549	-0.177246	-0.0281866	-0.0468516	-0.0272217
AGAGTGGAGTGTGAAT_1	0.161794	0.221939	0.0381205	-0.16698	-0.00431212	0.0173421	-0.0024824
AGAGTGGCAAGAAGAG_1	-0.093334	0.537973	0.0343739	-0.160847	0.0425601	0.0472966	-0.0240858
AGAGTGGCAAGGGTCA_1	0.840285	-0.758057	-0.610396	1.38282	0.0659788	0.0314627	0.115725
AGAGTGGTCCACGTGG_1	0.131142	-0.562998	-0.689152	1.40334	-0.00967246	0.0509318	0.173795
AGATCTGAGAGCAATT_1	-0.206512	0.194948	0.190536	-0.105554	-0.0148727	0.000891097	0.0570225
AGATCTGAGCAGATCG_1	-0.223142	-0.530528	0.194015	-0.150389	0.021889	0.022781	0.0390382
AGATCTGCAAGGACTG_1	-0.461411	-0.0893433	-0.373817	-0.0462446	-0.0166232	-0.0512044	0.0777001
AGATCTGCATCATCCC_1	-0.0989537	0.113322	0.220453	-0.221155	0.0121327	0.0889302	-0.0244415
AGATTGCAGTATTGGA_1	0.484221	-0.434705	0.24587	-0.0323758	-0.0504054	0.110174	0.0920363
AGCAGCCAGGATGGAA_1	0.164852	-0.175653	0.0233516	-0.271097	0.0147428	0.0466059	-0.0997428
AGCAGCCCAGACTCGC_1	-0.0155293	-0.668763	-0.0933338	-0.140831	-0.0116384	-0.0794227	-0.0563216
AGCAGCCTCACAATGC_1	-0.239314	-0.582337	0.522207	-0.234307	-0.0238454	0.00627516	-0.0134255
AGCAGCCTCGACAGCC_1	1.02882	-0.439904	-0.670756	1.13173	-0.0236227	0.068014	0.241304
AGCATACAGATAGGAG_1	-0.0378279	-0.294307	-0.09735	-0.0356021	-0.0609493	-0.00984612	0.0579883
AGCATACAGGATGCGT_1	-0.166362	-0.429156	-0.00222826	-0.294438	-0.0547677	-0.0323848	-0.0889945
AGCATACCATAAAGGT_1	-0.211799	0.0312328	-0.0908579	-0.214587	0.0380439	0.0240552	-0.0137582
AGCATACGTACGACCC_1	-0.269202	0.198705	-0.0674625	-0.0127387	0.0340458	-0.0164323	-0.0305917
AGCATACGTAGCCTAT_1	-0.242611	-0.285743	-0.297218	-0.322486	-0.0314528	-0.0135404	-0.119808
AGCCTAAAGCTCCCAG_1	0.219325	0.312357	0.0102726	-0.0061541	-0.0119758	0.0321066	0.0499866
AGCCTAAAGTTAGGTA_1	-0.110495	0.422386	0.102383	-0.0769867	0.0320311	-0.000639016	0.0429327
AGCCTAACATTTCAGG_1	0.143612	0.484014	0.25836	-0.10531	0.00420187	0.0564057	0.129399
AGCGGTCAGCAACGGT_1	-0.250155	-0.248405	-0.135789	-0.231501	0.00796699	0.00892153	-0.176488
AGCGGTCAGCCACCTG_1	-0.369621	-0.357827	-0.357476	-0.324799	-0.0609473	-0.072038	-0.144438
AGCGGTCCAAGTTGTC_1	-0.547908	-0.85605	-0.134562	-0.244094	0.0785575	-0.0373709	-0.0989033
AGCGTATAGAAGGGTA_1	-0.321937	-0.51829	-0.217753	-0.19709	0.123563	0.029132	-0.201212
AGCGTATAGATCCTGT_1	0.241623	-0.298443	0.247884	-0.158362	0.0972798	0.0550327	0.0231772
AGCGTCGCACATGGGA_1	-0.0860549	-0.629385	-0.739376	1.40162	0.00335173	-0.0606819	0.197452
AGCGTCGTCTTACCTA_1	0.336323	-0.229798	-0.344077	0.537243	0.000974469	-0.0859664	0.227045
AGCTCCTAGATACACA_1	-0.202083	-0.216373	-0.246317	-0.234713	0.0759179	0.0349925	-0.123259
AGCTCCTGTGATGCCC_1	0.172838	-0.284423	0.0686271	-0.13636	0.021436	-0.0953913	-0.115986
AGCTCCTTCAGTACGT_1	1.38968	-0.627831	-0.862854	1.92221	-0.0317425	0.0505111	0.250277
AGCTCTCCAGGTCGTC_1	-0.225221	0.425082	-0.022526	-0.250783	0.103685	0.00353371	-0.139749
AGCTCTCGTACCGAGA_1	-0.197789	-0.328532	0.127129	-0.199704	-0.015163	0.0278967	-0.070129
AGCTCTCGTGCCTGGT_1	-0.581081	-0.514087	-0.172684	-0.118137	-0.0311584	-0.0299164	0.0061597
AGCTCTCGTTAAGATG_1	0.327115	0.612986	-0.245463	0.334949	-0.0137174	0.144238	0.20923
AGCTTGAGTCACACGC_1	-0.53428	-0.199297	0.145817	-0.091855	-0.0150542	0.00611959	0.00671804
AGCTTGATCACTTACT_1	-0.126214	-0.376924	-0.778426	1.15135	-0.0374092	0.00823721	0.203549
AGGCCACCATACAGCT_1	-0.371413	1.13297	0.212072	-0.154093	-0.00420435	-0.0583063	0.0637415
AGGCCACCATGGTCAT_1	0.37987	1.00062	0.252388	-0.224132	-0.0363348	0.0433469	-0.0116018
AGGCCACGTGTTAAGA_1	0.662876	0.306721	-0.32489	-0.30179	0.0718305	0.0923156	-0.20892
AGGCCGTAGCACCGCT_1	0.274328	-0.369073	-0.407034	-0.326509	-0.0202712	-0.143594	-0.177739
AGGCCGTAGGCGCTCT_1	1.50225	0.519401	-0.169077	-0.244853	0.131872	-0.072509	-0.0655955
AGGCCGTCACATCCAA_1	0.662778	0.875235	0.06047	-0.137389	0.00461264	-0.0165865	0.12805
AGGCCGTTCCGGCACA_1	0.054247	0.727684	-0.35355	0.621526	-0.030452	-0.0880905	0.0803162
AGGGAGTAGTAGGCCA_1	-0.573206	0.662346	0.532996	-0.15482	-0.0216242	0.104854	0.0600836
AGGGAGTAGTCTCCTC_1	0.0344077	-0.781794	0.167448	-0.143793	0.0194333	-0.0319483	-0.00330058
AGGGAGTAGTGTTTGC_1	-0.150233	0.580467	-0.331437	-0.263224	0.0486867	-0.0431915	-0.124442
AGGGAGTGTGTCTGAT_1	-0.358536	-0.301752	0.133701	0.00981713	-0.000303229	-0.0339324	0.0644519
AGGGATGCACAAGCCC_1	-0.179107	-0.0173486	0.0276603	-0.196604	0.0231335	0.0658612	-0.0480342
AGGGATGGTCTAGTCA_1	0.541269	-0.443318	-0.103147	-0.160584	0.0503585	0.00810393	-0.116538
AGGGATGTCTCGTATT_1	-0.470703	0.142638	0.181421	-0.0247185	0.015602	-0.0497484	0.0122113
AGGGTGAAGCCATCGC_1	0.9815	1.4192	0.30647	-0.0711203	0.0493039	-0.0663017	0.0956003
AGGGTGAAGGTGATAT_1	-0.187359	-0.0234233	0.201838	-0.200791	-0.0469002	0.0159289	-0.00156462
AGGGTGACAAACGCGA_1	-0.386159	0.244193	0.408979	-0.103284	0.0090637	0.0551606	0.0631288
AGGGTGACAGTGGGAT_1	-0.266377	0.261435	-0.0115227	-0.202961	0.0121378	0.0321032	-0.137869
AGGGTGACATGAACCT_1	0.290202	0.278114	0.259114	-0.170391	0.0478065	0.00556054	0.0111378
AGGGTGATCTGGTTCC_1	-0.451977	0.384303	0.0617481	-0.178824	0.0221504	-0.00132816	-0.0764013
AGGTCATCAAACAACA_1	-0.423573	-0.0558365	-0.256075	-0.307427	-0.0359038	0.00959801	-0.139084
AGGTCATGTTCTCATT_1	-0.272286	1.1369	-0.058443	-0.178321	0.0552676	-0.0416703	-0.0221646
AGGTCATTCCATGCTC_1	0.0454	0.0315255	0.399245	-0.218264	-0.0122128	-0.00554913	0.0501001
AGGTCATTCGCCATAA_1	0.374882	-0.262221	0.296801	-0.211852	0.041609	0.0266627	0.0020047
AGGTCATTCTGCCCTA_1	0.348493	0.984199	0.198862	-0.123911	0.0723889	-0.00302156	-0.0830062
AGGTCCGAGCTGCCCA_1	-0.319423	0.79635	-0.365414	-0.221753	0.0976912	0.00199958	-0.0273082
AGGTCCGGTGCTAGCC_1	-0.286128	0.942324	-0.304242	-0.248735	0.0682985	0.0702139	-0.17276
AGGTCCGTCCTCATTA_1	-0.408291	0.643652	-0.23429	-0.259569	-0.0142476	-0.0339703	-0.127536
AGTAGTCAGAGCTGGT_1	-0.0554021	0.690992	0.143113	-0.0508277	-0.017952	0.0569127	0.0514623
AGTAGTCCAAAGGAAG_1	-0.343303	1.0982	0.17174	-0.12658	-0.0626109	-0.0485036	-0.0502218
AGTCTTTAGAGTAAGG_1	-0.17206	0.0797464	-0.290485	-0.238318	-0.0516866	-0.0710644	-0.0323334
AGTCTTTAGATGCCAG_1	0.306437	0.229106	0.512416	-0.217875	-0.0129688	-0.0308922	0.0197816
AGTCTTTAGATGTGTA_1	-0.29521	-0.500328	-0.0871973	-0.224293	-0.0206838	0.0123512	-0.0341212
AGTCTTTCAATTGCTG_1	0.513088	-0.206825	0.0529187	-0.141265	0.0102167	0.0693539	-0.0397923
AGTCTTTTCGAGCCCA_1	0.0226677	-0.135629	-0.349089	-0.315625	0.0235004	-0.0655599	-0.192824
AGTGAGGCACAAGCCC_1	-0.164638	0.0097695	0.0566619	-0.214809	-0.0440877	0.048146	-0.0638947
AGTGAGGCAGGACGTA_1	-0.120931	-0.17832	-0.0950014	-0.230495	-0.0194233	-0.00775793	-0.0680469
AGTGAGGCATGCCACG_1	0.27494	0.216843	0.129639	-0.229034	0.00339903	-0.00170901	-0.0828997
AGTGAGGTCCGCAAGC_1	0.279569	-0.251694	-0.0124318	-0.141001	-0.0348724	0.0730717	-0.0330299
AGTGGGATCCCTTGCA_1	0.235927	0.1668	0.27727	-0.181768	-0.0156936	-0.0133833	0.0498564
AGTGTCAAGACAAGCC_1	0.265555	0.788126	0.0989957	-0.236455	-0.00477664	0.0177228	-0.0477057
AGTGTCACATGGAATA_1	-0.201809	0.0583709	-0.243381	-0.23996	-0.0196656	0.0365051	-0.0595573
AGTGTCAGTAAGGGAA_1	-0.416941	-0.462521	-0.136568	0.000731142	0.0736479	-0.0292541	-0.0487541
AGTGTCAGTACGAAAT_1	0.372541	0.502284	-0.59398	0.928493	-0.0205255	-0.0362928	0.125613
AGTGTCAGTTCGAATC_1	0.496047	0.449903	0.171332	-0.109696	0.025494	0.0525845	0.00947726
AGTTGGTGTCTAGAGG_1	-0.579273	-0.310271	0.529755	-0.165317	0.0104033	-0.027212	-0.00580929
AGTTGGTGTCTCATCC_1	-0.487526	-0.602337	0.140809	-0.138715	-0.0268264	0.0274688	0.0831079
AGTTGGTTCGTACGGC_1	-0.392814	-0.372514	-0.0493722	-0.199296	0.0270831	-0.0298215	-0.0431604
ATAACGCAGAGCCCAA_1	0.505438	-0.0339383	-0.709133	1.4403	0.00663381	0.0524715	0.135048
ATAACGCAGCGATCCC_1	0.629713	-0.0405291	0.441925	-0.229996	-9.71044e-05	0.000752997	0.0442111
ATAACGCCAGGTCTCG_1	-0.286367	0.609904	-0.155176	-0.183033	0.0387311	-0.0943863	0.0685576
ATAACGCCATTGTGCA_1	0.301988	1.21859	0.317574	-0.209543	-0.026282	0.0145752	-0.0189156
ATAACGCGTCTTCGTC_1	-0.275816	-0.376779	0.149145	-0.281378	-0.0389678	-0.021948	-0.0497359
ATAACGCTCCGCATCT_1	-0.022876	-0.096539	0.349062	-0.269883	0.0165974	-0.0064629	-0.0435853
ATAACGCTCCTGCTTG_1	-0.132201	0.673576	0.213008	-0.232834	-0.00337776	-0.0195237	-0.0791651
ATAACGCTCTGTCTAT_1	-0.415687	-0.204358	-0.341122	-0.242145	0.0993262	0.00161238	-0.122989
ATAAGAGAGCTGTTCA_1	-0.128975	-0.234414	0.104182	-0.0527051	-0.066508	0.080999	0.0815553
ATAAGAGAGTACATGA_1	-0.393465	-0.0891947	-0.259698	-0.219256	0.0578234	-0.0426267	-0.0911977
ATAAGAGCACCAACCG_1	-0.207579	0.210572	0.333032	-0.240484	0.0135185	0.0576319	-0.109843
ATAAGAGGTTCGGGCT_1	-0.356219	-0.0405484	0.28724	-0.216599	0.00550064	0.00758502	0.00256202
ATAAGAGTCGTATCAG_1	-0.6217	-0.585152	-0.0176435	-0.159787	0.0401633	-0.0224173	0.08274
ATAGACCCACGAGGTA_1	-0.422685	0.429297	0.316751	-0.243161	0.00688378	0.0232013	-0.0808783
ATAGACCCAGCTGGCT_1	-0.56608	-0.0965496	-0.432548	-0.334201	0.00336852	-0.00848358	-0.118865
ATCACGACACACATGT_1	0.340342	0.259425	0.223662	-0.126635	-0.0047147	0.0598783	0.0467461
ATCACGACACTGTGTA_1	-0.554244	-0.30741	-0.418097	-0.318622	-0.021931	-0.070767	-0.128453
ATCATCTAGGCTATCT_1	1.081	0.174975	0.1195	-0.163353	-0.0422785	0.00504517	0.112336
ATCATCTCAGACGCCT_1	-0.163902	0.0141822	-0.0801107	-0.230302	-0.0381082	0.0239827	-0.03623
ATCATCTCATCGATTG_1	-0.713398	-0.453943	-0.102002	-0.198417	0.0748473	0.0273385	-0.146411
ATCATCTGTAAGCACG_1	0.511772	-0.30894	0.155313	-0.184309	0.0549255	-0.0394236	0.0587024
ATCATCTTCATCGCTC_1	-0.117693	0.808345	-0.197076	-0.324792	-0.0419546	-0.0833794	-0.0786748
ATCATCTTCTCGCTTG_1	-0.516885	0.00151358	0.103811	-0.172425	0.047976	0.0271328	-0.0579735
ATCATGGAGGTGCAAC_1	-0.429702	0.335355	-0.115957	-0.0594747	0.0257412	-0.0662388	-0.0244109
ATCATGGCACTCAGGC_1	0.221748	-0.391496	0.490058	-0.188641	-0.0143268	-0.0491369	0.0142987
ATCATGGTCAGTCAGT_1	0.535936	0.197509	-0.0160308	0.0912523	-0.0207566	0.0438364	0.05327
ATCATGGTCGTGGGAA_1	0.0481169	-0.170989	-0.218694	0.388742	-0.0122801	-0.0119651	0.0803074
ATCCACCCAGCTCGAC_1	0.631293	-0.532795	-0.211895	0.312154	-0.0430135	-0.0278668	0.0472625
ATCCACCGTCGGCACT_1	-0.0746755	-0.209536	0.35308	-0.253804	0.0340087	0.0282456	-0.148378
ATCCACCGTCTTTCAT_1	0.102025	0.166341	0.129566	-0.171084	-0.00870893	0.011988	0.0345989
ATCCGAAAGATCACGG_1	-0.354794	0.237818	-0.3375	-0.343732	-0.00289497	-0.0232607	-0.135122
ATCCGAACAAGTTGTC_1	0.340288	-0.0874946	0.199818	-0.216461	-0.0249296	0.0303004	0.086398
ATCCGAACACTTAACG_1	0.533955	-0.612992	-0.0659685	-0.222026	0.147667	-0.0299244	-0.0767192
ATCCGAATCCCTCAGT_1	-0.187151	-0.834316	0.0711597	-0.168154	-0.0431217	-0.0416512	-0.00697665
ATCGAGTGTTTGTTTC_1	-0.568197	-0.457553	0.4685	-0.190883	0.0102478	0.0688573	-0.0162597
ATCTACTAGGGTTCCC_1	-0.386788	-0.21564	-0.120121	-0.254467	0.0329801	-0.0285076	-0.208024
ATCTACTGTGTTGAGG_1	-0.193657	-0.751544	-0.389841	-0.236159	-0.0173988	0.0233009	0.0109254
ATCTGCCCAGGCTGAA_1	0.307037	0.777543	-0.107898	-0.241234	0.0758468	-0.113947	-0.175727
ATCTGCCGTAAGGGCT_1	-0.130809	0.000510883	0.163445	-0.0804631	0.0303943	0.0760501	0.166263
ATCTGCCGTGCAGGTA_1	0.251815	-0.458396	-0.279603	-0.286296	0.0745511	-0.0167868	-0.110174
ATCTGCCGTTTGTGTG_1	0.256424	0.194554	-0.274013	-0.265459	-0.0166502	-0.0219266	-0.186421
ATCTGCCTCGAACTGT_1	-0.544121	-0.000299128	0.143482	-0.187332	0.00263197	-0.074012	0.00175636
ATGAGGGGTAGATTAG_1	-0.331437	0.72229	0.257926	-0.0916576	-0.0130691	-0.0225591	0.0396967
ATGAGGGGTGCGAAAC_1	0.0208754	-0.0177233	0.0722557	-0.0347547	0.0191799	0.0173262	-0.0474862
ATGAGGGGTTGCTCCT_1	-0.125027	-0.838308	-0.0119736	-0.174498	-0.00786101	-0.040394	-0.025827
ATGCGATAGACTTTCG_1	-0.335724	-0.251805	-0.439363	-0.337955	-0.010595	-0.0123917	-0.119481
ATGCGATAGCGTCAAG_1	-0.0965719	-0.133521	-0.577079	0.92262	0.0456769	-0.088235	0.159853
ATGCGATCACCGTTGG_1	0.0550908	-0.259227	-0.199546	0.469248	-0.0561995	-0.0146208	0.0814557
ATGCGATGTTGGTAAA_1	-0.212803	-0.606129	0.0277028	-0.0377633	-0.0184728	0.028495	0.0774767
ATGGGAGAGCAGACTG_1	0.720364	-0.518394	-0.412797	-0.332926	0.0357847	-0.00333831	-0.0937012
ATGGGAGAGCCCTAAT_1	0.247686	-0.513946	0.00411045	-0.26984	0.0375767	-0.0726869	-0.116367
ATGGGAGCATGGTCAT_1	-0.370796	-0.443422	0.108321	-0.174792	-0.0595235	-0.0344629	-0.0592871
ATGGGAGGTTCAACCA_1	-0.643321	-0.337493	0.038384	-0.119008	-0.0128367	-0.14262	0.0216602
ATGGGAGGTTCGTGAT_1	-0.0846818	-0.289404	0.25015	-0.138802	0.00216792	0.0579441	0.0164166
ATGTGTGAGCACAGGT_1	-0.322919	-0.140089	-0.160941	-0.320072	0.0516392	-0.023275	-0.085269
ATTACTCAGACATAAC_1	-0.152498	-0.0537657	0.189733	-0.156743	0.000808918	-0.04836	-0.0395544
ATTACTCAGAGTTGGC_1	0.490462	-0.192345	0.129188	-0.196306	-0.00481544	-0.0382478	-0.0161795
ATTACTCCATTACCTT_1	-0.261775	-0.482451	0.284654	-0.190393	-0.0417291	0.0216187	-0.0285654
ATTACTCTCAATCACG_1	0.736719	-0.667807	0.283799	0.112481	-0.0587584	-0.000647745	0.113045
ATTACTCTCATCTGTT_1	0.129945	0.937784	0.0471961	-0.179303	0.0245736	0.00682528	-0.00215884
ATTACTCTCCCAAGTA_1	-0.0861473	0.0688694	0.0888231	-0.0842724	-0.0203926	0.0943618	0.0305026
ATTACTCTCGCAAACT_1	0.832313	-0.758118	-0.191344	-0.147384	-0.0115822	0.00225239	0.007627
ATTACTCTCGCAAGCC_1	-0.41425	0.223231	0.0956183	-0.130421	-0.0249362	-0.0311911	0.0466891
ATTATCCAGCACAGGT_1	0.766572	-0.199723	0.322253	-0.211753	0.0369431	0.0536557	0.0480015
ATTATCCAGCAGGTCA_1	-0.40891	-0.749065	-0.119246	-0.189287	0.065024	-0.10171	0.0128863
ATTATCCCACCGAATT_1	0.347793	1.01431	0.215159	-0.12329	0.00265665	-0.0477017	-0.0392997
ATTATCCGTCCAGTTA_1	-0.361437	0.392304	-0.0231749	-0.141331	0.0131763	-0.0577364	-0.0392378
ATTGGACCAAAGAATC_1	0.120835	-0.109606	-0.119184	-0.235973	-0.0330822	0.015691	-0.100625
ATTGGACCAAGCTGGA_1	0.240165	0.421413	0.223538	-0.147035	-0.0428205	-0.0200556	-0.0664456
ATTGGACGTTGAGTTC_1	-0.165059	0.0935481	0.413193	-0.231066	-0.0287508	-0.0182224	-0.00511184
ATTGGACTCTTAGAGC_1	-0.179928	-0.199339	0.442104	-0.181696	0.0336828	-0.0163945	-0.059508
ATTGGTGGTGTGTGCC_1	-0.29328	-0.165245	0.198096	0.0639349	0.0164782	-0.0359209	0.0420301
ATTTCTGAGCCCAGCT_1	-0.401058	1.10536	0.29857	-0.186854	0.00621234	-0.0222334	0.00178487
ATTTCTGCAACGATGG_1	0.0923767	0.375013	0.282871	-0.184232	0.00565581	0.0120623	-0.131131
ATTTCTGCAGGTGGAT_1	-0.054082	0.789213	-0.0413807	-0.0987624	0.0152245	0.0152903	0.00897926
ATTTCTGGTACAGTGG_1	0.570561	0.0605466	-0.125239	-0.209701	-0.0560467	-0.00362469	-0.120749
ATTTCTGGTCCTAGCG_1	-0.218915	0.938025	0.0283274	-0.0214961	-0.0151043	-0.0549356	0.0988226
ATTTCTGTCCCATTTA_1	-0.371403	0.555804	0.148211	-0.127277	-0.00638287	0.0243475	-0.00166238
CAACCAACAGCGTAAG_1	-0.559642	-0.666131	-0.815768	1.27461	0.000645856	-0.0281822	0.264959
CAACCAAGTTACGACT_1	0.473745	-0.55172	-0.863033	1.82715	-0.0259155	0.0128052	0.256152
CAACCAATCTATCGCC_1	0.150142	-0.146321	0.333338	-0.210365	-0.0625931	0.0485121	-0.0230075
CAACCAATCTTGACGA_1	-0.270893	-0.29341	-0.0429217	-0.213151	-0.0208949	-0.0536269	-0.146342
CAACCTCCACCAGGCT_1	-0.263019	0.323596	0.0913873	-0.184487	0.0096958	-0.0106766	-0.0510144
CAACCTCTCGGAGGTA_1	-0.321198	0.659694	-0.233188	-0.148549	0.106254	-0.118031	-0.0634828
CAACTAGGTCACTGGC_1	0.243382	-0.0601446	-0.188025	0.0854968	-0.0332127	-0.0582313	0.115497
CAACTAGTCATGTCTT_1	0.218928	0.431255	-0.156044	-0.205707	0.0976477	0.0539358	-0.2223
CAAGAAATCACGATGT_1	0.191345	-0.169695	0.0833395	-0.0431407	0.00101753	0.0750317	0.0473759
CAAGATCAGTCGTACT_1	-0.351295	0.259657	-0.0614923	-0.201651	0.00295526	-0.0386981	-0.0761248
CAAGATCGTCTCTCTG_1	-0.0993548	-0.340261	0.342104	-0.133048	0.023098	-0.038912	0.0300226
CAAGATCTCGAATGCT_1	-0.18249	-0.593129	0.0844179	-0.277308	-0.00372635	-0.0351058	-0.0698308
CAAGATCTCGCCATAA_1	0.368771	-0.537376	-0.220953	0.617021	-0.012808	-0.00941123	0.124509
CAAGATCTCTGCTTGC_1	0.184965	0.0969454	0.251306	-0.127729	-0.0177789	-0.0355016	0.0190476
CAAGGCCTCTTGAGGT_1	0.387974	0.0489281	0.276423	-0.209711	-0.0198883	-0.0468816	0.00691037
CAAGTTGCAAGTCTAC_1	0.0533886	0.579735	0.209288	-0.103216	-0.023882	-0.0643441	0.0608676
CAAGTTGCATCGATGT_1	0.529997	0.357136	-0.0159651	-0.14458	-0.0075241	-0.0223084	-0.0197902
CAAGTTGCATTGGTAC_1	0.348887	-0.20038	0.116307	-0.258707	0.032912	-0.00413701	-0.0970146
CAAGTTGGTCCGAATT_1	0.0685967	-0.458734	-0.857917	1.81746	0.00564451	-0.0459835	0.279206
CAAGTTGGTCGTGGCT_1	0.889366	0.0785374	0.155188	-0.243907	0.0422055	-0.0429284	-0.0977846
CAAGTTGTCTGCGTAA_1	0.0232766	-0.648927	-0.638184	1.09751	-0.00936594	-0.0931448	0.159206
CACAAACCAGTGAGTG_1	-0.29221	0.266087	0.0250829	-0.102294	0.0577486	0.0355621	0.0224217
CACAAACGTTATCACG_1	0.14178	0.0295693	0.00578914	-0.0934461	-0.0395569	-0.0275735	0.160889
CACACAAAGCTCTCGG_1	-0.509341	-0.524162	-0.00115137	-0.236812	-0.00115938	0.0417156	-0.165025
CACACAACAGCTTCGG_1	-0.401316	0.00882532	-0.749635	1.53802	-0.00207342	-0.0383843	0.20252
CACACAATCAACGCTA_1	-0.407012	-0.190603	0.321898	-0.239772	-0.0364003	-0.0599502	-0.0390262
CACACAATCGGAAACG_1	-0.0403586	0.065145	-0.333872	-0.272172	0.018506	-0.082713	-0.245009
CACACCTAGCGCCTTG_1	-0.293022	-0.336303	0.180451	-0.234582	-0.0224314	0.00231599	-0.0519641
CACACCTAGGAGTTTA_1	-0.496173	-0.304937	-0.193774	-0.107909	0.0172011	0.00741121	-0.00341724
CACACCTCATTCTTAC_1	-0.725943	0.0848539	-0.165936	-0.212993	0.114273	-0.092664	-0.273135
CACACCTTCAAAGACA_1	-0.0105759	-0.646627	-0.0493815	-0.198668	0.0641987	-0.0353307	-0.0895749
CACACTCCACAGATTC_1	0.0342563	1.27285	-0.0509001	0.0951287	0.0177315	0.000913175	0.0095744
CACACTCGTCTAGCCG_1	-0.248131	0.438733	0.0379794	-0.169086	-0.0146975	-0.0512927	0.0488679
CACACTCGTTGCTCCT_1	0.0282152	-0.376077	-0.205103	-0.310426	-0.000246611	-0.0104855	-0.094584
CACACTCTCTGAGTGT_1	-0.612445	0.28826	0.228853	-0.15646	-0.0111588	-0.00811817	0.0398742
CACAGGCCAAAGGCGT_1	-0.770223	-1.0408	0.499901	-0.181499	-0.0172798	-0.13497	-0.0651582
CACAGGCCATAGGATA_1	-0.303147	-0.039905	-0.312595	-0.275649	-0.0152933	-0.0355131	-0.0818256
CACAGGCTCCAACCAA_1	0.0282808	0.571013	0.177096	-0.164836	0.017275	-0.0546207	-0.0440558
CACAGGCTCGGAGCAA_1	-0.484922	-0.570604	-0.0913079	-0.0493769	-0.0253859	0.0180966	0.0327737
CACAGTAAGACAATAC_1	-0.351191	0.208029	-0.39904	0.109512	-0.00837506	0.0727664	0.0337263
CACAGTACATCTACGA_1	-0.851255	-0.582715	-0.803578	1.61454	-0.0135274	0.0761614	0.420385
CACATAGCACGTCTCT_1	-0.16689	0.0858168	0.00501712	-0.162771	-0.069224	0.0197063	0.0115643
CACATAGGTCTCTTAT_1	-0.265408	-0.457745	0.283169	-0.180007	-0.00112344	0.0192052	-0.0557646
CACATAGGTGACGCCT_1	-0.129232	0.51964	-0.0459207	0.109296	-0.00873181	-0.0211872	0.0436033
CACATAGGTTACTGAC_1	0.893562	-0.516295	0.189652	-0.165881	0.0155097	0.0383117	-0.0335002
CACATTTAGCTGATAA_1	0.178857	-0.356444	0.143928	-0.142892	-0.00729612	-0.0369682	0.0305495
CACATTTAGGCCATAG_1	-0.589345	0.425509	-0.0629474	0.0683299	-0.00633661	-0.00308615	0.0785941
CACATTTCAAACGCGA_1	-0.313032	-0.376483	-0.819841	1.71423	-0.0329718	0.0792724	0.266778
CACCACTCAAAGGTGC_1	-0.0746145	0.45402	0.46455	-0.158884	-0.0531126	0.0683672	0.0279341
CACCACTGTACGCTGC_1	0.400555	-0.30457	0.0526389	-0.203273	-0.0145961	0.0374965	-0.0651075
CACCAGGGTCACCTAA_1	0.765615	0.98085	-0.468599	0.168097	0.0164802	0.0160193	0.167933
CACCAGGGTGCCTGGT_1	0.398739	-0.151451	0.104889	-0.194746	-0.0345914	-0.0144107	0.0267177
CACCTTGAGTCGATAA_1	-0.122418	0.0864847	-0.600018	1.28335	0.0110745	0.00313998	0.236993
CACCTTGCAATGCCAT_1	0.0213857	-0.282842	-0.707829	1.04339	0.00541602	-0.000514042	0.12871
CACCTTGCAATTGCTG_1	-0.112547	0.187265	-0.275253	-0.230402	0.0512225	0.00303822	-0.184003
CACCTTGCATGACGGA_1	-0.27845	-0.614147	-0.381354	-0.34774	0.0262413	-0.0556381	-0.178876
CACTCCACATTGAGCT_1	-0.717811	-0.228651	0.31966	-0.12473	-0.0410115	0.00549668	0.0190872
CAGAATCAGATCCGAG_1	0.287313	0.200894	0.0394509	-0.155758	-0.0258874	0.0310951	-0.0436187
CAGAATCAGCGATTCT_1	-0.188918	-0.12136	-0.0719941	-0.280706	0.0619935	-0.0529624	-0.150977
CAGAATCAGTACACCT_1	-0.0162756	-0.0584297	0.0539785	-0.10358	-0.00912635	-0.0127587	0.00733438
CAGAATCGTGGCGAAT_1	0.224618	-0.828998	0.054662	-0.214338	-0.0190492	0.0931967	-0.0598897
CAGAATCGTGTTGGGA_1	1.26692	1.52454	-0.0737028	-0.227106	0.0872771	0.120382	-0.136166
CAGAATCTCCTTTCGG_1	-0.455922	0.699403	0.136638	-0.137119	-0.0249271	-0.0428409	-0.00916073
CAGAGAGCAGCTGTGC_1	0.00517221	0.0674805	0.545828	-0.231818	-0.0145746	-0.00553567	-0.0440764
CAGAGAGGTGACTCAT_1	0.0149851	0.648767	0.183964	-0.0462417	0.0199396	0.0396218	0.053384
CAGAGAGTCCTTTACA_1	-0.510299	-0.242155	-0.0267197	-0.0438518	0.0077326	-0.0664368	0.0199391
CAGATCAAGCGTCTAT_1	0.0198448	-0.952986	-0.124746	0.220096	0.00772597	-0.0839448	-0.00839694
CAGATCAAGTTTGCGT_1	0.0117011	-0.530523	-0.0344378	-0.235702	-0.0359892	-0.000232265	-0.0383784
CAGATCACAAATACAG_1	-0.259877	-0.410238	-0.220401	-0.296207	-0.0306082	-0.0222311	-0.032088
CAGATCAGTATTACCG_1	-0.647092	-0.830337	-0.129523	-0.213684	0.13132	-0.147116	-0.304027
CAGATCAGTCCGTGAC_1	0.542786	-0.0371556	0.264546	-0.115624	-0.038196	-0.0534788	0.00118873
CAGCAGCCAGTACACT_1	0.120764	0.612287	0.0917469	-0.164197	-0.00125001	0.0194141	0.0888106
CAGCATAAGAGACGAA_1	-0.302895	0.20575	0.438764	-0.210868	-0.0251638	-0.000576183	0.0528065
CAGCATAAGTCCATAC_1	-0.276823	0.675695	0.182585	-0.127676	-0.000772295	-0.0172138	0.00235312
CAGCATAGTACAAGTA_1	-0.362913	-0.199017	0.164615	-0.11643	-0.0100462	-0.0185196	-0.0326805
CAGCATATCCTAGAAC_1	0.623444	-0.800366	0.399406	-0.185051	-0.0203358	0.0478155	-0.0114733
CAGCCGAAGCGATATA_1	0.156815	0.117634	-0.0611611	0.156686	-0.0139821	0.0306488	0.078931
CAGCCGAGTAGAGCTG_1	0.196324	0.7921	0.342776	-0.114685	0.01275	-0.00190768	0.0452232
CAGCCGAGTGCACCAC_1	0.181993	0.304811	-0.0208196	-0.253923	0.070114	-0.00168659	-0.147422
CAGCGACAGGTGGGTT_1	-0.375989	-0.396988	0.381751	-0.231719	0.0019847	9.36021e-05	-0.0412001
CAGCGACAGTTAACGA_1	0.747462	1.02232	0.359308	-0.168261	0.0218264	0.0178369	-0.0515096
CAGCGACGTACAGTGG_1	0.908655	-0.555548	-0.666363	1.51905	0.0429664	0.0534931	0.134327
CAGCGACTCACTCTTA_1	-0.329916	-0.289363	0.409643	-0.230948	-0.00503174	0.0420205	-0.0203434
CAGCTAAGTCTTGCGG_1	0.589806	-0.147691	0.188375	-0.125486	0.0472005	-0.0560494	-0.037366
CAGCTGGGTCGACTGC_1	-0.0209837	0.989104	0.129128	-0.0433456	-0.0112215	0.00999416	0.0758442
CAGCTGGGTCTCCCTA_1	-0.354641	-0.00887806	-0.0314219	-0.269122	0.0392867	-0.0335263	-0.188045
CAGCTGGTCATGCATG_1	-0.52996	0.711392	0.385556	-0.200378	-0.0220478	0.237822	0.081672
CAGCTGGTCGCCTGTT_1	-0.238885	-0.60473	-0.422818	0.651855	-0.0272949	-0.0433265	0.0589947
CAGGTGCAGTAGATGT_1	-0.0699681	-0.0641606	0.292825	-0.175576	0.0263838	0.0077781	0.0198788
CAGGTGCAGTCAAGCG_1	-0.0824136	-0.340106	-0.394104	-0.328889	-0.0288669	0.0154682	-0.0550738
CAGGTGCCACAGAGGT_1	0.240531	0.210362	0.168293	-0.103888	0.0219519	0.0112789	-0.0268481
CAGGTGCTCAGAGACG_1	0.759585	-0.943624	0.36596	-0.196447	-0.0437092	-0.0670006	0.0462048
CAGGTGCTCCAGAAGG_1	-0.331214	-0.271836	-0.383279	-0.282479	-0.0100341	-0.0294973	-0.0998548
CAGGTGCTCCAGATCA_1	-0.126588	-0.00352329	0.184044	-0.217929	0.0130369	0.0207772	-0.0461273
CAGTAACCATTACCTT_1	-0.368331	-0.647473	-0.223963	-0.293025	0.0279187	-0.050814	-0.0419785
CAGTAACTCCCAAGTA_1	-0.149084	0.338565	0.153127	-0.0889237	-0.0244542	-0.0382437	0.0156701
CAGTCCTAGTACGACG_1	-0.229824	-0.217999	0.200647	-0.14808	-0.0111397	0.00753183	-0.0287057
CAGTCCTCAACACCTA_1	-0.469533	-0.601068	0.520015	-0.179011	0.0245005	0.0613811	0.0284193
CAGTCCTCAGACAAAT_1	0.393649	-0.662843	-0.173787	0.252814	0.0180726	-0.0596095	0.0611725
CAGTCCTTCAAGAAGT_1	-0.385016	0.546196	0.0856821	-0.136809	0.0286715	0.0157754	0.0358537
CAGTCCTTCGTTGCCT_1	-0.10714	-0.109246	0.364509	-0.170473	-0.00417035	-0.0173927	0.150826
CATATGGTCAACACGT_1	0.497888	0.0243501	0.237019	-0.176546	-0.0515054	0.131682	-0.00218341
CATATGGTCTATGTGG_1	-0.279066	0.362345	0.126579	-0.143883	-0.00223215	-0.0845265	-0.0312764
CATATTCCAACTGCTA_1	-0.07192	-0.0609313	-0.0471317	-0.0720209	0.0487412	0.0540777	0.0273655
CATATTCGTTGGTTTG_1	-0.525458	-0.0360067	-0.488042	-0.331523	0.0552306	-0.0744216	-0.114078
CATATTCTCACGACTA_1	0.160137	-0.164864	-0.210595	-0.25944	-0.0311561	0.0702103	-0.0959176
CATCAAGAGATACACA_1	-0.316444	-0.718388	-0.297463	-0.25393	0.0439212	0.0215991	-0.010833
CATCAAGAGCTAGGCA_1	0.511814	-0.161938	-0.02992	-0.15102	0.0541511	0.0223538	0.0119771
CATCAAGTCCATGCTC_1	-0.0688076	0.0629696	-0.157127	0.109401	-0.0110218	-0.0160021	0.120383
CATCAGAAGACTAAGT_1	0.174695	-0.908095	-0.380138	-0.256398	0.10108	-0.0091989	-0.0337603
CATCAGAAGATCCGAG_1	0.121337	0.922662	0.303642	-0.126657	0.0354697	-0.0299724	-0.0134066
CATCAGAAGGTCATCT_1	-0.604608	-0.240192	-0.289463	-0.129704	0.0212653	-0.00133225	-0.0877711
CATCAGACATCCTAGA_1	-0.0550146	-0.29248	0.288398	-0.137515	-0.00881995	-0.00263332	0.00524962
CATCCACAGGGATCTG_1	-0.337899	0.774796	0.0221683	-0.169905	0.009431	-0.014271	-0.0281169
CATCCACCAGCTTCGG_1	-0.383939	0.871665	0.0470366	-0.1543	0.0175461	0.0359504	-0.0250178
CATCCACCATCGATGG_1	-0.440333	-0.0396313	-0.333989	-0.104893	-0.0147689	-0.0529453	-0.0210376
CATCCACCATCGATGT_1	-0.141033	0.204982	-0.314792	-0.135917	0.0247887	-0.0355911	-0.0377896
CATCCACGTCTCTTAT_1	0.111743	-0.486765	-0.00490973	-0.261321	-0.0105825	-0.0166805	-0.0669968
CATCGAAAGTCTCAAC_1	0.149899	-0.2624	0.165039	-0.269392	-0.00407287	0.0287498	-0.0687553
CATCGAACAAGCCTAT_1	-0.565946	-0.869586	-0.0955992	-0.11988	0.0365522	-0.0856889	-0.0395912
CATCGAAGTCATGCCG_1	-0.171597	-0.178601	0.261348	-0.18135	-0.0574269	-0.136999	0.0431282
CATCGAAGTTACTGAC_1	1.25788	0.937361	0.0996985	-0.134711	0.0341914	0.0678948	-0.0359036
CATCGAAGTTGTTTGG_1	-0.149167	0.0497484	0.343151	-0.214515	0.00251407	0.069943	-0.0193248
CATCGAATCATCGCTC_1	-0.0705893	-0.0512792	0.139708	-0.224648	0.0476385	-0.0235277	-0.087751
CATCGAATCCCATTAT_1	-0.676878	0.00707599	0.251114	-0.0539974	-0.0552772	0.0724607	0.0250412
CATCGGGAGCACGCCT_1	-0.573546	-0.266731	-0.0376247	0.131728	1.86145e-05	0.07391	0.0763744
CATGACAAGAAGCCCA_1	-0.228125	0.943894	-0.668047	1.4054	0.0268071	0.0491293	0.162923
CATGACAAGCGTGTCC_1	-0.211217	-0.496329	-0.105359	-0.154772	-0.062276	-0.02693	-0.0498347
CATGACACAGTTCATG_1	-0.647513	0.958967	0.273548	-0.0483941	0.0151059	0.0303485	0.0540114
CATGCCTAGTGTCCAT_1	0.370578	-0.54034	0.0140994	-0.294719	0.017537	-0.114596	-0.140728
CATGCCTGTTTAGGAA_1	-0.0774932	0.938602	0.0622245	-0.186894	-0.0374469	0.108074	0.0478743
CATGCCTTCCCTTGCA_1	0.153006	-0.0677548	0.29849	-0.175997	0.0224441	0.0139408	-0.0402475
CATGGCGAGAGACGAA_1	-0.460913	0.206528	0.175109	-0.116805	0.04315	-0.0397484	0.0174172
CATGGCGAGCCAGTTT_1	0.414111	0.162565	0.119771	-0.111986	-0.00188331	-0.0166045	0.0424941
CATGGCGAGGATGCGT_1	0.309388	-0.132506	-0.170002	-0.142179	0.0505085	-0.0327449	-0.0877101
CATGGCGAGGCCCGTT_1	-0.368573	-0.386342	0.122855	-0.143844	0.00869426	-0.0134009	0.0350264
CATGGCGAGTGACATA_1	0.453917	-0.464912	0.131008	-0.176625	0.0445702	-0.0702199	-0.0910846
CATGGCGAGTTTCCTT_1	-0.147665	-0.419136	-0.322641	-0.328636	0.00853002	0.00199792	-0.0923909
CATGGCGCACAAGTAA_1	0.0743419	0.440788	-0.162721	-0.186026	0.0535064	-0.00814107	0.00976395
CATGGCGCAGGGTTAG_1	-0.130175	-0.481267	-0.231412	-0.293179	0.00932238	-0.0301088	-0.120298
CATTATCAGATCCCAT_1	0.252345	0.438675	-0.0684687	-0.218091	-0.0127866	0.0479411	-0.0597387
CATTATCAGCCCTAAT_1	0.117807	-0.502162	-0.915866	2.15497	0.0629484	-0.00625781	0.156455
CATTATCCACGGTTTA_1	0.783854	0.481946	0.303764	-0.156763	-0.0523342	-0.0128772	-0.0234506
CATTATCGTAAGAGAG_1	0.853278	-0.0605036	0.321048	-0.164095	0.0224681	0.0324566	-0.029369
CATTCGCCAAGCCGCT_1	0.213349	-0.0777964	-0.491795	-0.326371	0.0240087	-0.0299262	-0.173371
CATTCGCTCACTATTC_1	-0.185079	1.04579	0.231667	-0.178323	-0.0162854	-0.024576	0.0165404
CATTCGCTCATAGCAC_1	-0.338705	0.500678	-0.0380837	-0.14852	0.061034	0.00547401	-0.0958082
CCAATCCAGAATGTTG_1	-0.368528	0.142372	-0.459961	-0.328675	0.0297414	0.0556319	-0.152221
CCAATCCAGGCTCATT_1	-0.199222	0.333659	-0.37112	-0.324432	-0.0317961	-0.0772733	-0.111042
CCAATCCCATGCAATC_1	-0.413698	1.17438	0.00557273	-0.248069	0.0184159	-0.00103022	0.00148776
CCACCTAAGAGTCTGG_1	-0.0854057	0.440584	0.288161	-0.168983	0.00848347	0.0407264	0.00753105
CCACCTAAGTGGAGTC_1	-0.239601	-0.556611	0.0519411	-0.0384839	-0.000125312	-0.0344712	0.0340712
CCACCTATCGCGGATC_1	-0.0715595	-0.664598	0.194538	-0.124854	-0.00165068	0.0656198	0.0235134
CCACGGACATGAAGTA_1	0.386963	-0.651962	-0.432673	0.647812	0.0320826	0.148465	0.114373
CCACGGATCCGTACAA_1	0.172686	-0.196898	-0.267268	-0.293606	0.0564017	-0.0393555	-0.0639426
CCACTACAGGCCGAAT_1	1.51188	0.69195	0.0248435	-0.207298	-0.022328	-0.0443214	-0.0490099
CCACTACCAATGAAAC_1	-0.245067	-0.157025	-0.27178	-0.294186	0.0223538	-0.0936119	-0.141029
CCAGCGATCTGCGGCA_1	-0.221697	0.493023	-0.325524	-0.179992	0.0340802	-0.0472356	-0.00103528
CCATGTCAGGACACCA_1	0.388031	0.845224	-0.104378	0.288404	-0.00488272	-0.0555876	0.200885
CCATGTCGTCGAGTTT_1	0.698115	-0.0447947	0.304913	-0.13284	0.00239461	0.145098	0.021936
CCATGTCTCCTGCAGG_1	0.363139	0.308216	0.0671558	-0.213394	-0.0462954	0.0240195	-0.0512194
CCATGTCTCTCTTATG_1	0.598743	-0.449364	0.133066	-0.102277	-0.00439025	0.0207089	0.00919896
CCATTCGAGGACAGCT_1	-0.231708	-0.488815	-0.310243	-0.278008	0.0137117	-0.0552066	-0.123752
CCATTCGGTATAGGTA_1	-0.47919	-0.586441	-0.151321	0.230855	0.00251039	-0.0911626	0.143154
CCATTCGGTCAAAGCG_1	-0.530684	0.540528	-0.473172	0.665802	-0.00363763	-0.0471933	0.147821
CCATTCGTCCTTTCTC_1	0.71917	-0.814316	0.11671	0.0269555	0.000961909	0.0396056	-0.00196009
CCCAATCAGGTAGCCA_1	0.396582	0.00467677	-0.00779573	-0.264381	0.0166512	-0.0678835	-0.0321799
CCCAATCCAATGTTGC_1	-0.178795	0.582515	-0.121363	-0.0382662	-0.0147068	-0.0305785	-0.024876
CCCAATCCAGGCAGTA_1	-0.454154	-0.218962	-0.20262	0.104895	-0.00802315	-0.00574872	0.0636099
CCCAATCGTCCATCCT_1	1.20332	-0.0856739	0.218015	-0.0385669	0.0100477	-0.049004	0.0831585
CCCATACAGACTAGGC_1	0.0219527	-0.599421	0.016003	-0.223954	0.0129082	0.0416561	-0.134573
CCCATACCAGCCTATA_1	-0.187039	0.426451	0.0280422	-0.119491	-0.0380726	0.151739	-0.0411582
CCCATACCAGTCGTGC_1	0.0625144	1.45665	0.0070223	-0.0433779	0.00676973	-0.0409814	0.0035252
CCCATACCATGCCTAA_1	0.942617	0.160592	0.327902	-0.0136667	-0.0260466	0.0305458	-0.0101701
CCCATACTCACGCATA_1	-0.0477677	0.378979	-0.443021	1.07751	-0.0315907	-0.0277112	0.0386954
CCCTCCTAGGAACTGC_1	-0.219475	-0.236272	0.173014	-0.180489	-0.0138406	-0.016388	-0.0321446
CCCTCCTGTAACGACG_1	-0.291769	-0.446631	-0.113598	-0.242399	0.19636	0.0696909	-0.270533
CCCTCCTTCACCATAG_1	0.0619506	-0.213218	0.0950835	-0.117435	-0.0178845	0.0488164	0.0501904
CCGGGATGTCCGACGT_1	-0.209934	0.628752	0.00806633	-0.10585	0.00885263	-0.0265257	-0.00621039
CCGTACTAGCCACTAT_1	-0.446549	-0.305295	-0.0278236	-0.119697	-0.0438527	-0.0169423	0.0179131
CCGTACTCAAGGACAC_1	-0.20276	-0.241218	0.129698	-0.196573	0.0193728	0.00629973	-0.0757169
CCGTACTCACAGTCGC_1	-0.111279	-0.47482	0.515166	-0.22914	-0.0268309	0.0068843	0.00613875
CCGTACTCACATGTGT_1	-0.494762	-0.27537	-0.317309	-0.30242	-0.03254	-0.00866714	-0.0469668
CCGTACTTCCGTAGGC_1	-0.0679589	0.425991	-0.30022	-0.261792	0.0231278	0.0312785	-0.0137936
CCGTGGAAGCGATGAC_1	0.819318	0.668156	-0.0673034	-0.223586	0.176087	-0.0504906	-0.172032
CCGTTCAAGACCCACC_1	-0.235539	-0.0483781	-0.338698	-0.300584	0.0136941	-0.00640277	-0.103978
CCGTTCAAGAGCTGCA_1	-0.460816	0.0971693	0.41167	-0.174909	-0.0194409	0.0235635	-0.0126831
CCGTTCAAGGCACATG_1	-0.0987572	-0.331591	-0.147937	-0.247496	0.113258	-0.0340272	-0.192699
CCTAAAGCAAAGGTGC_1	0.599002	-0.22416	0.13897	-0.152474	-0.0284106	0.0209057	0.0741313
CCTAAAGTCGCGTAGC_1	0.148033	0.720278	0.076068	-0.152446	0.0149959	-0.0156346	0.137735
CCTACACCAACACCTA_1	-0.324363	-0.997166	0.262304	-0.141969	-0.00371355	0.0150428	0.00242473
CCTACACGTCGAAAGC_1	0.545119	-0.629617	-0.0910836	-0.25151	0.0462536	-0.0203964	-0.0813942
CCTACACGTCTTCGTC_1	-0.181475	-0.73512	-0.488355	0.6474	-0.00889764	-0.0230504	0.109923
CCTACACTCCATTCTA_1	-0.178331	-0.541529	-0.0929786	-0.213664	0.0412004	0.0267358	-0.15007
CCTACCAGTCAGATAA_1	0.16533	-0.179598	0.474956	-0.195842	-0.034434	-0.040942	0.063613
CCTACCAGTGAGTATA_1	-0.0902683	0.944007	0.0301485	-0.113902	0.0296731	0.0521471	-0.0115379
CCTAGCTCATCTATGG_1	-0.0242862	-0.33081	-0.464823	-0.316412	-0.0391942	0.0111493	-0.180233
CCTAGCTGTTATCCGA_1	2.43857	-0.470196	0.294869	-0.102695	0.0109717	-0.0387231	0.0714537
CCTATTAAGCCACTAT_1	0.81738	0.352571	0.160536	-0.0896463	-0.0241133	-0.0576339	0.162439
CCTATTAAGTGGCACA_1	0.976646	0.820403	0.0981665	-0.151844	0.019288	-0.00576243	0.0967149
CCTATTATCCGCAAGC_1	-0.109518	0.815932	0.0147878	-0.169188	-0.0278191	0.0433987	-0.113572
CCTATTATCGAACTGT_1	0.57973	-0.669455	0.154833	-0.108497	0.0297939	0.0353311	-0.0149515
CCTATTATCTTCTGGC_1	0.0250157	-0.657909	0.179353	-0.135104	-0.00462351	0.057115	0.033356
CCTCAGTCACCGAAAG_1	-0.68173	-0.205123	-0.00701716	-0.186737	0.0109971	-0.0558707	-0.0149942
CCTCAGTCAGGTCTCG_1	0.67742	0.30929	-0.161277	-0.00841208	0.00576232	-0.0322702	0.0247741
CCTCAGTCATCAGTAC_1	-0.20463	0.383012	-0.377708	-0.296502	0.0182284	0.0218518	-0.058816
CCTCAGTGTTCAGACT_1	0.169281	0.961103	0.326157	-0.152571	-0.0148631	0.0505908	0.0337764
CCTCTGAAGGGTATCG_1	-0.591692	0.330105	0.156448	-0.0482517	-0.0132439	-0.0388023	0.120873
CCTCTGACAAAGTGCG_1	-0.305751	0.212297	0.0869834	-0.10538	0.0807864	-0.113936	0.00331441
CCTCTGACAAGCCGTC_1	-0.19431	-0.270242	-0.362081	-0.272904	-0.00742294	-0.0587558	-0.100579
CCTCTGAGTGAGTGAC_1	-0.311346	-0.303388	-0.421809	-0.334976	0.00875928	0.0865859	-0.130307
CCTTACGAGCTCTCGG_1	-0.365016	-0.182448	0.405772	-0.197273	0.0285917	-0.00912969	0.00267747
CCTTACGCACCTGGTG_1	-0.38781	0.0677096	0.142717	-0.188318	0.0191472	-0.0579303	-0.0865113
CCTTACGGTCTAAAGA_1	-0.0130456	1.53924	0.103945	-0.047087	-0.0126178	0.043712	0.0243975
CCTTACGTCAGGATCT_1	-0.285857	-0.22772	0.141479	-0.00661866	-0.0201944	-0.0411961	0.101568
CCTTCCCCACTAGTAC_1	1.62169	-0.698125	0.320352	-0.197341	0.0204623	-0.0959742	-0.0803734
CCTTCCCGTGCATCTA_1	-0.0439953	0.69123	0.268851	-0.175161	0.0179642	0.00819044	0.00412835
CCTTCCCTCAGTGTTG_1	0.188266	-1.0252	-0.0871706	0.243304	-0.038074	-0.0488064	0.120915
CCTTCGAAGATGTCGG_1	1.04869	-0.601439	-0.310627	0.769091	0.0463081	0.0881597	0.0566309
CCTTCGACATTGTGCA_1	-0.412057	-0.103721	-0.367021	-0.00306297	-0.00241039	-0.0787001	0.0234032
CCTTCGAGTACAGACG_1	0.479492	1.06429	0.186998	-0.122413	0.00984736	0.0701364	0.0580049
CCTTCGAGTCCGAACC_1	1.00877	-0.558213	0.526888	-0.247059	0.0093143	0.0194323	-0.00351857
CCTTCGAGTTCTGTTT_1	0.0975178	1.22279	-0.238468	0.247528	-0.00682398	-0.00702351	0.117978
CCTTTCTAGACTAGGC_1	-0.432539	0.638199	0.210621	-0.148762	-0.0110039	0.0506178	-0.0395497
CCTTTCTAGTTGAGTA_1	-0.342896	0.864196	0.0776922	-0.0985567	-0.0475452	-0.0287635	-0.0953703
CCTTTCTGTTGTCTTT_1	-0.132083	-0.21735	0.40874	-0.129492	-0.0873079	0.0112839	0.164532
CGAACATAGAAGAAGC_1	0.441001	0.471926	0.134209	-0.14057	0.0329254	0.0582305	0.018639
CGAACATAGCATCATC_1	-0.397776	-0.404445	0.179715	-0.112576	-0.0229125	-0.0623919	0.000272173
CGAACATCAAGGTGTG_1	0.168944	-0.502817	-0.405538	0.14363	0.0472238	0.00416749	0.0012281
CGAACATCACCACGTG_1	0.571593	-0.106603	-0.248077	0.319604	0.00319202	-0.0259504	0.0825146
CGAATGTAGAAACCAT_1	-0.00677354	-0.354782	-0.272615	0.0747691	0.00522447	-0.00429202	0.0697786
CGAATGTAGTGAACAT_1	-0.219683	0.324622	0.0993275	-0.16183	0.0603841	-0.0317972	-0.0223992
CGAATGTGTCGAAAGC_1	-0.400517	1.30797	0.193336	-0.193458	0.0197245	-0.106526	-0.0240354
CGACCTTTCTGCTGCT_1	-0.270449	1.4302	0.153659	-0.0309968	-0.0246214	-0.0494716	0.113629
CGACTTCAGATGTAAC_1	-0.543432	-0.682562	0.0287148	-0.0782788	-0.00262696	-0.0295282	-0.0119767
CGACTTCAGTCCGGTC_1	-0.262696	-0.0696436	0.172052	-0.206409	0.0215783	-0.0471661	-0.0179548
CGACTTCTCAGGCGAA_1	0.34094	-0.809675	0.0133137	-0.176864	0.0122164	-0.0226608	-0.00949994
CGACTTCTCTGAAAGA_1	0.371279	-0.180378	-0.940025	1.36621	0.0583932	-0.0321182	0.137114
CGACTTCTCTTACCGC_1	-0.0235589	0.319167	-0.172862	-0.291971	0.0266224	-0.0250973	-0.058691
CGAGAAGAGACACGAC_1	-0.392262	-0.41314	0.310017	-0.230616	-0.00395236	0.0715592	-0.065879
CGAGAAGAGCGAGAAA_1	-0.549992	-0.434179	0.0250823	-0.242126	0.00691225	-0.0350483	-0.104275
CGAGAAGGTGCGAAAC_1	0.495369	-0.119317	-0.124518	-0.263704	0.154694	-0.0741913	-0.259314
CGAGAAGTCCAAACAC_1	0.183491	-0.330531	-0.847671	1.65232	0.0191223	0.0307503	0.198156
CGAGCACCAAGGACAC_1	-0.431037	0.818307	0.202253	-0.141768	0.0163647	-0.0483304	0.0742177
CGAGCACTCATAGCAC_1	0.245018	-0.404075	0.545242	-0.164327	7.09597e-05	-0.0907594	0.0712702
CGAGCCAAGCTGATAA_1	-0.563995	0.188927	-0.0106203	-0.20258	-0.0234954	-0.0657301	0.0136347
CGAGCCAGTACTCGCG_1	1.08167	0.484023	0.103333	0.026195	0.0169628	-0.00914812	0.0688433
CGATCGGTCACGAAGG_1	0.0767604	-0.0779955	0.324628	-0.204404	0.0296793	-0.0073275	-0.0703671
CGATCGGTCGAGGTAG_1	-0.00460348	-0.699522	0.205871	-0.193111	-0.0230304	0.0279302	-0.0229835
CGATCGGTCGGAAACG_1	-0.0109383	-0.306528	-0.436764	-0.288886	0.0266479	0.00528313	-0.062014
CGATCGGTCTCTGCTG_1	-0.575358	-0.108059	-0.206814	-0.152083	0.00334484	-0.0322265	-0.0602953
CGATGGCAGCCAGTAG_1	-0.486738	0.755514	0.0138387	-0.206152	0.01979	-0.0435614	-0.0963647
CGATGGCAGTGCAAGC_1	-0.342081	0.190814	0.179041	-0.160291	-0.0153118	-0.0412071	0.0353924
CGATGGCGTTCCATGA_1	-0.0143764	2.05536	-0.398317	-0.0663868	0.00865585	-0.0140804	-0.100429
CGATGGCTCAACACGT_1	-0.20763	1.90823	-0.0762165	-0.159705	0.00812669	0.0604198	-0.0369541
CGATGGCTCTGGCGAC_1	0.1468	0.0362501	0.283469	-0.232128	0.0265779	0.0435559	-0.0357991
CGATGTACATAGACTC_1	0.974194	-0.14004	0.18471	-0.210048	0.0390047	-0.00429352	-0.00996536
CGATGTAGTCGCGGTT_1	-0.0286809	0.0617914	-0.0730451	-0.323144	0.0192362	-0.0431352	-0.179413
CGATTGAAGCCACGTC_1	-0.0306042	-0.270335	0.250353	-0.0510292	-0.0322546	-0.0195112	0.0318967
CGATTGATCGACCAGC_1	0.433357	0.0253581	-0.041314	0.0014492	-0.00615108	0.00740792	0.114216
CGCCAAGAGCAGCCTC_1	-0.428242	1.3905	-0.0784941	-0.21167	0.0155702	-0.0043641	-0.116783
CGCCAAGGTCCGAAGA_1	0.292338	-0.936289	-0.749534	1.52237	0.00300326	-0.0727818	0.149391
CGCCAAGGTTATGTGC_1	-0.209682	0.763848	0.491448	-0.169417	0.0314071	-0.0213903	-0.0410605
CGCCAAGGTTCGAATC_1	0.443213	-0.103206	-0.174923	0.0734	-0.0330535	0.0209664	0.0757942
CGCCAAGTCATGCATG_1	0.843261	-0.518111	-0.143153	0.013118	0.0581752	-0.00950229	0.112707
CGCCAAGTCCTTGCCA_1	0.871173	0.0858446	-0.0991844	-0.213415	0.0341459	-0.0402127	-0.163782
CGCGGTAAGAAGAAGC_1	0.343482	-0.0727401	-0.308435	-0.263196	-0.0220194	-0.0275962	-0.0793306
CGCGGTAAGGTTCCTA_1	0.561312	-0.208548	-0.204093	-0.23851	0.123641	-0.101221	-0.200021
CGCGGTACACGGCTAC_1	-0.464426	0.119679	0.247634	-0.213247	0.050133	-0.0145933	0.000799062
CGCGGTACATAGAAAC_1	0.203003	-0.686069	0.305547	-0.16773	0.0139199	-0.0135267	0.0264137
CGCGGTAGTCAGCTAT_1	-0.443199	0.0591528	0.253087	-0.156053	-0.0488653	0.0695687	-0.0202805
CGCGGTAGTTTCGCTC_1	-0.395953	0.347422	0.524421	-0.204207	-0.0231809	0.0700231	-0.024394
CGCGGTATCGCAGGCT_1	0.954163	0.202629	-0.212483	-0.348	-0.0610274	-0.0439252	-0.0864534
CGCGTTTAGCTAACTC_1	-0.276829	0.661941	-0.456679	-0.320577	0.0208979	-0.0259743	-0.0766173
CGCGTTTCAACACCTA_1	-0.20112	-0.135596	-0.398615	-0.331963	-0.0489053	-0.0363879	-0.0607556
CGCTATCAGCCGTCGT_1	-0.320972	-0.199606	-0.282559	-0.324028	-0.000153911	0.00144071	-0.105941
CGCTATCAGCGTTTAC_1	0.0712729	0.0927429	-0.121571	-0.192612	-0.00235787	0.0497602	-0.104608
CGCTATCAGTTTAGGA_1	-0.573146	0.062782	0.237117	-0.0926326	-0.0210548	0.0685124	0.0633079
CGCTATCGTTCTGAAC_1	-0.145581	-0.116262	-0.209531	-0.259712	0.0195709	0.0552116	-0.0658886
CGCTATCGTTTCCACC_1	-0.162012	0.0136191	0.206364	-0.203836	-0.0596919	0.0372406	0.0655606
CGCTGGAAGATAGGAG_1	0.870952	0.613892	0.505911	-0.180078	-0.0174529	-0.016263	0.0725527
CGCTGGAAGCGTGTCC_1	-0.137171	-0.570599	0.0717037	-0.322556	0.00942591	-0.0143909	-0.116048
CGCTGGACAGCGTTCG_1	-0.236444	-0.386205	0.240053	-0.234154	0.063022	0.0254157	-0.0454839
CGCTGGAGTTCCCGAG_1	-0.0258132	-0.981247	0.0279638	-0.23541	0.00942098	0.00141712	-0.0655746
CGCTGGATCAGAAATG_1	-0.230315	0.917069	0.182054	-0.147092	0.0113523	0.0251448	0.110354
CGCTTCACAAAGGCGT_1	-0.460163	0.261394	-0.0893788	-0.200788	-0.0159543	-0.0628126	-0.0301701
CGCTTCATCTGCTGTC_1	-0.640914	-0.36512	0.147108	-0.0920803	-0.0153412	0.0282209	0.0670363
CGCTTCATCTGTACGA_1	-0.349934	-0.139096	-0.0813462	-0.301097	0.0495399	-0.0350899	-0.0958148
CGCTTCATCTTGTTTG_1	-0.164461	-0.722017	-0.0749195	0.0568034	-0.0273784	-0.0298151	0.0675355
CGGACACAGTGGTAAT_1	-0.0576687	-0.154007	-0.189916	-0.295218	-0.0769563	0.0250515	-0.0804291
CGGACGTAGGTGACCA_1	-0.209358	-0.329049	-0.816148	1.90307	0.00888219	-0.0199106	0.24716
CGGACGTCACAACGTT_1	-0.106198	0.553156	0.264597	-0.141403	0.00418412	-0.0120932	-0.0345915
CGGACTGGTAATCGTC_1	0.821857	-0.206838	-0.147943	0.0641474	-0.00555177	0.011256	0.0712201
CGGACTGGTAGCCTCG_1	0.118715	0.550951	-0.428613	-0.293495	-0.0310748	0.0241125	-0.08882
CGGACTGTCCGCATAA_1	-0.0153928	0.210547	0.267378	-0.220412	0.00461813	0.00123541	-0.0340365
CGGAGCTTCAACACAC_1	-0.11524	-1.09659	-0.15812	-0.19245	0.066464	-0.0883089	-0.0492723
CGGAGTCGTACCGCTG_1	-0.246947	-0.145899	0.0865394	-0.0826109	0.0132653	-0.029926	-0.0274944
CGGAGTCGTCCAGTGC_1	-0.224184	-0.162377	0.20307	-0.110883	0.0297716	-0.0577506	0.00267127
CGGAGTCGTTCCTCCA_1	-0.609246	0.887746	-0.139197	0.134118	-0.0571187	0.0901728	0.0260176
CGGAGTCTCAGTTCGA_1	0.274696	-0.0457462	0.130887	-0.21582	0.078545	0.0245268	-0.0880077
CGGCTAGCATTACCTT_1	-0.183206	0.0870623	0.147342	-0.236815	0.0520304	-0.0166361	-0.0735652
CGGCTAGTCAGGCAAG_1	-0.0509669	0.484522	0.0531839	-0.150294	-0.0608206	0.0187167	0.105587
CGGCTAGTCATAACCG_1	-0.147409	-0.0271949	-0.344162	-0.31615	-0.0298522	-0.0115201	-0.149485
CGGGTCAAGCTAGTTC_1	-0.313105	-0.0366213	0.487703	-0.223029	-0.0230915	0.0447434	-0.0333699
CGGGTCAGTCTAGGTT_1	0.269468	0.251466	0.0187832	-0.174955	0.0393951	0.00880665	0.0406858
CGGTTAACAGAAGCAC_1	-0.23405	1.2967	0.107554	-0.167195	0.00842632	0.0737541	-0.0074273
CGGTTAAGTCATCGGC_1	1.80568	0.452882	0.153255	-0.183519	0.0487627	0.07924	0.0682821
CGGTTAAGTCGGCTCA_1	-0.158976	-0.076426	-0.398548	-0.28011	-0.000333772	-0.0379566	-0.0101707
CGTAGCGAGAAGATTC_1	0.720587	-0.119945	0.115945	-0.0758345	-0.0244644	0.0278032	-0.0402207
CGTAGCGCAAACAACA_1	-0.27379	-0.33046	-0.329575	-0.309419	0.00864611	-0.0302207	-0.0671716
CGTAGCGCAAAGGTGC_1	0.554467	0.213358	0.0582172	-0.166573	0.0182381	0.00773801	-0.0322736
CGTAGGCAGGTTACCT_1	-0.419446	0.357165	0.179399	-0.199326	0.00821151	0.0220784	-0.0113478
CGTAGGCCAAGTAATG_1	0.0243665	-0.17868	0.318559	-0.121719	-0.0485241	-0.0421462	0.00197823
CGTAGGCCAATAAGCA_1	-0.362831	0.113448	-0.425173	0.183823	0.0262048	0.0404988	0.0270135
CGTAGGCTCCGGCACA_1	-0.440446	0.190329	0.053351	-0.175229	0.0178294	-0.00908899	-0.0348048
CGTCACTAGCCGTCGT_1	-0.201306	0.177024	0.50865	-0.195894	0.0297239	0.0378494	0.0143167
CGTCACTAGTCAATAG_1	-0.0596095	0.174852	0.155685	-0.102711	-0.0255612	0.0225042	-0.00488372
CGTCCATAGAGTTGGC_1	0.308469	-0.535339	0.519798	-0.206226	0.00618149	0.0484969	-0.0529672
CGTCCATCAATGACCT_1	1.39688	0.552706	-0.372547	0.101832	-0.0226958	0.0767557	-0.00532077
CGTCCATGTCAAACTC_1	0.237191	-0.233092	0.289	-0.220887	-0.0295291	0.00653781	0.0411058
CGTCCATGTTCCACGG_1	0.660247	-0.426244	0.241704	-0.0877169	0.00809403	-0.0291601	0.0407095
CGTCCATTCGATCCCT_1	0.718551	-0.365095	-0.234004	0.485191	-0.0176323	0.00359811	0.0705992
CGTCTACAGAAACCGC_1	-0.0952045	0.20435	-0.384738	-0.248965	0.0266577	-0.0365623	-0.0895629
CGTCTACCAATCGGTT_1	0.78355	0.0326668	0.210254	-0.177492	0.0793183	-0.0515258	-0.0406612
CGTCTACGTAAGTGTA_1	1.56546	0.31613	0.369488	-0.183181	-0.0292883	0.0682392	0.000796189
CGTGAGCCACGGTAGA_1	-0.285726	0.296145	0.299467	-0.111192	-0.00388518	0.0220076	-0.0224529
CGTGTAAAGATGTAAC_1	0.335878	-0.412173	0.078189	0.129889	-0.0208083	0.0202088	0.135085
CGTGTCTAGAGCAATT_1	0.874893	-0.416249	0.418109	-0.19721	0.0184829	0.0447854	-0.0233687
CGTGTCTAGAGGGCTT_1	-0.209898	0.776276	-0.425878	-0.297046	0.0195393	-0.0480748	0.00210224
CGTGTCTGTTCCGGCA_1	-0.102615	0.829104	0.0475142	-0.112083	-0.0338309	0.0463068	0.0974737
CGTGTCTGTTTGTTTC_1	-0.0155218	-0.336704	0.0302075	-0.148723	0.0548892	-0.0621254	0.0367534
CGTTAGACAATTGCTG_1	-0.0901538	0.293909	-0.397829	-0.33947	0.0199961	0.0465316	-0.238061
CGTTAGATCCGAGCCA_1	-0.212305	-0.302861	-0.353003	-0.246966	-0.0238865	0.0229338	-0.119691
CGTTGGGAGATCACGG_1	-0.198696	-0.584847	-0.0353584	-0.0484265	-0.0300607	-0.0242476	0.0746573
CGTTGGGAGTTCGCAT_1	0.00555057	-0.545878	0.374251	-0.133135	0.040438	-0.0307907	0.123097
CGTTGGGCAGCCAGAA_1	-0.648969	0.0826248	0.111511	-0.19357	0.00570134	-0.0291813	-0.0149824
CGTTGGGCAGGGAGAG_1	-0.184385	0.284341	0.160892	-0.0856437	-0.0145596	0.0257538	0.000477937
CGTTGGGGTCTACCTC_1	-0.251048	-0.855926	-0.223734	-0.171149	0.0306983	0.0278236	-0.00548898
CGTTGGGTCTCACATT_1	0.767081	-0.332024	0.301165	-0.177446	0.0664202	-0.0683131	-0.0158978
CTAACTTCAGTGGGAT_1	0.571396	-0.733958	0.439459	-0.22288	-0.0647062	0.0176154	-0.0103786
CTAACTTGTAGCGTCC_1	-0.19971	-0.0563888	-0.350919	-0.283465	-0.0137794	0.0107422	-0.0722893
CTAACTTGTGAACCTT_1	-0.638117	1.43066	0.112176	-0.103178	0.00957128	0.0378678	0.000527589
CTAAGACAGCCGTCGT_1	-0.43333	0.730672	0.126586	-0.18086	0.0100002	0.0488088	-0.045751
CTAAGACAGGGTCTCC_1	0.624216	-0.503225	0.0742271	0.00859239	-0.0141864	-0.00988019	0.0603853
CTAAGACCACTACAGT_1	-0.340868	-0.407346	0.17208	-0.212326	0.0436296	-0.0604695	-0.0293914
CTAAGACCATCCGCGA_1	-0.123587	0.50411	-0.309545	-0.254545	-0.0174867	-0.0988206	-0.0965942
CTAAGACCATGCATGT_1	0.338846	0.278359	-0.0763838	-0.229039	0.0375209	0.0346957	-0.0377879
CTAAGACGTGTTCGAT_1	0.0747605	-0.246653	-0.477626	-0.3323	-0.00878346	-0.0584817	-0.086804
CTAAGACTCCACGACG_1	-0.720407	-0.101522	0.120263	-0.128869	0.0256624	-0.0365746	0.0404545
CTACACCAGCGATATA_1	0.755121	-0.608461	-0.124064	0.173077	-0.015709	-0.0520583	0.0739175
CTACACCCACAGATTC_1	-0.636501	-0.128672	-0.00275729	-0.117067	-0.0365034	-0.0693077	0.00156116
CTACACCTCTTTACGT_1	-0.157874	-0.0787823	-0.212942	-0.073999	0.0456697	-0.00183528	-0.0400971
CTACATTAGGAGTAGA_1	0.188567	-0.512832	0.1326	-0.155984	-0.00735653	-0.0149465	-0.00449234
CTACATTTCAAAGTAG_1	-0.156728	-0.649289	0.16965	-0.115219	-0.0380885	0.0490548	-0.0228549
CTACATTTCATGTCCC_1	-0.345922	-0.844452	-0.428284	-0.266831	0.0178433	0.08554	-0.170074
CTACCCAAGGCTCTTA_1	0.90382	-0.279915	-0.0885291	-0.11319	0.0420337	0.0801545	0.00995226
CTACCCAAGTACGCGA_1	0.451239	-0.227376	0.197072	-0.133929	-0.0462319	0.0607948	0.0106998
CTACCCACAGGTTTCA_1	-0.0627381	-0.431874	-0.117935	-0.329348	0.0149275	0.0147935	-0.137984
CTACCCACATGGTAGG_1	-0.0305392	-0.878984	0.461531	-0.203215	0.0274528	0.0223736	0.0511781
CTACGTCCAATAGAGT_1	0.06072	-0.751907	-0.264875	-0.204567	0.00790102	-0.083521	0.0861418
CTACGTCCATCGGTTA_1	0.852686	0.345953	0.12346	-0.16117	-0.0120613	0.0302075	0.0463628
CTACGTCTCTTCAACT_1	0.00287527	-0.0771823	-0.119205	-0.161142	0.0470538	-0.124677	-0.0333943
CTAGAGTAGGACCACA_1	-0.333356	0.0215713	0.193016	-0.147392	-0.0727517	0.0722991	-0.0471619
CTAGAGTGTAAAGTCA_1	0.0249366	-0.291396	-0.179656	-0.0864847	0.0415453	-0.0751591	0.00819176
CTAGAGTGTATTCGTG_1	-0.347379	-0.025782	0.439605	-0.215785	-0.0031976	-0.088183	-0.0133905
CTAGAGTGTTACAGAA_1	0.34442	-0.490111	-0.0767871	-0.286097	0.0160258	-0.0525511	-0.177219
CTAGAGTTCGGCTTGG_1	-0.373454	0.216251	0.0600115	-0.25902	-0.00360098	0.0168095	-0.0569532
CTAGAGTTCTCTTGAT_1	-0.0345651	-0.312385	-0.355254	-0.307495	0.0536666	0.00526886	-0.169168
CTAGCCTAGATAGTCA_1	-0.289286	-0.199589	0.0708319	-0.16239	-0.0567544	0.0820747	-0.0685547
CTAGTGACACACGCTG_1	0.221737	-0.712225	-0.0523654	-0.264179	0.0409828	-0.0452047	-0.0847044
CTAGTGACAGAGTGTG_1	0.40044	0.513594	-0.343239	-0.0781708	-0.00826549	0.0114493	-0.0131336
CTAGTGACAGATTGCT_1	0.30135	-0.445369	-0.0496676	-0.211724	0.138645	-0.0791056	-0.095335
CTAGTGATCGGAAATA_1	-0.291626	0.102135	-0.337486	-0.288975	0.000399563	0.0489371	-0.0539514
CTCACACAGAGAGCTC_1	0.224922	-0.181024	-0.31867	-0.338714	0.0399996	-0.0131515	-0.191288
CTCAGAACAATTCCTT_1	-0.169403	1.30744	-0.225964	-0.214179	0.159126	-0.055727	-0.184207
CTCAGAACACTCAGGC_1	0.152839	0.239214	0.306741	-0.137438	-0.0243221	0.0702624	0.0611189
CTCATTAAGCCAGTAG_1	0.243284	-0.711071	0.114684	-0.249908	0.0290853	0.0808886	-0.116551
CTCATTATCAAGCCTA_1	0.439492	-0.0660295	0.10277	-0.152793	-0.0463973	-0.00843877	-0.0471001
CTCCTAGTCAGAAATG_1	0.409354	-0.361174	0.301404	-0.203583	0.0538536	0.0367786	-0.00863712
CTCCTAGTCGCTTAGA_1	0.108182	-0.471745	-0.143862	-0.206635	0.024617	-0.06104	-0.172994
CTCGAAAAGATGTTAG_1	0.238627	-0.226738	-0.401068	-0.302519	-0.00185469	0.0181453	-0.0995474
CTCGAAAAGTTTCCTT_1	-0.170037	0.21284	0.399175	-0.0948464	-0.0556035	-0.00882691	0.0305076
CTCGAGGAGATCCGAG_1	-0.775874	-0.752937	0.39545	-0.0574365	0.0266276	-0.0450465	0.0154227
CTCGAGGTCAAACCAC_1	-0.393313	0.0845431	0.103477	-0.288689	-0.0326012	-0.0263992	-0.0512053
CTCGGAGCAATCAGAA_1	-0.208876	0.9289	0.0314409	-0.14575	0.0130852	0.0294347	0.0441347
CTCGGAGGTAGAAGGA_1	0.249932	-0.541177	-0.083648	-0.100817	0.0170106	0.0306288	0.0655839
CTCGGAGGTCTAACGT_1	-0.296381	0.185669	-0.438383	-0.306841	-0.0517409	0.00678998	-0.0480327
CTCGGGAAGATGGGTC_1	-0.314905	-0.0357493	-0.123472	-0.165402	0.00784076	-0.0246117	-0.0428737
CTCGGGACAACTTGAC_1	-0.50309	-0.0237317	0.040133	-0.0797107	-0.00936711	-0.00348475	0.0758112
CTCGGGAGTACTTGAC_1	0.159009	0.0456296	0.221528	-0.186606	-0.00919823	0.0459551	0.0063751
CTCGTACCAAGTCTAC_1	0.245714	1.06925	-0.655299	1.42019	-0.0046719	0.0470604	0.241706
CTCGTACCATGGGAAC_1	-0.0520258	0.0811561	0.13491	-0.120091	0.0165463	-0.0465143	0.00819889
CTCGTACGTTGATTGC_1	0.879293	-0.01955	0.280994	-0.214061	-0.017519	-0.0110943	-0.0764201
CTCGTACTCGCGTTTC_1	0.490774	0.346194	0.0141019	-0.227207	0.00739124	-0.0604744	-0.0732934
CTCGTCAAGAATTGTG_1	0.200117	-0.126485	0.117197	-0.120118	-0.00867789	-0.0155304	0.021959
CTCGTCAAGACACGAC_1	-0.0392743	-0.511731	0.0427789	-0.167413	-0.0258695	0.0251074	0.0292965
CTCGTCAAGGCAAAGA_1	-0.0933018	-0.28329	0.425483	-0.156062	-0.0563182	0.005176	-0.0146193
CTCGTCACAGCTTAAC_1	0.787633	0.620361	0.229811	-0.10154	-0.0285303	-0.0794552	-0.0399565
CTCGTCAGTCATATGC_1	-0.281982	0.022389	0.226626	-0.121221	-0.00935572	0.0309409	0.0645635
CTCGTCAGTGACGCCT_1	-0.354331	-0.294285	-0.389527	-0.329178	-0.059113	-0.0339999	-0.126212
CTCGTCATCCAAAGTC_1	-0.373661	-0.079676	0.341956	-0.121273	0.0258981	-0.117437	0.0361744
CTCTAATAGCTGATAA_1	-0.21481	-0.512143	-0.274732	-0.233201	0.00352415	0.00680887	-0.0184628
CTCTAATCATCTCCCA_1	-0.200797	0.440682	0.176586	-0.137961	-0.0122818	0.000453741	0.0341259
CTCTAATGTAATCACC_1	-0.38177	-0.631911	-0.202988	-0.254982	0.00444002	-0.0436504	-0.068869
CTCTAATTCTGCAAGT_1	0.266272	-0.54571	0.196701	-0.23859	-0.00698979	-0.0589537	-0.00724968
CTCTACGAGACCCACC_1	0.52073	0.286748	0.298657	-0.177263	-0.0287986	-0.0210546	-0.1023
CTCTACGGTAGAAGGA_1	-0.426348	0.464839	0.106468	-0.115052	-0.020788	-0.0157115	-0.0308246
CTCTCTCTCTCTCTCT_1	0.186298	0.401683	0.160637	-0.117978	-0.00186633	0.0293958	0.106822
CTCTGGTAGAGCTGGT_1	-0.0987656	0.539958	0.313082	-0.127589	0.0191791	0.066788	0.0531714
CTCTGGTAGGATGTAT_1	-0.288427	0.0896206	-0.319899	-0.326111	0.00517483	0.0419681	-0.137424
CTCTGGTAGGTAAACT_1	-0.102946	0.197767	0.0511596	-0.0579777	0.00847987	-0.0142094	0.0493648
CTCTGGTCAACTGGCC_1	-0.434851	-0.692354	-1.07993	1.59019	-0.0180266	0.00505823	0.170347
CTCTGGTCACATAACC_1	0.464313	3.07351	0.193609	-0.137211	-0.00240225	0.0580158	0.041085
CTCTGGTCATCCGTGG_1	0.770166	0.445535	0.37041	-0.238428	-0.0244279	0.0240827	-0.0409325
CTGAAACCACCTATCC_1	-0.565742	-0.146919	0.313026	-0.149334	-0.0286433	0.106018	-0.00886586
CTGAAACTCAGCTCGG_1	-0.0652186	0.464518	-0.10469	-0.207705	-0.0828383	0.0456666	-0.0261064
CTGAAACTCGCCAAAT_1	-0.121023	-0.0690187	0.571439	-0.198909	-0.0397314	0.040193	-0.0227581
CTGAAGTAGATATACG_1	-0.277458	-0.422654	0.174472	-0.170121	-0.00501909	-0.0227911	-0.0673428
CTGAAGTAGCGATATA_1	-0.574667	0.499247	-0.0188439	-0.0995094	-0.00780879	0.039062	-0.0801791
CTGAAGTCAAGCCCAC_1	0.0488056	-0.169233	-0.259777	-0.218666	0.0319286	-0.0249934	-0.0859453
CTGAAGTGTCACACGC_1	-0.529025	-0.644133	0.0759927	-0.214988	0.0108181	0.00201711	-0.040759
CTGAAGTTCTTACCTA_1	-0.159451	-0.428893	0.334462	-0.185611	0.0171911	-0.0138313	-0.0463501
CTGATAGAGAGCCCAA_1	-0.244545	-0.0511642	0.204554	-0.0832807	-0.0599126	0.0883964	0.0811664
CTGATAGAGCAATATG_1	0.558885	-0.708983	-0.764569	1.40927	-0.0347208	-0.0673577	0.073882
CTGATAGTCTCCAACC_1	-0.454212	-0.699846	-0.312794	0.378603	-0.0587649	-0.0163247	0.0988303
CTGATAGTCTTGCATT_1	-0.447764	-0.21168	0.311231	-0.195976	-0.0637065	-0.00166764	0.00101072
CTGATCCAGGCTAGAC_1	-0.366919	0.606242	0.326465	-0.254315	-0.0226971	0.00307913	-0.100561
CTGATCCCAACGATCT_1	0.58135	-0.872928	0.306848	-0.262104	0.0309113	-0.103852	-0.0782831
CTGATCCCACTTAAGC_1	-0.0727656	-0.366073	-0.0595516	-0.255723	-0.0321058	-0.0791153	-0.0712121
CTGATCCTCGCGGATC_1	-0.22126	-0.144911	0.247976	-0.179533	-0.0396465	0.0170209	0.021624
CTGATCCTCGTACGGC_1	-0.362868	0.13756	-0.42975	-0.331933	0.0087212	-0.0132964	-0.138927
CTGCCTACAAACGCGA_1	0.0340348	-0.47106	-0.264669	-0.30895	0.14539	-0.128962	-0.138093
CTGCCTAGTAGCCTCG_1	-0.200561	-0.308659	0.165071	-0.159186	-0.00923336	-0.0707158	0.0196897
CTGCGGACAAGCTGAG_1	0.655806	-0.487281	-0.0809128	-0.279037	-0.0480668	0.0114255	-0.0969494
CTGCGGATCGCGATCG_1	-0.029912	-0.396992	0.559547	-0.23267	-0.0087546	-0.00322398	0.00586857
CTGCTGTAGATGCGAC_1	-0.00120298	0.468188	0.227524	-0.201967	-0.0128206	0.0156432	0.0144362
CTGCTGTCATTAGCCA_1	-0.278008	1.27049	0.113615	-0.20628	-0.0554996	-0.0263327	-0.0653587
CTGCTGTTCATGTCCC_1	0.0660687	0.17399	-0.0980287	-0.260343	0.0274371	-0.132667	-0.0830193
CTGCTGTTCTACTTAC_1	0.510772	0.149054	0.413693	-0.204242	-0.0102779	-0.0531035	0.0404243
CTGGTCTAGCTAGGCA_1	0.309099	-0.163544	0.348669	-0.153025	-0.0120744	0.00804824	-0.0402613
CTGGTCTAGTCGAGTG_1	0.541704	-0.086512	-0.0747735	0.070583	0.0217612	0.0130952	0.0672475
CTGGTCTAGTGGAGAA_1	0.600325	0.496381	0.154514	-0.135262	-0.010048	0.0100309	0.0283495
CTGGTCTCACACTGCG_1	0.427287	0.624062	0.433932	-0.223793	0.0166733	0.0022538	0.00203932
CTGGTCTCACCGATAT_1	-0.095118	0.515528	0.0088365	-0.240379	-0.0238056	0.0302066	-0.109096
CTGGTCTGTGTGAAAT_1	0.204755	-1.18938	0.0137799	-0.148145	0.0550259	-0.0122406	-0.0471571
CTGGTCTGTTTGTTTC_1	-0.0367915	-0.247748	-0.332841	-0.324951	-0.0104811	-0.0249815	-0.0926832
CTGTGCTAGAGTCTGG_1	-0.0943469	-0.568757	0.0848907	-0.0296253	0.0097358	-0.0911231	0.110382
CTGTTTAGTGTCCTCT_1	-0.426077	-0.039853	-0.13799	-0.199004	0.0328717	0.0558877	-0.0945902
CTTAACTAGGACGAAA_1	0.935102	-0.286192	0.224861	-0.0649707	0.0792157	-0.0279354	0.0866591
CTTAACTCAAGCCATT_1	0.161692	-0.0236163	0.32206	-0.210568	-0.00634935	0.0520934	-0.0627465
CTTAACTTCACGACTA_1	1.14533	0.032347	0.0657783	-0.0792651	0.0512283	0.000436317	-0.0374627
CTTACCGCATGCCCGA_1	-0.189307	0.349989	0.181321	-0.0923466	0.0159478	0.125568	0.0912615
CTTACCGGTAGCAAAT_1	-0.178803	0.930863	-0.274807	-0.314328	0.024555	0.0402465	-0.135857
CTTACCGGTTATGTGC_1	-0.250145	-0.264818	0.0234796	0.0762725	-0.0441992	-0.0276646	0.0308709
CTTACCGTCGGCGCAT_1	-0.155793	-0.038112	-0.39672	-0.32692	0.0201301	-0.0164208	-0.136109
CTTAGGAAGTCCTCCT_1	-0.297108	-0.322458	0.119925	-0.266212	-0.022749	-0.0286712	-0.0221112
CTTAGGATCGCAAGCC_1	-0.125463	0.867255	-0.301867	-0.192345	-0.00463914	-0.0324343	-0.041335
CTTCTCTCACATAACC_1	-0.206702	1.35761	-0.20884	-0.12329	0.0521438	-0.0678085	0.0129063
CTTCTCTTCGGAATCT_1	0.866677	-0.0547111	0.376393	-0.179434	0.00435806	0.010968	-0.0437518
CTTCTCTTCTTCGAGA_1	0.538971	0.774168	-0.222853	-0.175155	-0.0146007	-0.0396473	0.00168055
CTTGGCTCAAACCTAC_1	-0.145835	1.29471	-0.279723	-0.283128	-0.0115506	-0.00770694	-0.151074
CTTGGCTGTAAACACA_1	0.11118	0.220881	0.433787	-0.195258	-0.0103635	0.00772351	0.00924437
CTTGGCTGTCGCTTCT_1	-0.411449	0.160979	0.174965	-0.0910492	-0.0433079	0.0279682	0.035807
CTTGGCTTCACGCATA_1	-0.200006	-0.264608	-0.024775	-0.233288	0.0902937	-0.00419304	-0.0989759
CTTTGCGAGTGACATA_1	0.185971	0.563079	-0.0691102	-0.246839	0.0666547	-0.0467442	-0.157953
CTTTGCGCAATCTGCA_1	0.217221	0.998166	0.118961	-0.12443	-0.023596	0.0490309	-0.0335724
CTTTGCGCACAGAGGT_1	0.280165	-0.0127718	0.140589	-0.166715	0.0312712	0.0853326	-0.00942422
CTTTGCGGTTCGTCTC_1	-0.603444	-0.165872	-0.217674	-0.290886	0.00283098	0.0166208	-0.142463
GAAACTCCACTACAGT_1	0.291258	-0.064875	0.0793519	-0.0679936	-0.00927484	0.0693553	0.00350338
GAAACTCGTGATGTGG_1	-0.648265	-0.26366	0.0707731	-0.187735	-0.0363166	0.0637052	-0.0604667
GAAACTCGTTGGACCC_1	-0.248586	-0.408461	-0.174499	-0.270774	-0.0187406	-0.0212266	-0.111343
GAAATGAAGTATTGGA_1	-0.00534571	-0.016162	0.0638109	-0.126165	-0.0250544	0.0344674	-0.0610538
GAAATGAGTCCATCCT_1	1.55779	-0.102249	0.281193	-0.125823	-0.0286803	-0.0721703	-0.0372743
GAAATGAGTGACTCAT_1	0.00845773	1.26689	-0.111907	-0.165564	0.0242215	-0.0196744	-0.0652791
GAAATGAGTGTTGAGG_1	0.36721	-0.14307	-0.0179392	-0.251084	0.0879871	-0.0868984	-0.187917
GAAATGATCTATCGCC_1	-0.631712	0.767488	0.143576	-0.120468	-0.0511355	-0.0575054	0.0490309
GAACATCAGATCGATA_1	-0.276422	-0.501117	0.202281	-0.10526	-0.00307974	0.015432	-0.0518474
GAACATCAGTGTGAAT_1	-0.41973	0.1272	0.0145647	-0.241219	0.00548295	-0.028819	-0.165862
GAACCTAAGCCCAACC_1	-0.447399	0.123115	0.314778	-0.164176	-0.0420023	0.0270222	-0.0103274
GAAGCAGAGAGCTGGT_1	0.609829	-0.212977	-0.190332	-0.105191	0.00647349	-0.100602	0.0280566
GAAGCAGAGTCCAGGA_1	0.242288	0.736411	0.0121394	-0.045894	0.00327036	-0.0494251	-0.038166
GAAGCAGCAAGCTGGA_1	0.190837	-0.359047	0.336175	-0.188628	0.0317739	-0.0883055	0.109316
GAAGCAGCAATGCCAT_1	-0.356374	0.0737078	-0.155573	0.0996763	-0.0327149	-0.0303243	0.0784222
GAAGCAGCACCAGTTA_1	0.0772544	0.148601	0.280276	-0.203874	0.0211425	-0.0372013	-0.0266056
GAATAAGCATCCTTGC_1	-0.365356	0.166154	-0.167616	0.167894	-0.0390034	-0.052904	0.0150839
GAATAAGTCATGTCCC_1	-0.0309547	-0.132979	-0.748313	1.39965	-0.0633117	0.047355	0.134556
GAATGAACAATAACGA_1	-0.095957	-0.294792	-0.371565	-0.277612	-0.0339373	0.0106768	-0.065283
GAATGAACAGGTCCAC_1	-0.333693	0.305513	0.505489	-0.242549	0.00569562	-0.0286593	-0.0795445
GAATGAAGTGGTGTAG_1	-0.272428	-0.721369	-0.30166	-0.208233	-0.0412725	0.0161085	-0.0702867
GACACGCCAAACGCGA_1	-0.19126	0.105295	-0.292847	-0.288599	-0.026856	-0.00291121	-0.0995162
GACACGCCATGAACCT_1	0.168758	-0.281072	0.521748	-0.220572	0.0464616	-0.070536	-0.0768011
GACACGCGTTATTCTC_1	-0.113207	0.169882	-0.0404858	-0.203651	0.117475	0.0308951	-0.08809
GACACGCTCGGAATCT_1	0.0572199	-0.294603	0.0560557	-0.133571	-0.0399519	0.0363104	-0.0666683
GACAGAGTCACCTCGT_1	-0.12666	0.332295	-0.278068	-0.232338	0.0261326	-0.0239947	-0.133093
GACCAATAGGTCATCT_1	-0.188971	0.563138	0.341057	-0.19621	-0.00431298	0.0873526	-0.0323041
GACCAATTCTTGTCAT_1	-0.490725	0.85915	0.249513	-0.201289	-0.0120159	-0.0144443	-0.0132568
GACCTGGGTCGAACAG_1	-0.0430556	0.231021	-0.252281	-0.195248	-0.000522902	0.0873092	0.0862885
GACGCGTAGAGCTGCA_1	-0.047104	-0.75018	0.0365337	-0.126857	-0.0548334	-0.0258998	-0.0344848
GACGCGTCAACTGCGC_1	-0.469062	-0.428156	-0.0551324	-0.112034	0.108634	0.00179657	0.0311261
GACGCGTGTCAGCTAT_1	-0.224518	-0.175794	0.0652108	-0.0746739	0.012106	-0.0298524	-0.0198358
GACGCGTGTCGAACAG_1	0.428075	0.545494	0.0191449	-0.179267	-0.0106296	0.0904356	-0.0449183
GACGCGTGTCTGCCAG_1	0.477133	0.413034	0.466125	-0.220439	0.0397659	0.0206951	0.0379422
GACGCGTGTTACGACT_1	0.609078	0.493374	0.146466	-0.190516	-0.0487927	0.0385651	-0.0438658
GACGCGTGTTCCCGAG_1	0.00252219	0.112492	0.151564	-0.196195	-0.000563596	-0.0179129	-0.02004
GACGCGTTCATGCTCC_1	-0.0923926	0.842956	-0.273234	-0.212935	-0.0721655	0.0944811	-0.0438184
GACGGCTGTCCAACTA_1	0.604721	0.378777	-0.201823	-0.186626	-0.00667697	-0.00245578	-0.0825576
GACGGCTTCCCTAATT_1	-0.00229639	-0.391142	0.190318	-0.09507	-0.0221238	-0.0142617	0.0458263
GACGTGCTCGACGGAA_1	-0.0572099	-0.287043	0.348669	-0.184896	0.00930933	-0.070643	-0.0237637
GACGTGCTCGTATCAG_1	-0.281731	1.40732	-0.239538	-0.29841	-0.0181467	0.0367781	-0.134309
GACGTTAAGTAGCCGA_1	0.355997	0.607151	0.550427	-0.217166	-0.0325326	0.043675	0.0562134
GACTAACAGAGTCTGG_1	-0.480495	0.871216	0.148021	-0.184587	-0.0657458	0.0835355	0.00632982
GACTAACAGGAGTACC_1	-0.836588	0.279615	0.366407	-0.147908	-0.0180719	-0.0122914	0.104755
GACTAACGTCGCGTGT_1	-0.417342	-0.177355	-0.370294	-0.269972	-0.0181537	-0.0155395	-0.0748755
GACTAACGTGCAACGA_1	-0.342314	0.323762	0.43924	-0.245609	-0.00546685	0.0383256	-0.0114148
GACTAACTCCGCGCAA_1	0.767485	-0.388877	0.181784	-0.0959161	-0.0187837	-0.0200766	0.0245615
GACTACAAGAATAGGG_1	-0.29548	0.016149	-0.337289	-0.299044	-0.047393	-0.0184043	-0.0351356
GACTACAAGCATGGCA_1	-0.236952	-0.710755	0.0144181	-0.23269	-0.039733	0.0463899	-0.0523518
GACTACACAAGGGTCA_1	-0.716879	0.892919	-0.0562198	-0.223115	0.127156	0.0333552	-0.0726677
GACTACACAATCAGAA_1	-0.256896	-0.237902	-0.419094	-0.315853	-0.00725361	0.00372987	-0.0881612
GACTACAGTCTCATCC_1	0.745578	1.92214	-0.0310644	-0.157199	0.0137009	0.0389036	0.0556337
GACTGCGAGTAAGTAC_1	0.211122	-0.777737	-0.469053	0.413115	0.0702369	-0.0522508	0.12438
GACTGCGCAGGTCGTC_1	0.145694	0.364803	0.321362	-0.171936	-0.0157621	-0.00888629	0.0348926
GACTGCGCAGTAGAGC_1	-0.377316	-0.130456	0.200277	-0.116233	0.00646304	-0.032196	0.0944981
GACTGCGCATGGTTGT_1	-0.129319	-0.723694	-0.159637	-0.131452	-0.0241498	0.0691177	-0.0366698
GACTGCGGTGTGACGA_1	0.0812645	-0.429137	-0.70122	1.33667	-0.0504725	-0.0931314	0.354077
GACTGCGGTTAAGACA_1	0.0606238	-0.38983	0.335584	-0.162352	-0.0140129	0.0285879	-0.0757587
GACTGCGTCAGCAACT_1	-0.338618	-0.111762	-0.00078147	0.0263783	-0.037874	0.0695957	0.0608003
GACTGCGTCGCTTGTC_1	0.0114214	-0.393324	-0.166042	-0.330851	-0.0313992	-0.056777	-0.153617
GAGCAGACAAACCCAT_1	-0.533905	0.0825649	0.0111558	0.0954474	0.0105998	0.0310118	0.0259428
GAGCAGACAATAGAGT_1	0.228876	0.148655	0.0248691	-0.103658	0.0250135	-0.0801709	-0.0121134
GAGCAGACATACTACG_1	-0.486206	-0.446007	-0.109335	-0.239907	-0.0299823	0.0309786	-0.115208
GAGCAGATCGTCCGTT_1	0.987526	-0.727339	0.0634431	-0.204066	0.0159318	-0.0262748	-0.106477
GAGGTGAAGAAGATTC_1	-0.150611	-0.5972	-0.529619	1.10341	0.0225634	0.00853611	0.116825
GAGGTGAAGTGCCATT_1	-0.348905	0.497411	-0.313129	-0.314714	-0.0859275	-0.0429449	-0.125812
GAGGTGACACGCATCG_1	0.00435287	-0.0666845	0.314782	-0.163705	-0.00153066	-0.0797558	0.000655168
GAGGTGAGTACTTAGC_1	0.0493401	0.197607	0.191017	-0.173766	-0.00190558	0.00668066	-0.00311221
GAGGTGAGTTCGTCTC_1	0.730334	0.633386	0.0444428	-0.240131	0.0668009	0.0163049	-0.137611
GAGGTGATCAAAGACA_1	-0.33306	0.373827	-0.38462	-0.299713	-0.0315695	-0.033197	-0.120829
GAGTCCGCAAGCGAGT_1	-0.379186	-0.154622	0.533033	-0.235481	-0.00361238	-0.0116678	-0.0452359
GAGTCCGTCAGCTGGC_1	0.0350546	-0.312472	0.171261	-0.141178	-0.0126677	-0.014295	-0.0372272
GATCAGTCACATCCAA_1	-0.53934	0.589493	0.111919	-0.118979	0.00704275	-0.107786	0.0653791
GATCAGTGTAAGGGAA_1	-0.172576	1.24502	0.240713	-0.165221	-0.0140884	0.138801	0.0472702
GATCGATAGCGTAATA_1	-0.464692	-0.532793	-0.631336	1.34597	0.0538342	0.0490081	0.141158
GATCGATGTGCTGTAT_1	-0.0634198	-0.619991	0.0462507	-0.069539	0.0121734	0.0263327	0.0427319
GATCGATTCGTTACAG_1	0.162915	0.0798525	-0.277033	-0.178853	0.0554786	-0.0496779	-0.0531107
GATCGCGTCAACTCTT_1	0.987853	-0.237093	0.0180783	-0.220549	-0.0421068	-0.0537616	-0.000477419
GATCGTAAGCTAGCCC_1	-0.0793902	-0.0906178	-0.565465	1.24789	-0.0604269	0.0165648	0.118086
GATCGTAAGGAATGGA_1	0.076299	0.0250908	0.330057	-0.165557	-0.0153878	0.000120158	0.0378326
GATCGTAAGGTGACCA_1	-0.168713	0.311898	0.397399	-0.179282	0.00198326	-0.00756867	-0.034509
GATCGTAAGTACGTTC_1	-0.213998	1.53169	0.166439	-0.150707	0.0206274	0.0265253	-0.00660838
GATCGTAGTATTACCG_1	-0.362325	0.0853598	-0.394116	-0.269868	-0.0253047	-0.0218653	-0.0623052
GATCGTATCCTAAGTG_1	-0.540813	-0.199726	-0.0924787	-0.20876	0.00380554	-0.0204845	-0.150614
GATCTAGAGGTAAACT_1	-0.261084	-0.310668	-0.217813	-0.259699	0.0279763	0.081387	-0.0302862
GATCTAGAGTTGTAGA_1	1.30625	-0.77055	-0.752307	1.45681	-0.00491226	0.0225832	0.210269
GATCTAGGTAAACACA_1	-0.375495	0.132223	0.146467	-0.148447	-0.0339866	-0.0441504	-0.011915
GATCTAGGTGTTCTTT_1	-0.710961	1.0432	-0.107884	0.127823	0.0403317	0.0204054	0.0874131
GATCTAGGTTCGGCAC_1	0.349405	0.179433	0.180825	-0.19563	0.0306777	0.0138203	-0.0381425
GATCTAGTCCTGTAGA_1	-0.192553	1.03151	0.0984735	-0.116478	-0.00342154	-0.0389349	-0.015867
GATCTAGTCGTAGATC_1	-0.0297611	-0.495619	-0.303401	-0.268254	0.0416413	-0.019548	-0.250169
GATGAAACACAGGCCT_1	-0.102105	-0.0822079	-0.0239024	-0.15161	-0.029194	-0.0438401	-0.0444272
GATGAGGAGGCAGTCA_1	-0.365154	1.02651	-0.101312	-0.0910532	-0.0297836	0.061535	0.0328442
GATGAGGCAAAGGAAG_1	-0.049693	-0.352674	-0.319717	0.0558294	0.0604034	-0.0365954	-0.0326798
GATGAGGCAATAGAGT_1	-0.297317	0.234558	0.114064	-0.133542	0.000817403	-0.0277833	-0.0384957
GATGAGGTCGTAGGAG_1	0.135085	0.0645423	-0.422875	-0.10736	-0.0342614	-0.0174344	-0.0304119
GATGCTATCTGAGTGT_1	-0.218423	-0.256659	-0.162	-0.271506	0.133464	-0.0567686	-0.160939
GATTCAGCACGCTTTC_1	0.705406	-0.411596	-0.682734	1.45423	-0.0455918	0.000634239	0.175026
GATTCAGGTTACGACT_1	-0.469578	1.08426	-0.260899	-0.24988	0.00355317	0.0869309	-0.0518006
GATTCAGTCAGTCAGT_1	-0.141134	0.208005	-0.276732	-0.279352	-0.0224133	-0.0400001	-0.124914
GCAAACTAGAAGGTTT_1	-0.170403	1.4325	0.0451113	-0.167323	-0.0112529	-0.0599938	-0.0644896
GCAAACTGTGGTCCGT_1	0.0336751	-0.259412	0.109924	-0.086611	-0.0256621	-0.041303	0.0180753
GCAATCAAGGCGTACA_1	0.019709	0.53193	0.165422	-0.273704	0.0191496	-0.0191279	-0.0779181
GCAATCACAGACGCTC_1	-0.520342	-0.199685	-0.0381728	-0.224815	0.0637808	-0.0346874	-0.109677
GCAATCAGTCACCTAA_1	-0.376806	-1.09547	-0.722337	1.5645	-0.0493434	0.0414313	0.21508
GCAATCATCGTTTGCC_1	-0.374105	-0.435335	0.189598	-0.241245	-0.0373236	-0.0497395	-0.0528526
GCACATAAGGGCTCTC_1	0.309179	0.28048	-0.352445	0.301007	-0.0166425	-0.0352293	0.0968253
GCACATACAATCTACG_1	-0.449795	-0.534453	0.422186	-0.190484	0.000917266	0.0408884	-0.0931489
GCACTCTAGCTAAGAT_1	-0.43886	0.221119	0.0922331	-0.183044	0.0238303	0.0557545	0.0553901
GCACTCTAGTTAGGTA_1	0.182378	-0.128212	0.319899	-0.217908	-0.00303441	-0.0229341	0.0246746
GCACTCTCAAGCGTAG_1	-0.311474	0.0534724	0.03778	-0.247444	0.0273277	-0.0458634	-0.11995
GCAGCCACAGCTTAAC_1	-0.0854726	0.288631	0.0294652	-0.266806	0.0507524	0.00486793	-0.107403
GCAGCCAGTCTGATTG_1	-0.189093	-0.403344	-0.867315	2.0606	0.028006	0.0725623	0.175203
GCAGCCATCTACCTGC_1	-0.114273	-0.00503911	-0.247352	-0.0929822	0.0253616	-0.0314581	0.0118509
GCAGTTACATCTACGA_1	-0.484739	-0.421233	0.305517	-0.160747	-0.0315378	0.0820291	0.018693
GCAGTTACATGCAACT_1	-0.289364	0.312042	0.190636	-0.202225	0.000709207	0.0174755	-0.0261896
GCATACAAGTGCTGCC_1	-0.319004	0.396047	0.0549554	-0.220509	-0.0279221	-0.0556346	0.0127699
GCATACAGTGTGTGCC_1	-0.0102311	-0.599844	0.0331828	-0.330615	0.0594124	-0.0309996	-0.0944075
GCATGATAGAGGACGG_1	-0.24337	-0.466266	-0.261358	-0.26554	0.0152203	0.0425231	-0.10719
GCATGATGTACCGCTG_1	0.554584	-0.406846	0.139809	0.010583	0.00130756	-0.0396138	0.107332
GCATGATGTCTGATCA_1	-0.141794	-0.541762	0.0572454	0.216137	-0.0357185	-0.00678825	0.017889
GCATGCGAGAGGACGG_1	-0.43355	-0.0564244	-0.137549	0.139464	0.0435788	-0.0438974	0.0520881
GCATGCGGTGCTCTTC_1	0.0775717	-0.634999	0.280649	-0.161536	-0.0106525	0.0241473	-0.0412511
GCATGTAGTCTAGCGC_1	0.127551	-0.0477265	0.350531	-0.171374	0.0282331	0.0171352	-0.0643219
GCATGTAGTTGCGCAC_1	0.471525	-0.247539	-0.117196	-0.247235	0.122952	-0.0629912	-0.0652471
GCCAAATGTTGTTTGG_1	-0.0962418	0.598431	-0.263943	0.456977	0.0609637	-0.02199	0.013855
GCCTCTACAGACAAAT_1	0.604632	-0.886381	0.0836331	-0.12637	-0.00597027	-0.0243672	0.0377749
GCCTCTACATTCCTGC_1	-0.111063	0.0391127	0.361687	-0.215576	-0.0414671	-0.0443936	-0.020132
GCCTCTATCCGCATCT_1	-0.445558	0.613495	-0.325261	-0.285902	0.0129411	0.0233936	-0.0611752
GCGACCAAGCGTGAAC_1	-0.10585	0.664369	0.124609	-0.223524	-0.00248722	-0.0110995	-0.0517287
GCGACCACATGACGGA_1	-0.124636	-0.395928	0.200883	-0.243163	0.0314785	0.0202114	-0.065222
GCGAGAAAGAGTTGGC_1	0.0106094	-0.0129924	-0.308077	-0.276826	0.0184764	-0.160312	-0.123753
GCGAGAAAGGCCGAAT_1	-0.304556	-0.77383	0.552774	-0.238503	0.0237506	0.0727205	-0.005107
GCGAGAAGTACACCGC_1	-0.235379	-0.953161	0.23684	-0.187022	-0.0289638	0.00688217	-0.00041071
GCGAGAATCGCCTGAG_1	0.0126817	-0.482112	0.0763727	-0.0774206	-0.00689666	-0.0509594	0.040811
GCGCAACTCAACGAAA_1	-0.216555	0.324307	0.166192	-0.152408	0.00349555	0.0136877	-0.0362132
GCGCAACTCTACCAGA_1	0.0488177	-0.351495	0.478399	-0.205744	-0.0167251	0.0784415	0.051689
GCGCAGTAGATGTAAC_1	-0.426219	-0.582504	-0.0409666	-0.21354	0.0583462	-0.00714613	-0.0770048
GCGCAGTGTAGAGGAA_1	-0.347479	0.110432	-0.336293	-0.310318	0.00601247	-0.0765711	-0.0832664
GCGCAGTTCTGTACGA_1	-0.370488	0.534323	0.219101	-0.160299	0.00434173	-0.0570779	0.0169325
GCGCCAAAGTCATCCA_1	-0.405167	-0.328655	0.285329	-0.278964	-0.0218396	0.0161172	-0.0118813
GCGCCAAGTGCGCTTG_1	-0.264308	-0.403845	-0.164082	-0.230323	-0.0626669	-0.0230635	-0.0824016
GCGCGATAGATCGATA_1	0.153128	-0.195249	0.182888	-0.197195	0.00946375	-0.033304	0.00573359
GCGCGATAGTGCCAGA_1	-0.18201	-0.728734	0.221124	-0.238048	-0.0108384	-0.000190904	-0.0385765
GCGCGATCACCCATTC_1	-0.00733698	-0.56687	0.269835	-0.220165	0.0271351	-0.0115304	-0.0945419
GCGCGATCAGCCTATA_1	-0.23264	0.0705432	0.237124	-0.225496	-0.0366938	0.00461723	-0.0673195
GCGGGTTCATTACGAC_1	0.142804	0.756676	-0.181545	-0.26003	0.0169782	-0.0276487	-0.138715
GCGGGTTGTAGGAGTC_1	0.903041	-1.26915	-0.533483	0.91717	-0.00258685	0.0315281	0.107798
GCGGGTTGTCTTTCAT_1	-0.175481	-0.0381494	0.152564	-0.125364	-0.0501946	-0.0388683	-0.00570398
GCGGGTTGTGGCTCCA_1	-0.113799	-0.351827	0.0547375	-0.207211	-0.0251409	0.00899847	0.0121527
GCGGGTTGTTACCAGT_1	-0.0976078	0.303591	0.234375	-0.0980624	0.0181342	-0.0465822	-0.0254828
GCGGGTTTCGAATGGG_1	-0.494827	2.18751	0.204003	-0.221977	-0.0150458	-0.0521917	-0.0250404
GCTCCTAAGGCCCTTG_1	-0.430969	0.22146	-0.149769	-0.267603	-0.003995	0.0210743	-0.0959898
GCTCCTACAATCACAC_1	-0.125977	-0.565775	0.156872	-0.0749786	-0.0289044	0.0115791	0.120395
GCTCCTATCACAACGT_1	0.202937	0.595907	-0.0690186	-0.0641514	-0.0060583	0.035158	-0.0165355
GCTCTGTAGTACGACG_1	0.316391	-0.639499	0.40218	-0.170426	-0.00638742	-0.00232225	0.0241314
GCTCTGTAGTTCGCAT_1	-0.0480619	-0.497182	-0.0877	-0.246542	0.0341105	-0.072714	-0.0840839
GCTCTGTCACGAAAGC_1	-0.253564	0.0205785	-0.772645	1.83601	0.0216477	-0.123677	0.207804
GCTCTGTGTACTCTCC_1	-0.406998	0.268518	0.215257	-0.202684	-0.0152074	-0.000130291	-0.0650402
GCTCTGTGTTTGTTTC_1	-0.532846	-0.78743	-0.0665316	0.321875	-0.00975507	-0.0600717	0.104128
GCTGCAGGTAAGTAGT_1	-0.646949	0.880232	0.452521	-0.18912	0.0130805	0.029405	-0.0330102
GCTGCAGGTCGCGAAA_1	0.362632	-0.597772	0.389702	-0.187384	0.0538496	-0.0645777	-0.020135
GCTGCAGGTTGTTTGG_1	-0.495102	-0.634462	0.256211	-0.138808	0.0241675	0.00703562	0.0102141
GCTGCGACATGTAGTC_1	0.425516	-0.375838	-0.651877	1.1944	-0.00185938	-0.0298079	0.161579
GCTGCGATCACTGGGC_1	-0.12661	-0.562255	0.0930741	-0.15188	0.0166458	0.0362116	0.0593755
GCTGCGATCCCACTTG_1	-0.0257498	-0.00718651	0.49038	-0.157895	-0.0495686	-0.025515	-0.0104271
GCTGCTTAGCACAGGT_1	-0.388333	-0.27644	-0.226309	-0.302695	0.0235736	-0.0101155	-0.0651775
GCTGGGTAGGTGCAAC_1	-0.0263668	-0.154072	0.550607	-0.222866	-0.0151715	-0.0819282	-0.0756148
GCTGGGTCATTCACTT_1	-0.646896	0.638418	0.297121	-0.166993	0.016568	0.031628	-0.0551693
GCTGGGTGTCCGTGAC_1	0.21234	-0.448715	0.123364	-0.162474	-0.0014012	-0.0618419	-0.0330673
GCTGGGTTCTGGTATG_1	0.715553	0.811455	0.0366864	-0.251893	0.0956754	-0.072576	-0.141139
GCTTCCACACCCATTC_1	0.292833	-0.113629	0.128951	-0.194035	-0.0317701	0.0237347	-0.0294015
GCTTCCACATATGGTC_1	0.20176	0.550032	-0.00842975	-0.122899	0.0275863	0.00233177	-0.0440944
GCTTGAAAGAGGGCTT_1	-0.0813315	-0.641117	-0.448263	0.576274	0.0526953	-0.0135635	0.171153
GCTTGAAGTACAGACG_1	0.205437	-0.150907	0.254817	-0.25743	-0.0259395	-0.0115953	0.00228367
GCTTGAATCTTGCAAG_1	-0.313306	-0.739338	-0.454587	0.938563	0.0619135	0.0472755	0.0556882
GGAAAGCCAATGGAGC_1	-0.129412	-0.34988	-0.354653	-0.319308	0.00391951	-0.0647391	-0.0499727
GGAAAGCGTCACTGGC_1	0.467709	0.579886	-0.381963	0.730961	-0.0518383	-0.0780015	0.159133
GGAAAGCTCGCATGAT_1	1.58236	0.474665	0.378814	0.0174203	-0.0173117	0.025664	0.0504911
GGAACTTAGCGTGTCC_1	-0.199185	-0.162817	0.040051	-0.268057	-0.0237379	-0.0357828	-0.136905
GGAACTTGTAACGTTC_1	-0.0427051	-0.0736866	0.174494	-0.127135	-0.0280926	-0.106625	0.0978513
GGAACTTTCCGCAGTG_1	-0.124944	-0.435424	0.00109771	0.0298373	-0.0303576	-0.018461	0.0284589
GGAATAAAGACTTTCG_1	0.155577	0.23441	0.276822	-0.233326	-0.0201456	0.00847672	-0.0650568
GGAATAAAGTGGAGTC_1	0.220845	-0.483385	0.203585	-0.0469209	-0.0202628	0.031807	-0.0356707
GGAATAACACTGCCAG_1	-0.479955	0.128021	-0.216956	-0.182572	0.0466736	-0.0104477	-0.0108851
GGAATAACAGTCCTTC_1	0.109835	-0.510119	0.0378989	-0.0169199	-0.00972662	0.0086798	0.0755254
GGAATAACAGTCGTGC_1	0.0556131	0.0396946	-0.127576	-0.219234	0.159699	-0.0211929	-0.0976368
GGACAAGAGTGCCATT_1	-0.461892	0.0127679	0.380282	-0.203738	0.00505568	-0.00368485	-0.0411925
GGACAAGCAGTATCTG_1	-0.344981	-0.322482	0.0238461	-0.239956	0.0128408	-0.0428718	-0.0916815
GGACAAGGTAAACGCG_1	-0.233138	-0.419577	-0.123334	-0.170477	0.0396973	-0.0651294	-0.0593737
GGACAAGGTACCGAGA_1	1.24081	0.242011	0.175176	-0.122652	0.0151498	-0.00400479	-0.0352587
GGACAAGGTGATAAAC_1	-0.587947	0.0645714	0.105722	-0.141331	-0.00411782	0.0175642	0.0523188
GGACAAGTCAACGCTA_1	-0.271139	-0.445997	0.180887	-0.212591	-0.0109579	-0.0308977	-0.0306941
GGACAAGTCGGAAACG_1	-0.303285	-0.545104	0.203674	-0.200744	-0.0291849	-0.0681307	-0.0308405
GGACAAGTCTACTTAC_1	0.168699	-0.514665	0.313052	-0.164124	-0.0224292	-0.0528918	-0.0552583
GGACAAGTCTTGCATT_1	0.01264	0.160618	0.635099	-0.234942	0.0459782	-0.0577326	-0.0146741
GGACAGAAGCAATATG_1	0.13452	-1.03174	-0.676303	1.55336	0.0800021	-0.0322282	0.114909
GGACAGAAGGATGGAA_1	-0.508791	0.729228	-0.262546	-0.146363	-0.00073813	-0.0424973	-0.0183395
GGACAGAAGGGATACC_1	0.0413166	-0.656296	-0.787362	1.2627	0.0116522	-0.0168634	0.197543
GGACAGACAGCTGTAT_1	-0.611432	-0.382379	-0.627782	1.42067	0.0180541	0.0209958	0.196739
GGACAGAGTGTCCTCT_1	-0.0677008	-0.115291	-0.0563384	-0.243831	0.143586	-0.0782646	-0.168213
GGACATTAGAAGATTC_1	0.200885	-0.510577	-0.318681	-0.237942	0.0733667	0.0290011	-0.134479
GGACATTCAAATCCGT_1	0.0161827	0.669532	-0.0105819	-0.165	-0.0079016	-0.0084495	-0.0189479
GGACATTGTCATGCAT_1	-0.353849	-0.0420322	-0.26056	-0.211782	0.0463216	-0.0412894	-0.10893
GGACATTTCAACCATG_1	-0.494639	-0.0991864	0.146892	-0.0737065	-0.0210372	0.00331685	-0.00423645
GGACGTCCACAAGCCC_1	0.1666	-0.892839	-0.0791759	-0.141983	0.0173529	-0.0152171	-4.08166e-05
GGAGCAACACAGGTTT_1	0.085304	-0.854894	0.152271	-0.0956506	-0.0527321	-0.0241604	-0.0126458
GGAGCAACACGGTAAG_1	0.255553	-0.645206	0.487853	-0.217199	-0.0136625	-0.00404982	-0.00391022
GGAGCAACAGGCTCAC_1	0.475635	-0.296918	-0.349656	-0.339215	0.0155771	-0.00938469	-0.0940608
GGAGCAACAGTTCCCT_1	0.276207	-0.23731	0.111342	-0.206231	0.0165526	-0.034621	-0.0746995
GGATGTTAGCCAGAAC_1	0.0322309	-0.0285086	0.0639215	0.0515543	-0.0048998	-0.00720197	0.00913137
GGATGTTAGCCAGTAG_1	0.111252	-0.0578277	-0.306482	-0.225085	0.0646125	-0.0900389	-0.173675
GGATGTTCAAGCGAGT_1	0.230007	0.943192	-0.276364	0.0765871	-0.00629904	-0.0256091	0.0126539
GGATGTTCAATGAAAC_1	-0.206134	-0.130933	-0.0403997	-0.0980845	-0.0133598	-0.0079905	0.0487672
GGATGTTGTAAATGAC_1	-0.44943	0.199568	0.232341	-0.125037	-0.0258963	0.0415697	-0.0303774
GGATGTTGTAACGACG_1	1.27799	0.290919	-0.467368	0.184013	-0.023397	0.0205207	0.176009
GGATGTTGTATTCTCT_1	-0.393117	-0.469929	0.270193	-0.158926	-0.0201673	0.06928	-0.0150973
GGATTACAGTGGAGAA_1	-0.179316	-0.410921	0.00203046	-0.179892	0.00527775	-0.0613836	-0.0230758
GGCAATTAGACTCGGA_1	-0.437608	-0.35376	-0.829364	1.56934	0.00961942	0.168222	0.170452
GGCAATTCAAACCCAT_1	0.316777	0.164649	-0.090178	-0.226402	0.0197151	-0.0124356	-0.0981674
GGCAATTCAATAGCGG_1	0.620046	0.587948	-0.118058	-0.124999	0.0104798	0.0193336	-0.0647904
GGCAATTGTGGCTCCA_1	-0.0859924	-0.565117	-0.793284	1.13773	-0.0187539	0.0322885	0.188864
GGCAATTTCCGAACGC_1	-0.451585	0.206156	0.0609991	-0.153126	0.0165551	0.0251056	-0.0331277
GGCCGATAGCCAGTAG_1	0.490429	1.06689	-0.151533	0.212221	-0.0154572	-0.071661	0.0207978
GGCCGATCACCACCAG_1	0.248857	0.0842524	-0.392254	-0.273533	-0.00130424	-0.0654512	-0.104172
GGCCGATGTATAGTAG_1	-0.326381	-0.606357	0.123423	-0.244295	0.0178767	0.0316009	-0.103886
GGCCGATGTCATATCG_1	-0.343215	0.0571759	0.0859788	-0.283685	-0.00233407	-0.0446494	-0.0853459
GGCGACTCATGAAGTA_1	-0.385363	-0.0782942	0.519601	-0.21187	0.0310731	-0.0367211	-0.0282147
GGCTCGAAGGGATACC_1	-0.144633	-0.0235077	0.653619	-0.213656	-0.0289081	-0.0288697	0.0754228
GGCTCGAAGTGCTGCC_1	-0.133402	-0.156092	0.283328	-0.0715569	-0.0323578	-0.0212307	-0.0246184
GGCTCGACAGGGTATG_1	-0.378043	-0.216348	-0.351101	-0.312402	0.0880508	-0.0656467	-0.229997
GGCTCGACATGGATGG_1	-0.226769	-0.127503	0.466559	-0.215995	-0.0317774	0.0577023	-0.0772878
GGCTCGAGTAGGCTGA_1	-0.0797609	-0.532175	0.369546	-0.212485	-0.0152163	-0.00603356	-0.0566771
GGCTCGAGTGAAGGCT_1	-0.180784	0.213036	0.209245	-0.192378	0.0396855	-0.036664	-0.00343277
GGCTCGATCGCCTGTT_1	0.291182	-0.464273	0.517457	-0.225764	-0.00116402	-0.0371493	0.00639994
GGCTGGTAGCTGTTCA_1	-0.432155	-0.225108	0.0664244	-0.259822	-0.00548573	0.00626161	-0.0781745
GGCTGGTCAGGATCGA_1	-0.46327	1.3599	0.136712	-0.0801533	0.0608226	0.0638445	-0.0387459
GGCTGGTCAGGTCGTC_1	-0.342359	-0.51135	-0.0541269	-0.243887	-0.0189461	0.0299716	-0.055514
GGCTGGTCAGTGACAG_1	0.141912	-0.3537	-0.464218	0.15884	0.0460865	0.0577838	0.0636226
GGCTGGTCATGGTCAT_1	0.319293	0.83824	-0.427981	-0.315199	-0.0377784	-0.0455021	-0.0542953
GGCTGGTCATGGTTGT_1	-0.227019	0.0440904	0.208924	-0.220031	-0.00264015	0.0135638	-0.0504255
GGCTGGTGTGTTGGGA_1	-0.522935	-0.273045	0.0513462	-0.182494	-0.0266702	0.0363117	-0.0428222
GGCTGGTTCGATAGAA_1	-0.0161254	-0.0846799	0.447934	-0.219673	-0.0152349	0.0205587	0.0046292
GGCTGGTTCTTAGCCC_1	0.0535914	-0.546919	0.336992	-0.156434	-0.0110846	-0.050442	0.0572874
GGGAATGAGTTTGCGT_1	0.856991	-0.159647	0.178124	-0.220638	0.0174141	-0.0814643	-0.037111
GGGAATGCATTAGCCA_1	-0.0142235	-0.23034	0.277404	-0.200194	0.0693756	0.041655	0.091271
GGGAATGGTATTAGCC_1	-0.364695	0.514975	0.317902	-0.201629	0.043258	-0.00563413	-0.0229627
GGGAATGGTTGTACAC_1	0.614066	-0.178736	-0.225812	0.259619	0.0158124	0.0405035	0.0402279
GGGAATGTCAAGGTAA_1	0.117672	0.246578	-0.0211786	-0.194988	0.0205699	0.0184453	-0.0554551
GGGAATGTCGGTTAAC_1	0.583496	0.265695	-0.153485	-0.242307	0.150568	-0.113044	-0.263905
GGGACCTAGTCTTGCA_1	0.2675	-0.448731	-0.0714862	-0.233748	0.218347	-0.0636078	-0.222045
GGGACCTCAAATTGCC_1	-0.341579	-0.720835	-0.903492	2.14135	0.0271104	-0.0800649	0.32625
GGGACCTCACCACCAG_1	0.117949	-0.278429	-0.136149	-0.325608	-0.02851	-0.0793317	-0.0734425
GGGACCTTCATAAAGG_1	-0.104132	0.73474	0.0694711	-0.123737	-0.0167851	0.0755928	0.0409281
GGGAGATAGCTCAACT_1	0.965459	0.613352	0.542499	-0.24183	0.00684057	0.0132009	-0.0162857
GGGAGATGTATATGGA_1	-0.157184	2.36002	0.040141	-0.169501	0.0143656	0.016066	-0.0325633
GGGATGACAATCAGAA_1	-0.478297	-0.538852	0.142438	-0.156815	-0.0300769	0.148354	-0.0517208
GGGATGAGTAATTGGA_1	0.541953	-0.0892089	0.140007	-0.14497	0.000784297	-0.0376095	-0.0314635
GGGATGAGTCGGCTCA_1	0.482474	-0.384913	-0.752996	1.78292	-0.0154823	0.0381704	0.126327
GGGATGATCAGTCCCT_1	-0.578741	0.207985	0.3937	-0.163741	0.0123953	-0.0413808	0.00253437
GGGCACTAGATGTCGG_1	0.30951	0.260916	0.138645	-0.097686	-0.00315268	0.0194089	0.110618
GGGCACTCACATCTTT_1	0.178435	0.349785	0.123393	-0.171171	0.0219668	-0.0248493	-0.0191261
GGGCACTGTTCCCTTG_1	0.159608	-0.529861	0.491785	-0.213186	0.00627963	0.0170647	-0.0412138
GGGCATCAGCGCCTTG_1	-0.407966	-0.0971659	-0.331472	-0.275983	-0.0427104	-0.018578	-0.0927235
GGGCATCAGTTAAGTG_1	-0.350529	0.257294	0.356846	-0.156952	-0.00100634	-0.0334957	0.0236296
GGGCATCCAGTAAGCG_1	0.0464109	-0.206767	-0.082668	-0.145022	-0.00725066	0.0323088	-0.00294558
GGGCATCGTCGCGAAA_1	-0.185863	0.125859	0.196729	-0.21912	-0.0146458	-0.0387433	0.000681236
GGGCATCGTTCACCTC_1	-0.309636	0.31168	-0.79402	1.80677	-0.00753351	-0.0128915	0.077877
GGGCATCTCGTCCGTT_1	-0.40313	-0.497056	0.475737	-0.191291	-0.00780796	-0.0377623	-0.0158436
GGGTCTGCAGTAAGCG_1	-0.0412976	1.83109	0.290371	-0.158486	0.00160022	-0.00614944	0.0308957
GGGTCTGCATATACGC_1	-0.454803	-0.268223	0.06821	-0.247956	-0.0636557	0.0290138	-0.0324361
GGGTTGCAGCATCATC_1	-0.345752	0.196066	0.559774	-0.164002	0.00641192	0.0190721	0.0368925
GGGTTGCCATGGTAGG_1	0.396957	0.24919	-0.223415	-0.24676	-0.0588574	-0.0343775	-0.179548
GGGTTGCGTCACTGGC_1	0.252026	-0.0183737	-0.657223	1.20485	0.0455029	0.01411	0.00214754
GGGTTGCTCGCTTGTC_1	0.342517	-0.892534	0.389036	-0.1749	-0.0165202	-0.0450464	0.0241628
GGTATTGTCACCCGAG_1	-0.100395	0.0276485	-0.330259	-0.286028	-0.000459695	-0.0551566	-0.0991848
GGTGAAGAGGTACTCT_1	-0.0844088	0.805414	-0.453319	-0.306639	0.0142174	-0.0698598	-0.157143
GGTGAAGTCCTTGACC_1	-0.440294	-0.532514	0.536392	-0.235267	-0.0340112	-0.037562	-0.0031981
GGTGCGTTCGCGTTTC_1	-0.363505	0.896923	-0.294683	-0.285357	-0.00534042	-0.0815604	-0.0342735
GGTGCGTTCTATCGCC_1	0.297985	0.8124	0.146076	-0.198807	-0.0269255	-0.0813423	-0.03739
GGTGTTAAGGCTCATT_1	1.84666	-0.378996	-0.145226	0.075058	0.044789	0.00146203	0.0204969
GGTGTTACACCTTGTC_1	0.00818266	0.361289	0.110971	-0.139358	-0.0205571	0.031489	-0.00594292
GGTGTTATCGTAGATC_1	-0.238752	0.613759	0.0632379	-0.146631	0.0449468	0.0420854	0.0452058
GTAACGTCAATAGCAA_1	0.183497	-0.703732	-0.157361	-0.234749	0.0377549	0.0937543	-0.0735585
GTAACGTCATAGTAAG_1	-0.121352	-0.4127	0.242341	-0.184192	-0.000135788	0.00823945	-0.0913518
GTAACGTCATGGATGG_1	-0.138297	-0.0343278	0.116574	-0.129461	0.0111344	0.0899799	0.0446526
GTAACGTGTCTCCATC_1	0.242547	1.46071	0.492845	-0.179452	-0.00192975	-0.00198429	-0.0463033
GTAACTGGTAAAGTCA_1	0.421048	-0.0856729	0.155866	-0.195205	-0.0571715	0.0210568	-0.0478052
GTAACTGGTGTATGGG_1	-0.249379	0.267969	-0.278923	-0.212999	0.0308666	-0.0187384	-0.158837
GTACGTAAGTGTACTC_1	0.325066	0.345206	-0.122227	-0.204108	0.0998823	0.013417	-0.112661
GTACTCCAGTTCGCGC_1	1.15445	-0.440475	0.388433	-0.236677	-0.0144568	0.0362397	-0.0146616
GTACTTTAGCACACAG_1	0.927817	1.8208	-0.202074	-0.14302	-0.0123457	-0.066093	-0.0893537
GTACTTTCAGCTGTAT_1	0.112702	-0.300883	0.0955208	-0.0917768	0.0169901	0.0298903	0.00193862
GTAGGCCAGGCCCTTG_1	-0.188852	0.35617	-0.422243	0.151486	0.0644945	-0.0442434	-0.0806098
GTAGGCCGTCTTCAAG_1	-0.532916	0.958252	0.0114247	-0.0867114	0.00254027	-0.0110342	-0.0131443
GTAGGCCTCCCTTGCA_1	0.0409121	-0.380341	-0.136764	-0.324079	-0.0440525	-0.0830788	-0.0551116
GTAGTCAAGAGTACCG_1	-0.093752	0.0027348	-0.0695303	-0.205765	-0.0134903	-0.0118152	-0.0360587
GTAGTCACACGGATAG_1	-0.0870774	-0.769578	0.195789	-0.203926	0.0357835	-0.0334819	-0.0591308
GTAGTCAGTCTTGCGG_1	-0.0895559	-0.564715	-0.168253	0.102674	0.00224963	-0.0598874	0.0910735
GTATCTTCACGAGAGT_1	-0.532891	0.251008	0.163324	-0.195457	0.00672827	0.0542791	-0.0205276
GTATCTTCAGGAATGC_1	0.0183289	0.46877	0.0168408	-0.160022	-0.0242859	-0.0554157	-0.0102536
GTATCTTGTACACCGC_1	-0.194084	0.768948	0.125113	-0.211183	-0.00917866	0.0594485	-0.0948417
GTATCTTGTCTTGTCC_1	0.987551	-0.0907188	-0.516963	0.296963	-0.0133474	-0.0072428	0.174076
GTATCTTGTGGCCCTA_1	0.277519	0.0557377	-0.280923	-0.2833	-0.0477824	-0.0294087	-0.176063
GTATTCTCAATGTAAG_1	-0.363565	-0.395971	0.136417	-0.147081	0.0218832	0.0222919	-0.0792951
GTCAAGTAGTCATGCT_1	-0.121931	-0.478213	-0.640894	1.13566	-0.0575041	0.0690464	0.208326
GTCAAGTCAAGTCTGT_1	-0.124203	-0.596207	-0.888402	1.95168	-0.00584355	-0.0216404	0.209535
GTCAAGTCAGTCGATT_1	-0.169792	-0.489156	0.0458389	-0.211457	-0.0417515	0.0846868	-0.0792408
GTCAAGTCATGAGCGA_1	0.0658968	0.702131	0.231371	-0.0599894	-0.0560985	-0.0482265	0.189043
GTCAAGTGTCTAGCGC_1	-0.394345	0.917626	0.384706	-0.225447	-0.0452276	0.132556	0.0784827
GTCAAGTTCGCATGGC_1	-0.283839	-0.148579	0.440046	-0.198212	-0.00538238	-0.0219546	0.0517289
GTCACAACACAGATTC_1	0.275071	0.674498	0.182591	-0.115057	-0.00886658	0.0775728	0.0372876
GTCACAACATGTAAGA_1	-0.270796	0.933551	0.243618	-0.128306	-0.00726457	-0.00975629	0.0704786
GTCACAATCCTATGTT_1	0.00505643	-0.00459238	0.131507	-0.181249	-0.0249493	-0.0324862	0.0283343
GTCACGGAGCCTATGT_1	-0.000924705	0.0670654	0.0158218	-0.214292	0.0102205	0.041086	-0.0662487
GTCACGGCACAACTGT_1	-0.549289	0.241701	-0.429703	-0.331198	0.00597965	0.00827446	-0.162581
GTCACGGCACCATGTA_1	0.166907	-0.304313	-0.797818	1.15806	0.0854785	-0.0348055	0.0825827
GTCACGGGTCATGCCG_1	-0.296662	-0.260242	-0.946518	1.49553	0.0527629	-0.138219	0.134915
GTCACGGTCGTGGACC_1	1.00861	-0.267382	-0.423835	-0.313713	0.0230229	-0.0407643	-0.130619
GTCACGGTCTCTTGAT_1	0.189497	0.0699721	-0.817982	1.3545	-0.0279359	-0.0182037	0.128695
GTCACGGTCTTTACGT_1	0.684381	0.378289	0.390906	-0.233641	-0.0407391	0.0543844	-0.00664977
GTCATTTCACACTGCG_1	0.224652	0.000292688	0.160858	-0.180269	-0.0153618	0.0036001	-0.13456
GTCATTTCACATTTCT_1	-0.199714	0.204601	-0.188018	-0.21782	0.157185	-0.134011	-0.21946
GTCCTCAAGGACAGCT_1	0.447446	-0.210082	0.109053	-0.159632	-0.0202065	-0.0428571	0.0399863
GTCCTCAGTCCGTCAG_1	0.231583	-0.468451	0.54295	-0.148182	0.0157382	-0.0522067	0.0153032
GTCCTCATCAGTGTTG_1	0.285606	-0.10474	0.113347	-0.17434	-0.027367	0.037998	0.0610961
GTCGGGTTCCCAACGG_1	-0.143183	0.25582	-0.0717438	-0.248255	0.000241886	-0.0109526	-0.0622819
GTCGGGTTCTGTCAAG_1	-0.357764	0.334247	-0.117867	-0.0634963	-0.0305173	-0.0763115	-0.00600179
GTCGTAAAGATGGCGT_1	-0.160465	-0.840617	0.569672	-0.240219	0.014118	0.0848559	-0.0263191
GTCGTAAAGGAATGGA_1	0.768458	-0.255022	0.174199	-0.152882	0.0596908	-0.0689836	0.0159932
GTCGTAAAGTGTTTGC_1	-0.432625	-0.375483	-0.437	-0.331277	-0.0214045	-0.0622223	-0.137829
GTCGTAAGTAACGCGA_1	-0.403592	-0.385438	-0.102209	-0.30797	-0.0248007	-0.0255101	-0.140466
GTCGTAAGTAATCGTC_1	-0.308429	-0.135482	-0.0333007	-0.358685	-0.0413051	-0.0233572	-0.0776169
GTCGTAAGTATAGGTA_1	-0.110156	-0.459666	-0.31061	-0.271995	0.0637076	0.0933468	-0.127933
GTCTCGTAGGAGTAGA_1	-0.324156	-0.494344	0.042337	-0.197522	0.0796494	-0.0153449	-0.112442
GTCTCGTTCGCCAGCA_1	0.0800593	0.547465	0.272138	-0.237866	-0.00164866	0.0566238	0.00177587
GTCTCGTTCGGAAACG_1	0.149736	-0.556912	0.071466	-0.287681	-0.0384918	-0.0408892	-0.0653847
GTCTTCGCACCACGTG_1	-0.541805	0.421319	0.525333	-0.14436	-0.0308315	0.0120954	0.0210604
GTCTTCGGTCGAATCT_1	-0.299321	-0.637821	-0.13851	0.197228	0.0292979	0.00399391	0.0748891
GTGAAGGAGTGGAGAA_1	-0.357215	0.304961	-0.372888	-0.304555	0.0407758	0.0231022	-0.122393
GTGCATAAGTGAAGAG_1	-0.164086	-0.071895	0.212719	-0.177235	-0.00255024	0.0124123	-0.0147311
GTGCATAGTACTTCTT_1	0.172479	-0.632709	0.165867	-0.12722	0.00955243	-0.0159935	-0.0236671
GTGCATAGTCTAGTGT_1	-0.290663	0.631873	-0.226277	-0.215799	0.024729	-0.046437	-0.0224148
GTGCGGTAGCACCGCT_1	0.108654	0.936011	-0.325094	-0.238591	0.103098	-0.0384026	-0.149254
GTGCGGTCAGTTTACG_1	-0.442315	-0.613936	0.333719	-0.250796	0.00138042	-0.00272915	-0.0398206
GTGCGGTGTCTTGATG_1	-0.462016	-0.0352598	0.0371562	-0.00598763	0.0525666	-0.0217981	0.04331
GTGCGGTGTGTAAGTA_1	0.139499	0.511381	0.0509873	-0.103277	-0.0447728	-0.027861	-0.0248603
GTGCGGTTCGCCTGAG_1	-0.567735	0.379869	-0.0517433	-0.152312	0.0436461	-0.000704334	-0.051233
GTGCTTCAGAACTGTA_1	-0.500436	-0.116533	0.179283	-0.194645	-0.0221226	0.116931	-0.0518882
GTGCTTCGTCCGACGT_1	-0.130264	0.143915	0.0550939	-0.0266778	-0.0104337	-0.0397948	0.0914684
GTGCTTCGTTTGTTTC_1	-0.520069	0.310121	-0.00780587	-0.29748	0.0400193	0.0356092	-0.135771
GTGGGTCCAATCTACG_1	-0.21405	-0.375055	-0.0472487	-0.286994	0.0234458	-0.0503983	-0.0918546
GTGGGTCCAATGCCAT_1	-0.232405	-0.588788	-0.455068	-0.337618	-0.00329046	0.0201118	-0.207815
GTGGGTCTCCTCATTA_1	-0.23823	0.275465	-0.342329	-0.30504	-0.00157654	-0.0593209	-0.107832
GTGTGCGAGAAGATTC_1	0.196953	-0.616439	0.0551854	-0.197422	0.0723305	-0.0606751	-0.0104948
GTGTGCGAGAGTAATC_1	-0.345277	-0.141107	-0.2066	0.499202	-0.0480545	0.0620775	0.0291529
GTGTGCGAGTGACATA_1	-0.00387785	-0.890201	0.463622	-0.193838	0.00530815	-0.0359961	0.00628944
GTGTGCGCAGGTGCCT_1	0.171098	0.155456	-0.471471	0.17059	-0.0115634	-0.0606329	0.0352899
GTGTGCGGTGGTTTCA_1	-0.447843	-0.526841	0.378399	-0.161791	0.0134922	-0.0787796	0.00627728
GTGTTAGCAACTTGAC_1	-0.527788	1.27755	-0.143604	-0.0794341	-0.013736	0.0283811	-0.000508408
GTGTTAGGTCAATACC_1	-0.15199	-0.218183	-0.782424	1.43814	0.0154844	0.010233	0.148699
GTGTTAGGTTAAGGGC_1	0.423782	-0.262499	-0.0352605	-0.243588	0.0313028	-0.107446	-0.149888
GTTAAGCAGCCACCTG_1	0.274827	-0.487912	-0.04479	-0.250116	0.0859682	0.000794226	-0.158015
GTTAAGCAGCCACGCT_1	0.417761	-0.000918771	0.252294	-0.221164	0.00725254	-0.0182922	-0.0929805
GTTAAGCAGGACAGAA_1	0.334898	0.041073	0.0558197	-0.154423	-0.0298499	0.0216234	0.0428008
GTTAAGCTCCTTTACA_1	0.34928	-0.211783	-0.732942	0.852719	0.0098478	-0.0121622	0.0874534
GTTACAGAGCGTTCCG_1	0.195556	-0.00915609	0.185555	-0.172854	0.0198563	-0.0586479	-0.0692671
GTTACAGCACTACAGT_1	0.262509	-0.296261	0.376528	-0.168349	0.00655986	-0.0293288	-0.00304826
GTTACAGGTACGACCC_1	0.533991	0.256049	0.0229168	-0.226988	0.0328088	-0.000190431	-0.017312
GTTCATTCAAGCTGGA_1	0.0268987	0.491314	-0.112051	-0.252759	0.0827637	-0.0728479	-0.110111
GTTCATTCACCGGAAA_1	-0.484802	-0.0664967	0.0666166	-0.156493	0.0151803	0.0519313	0.0174888
GTTCATTGTAATCACC_1	0.0236361	0.214655	-0.182023	-0.202208	-0.0654546	0.00166831	-0.0443059
GTTCATTTCACTTCAT_1	-0.0611098	0.24172	0.231911	-0.109339	0.0485327	0.0419294	0.0248111
GTTCGGGCACCGAATT_1	0.0303544	-0.514497	0.16848	-0.132856	-0.0237054	0.0510084	0.172729
GTTCGGGCAGGCTCAC_1	-0.245768	0.109036	-0.481465	-0.338578	0.00362777	-0.0126933	-0.13456
GTTCGGGCATGCTGGC_1	0.0527473	0.426027	-0.0211703	-0.235628	0.0150076	-0.00581782	-0.0807258
GTTCGGGTCCGCGGTA_1	1.21513	-0.356339	-0.983738	1.56152	-0.0432908	0.0297264	0.0935989
GTTCTCGAGATCGATA_1	0.149503	-0.631365	-0.0927174	-0.207658	0.0304763	-0.0457762	-0.0977903
GTTCTCGAGCTAGTGG_1	0.0164827	0.610679	-0.0924414	-0.0746447	-0.0476756	-0.0133336	-0.0290681
GTTCTCGTCGTCTGCT_1	0.513261	-0.530578	-0.0112508	-0.256887	0.128549	0.0272563	0.0215907
TAAACCGCAATCTACG_1	0.710747	-0.413285	-0.74719	1.32356	-0.0485917	0.0240636	0.177632
TAAGAGACAATAAGCA_1	-0.371884	0.278152	-0.0328971	-0.196278	-0.0628711	0.038911	-0.0901632
TAAGAGACACCAGGTC_1	-0.207325	0.0864136	0.135542	-0.0840178	0.0337268	0.0596939	0.0390114
TAAGAGAGTCTGCCAG_1	-0.520908	-0.59719	0.625297	-0.202068	-0.0648505	0.037368	0.0584883
TAAGCGTCACACCGCA_1	-0.596773	0.943956	-0.044471	0.213707	-0.0194142	0.0734714	0.160577
TAAGCGTGTCACCTAA_1	0.0373431	-0.159223	-0.0265829	0.00858109	-0.0164053	-0.0216813	-0.0244416
TAAGCGTGTGGTAACG_1	0.223864	-0.610956	-0.866119	1.43228	0.13496	0.0510009	0.18497
TAAGCGTTCCCAAGAT_1	-0.118061	0.656724	0.148019	-0.143666	-0.00356845	0.00997213	-0.0960152
TAAGCGTTCCTGCCAT_1	0.0841994	-0.248055	0.198553	-0.154033	-0.0335474	0.0790272	-0.0274642
TAAGTGCAGCTTCGCG_1	-0.216569	-0.194041	0.525688	-0.225601	0.0337097	-0.036725	0.00475804
TAAGTGCCAAACGTGG_1	0.12877	0.17882	-0.378884	-0.325889	-0.00476759	0.0546229	-0.15782
TAAGTGCCACGACGAA_1	0.4834	0.612694	-0.239533	0.190841	0.010484	-0.0477997	0.106032
TACACGAAGGATATAC_1	-0.0539145	-0.594909	-0.179496	-0.237758	-0.0496952	0.0356797	-0.0559384
TACACGACATACGCCG_1	0.227399	1.12437	-0.0172412	-0.177054	-0.0433053	0.0257193	0.107912
TACACGATCACTGGGC_1	-0.475317	0.476944	0.103297	-0.159994	-0.0121231	0.00755623	-0.0203041
TACAGTGGTATTAGCC_1	0.340779	0.502245	0.165925	-0.216274	0.0237821	-0.0486063	-0.103642
TACAGTGTCACCCTCA_1	-0.282002	-0.0206339	0.269154	-0.27603	-0.0239311	0.00253153	-0.0800575
TACAGTGTCATTGCGA_1	0.744613	-0.163233	-0.13573	-0.219033	0.0371252	0.117451	-0.101389
TACCTATAGCTCTCGG_1	0.33451	-0.832912	0.15712	-0.112032	-0.0504309	0.0145285	0.0336992
TACCTATCATAGACTC_1	0.00190249	0.669326	0.212576	-0.128679	-0.00494262	0.00986353	-0.0181104
TACCTATCATCGTCGG_1	0.295677	-0.428809	0.0298129	-0.0520509	0.0483643	-0.0223091	0.00857651
TACCTATGTCTCTCTG_1	-0.268128	-0.887476	-0.0593542	-0.224982	0.0183857	0.00243374	-0.0976058
TACCTATTCGCCAGCA_1	-0.162903	-0.689154	0.456255	-0.149925	-0.0213126	0.0356694	0.0178187
TACCTTACAGTAAGAT_1	-0.132154	0.122695	-0.134869	-0.228465	0.0338216	-0.00773125	-0.0857779
TACCTTAGTTAAGGGC_1	-0.300032	-0.251606	0.390581	-0.208803	0.0288609	0.0100133	-0.0742112
TACGGGCAGGAGCGTT_1	0.257048	-0.205032	0.265148	-0.187428	-0.0305914	0.0285156	0.00357648
TACGGGCCATTTGCCC_1	-0.158072	-0.389098	-0.467315	-0.315739	0.00755307	-0.060303	-0.0476254
TACGGGCGTCAAAGAT_1	-0.51136	1.63564	0.333943	-0.112842	-0.0302808	0.106194	0.0953326
TACGGGCGTTGATTGC_1	0.214165	-0.264895	0.0472173	-0.126026	0.0706617	0.00226792	-0.0606002
TACGGGCTCACCCTCA_1	0.487155	-0.431362	0.183461	-0.177353	0.046792	-0.0299533	-0.0670826
TACGGTAAGCGTTCCG_1	-0.076985	0.0430807	-0.412813	-0.320148	-0.0481362	-0.0118977	-0.0707812
TACGGTAGTCAACATC_1	-0.214206	-0.236913	0.0336056	-0.190823	-0.0149516	-0.0033774	-0.0425113
TACTCATCACCTATCC_1	0.0914316	-0.760692	-0.237333	0.0859932	0.0201863	-0.0163994	0.068065
TACTCATCAGGATTGG_1	-0.141364	0.140368	0.252352	-0.18131	0.0555199	-0.0370035	-0.0553566
TACTCATCATTCTCAT_1	-0.0661457	-0.751535	-0.243099	0.0936743	-0.0249359	-0.0216334	0.0720744
TACTCATGTGCACTTA_1	-0.258122	-0.391436	0.193618	-0.225103	-0.0089696	0.0171848	-0.0529242
TACTCGCAGCTATGCT_1	0.179069	-0.10407	0.308144	-0.261145	0.0273876	-0.0414588	0.00561187
TACTCGCAGTTCGCAT_1	0.762025	0.118798	-0.207446	0.242338	-0.0311762	-0.0206972	0.168
TACTCGCGTAGATTAG_1	0.256646	0.516844	0.0831366	-0.165049	-0.00477654	0.0266521	0.0145055
TACTTACAGTGTTTGC_1	-0.104942	-0.68694	-0.0972614	-0.232363	0.00118432	-0.022382	-0.00715403
TACTTACCACACCGCA_1	-0.325352	-0.265931	-0.333126	-0.260536	-0.00709137	-0.005135	-0.0985349
TACTTACCATTATCTC_1	-0.0219703	-0.308182	-0.332861	-0.300592	0.00910038	0.00371591	-0.082135
TACTTACTCACAGGCC_1	0.868992	-0.456693	0.0555146	-0.22905	0.0220862	-0.0440009	-0.03225
TACTTACTCATGCTCC_1	0.612782	-0.0784643	-0.296989	-0.188342	0.00736934	-0.121355	-0.0743021
TACTTACTCTATCCTA_1	0.0413142	-0.390485	0.10951	-0.130188	-0.0508372	0.0465379	0.0436458
TACTTGTAGCAGATCG_1	-0.329807	-0.412177	0.334244	-0.174052	-0.00193618	0.082554	-0.0212886
TACTTGTCACCAGGCT_1	0.109145	-0.0707419	-0.249633	0.558978	0.0285873	0.00526709	0.123619
TACTTGTTCTAGCACA_1	-0.0629695	-0.188203	0.252327	-0.0868747	-0.0324018	0.0229137	-0.0584077
TAGACCAAGACACTAA_1	-0.191461	-0.551875	0.191523	-0.179098	-0.0174134	0.0503121	0.00178942
TAGACCACAACGATCT_1	-0.125904	-0.765371	-0.780101	1.36715	-0.0310673	0.0449378	0.14604
TAGACCACACTTCGAA_1	-0.464416	-0.559317	-0.430754	-0.345489	-0.00861252	-0.0500989	-0.171908
TAGACCAGTAGAGCTG_1	-0.210325	-0.313331	0.245643	-0.117428	-0.0586751	-0.0821988	0.0289424
TAGACCAGTTACGACT_1	0.475542	0.0768771	-0.0473371	-0.2345	0.189338	-0.0609192	-0.151249
TAGAGCTAGATCCTGT_1	0.216175	-0.293182	0.184915	-0.181369	-0.0287037	-0.0221055	-0.0780571
TAGAGCTGTACCGTTA_1	0.841167	0.6518	0.262031	-0.124318	-0.0299243	0.0269928	0.048316
TAGAGCTTCAAACCAC_1	-0.120248	0.589586	-0.164895	0.0667586	-0.0164794	0.0150212	-0.0246173
TAGAGCTTCAATCTCT_1	0.216074	-0.690406	-0.538614	1.34628	-0.0516318	0.0045973	0.226378
TAGAGCTTCATCATTC_1	0.27182	-0.0048094	0.234701	-0.133324	-0.000374737	0.0189997	-0.0388063
TAGAGCTTCATCGATG_1	-0.235585	0.673699	-0.219325	-0.276715	0.0163468	-0.0181659	-0.174164
TAGCCGGCAAGTCTAC_1	-0.456203	-0.108716	-0.0947839	-0.232427	-0.0084248	-0.0617526	-0.0969029
TAGCCGGTCTTGGGTA_1	-0.302467	0.362055	0.242459	-0.208527	-0.00330031	-0.00523412	0.017052
TAGGCATCAGTTTACG_1	-0.237448	0.968579	-0.2858	-0.118268	-0.0770202	0.00965336	0.0742092
TAGGCATGTTAAGGGC_1	-0.355869	-0.183921	-0.218711	-0.308459	-0.060534	-0.049576	-0.138381
TAGTGGTAGTTACGGG_1	-0.467395	-0.020469	-0.199248	-0.180651	-0.0357663	0.020747	-0.0640695
TAGTGGTCAGTCGATT_1	-0.0913828	0.0454126	-0.0992657	-0.30159	-0.0222841	-0.0208249	-0.09276
TAGTGGTGTATGCTTG_1	0.368039	0.239739	0.15147	-0.185594	0.0238579	-0.00958449	-0.000607413
TAGTGGTGTTGATTCG_1	-0.441665	-0.257615	-0.0227464	-0.182376	0.022885	0.0062398	-0.0490292
TAGTTGGCAAGCCGCT_1	0.679197	-0.32559	-0.549934	0.909215	0.00496711	-0.0477991	0.0929737
TAGTTGGGTGTAACGG_1	0.430528	0.4368	0.628711	-0.205211	-0.0399586	0.092986	-0.013653
TATCAGGGTACTTCTT_1	-0.00927282	-0.343997	0.147088	-0.170161	-0.0340474	0.0204487	-0.00224108
TATCTCAAGCTAGTCT_1	-0.0323561	-0.482163	-0.148814	-0.239693	0.00670687	-0.0830303	-0.068474
TATCTCAAGGAGCGAG_1	0.264091	0.0370387	0.105483	-0.199174	0.00278099	0.0081256	-0.0739148
TATCTCAAGGGTGTTG_1	-0.497092	0.741951	0.0490305	-0.205255	-0.00938751	0.0278611	-0.0996692
TATCTCAAGTGGAGAA_1	0.282531	-0.138744	0.053674	-0.211015	-0.0405485	-0.0154963	-0.000468771
TATCTCAGTAGAAAGG_1	0.153132	0.248281	0.186724	-0.12212	0.0106645	-0.0171617	0.00383245
TATCTCAGTGCTGTAT_1	1.15734	0.691421	-0.669322	1.42204	-0.0705401	0.0168431	0.220386
TATCTCAGTTCAGTAC_1	-0.519983	-0.150931	0.300949	-0.159944	-0.039565	0.0105216	0.0011664
TATCTCATCCAGGGCT_1	-0.20538	0.00809049	0.324291	-0.221831	0.000272255	-0.0687354	0.0225899
TATCTCATCCCTCAGT_1	-0.135402	-0.595765	0.234588	0.20833	-0.0136704	0.0390754	0.0637729
TATCTCATCGATAGAA_1	0.0885295	1.82194	-0.214668	-0.231822	0.0478011	0.0104962	-0.0720591
TATTACCCATAGGATA_1	-0.27949	-0.092811	-0.259489	-0.26444	-0.000907932	0.0326133	-0.0884888
TATTACCGTTCGGCAC_1	-0.18964	-0.688505	0.215398	-0.180819	0.00136635	0.0135315	-0.0564244
TATTACCTCTTGTTTG_1	0.117516	0.366568	0.164071	-0.139813	-0.0294747	0.000733925	0.00935761
TCAACGAGTGCTCTTC_1	-0.0750598	-0.579362	0.126675	-0.147743	-0.00965449	-0.00795597	-0.00765435
TCAACGATCAACTCTT_1	0.348428	-0.521081	-0.493612	0.998696	-0.010491	-0.0227134	0.173941
TCAATCTAGACTTGAA_1	0.18172	-0.177415	0.297502	-0.180647	-0.0590617	0.00355942	-0.00801958
TCAATCTCACATCCGG_1	-0.646503	-0.671021	-0.181648	0.237693	0.00485712	-0.0125925	0.0528342
TCAATCTCACTGAAGG_1	-0.426377	-0.782726	-0.807249	1.79554	-0.0251701	-0.0130011	0.298074
TCAATCTCATTCACTT_1	-0.0594766	0.00523761	-0.0249643	-0.226564	-0.00644278	-0.00842368	-0.0319897
TCAATCTGTATGAAAC_1	-0.621657	-0.10526	-0.0730723	-0.193082	0.00951023	0.00685278	-0.0266516
TCACAAGAGGAGCGTT_1	-0.0877561	1.75294	0.447397	-0.199799	-0.047992	0.0783177	0.0471404
TCACAAGAGGTGATTA_1	-0.0869084	-0.327617	0.0395878	-0.20912	-0.0480027	0.01203	-0.0751037
TCACAAGCAATGTAAG_1	0.200235	-0.21394	0.146076	-0.123242	0.0051083	0.00198338	0.0995536
TCACAAGCATTCCTGC_1	0.0492109	-0.293058	-0.156987	-0.305085	0.063594	-0.00316752	-0.132443
TCACAAGGTACAGACG_1	0.863248	0.441524	0.0268702	-0.105956	0.0132396	0.0279225	0.00618576
TCACAAGGTAGCGTAG_1	-0.47383	0.450981	0.494633	-0.169205	-0.00272457	0.0674365	0.0324247
TCACAAGTCTGGTGTA_1	-0.0432696	-0.286691	0.35155	-0.228102	0.0263611	-0.011896	-0.027663
TCACGAACACCAGATT_1	0.0866501	0.441191	0.544326	-0.185076	0.00102556	0.0743765	0.0364774
TCACGAATCGGCTTGG_1	-0.516052	-0.638326	-0.383659	-0.291498	0.0590322	-0.0968718	-0.275225
TCAGATGAGCGCCTCA_1	-0.00899274	0.329406	-0.395817	-0.0424589	0.033305	-0.0313591	-0.0020565
TCAGATGCACCAGATT_1	0.662005	-0.159002	0.268311	-0.0893839	-0.0544161	0.0505136	-0.00518906
TCAGATGGTGCCTGCA_1	-0.394833	-0.1313	0.0265438	-0.0278241	0.0209506	0.0210208	0.129152
TCAGATGGTGCCTGGT_1	-0.284791	0.466997	-0.305005	-0.181646	0.0311395	-0.0936403	-0.116731
TCAGCAAAGACGCACA_1	-0.22471	-0.0987367	0.146769	-0.189551	-0.00340866	-0.0276265	-0.0357894
TCAGCAAAGATGTGGC_1	-0.178331	-0.782968	-0.0392644	-0.200397	0.0253525	-0.0899643	-0.059763
TCAGCAAAGGTGACCA_1	0.329955	-0.0173324	0.0644982	-0.170424	0.00969085	0.0157977	0.0404371
TCAGCAAAGTCAATAG_1	-0.0991814	0.825448	-0.179906	-0.119998	0.0203774	0.0241853	0.0182634
TCAGCAAGTCTAGTCA_1	0.399279	0.175734	0.558589	-0.177651	0.038478	-0.024873	-0.00349486
TCAGCAAGTGTGTGCC_1	-0.107913	0.356307	-0.172507	-0.278803	0.0211802	-0.027744	-0.0721045
TCAGCAATCAAGATCC_1	0.332806	-0.639903	0.258101	-0.158824	0.00709274	-0.00550277	-0.0504608
TCAGCTCAGTATCGAA_1	-0.472588	-0.0572589	-0.467587	-0.335693	0.0260414	0.026364	-0.160221
TCAGCTCAGTCACGCC_1	0.638696	-0.254377	0.197039	-0.19392	-0.0183299	-0.0162999	-0.0567607
TCAGCTCCAGACACTT_1	-0.235574	-0.569975	0.351297	-0.24127	-0.0435809	0.0232748	-0.0791553
TCAGCTCGTCTTGATG_1	0.0907948	-0.201517	-0.84937	1.95573	-0.0162674	0.0359658	0.24934
TCAGCTCGTTATCCGA_1	-0.271122	-0.558337	0.0425164	-0.200431	0.0209348	-0.0380352	-0.036957
TCAGCTCTCATCTGCC_1	0.0135829	-0.0652314	-0.0642798	-0.160648	-0.055671	-0.00136048	0.0129283
TCAGCTCTCGGAGGTA_1	0.19983	-0.370946	0.489062	-0.194074	0.0293238	-0.0343855	-0.0344317
TCAGGTAAGCCCAACC_1	-0.237629	1.32383	0.144385	-0.245856	0.0152608	-0.0127351	-0.0393931
TCAGGTAGTCAGAAGC_1	-0.298347	0.0366495	0.106889	-0.177681	0.00816473	0.0333058	-0.0434014
TCAGGTAGTCCGTTAA_1	-0.279542	-0.365891	-0.0491316	-0.104794	0.00674047	-0.00778739	0.0127567
TCAGGTATCACATGCA_1	0.17497	-0.656865	0.0270405	-0.24101	-0.0227659	-0.0250674	-0.0907165
TCATTACAGAGTAATC_1	0.0357611	0.298971	-0.898455	1.24439	-0.0455997	-0.067384	0.206598
TCATTACCAGCATGAG_1	0.019203	-0.313203	-0.338801	-0.301004	0.0282792	0.0817018	-0.11662
TCATTACCAGTGACAG_1	0.31682	-0.874858	-0.843003	1.74345	0.165305	0.0357303	0.336273
TCATTACGTAACGCGA_1	0.397797	0.87103	-0.117534	-0.128461	0.0436113	-0.00233115	-0.0410447
TCATTACGTTATGTGC_1	-0.0876869	0.336741	0.304896	-0.192006	-0.0249434	0.0434178	-0.0186426
TCATTACTCATCGATG_1	-0.0449447	-0.0780658	-0.183743	-0.175265	0.0351667	0.0219611	-0.0132629
TCATTTGAGATCTGCT_1	0.19741	0.663746	-0.387081	-0.042044	-0.0144188	0.059551	0.0225843
TCATTTGGTCGGCATC_1	-0.317068	0.147861	-0.204764	-0.214206	0.00986087	0.0577201	-0.105862
TCCACACAGAAACCTA_1	0.612564	-1.03797	-0.802796	1.85312	-0.000649558	-0.0761087	0.144516
TCCACACCAAAGCAAT_1	0.381817	1.33881	-0.119169	0.129633	0.032567	-0.0171201	0.147309
TCCACACGTGACCAAG_1	-0.343567	-0.530739	0.353431	-0.233433	-0.0458104	-0.00382195	-0.0637869
TCCACACTCAATAAGG_1	0.103504	-0.489273	0.220926	-0.150717	0.00567111	0.0655851	-0.0471851
TCCACACTCATGCTCC_1	1.14033	-1.10158	-0.173127	-0.17139	0.0293267	-0.0153668	-0.173649
TCCCGATCAATTGCTG_1	0.271175	0.00132517	-0.30832	-0.215618	0.00805182	-0.0352975	-0.0642317
TCCCGATGTGGCGAAT_1	-0.158549	-0.282137	-0.0025858	-0.262005	0.0371754	0.0209652	-0.0405845
TCCCGATTCTCTTGAT_1	-0.555578	-0.385705	0.299901	-0.162823	-0.0169041	-0.0582323	0.0110873
TCGAGGCCATCGGGTC_1	-0.487188	1.66156	-0.236072	-0.120416	0.0344	-0.0225582	0.0102166
TCGAGGCGTTACTGAC_1	-0.217701	-0.0794063	-0.00475186	-0.263808	0.0285464	-0.0526813	-0.131358
TCGAGGCGTTCGAATC_1	1.58039	-0.746342	-0.53846	0.41576	0.0171682	0.0935448	0.178528
TCGAGGCGTTCGTTGA_1	0.632473	-0.0685375	-0.0241943	0.0340475	-0.0472525	-0.0139052	0.0508844
TCGAGGCTCCTGCCAT_1	-0.211493	-0.269239	-0.0789053	-0.21804	0.0654014	-0.0380102	-0.052842
TCGCGAGTCTTAGAGC_1	0.38491	-0.0176809	-0.468481	1.006	-0.0220052	0.0196787	0.233136
TCGCGTTAGCGTTCCG_1	0.358502	-0.0159915	-0.124963	0.215749	-0.0241012	0.0119027	0.0780156
TCGCGTTCACGAGAGT_1	0.0256807	0.547225	0.36802	-0.20259	0.00505244	-0.00135403	-0.0483599
TCGCGTTCAGCTGTGC_1	0.449611	0.545224	0.251934	-0.265174	0.00397547	-0.0297947	-0.11582
TCGCGTTCATCCAACA_1	-0.248687	0.551003	0.221893	-0.140485	0.00313425	-0.032125	0.0296868
TCGGGACAGCAGCGTA_1	-0.10843	-0.209347	-0.11027	-0.220208	0.105039	-0.034289	-0.19101
TCGGGACCAAGTTAAG_1	-0.0125462	-0.902673	0.011062	-0.249076	0.0595568	-0.103715	-0.082435
TCGGGACCACCAGTTA_1	0.142637	-0.249974	-0.460717	0.722538	0.00809043	-0.0346837	0.0608738
TCGGGACTCCTACAGA_1	-0.289499	-0.233995	-0.360481	-0.319345	-0.0220002	-0.0674346	-0.108953
TCGGGACTCGGCGGTT_1	-0.102524	-0.892591	-0.0888073	-0.276487	0.0626461	0.0584994	-0.16746
TCGGGACTCGTCTGAA_1	1.34211	0.174345	0.161385	-0.145178	0.0132986	-0.00809371	-0.0533374
TCGGTAAAGCGTAATA_1	-0.770242	1.73343	0.160189	-0.241933	0.0811547	0.0435393	-0.0397213
TCGGTAACAAAGCAAT_1	-0.143523	0.122634	0.234583	-0.194858	-0.0279445	0.0497793	-0.00452229
TCGGTAACAAGAGGCT_1	-0.062419	-0.440296	-0.069198	-0.196785	0.103532	-0.03964	-0.06239
TCGGTAACAGACTCGC_1	0.540355	-0.424661	0.113166	0.0343598	0.0129533	0.0155559	0.0435402
TCGTACCAGCCCTAAT_1	0.864877	-0.0273514	0.125965	0.0146938	-0.0293176	0.0641272	0.107102
TCGTACCAGGGTATCG_1	0.249793	-0.0790026	0.190659	-0.198771	0.01661	-0.0901605	-0.00836663
TCGTACCGTAGAGCTG_1	0.131977	0.149333	0.115711	-0.187766	0.0139863	-0.0115764	-0.0143799
TCGTACCTCACCTTAT_1	-0.384428	0.378099	-0.289096	-0.215018	-0.018916	-0.0124881	-0.0752012
TCGTACCTCCGTTGTC_1	-0.50812	-0.0710646	-0.348571	-0.152815	0.0260528	-0.0670277	-0.129882
TCGTAGATCATCTGCC_1	0.191038	-0.256393	0.0756272	-0.0918626	-0.0213877	-0.023504	-0.0615897
TCTCATAAGAGGGATA_1	-0.40431	-0.484986	0.177589	-0.174162	0.031548	0.0189529	-0.0578021
TCTCATAAGCCGTCGT_1	0.200003	0.360538	0.200853	-0.162872	0.018953	-0.0596436	-0.00508449
TCTCATAAGGCGCTCT_1	0.182959	-0.614471	0.0399785	-0.259049	0.0356446	-0.0718414	-0.0890304
TCTCATACAGATCTGT_1	-0.413679	-0.572524	0.0663651	-0.19217	-0.0287932	-0.0212914	-0.0487157
TCTCATACATCTCCCA_1	-0.241848	-0.451767	0.210304	-0.248335	0.0146756	-0.0299752	-0.0615633
TCTCATAGTAGTAGTA_1	0.000596781	0.190045	-0.0822771	0.00605824	-0.0118684	0.144217	0.0617315
TCTCATAGTCTAGCCG_1	0.0322801	0.322833	0.131546	-0.146169	-0.0226036	-0.0298753	-0.00517172
TCTCATATCCGCGCAA_1	-0.15459	-0.441781	0.00215333	-0.00730434	0.0307191	-0.0248974	0.00613167
TCTCTAACATCAGTCA_1	-0.0165247	-0.225553	0.0134374	-0.0929895	-0.0547013	0.0466396	0.0570175
TCTCTAATCAGTCCCT_1	0.686138	-0.149534	-0.463835	0.733485	-0.00178694	-0.0281373	0.117592
TCTCTAATCGCCATAA_1	0.0116748	0.184229	0.176521	-0.181472	0.0366803	0.0782144	-0.0621271
TCTGAGAAGGTGTTAA_1	0.306035	-0.541873	0.508973	-0.180413	-0.0132473	0.0391017	0.0430179
TCTGAGACAGCTGGCT_1	-0.136722	-0.559766	0.112424	-0.295365	-0.0302548	-0.0081117	-0.0895243
TCTGAGAGTAACGACG_1	-0.309055	0.104638	0.25411	0.0144209	-0.0190258	0.0476589	0.084055
TCTGAGAGTCACCCAG_1	1.48881	-1.17085	-0.0861005	0.145038	0.00935176	0.00283835	0.142292
TCTGAGATCCCTAATT_1	0.483957	0.0749264	0.0441014	-0.0381943	-0.0150994	0.037883	0.0679828
TCTGGAAAGACATAAC_1	-0.142789	-0.317016	-0.303756	-0.279661	-0.0405178	0.0846292	-0.0301952
TCTTCGGGTTATCACG_1	0.0862628	1.07806	-0.162547	-0.106261	0.0723302	0.00276488	0.0615543
TGAAAGAAGCTATGCT_1	-0.419292	-0.110678	0.273622	-0.0519563	-0.00589537	-0.0216924	0.0175799
TGAAAGAGTCCAACTA_1	-0.325669	-0.349238	-0.319012	-0.337929	0.0282662	-0.0174371	-0.128744
TGAAAGAGTCTGCCAG_1	-0.441942	-0.162767	-0.917592	1.35559	-0.0565844	-0.0695737	0.112575
TGAAAGAGTTCGTTGA_1	-0.157382	0.609333	-0.319615	-0.218835	0.0487368	-0.0586842	-0.18939
TGACAACAGACTCGGA_1	-0.621089	-0.813557	0.269858	-0.0170521	0.0079155	-0.0293085	0.00966422
TGACAACCAATAACGA_1	-0.57189	-0.428191	0.0591574	-0.0734976	-0.0383055	-0.0200431	-0.0345937
TGACAACCAGTCTTCC_1	2.61261	-0.369029	-0.191303	-0.118261	-0.0255045	-0.0422261	0.126122
TGACAACGTACCAGTT_1	-0.423207	-0.116817	0.475488	-0.240861	-0.0252327	0.096294	-0.00328798
TGACAACGTCTTCGTC_1	0.288358	0.192777	0.336469	-0.0949839	0.0262985	-0.0202789	0.0955941
TGACAACTCAAGATCC_1	-0.420509	-0.727129	-0.304186	-0.215974	0.0360358	-0.0342089	-0.131315
TGACTAGAGATGAGAG_1	0.117666	-0.300425	0.116743	-0.127429	-0.0375974	-0.0119716	-0.0431234
TGACTAGAGCAGGCTA_1	-0.164292	1.72925	0.0448841	-0.201615	-0.0163922	-0.00667242	-0.0682435
TGACTAGGTATATCCG_1	-0.0213007	-0.279152	0.244028	-0.179197	-0.0478706	-0.0164087	-0.017377
TGACTAGGTCTCATCC_1	0.129484	-0.72181	0.1473	-0.194577	0.0577024	-0.0219173	0.0193555
TGACTTTGTCAAAGAT_1	-0.208378	0.106263	0.109377	-0.142344	-0.0427391	0.0222395	-0.010985
TGACTTTTCAACACCA_1	-0.624439	-0.208584	0.297224	-0.143737	-0.00691122	0.0110197	0.0209331
TGACTTTTCACTTACT_1	-0.275761	-0.411322	0.191664	-0.135299	-0.0271824	0.000939697	-0.00293028
TGACTTTTCGAGCCCA_1	-0.239329	-0.339854	-0.409292	-0.261195	0.0392658	-0.0331876	-0.269774
TGAGAGGAGTAGGTGC_1	0.261465	-0.273321	0.528601	-0.228488	-0.0375657	0.0124749	-0.07952
TGAGAGGCATCCCACT_1	-0.33336	-0.495343	0.301176	-0.18572	0.0212643	-0.0661691	-0.00366946
TGAGAGGTCGTCCAGG_1	-0.269778	-0.292804	0.0109272	-0.285591	-0.0176928	-0.0231207	-0.0230961
TGAGCATCACCTTGTC_1	-0.246057	-0.408459	-0.197702	-0.268283	-0.0618413	-0.147934	-0.193907
TGAGCATGTACTTAGC_1	-0.495825	0.312208	0.102734	-0.124245	0.00994047	0.000429395	-0.00627337
TGAGCCGAGTATCTCG_1	-0.239206	-0.24377	-0.271197	-0.203017	0.0568809	0.0154876	-0.109334
TGAGCCGGTTCCACGG_1	-0.302453	-0.366801	-0.469785	0.190318	-0.0107285	-0.0119502	0.202731
TGAGCCGGTTCCATGA_1	-0.484202	-0.0253375	0.166821	-0.159188	-0.0519701	0.0485088	-0.0230075
TGAGGGACAGTAAGCG_1	-0.439009	-0.638458	0.0508186	-0.238615	0.00142897	0.0282166	-0.107402
TGATTTCCATATACGC_1	0.412753	0.916175	0.295748	-0.155391	0.00337524	-0.0319037	0.0147062
TGATTTCGTCACCCAG_1	-0.15922	-0.611183	0.16277	-0.301768	0.00673711	-0.0175315	-0.104833
TGATTTCTCATATCGG_1	0.169469	0.0116156	-0.144429	-0.238447	0.100147	-0.0360223	-0.150701
TGCACCTCAATCGAAA_1	-0.285289	0.495166	0.48788	-0.139472	-0.00336392	-0.00229278	-0.0283079
TGCACCTGTCACAAGG_1	-0.246874	-0.62931	-0.39339	0.149855	0.0502325	-0.0910678	-0.0414986
TGCACCTTCTGCCAGG_1	0.246557	0.3887	0.394405	-0.177274	0.0096859	-0.0428833	0.0166907
TGCCAAATCTGCGACG_1	0.163248	-0.751969	-0.351903	0.26301	0.0242936	0.0366142	0.0848968
TGCCAAATCTTAGAGC_1	0.0435497	-0.336807	-0.470663	-0.334492	0.00352575	0.0260301	-0.187345
TGCCCATAGTATTGGA_1	0.479862	-0.375098	-0.7598	1.47264	0.0132482	-0.0277941	0.0952793
TGCCCATCAATGAAAC_1	0.169715	0.0892209	0.322537	-0.210337	0.0349194	0.0464405	-0.0499719
TGCCCATGTGCAGTAG_1	-0.205301	-0.302186	-0.354882	-0.302291	-0.000573199	-0.0627637	-0.106983
TGCCCTAAGCCAGGAT_1	0.144207	-0.291951	0.594044	-0.225452	0.0278344	-0.0119298	0.00577972
TGCCCTACAGCTCGCA_1	0.443245	0.236122	0.0852123	-0.0687081	0.0862942	-0.0373484	0.0621636
TGCCCTAGTGATAAGT_1	0.726277	0.15777	0.121852	-0.150659	-0.000456418	-0.00598875	0.0713768
TGCGCAGCATCCCATC_1	-0.317337	0.306628	-0.374909	-0.330156	-0.0182883	-0.0431518	-0.12982
TGCGCAGGTCCAGTAT_1	0.0124958	0.635771	0.254364	-0.135	-0.0125105	0.0694354	-0.0178729
TGCGCAGTCAAACCGT_1	1.40946	-0.382504	-0.00530332	-0.0220291	-0.0253002	-0.102433	0.0444427
TGCGCAGTCTCGAGTA_1	0.483263	0.0135795	-0.635276	1.35778	0.0503363	0.0142623	0.168021
TGCGGGTGTGACTCAT_1	0.159942	0.119778	-0.34507	-0.120116	-0.00819653	0.0401459	-0.0391018
TGCGGGTGTTCCCTTG_1	-0.397046	0.231454	0.386847	-0.16824	0.0300578	-0.0612237	0.00878751
TGCGTGGAGTGTCCCG_1	0.203576	-0.42225	0.208574	-0.138074	-0.0146366	-0.0231145	-0.0061686
TGCTACCGTCTCATCC_1	-0.160312	-0.127587	0.404653	-0.176656	0.00703504	-0.0361007	-0.0134279
TGCTACCGTTGAGTTC_1	0.0510203	-0.160545	-0.733056	1.52213	-0.033684	0.0347862	0.281205
TGCTGCTGTGTGGCTC_1	0.0443539	-0.0267665	0.161914	-0.200376	-0.0705896	-0.116878	-0.0526057
TGGACGCAGGGCTTCC_1	0.207055	1.71562	-0.104658	-0.209201	-0.0142006	-0.0302062	-0.138002
TGGACGCAGTTAACGA_1	-0.0419319	-0.114286	0.234845	-0.234531	0.000289133	-0.0111291	-0.024078
TGGACGCGTCCTCTTG_1	0.0892966	-0.0425422	0.579625	-0.231779	0.0192863	-0.0298941	-0.00437771
TGGACGCTCAGTCAGT_1	-0.394703	-0.16284	-0.122279	-0.273997	0.0345737	-0.0499002	-0.132769
TGGCCAGGTAGAGTGC_1	0.0293156	0.633865	0.202951	-0.131695	-0.0239444	-0.0188104	-0.00268542
TGGCGCAAGTCACGCC_1	0.206685	0.00618383	0.545283	-0.233589	-0.0236935	-0.0391091	-0.0155376
TGGCGCAGTCAATGTC_1	0.271114	-0.409929	-0.174605	-0.219001	0.0804693	-0.0644762	-0.143769
TGGCGCAGTGCCTGGT_1	0.182941	-0.328965	-0.00783285	-0.250461	0.0629056	-0.0556545	-0.141914
TGGCTGGAGACAAGCC_1	-0.24174	-0.816659	-0.158025	-0.0971671	-0.050435	0.0266233	0.0172312
TGGCTGGAGCCACTAT_1	0.116193	-0.0811169	0.157307	-0.253036	0.0261912	-0.0383353	-0.0699408
TGGCTGGCACATTTCT_1	0.256866	-0.0861701	-0.451443	-0.337563	0.0820336	-0.0317021	-0.117876
TGGGAAGCACCTATCC_1	0.673515	-0.68726	-0.0411035	-0.224615	0.0996911	-0.0391643	-0.20144
TGGGAAGCAGGGTTAG_1	-0.192287	0.11175	0.215011	-0.192408	0.00972016	0.0465869	-0.0188068
TGGGAAGCATATGCTG_1	-0.0187521	-0.483439	-0.069226	-0.177656	0.0209867	0.0198539	-0.102354
TGGGAAGGTCGAAAGC_1	0.0398015	-0.277177	-0.00785055	-0.27629	0.00560218	0.0105395	-0.11818
TGGGAAGGTGTTGAGG_1	-0.193795	0.0837442	-0.430171	-0.323715	0.0905222	0.00724916	-0.13414
TGGGAAGGTTCCTCCA_1	0.0940722	0.310675	0.00138511	-0.0749726	0.0466517	0.0193361	0.0472695
TGGGCGTCAATGACCT_1	0.105052	0.201613	-0.337361	-0.130447	0.0386511	-0.0543228	-0.0586579
TGGGCGTGTACCGGCT_1	0.328561	0.231815	-0.0565132	-0.0084386	0.0570718	-0.0920675	0.063058
TGGGCGTGTGTGACCC_1	-0.23876	0.515141	0.269351	-0.247214	-0.00314407	-0.0508958	-0.0455813
TGGTTAGGTCTTCTCG_1	0.796041	0.283863	0.290202	-0.195908	0.00498792	7.5247e-05	0.012017
TGGTTAGTCAATAAGG_1	1.05507	0.0603564	0.258062	-0.197461	-0.0502614	0.0724422	-0.0440411
TGGTTAGTCGCTTGTC_1	0.269801	0.0475794	-0.683809	1.31794	-0.0113813	-0.0405243	0.189545
TGGTTCCAGAAGGACA_1	-0.00309586	1.04352	0.130273	-0.135311	0.0538646	0.037934	-0.0201518
TGGTTCCAGGCGATAC_1	0.430544	0.188041	0.327752	-0.109894	-0.0126948	0.0162435	-0.0299357
TGGTTCCCATGCATGT_1	0.765284	0.231836	0.00186927	-0.238101	0.0535613	0.0145905	-0.0426777
TGGTTCCGTTGCGTTA_1	-0.152157	-0.0589542	0.0392913	-0.124777	-0.0322851	-0.04843	0.0216383
TGTATTCAGTCGAGTG_1	1.69439	-0.49727	0.175323	-0.114882	0.0198619	0.0776274	0.0939657
TGTATTCGTCTAGCGC_1	0.0625217	-0.927175	-0.710024	1.25593	0.0731761	0.0361803	0.149129
TGTATTCGTCTCATCC_1	0.0686119	0.389686	0.371529	-0.214538	-0.00986297	-0.010233	-0.0217938
TGTATTCTCCACTGGG_1	0.387567	-0.26491	0.147511	-0.0413152	0.00947872	0.0154721	0.0763995
TGTCCCACACGGCCAT_1	-0.18045	0.933688	0.059803	-0.104109	-0.00414701	-0.00545269	0.100861
TGTCCCAGTGACAAAT_1	-0.537168	0.296095	-0.263417	-0.163606	0.0570802	0.0145938	-0.0262153
TGTCCCAGTTGACGTT_1	-0.274591	0.242149	-0.289597	-0.337075	-0.0262734	-0.0234638	-0.110973
TGTGGTAAGAAGATTC_1	0.143042	-0.00454211	0.0963083	-0.232584	-0.0360013	0.0351939	-0.0606721
TGTGGTAAGAATTCCC_1	-0.0542876	0.611767	0.252523	-0.184397	0.00773632	0.0519864	-0.0285015
TGTGGTACACTAGTAC_1	0.666838	0.257166	0.276372	-0.124938	-0.0514439	-0.00281245	-0.0340355
TGTGGTACAGCCTTGG_1	0.178519	-0.752508	-0.575662	0.885288	0.00618432	-0.0315039	0.111965
TGTGGTAGTAAATACG_1	-0.000217485	-0.0540389	-0.261863	-0.266652	0.0496577	-0.005651	-0.0681791
TGTGGTAGTTAGTGGG_1	-0.603873	-0.502787	0.163602	-0.27161	-0.0373758	-0.0137751	-0.143283
TGTGGTATCCAAACAC_1	0.486146	0.302468	0.105565	-0.0770636	-0.0298136	-0.0164947	0.0975165
TGTGTTTAGCGACGTA_1	0.161941	-0.184551	0.427565	-0.164181	-0.0556905	-0.0200894	0.0209305
TGTTCCGCACACATGT_1	-0.134367	-0.410001	0.164204	-0.172962	0.00583886	-0.084272	-0.0400373
TGTTCCGCACGTAAGG_1	-0.0129928	1.11642	0.397348	-0.240683	0.0062345	-0.0413768	-0.0443205
TGTTCCGGTCAAACTC_1	0.299353	0.42333	-0.197721	0.138671	-0.0727732	0.0221253	0.023792
TTAACTCAGGCGACAT_1	-0.48509	-0.223733	0.0132088	0.0297637	0.0254663	0.00138406	-0.00699293
TTAACTCTCAGCTCTC_1	0.485687	-0.462024	-0.265021	0.794326	-0.0150513	-0.0336908	0.142287
TTAGGACAGCCTCGTG_1	-0.0940572	-0.673551	0.343646	-0.197585	0.0541695	-0.0349825	-0.0600163
TTAGGACTCCATGCTC_1	0.284627	-0.590245	-0.129081	-0.239345	0.0458708	0.0113142	-0.182439
TTAGGACTCTGTACGA_1	-0.396363	-0.755229	-0.163342	-0.106076	0.0361826	0.0137166	-0.0537714
TTAGGCAGTGGTAACG_1	-0.221737	0.11414	0.311262	-0.210961	-0.0125225	0.0434151	0.0244556
TTAGGCATCGACAGCC_1	0.646434	-0.290565	-0.171925	-0.0907666	0.00646763	0.00127415	-0.0297274
TTAGTTCCAGGCTCAC_1	-0.0437349	-0.252647	0.363752	-0.074918	-0.000717719	0.00290414	-0.0517331
TTAGTTCCATGGGAAC_1	0.0254143	-0.489384	-0.22646	0.092687	0.0612696	0.0199244	0.0907501
TTAGTTCGTCATGCAT_1	0.0188266	-0.63273	0.505338	-0.237349	-0.0248654	-0.0601639	-0.0440331
TTAGTTCGTGAGGCTA_1	-0.348959	-0.054742	0.17028	-0.0400028	-0.00399414	0.0166178	0.0620106
TTAGTTCGTTCAGCGC_1	-0.211574	-0.234221	-0.240811	-0.28926	0.0163892	0.0668475	-0.0627558
TTAGTTCTCGGAAATA_1	-0.0845887	0.132662	0.16508	-0.183607	-0.0437786	0.0206389	0.0522066
TTATGCTAGATGGGTC_1	-0.0518601	-0.201414	0.494983	-0.200083	-0.0156838	-0.0523492	-0.0306079
TTATGCTCACATTCGA_1	0.928797	0.120521	0.104653	-0.127131	0.0373204	0.0597091	-0.035057
TTCCCAGCATTCTTAC_1	0.745359	0.429409	0.307685	-0.148348	-0.0741389	0.0474511	0.0584598
TTCGAAGGTACCTACA_1	-0.244548	-0.630947	0.187941	-0.172175	0.00528551	-0.045213	-0.0689126
TTCGAAGGTTCAGCGC_1	-0.0686433	0.120185	-0.398453	-0.269895	0.0988542	-0.0268916	-0.125503
TTCGGTCAGAAGGTTT_1	-0.687085	0.304437	0.0647629	-0.157855	0.0390446	0.152136	-0.0556545
TTCGGTCAGCCTATGT_1	0.346905	0.0828243	0.383004	-0.1693	0.0422885	0.0499768	-0.048853
TTCGGTCAGCGGATCA_1	-0.154388	-0.167477	0.274855	-0.190066	0.0213285	-0.0512941	-0.0437256
TTCGGTCCAGGAATCG_1	0.311657	-0.135075	-0.0441036	-0.268313	0.0192206	-0.0371388	-0.00278717
TTCTACAAGGACACCA_1	-0.131355	-0.353841	-0.047074	-0.295577	0.0660755	-0.100877	-0.139127
TTCTACACAAGTCATC_1	0.177388	-0.742351	0.282599	-0.19683	-0.0126752	0.0403898	0.0782066
TTCTACACAATAACGA_1	-0.103397	0.00311879	-0.354881	-0.287771	0.0150055	0.0378468	-0.0748596
TTCTACAGTGCGAAAC_1	0.881188	0.617827	-0.14435	0.147123	-0.00336023	0.0916534	0.0654073
TTCTACAGTGGGTCAA_1	-0.357241	-0.454829	-0.0817061	-0.268835	0.00115281	-0.0501792	-0.10506
TTCTACAGTTCAACCA_1	-0.513229	0.576797	0.0623382	-0.0851694	-0.0624128	-0.0462574	-0.0316385
TTCTCAACATCGATTG_1	-0.0198174	-0.346108	0.124235	-0.179734	0.00670634	-0.017074	-0.0683162
TTCTCAACATCTCGCT_1	0.452561	-0.715763	-0.482193	0.682549	-0.0559619	-0.0757253	0.174758
TTCTCCTGTCCGTTAA_1	-0.328531	-0.0560345	-0.153542	-0.267535	-0.0438123	-0.0289274	-0.0923035
TTCTCCTTCTTGTCAT_1	1.56029	-0.0611696	-0.0827052	-0.174365	0.0172778	0.0411734	0.0943259
TTCTTAGCAAGGGTCA_1	-0.394344	-0.241913	0.160637	-0.183575	0.0463835	0.0672148	-0.0943925
TTCTTAGTCTGTGCAA_1	0.352247	-0.115585	-0.0696185	-0.0387886	0.0375576	-0.0185053	-0.0297095
TTGAACGAGCCGATTT_1	0.0229927	0.114255	-0.0542867	-0.269716	0.0454138	-0.060134	-0.149674
TTGAACGTCTCTTATG_1	-0.0481707	-0.0519146	-0.241882	-0.24915	-0.0233632	-0.0852758	-0.113017
TTGACTTAGAAGGACA_1	-0.269041	-0.0376539	0.109912	-0.157341	0.0388748	-0.0346441	-0.0632944
TTGACTTAGTCGTTTG_1	0.396653	0.0474421	-0.0233804	-0.135611	-0.000497893	0.0644863	0.0566712
TTGACTTCACGGCCAT_1	-0.0801005	-0.234998	-0.883296	2.14384	0.0238242	0.0181452	0.290473
TTGACTTCACGTTGGC_1	0.306661	0.149536	-0.368887	-0.309806	-0.0594787	-0.0928017	-0.12949
TTGACTTTCCCGGATG_1	-0.0671275	-0.503783	-0.507095	-0.316851	0.0333109	0.00620111	-0.123902
TTGACTTTCGGATGGA_1	0.101884	1.43064	0.15615	-0.174214	-0.0123383	0.0699008	-0.0380546
TTGACTTTCTAACTGG_1	0.330084	-0.174648	0.284311	-0.199871	0.035066	0.0418326	-0.0201795
TTGCCGTGTGAGCGAT_1	-0.39777	-0.581859	0.251897	-0.174498	-0.0529761	0.0151492	-0.0205205
TTGCCGTGTGGTCCGT_1	-0.394955	0.206666	-0.301017	-0.270809	-0.0240762	0.00895598	-0.0273581
TTGCGTCAGGGATCTG_1	-0.121332	0.330396	-0.748803	1.02222	-0.0299133	0.000807408	0.0956262
TTGGCAACACCAGGTC_1	-0.0190915	-0.00279367	0.0036317	-0.213446	0.0552788	0.141206	-0.0534979
TTGGCAAGTACAGTGG_1	-0.0277311	-0.546817	0.148832	-0.196273	-0.0369558	0.0144931	-0.0510859
TTGGCAAGTGCAGTAG_1	-0.00865173	0.146215	-0.158895	-0.258	0.0373123	-0.0735942	-0.0327037
TTGTAGGGTACCGTAT_1	-0.292405	1.5082	0.265691	-0.168846	0.00345031	0.0936751	0.026626
TTTACTGCAAAGCGGT_1	1.28107	0.907214	0.0883783	-0.190063	0.013634	0.0224538	0.000171665
TTTATGCCATGAGCGA_1	-0.377272	-0.34129	-0.383773	-0.345144	-0.0225517	-0.0438523	-0.142087
TTTATGCTCATTATCC_1	-0.208525	0.114065	0.35618	-0.232465	-0.0101531	-0.0072041	-0.0292317
TTTCCTCAGTGCAAGC_1	-0.536536	-0.159613	0.114849	-0.066814	0.00533945	-0.0248021	-0.062009
TTTCCTCCACCACGTG_1	-0.745857	-0.735497	0.194362	-0.149131	0.0344949	-0.0458293	0.0166642
TTTCCTCCACTAAGTC_1	-0.42574	-0.347645	-0.459199	-0.325422	0.0567994	-0.0318184	-0.11523
TTTCCTCGTGCTGTAT_1	-0.561452	0.272292	0.250553	-0.154341	-0.00141424	0.00539197	-0.0302127
TTTCCTCTCCGCTGTT_1	-0.158386	0.10202	-0.256423	0.0767344	0.0110841	0.00371872	0.0180631
TTTCCTCTCGTAGATC_1	-0.115729	-0.197213	-0.0443039	0.0643506	-0.0522515	0.0112529	0.00718255
TTTGCGCCAAGTAATG_1	-0.288875	0.351624	0.26771	-0.160937	0.0103364	-0.117972	-0.0116403
TTTGCGCGTCTGCGGT_1	-0.171356	0.344599	0.0332164	-0.3236	0.0498018	-0.0371915	-0.135453
TTTGCGCTCATCACCC_1	-0.319183	-0.665006	0.051359	-0.0768549	0.0129158	0.0337634	0.0518391
TTTGCGCTCTTTACGT_1	-0.0783491	0.285656	0.254639	-0.10845	-0.00813285	-0.0170591	0.0404587
TTTGGTTAGACCTAGG_1	-0.114071	0.238187	-0.640918	1.16906	0.0590002	-0.0199947	0.127504
TTTGTCAAGTAGCGGT_1	1.05135	-0.254863	-0.225575	-0.311166	0.0172217	0.00334682	-0.0865049
TTTGTCAAGTGAAGTT_1	-0.166048	0.991604	0.141531	-0.113159	0.0119746	0.0497781	0.0435822
TTTGTCAAGTTTGCGT_1	0.155112	0.133176	0.0263471	-0.0919578	0.0161277	-0.0380948	-0.0116259
TTTGTCACATTCGACA_1	-0.568427	-0.19896	0.152362	-0.139445	0.0241513	-0.0488777	-0.0396723
AAACCTGAGAATTGTG_2	-0.684588	-0.311041	-0.448911	0.153404	0.0508378	0.0474811	0.0786465
AAACCTGCATCACCCT_2	0.113073	-0.53445	0.254891	-0.170698	0.0105879	-0.0803017	-0.0567001
AAACCTGCATGAAGTA_2	-0.224035	-0.569322	0.00562713	-0.085095	0.0273923	-0.000689432	0.0324163
AAACCTGGTAATCACC_2	1.88	-0.368052	-0.633444	0.527111	-0.00468756	0.113227	0.0826081
AAACCTGTCCCAGGTG_2	-0.0351324	-0.179049	0.217181	-0.18352	-0.0201707	-0.0366024	0.0295175
AAACGGGAGTCATCCA_2	-0.0432616	-0.281249	-0.901909	1.2941	0.0640486	-0.135077	0.128075
AAAGATGAGCAGATCG_2	-0.608906	-0.559016	0.247421	-0.131922	0.0213704	-0.0258349	0.0510063
AAAGATGCAAAGGCGT_2	0.149496	-0.408801	0.158564	-0.188003	-0.0205651	-0.00848366	-0.0488376
AAAGATGCAGGTGCCT_2	-0.17999	0.349539	-0.602933	0.546754	0.0179702	-0.0860313	0.116079
AAAGATGGTATTCTCT_2	0.37313	0.196067	-0.37726	0.225266	0.0492346	0.0442842	0.113696
AAAGATGTCTTCGGTC_2	0.21427	0.864362	0.0869065	-0.128827	-0.0307179	0.0250052	0.00451477
AAAGCAAGTATAGTAG_2	0.0660219	-0.60154	0.0343799	-0.0357257	-0.0153076	0.0563887	0.018381
AAAGTAGAGATCGATA_2	-0.423215	-0.353941	0.114897	-0.17086	-0.0591177	-0.0512771	-0.047711
AAAGTAGCAAGACGTG_2	-0.67971	-0.839712	0.191341	-0.262816	-0.0076054	0.0342539	-0.135371
AAAGTAGCAATCAGAA_2	0.97557	-0.512036	0.0562789	-0.131289	0.0343636	-0.000653565	0.025734
AAAGTAGCAGGCGATA_2	-0.261311	0.0168083	0.0572607	-0.197775	0.00208029	-0.0468374	-0.00148556
AAAGTAGCATGGTCAT_2	0.791396	-0.467176	-0.393617	0.156785	0.0569142	0.0376897	-0.0345105
AAAGTAGTCTAGCACA_2	-0.590621	-0.584889	0.146004	-0.140897	0.00659191	-0.00902385	-0.00480886
AAATGCCAGGATTCGG_2	-0.100064	-0.660283	-0.0059996	-0.0454413	0.0466923	-0.0159376	0.0111524
AAATGCCAGTATTGGA_2	-0.112313	-0.282922	0.286861	-0.179757	0.0247957	0.0606031	0.028094
AAATGCCGTACTCAAC_2	0.528749	0.65494	-0.638648	0.484082	-0.0347856	0.0024872	0.214836
AAATGCCGTTATCGGT_2	-0.404606	0.84188	0.0786541	-0.108625	-0.000108795	0.0332236	0.0570211
AAATGCCTCAGTTAGC_2	1.00806	-0.0638438	0.0039876	-0.143116	0.00777399	0.0306637	-0.00757763
AACACGTCAAGCGAGT_2	-0.186752	-0.378894	0.174002	-0.393327	-0.0587368	-0.0136678	-0.161632
AACACGTCACGTCAGC_2	0.282072	-0.666367	-0.409049	0.283227	-0.0182516	0.0410723	0.0422917
AACACGTGTATCTGCA_2	-0.347183	0.626207	0.100617	-0.150044	0.0310006	-0.0564129	-0.0525565
AACACGTTCTTAGAGC_2	0.0664175	0.187124	0.308911	-0.101183	-0.029877	0.100124	0.0435457
AACCATGAGGAATCGC_2	-0.368232	-0.4289	0.13122	-0.116422	-0.0150823	0.100868	0.0136413
AACCATGAGGACACCA_2	0.344333	0.767351	0.129955	-0.0842491	-0.0340014	-0.0483941	0.0349448
AACCGCGAGACAAGCC_2	0.625445	-0.545073	-0.0638954	-0.221528	0.270792	-0.0907301	-0.239748
AACCGCGAGTTAAGTG_2	0.0857196	1.35912	0.273975	-0.255497	0.00232621	0.0449779	-0.114499
AACCGCGCAGGGATTG_2	-0.346056	-0.631657	-0.00242097	-0.185134	-0.0473307	0.0312573	-0.0434968
AACCGCGTCCTGCTTG_2	-0.435978	-0.262851	-0.569236	0.433384	-0.00408493	-0.0939707	0.117071
AACCGCGTCCTTGCCA_2	-0.0409779	-0.143595	0.132417	-0.216844	-0.0396153	-0.0534503	-0.107512
AACGTTGCAAGTTAAG_2	-0.22057	1.48145	0.0941176	-0.199875	0.0330957	0.0047737	-0.134371
AACTCAGGTACGAAAT_2	0.00711125	-0.0206209	0.245022	-0.153901	-0.0421747	0.0762266	0.0711574
AACTCAGTCAAGCCTA_2	-0.255496	-0.310651	0.0144575	-0.0136635	-0.012353	-0.107853	0.0793263
AACTCAGTCTTGTTTG_2	-0.0420952	0.595385	-0.0447926	0.0519699	-0.031351	-0.0382459	0.0840394
AACTCCCGTTTGCATG_2	-0.277072	-0.767432	0.140381	-0.195772	5.66367e-05	-0.00307305	-0.0167547
AACTCCCTCGAGAGCA_2	-0.198064	-0.539896	0.0886135	-0.388625	0.0178762	-0.00442193	-0.219563
AACTCTTAGCTGCCCA_2	-0.605892	-0.472604	-0.10103	-0.260799	0.329238	-0.136282	-0.387008
AACTCTTAGGAGTTTA_2	-0.216651	-0.473562	0.11019	-0.128642	-0.00706842	-0.0398681	-0.0622225
AACTCTTAGGGAGTAA_2	-0.347132	0.428103	0.0885966	-0.0877574	-0.00943932	0.0506478	0.00842259
AACTCTTCAAATACAG_2	-0.365765	0.158944	-0.488354	0.418957	0.0235354	-0.160836	0.22128
AACTCTTCAAGAAGAG_2	2.1252	0.270182	0.0753926	-0.130146	-0.00232515	-0.00536373	0.023017
AACTCTTTCCGTTGTC_2	-0.509991	0.06736	0.103548	-0.170792	-0.0177673	-0.0725267	-0.0155872
AACTGGTAGAATCTCC_2	-0.260041	-0.262936	0.271462	-0.193168	0.0280126	0.0087555	-0.0246113
AACTGGTAGGTGCTAG_2	1.22124	0.657651	-0.114556	-0.184207	-0.0323833	-0.0390008	0.0355333
AACTGGTCATGCCACG_2	-0.450199	-0.586729	-0.820271	1.81997	0.0372127	-0.0665627	0.168234
AACTGGTCATTAACCG_2	0.321431	0.539389	0.131276	-0.113317	-0.0276656	-0.00689244	0.00566579
AACTGGTGTCGAATCT_2	0.19998	-0.723804	0.353307	-0.142676	0.0395027	-0.00973088	-0.00818983
AACTGGTGTGGGTCAA_2	0.0819468	-0.578877	-0.679473	0.642058	0.021245	0.0742935	0.0829668
AACTGGTTCCGTCATC_2	-0.27059	0.0606459	0.134041	-0.171921	0.00983609	0.0460372	0.00590389
AACTTTCCAAAGGAAG_2	0.170438	0.374506	-0.912122	1.12444	-0.00021198	-0.00829752	0.188279
AACTTTCTCAAACCAC_2	0.0555623	0.121352	0.108476	-0.195244	0.0071138	-0.0835433	0.00488115
AACTTTCTCCGTACAA_2	0.101884	0.189458	-0.118752	-0.0634037	-0.0429107	-0.00643726	-0.0081483
AACTTTCTCGATCCCT_2	0.689551	-0.128748	-0.145827	0.0254508	0.0573394	-0.0630525	0.0345196
AAGACCTAGAACAACT_2	0.549945	-0.758468	0.103574	-0.204624	0.0300271	-0.0766896	-0.024761
AAGACCTAGTGTTAGA_2	-0.339011	-0.834165	0.0817396	-0.127313	-0.0181631	0.0392974	0.00542711
AAGACCTTCGAATGGG_2	0.0323794	-0.443649	0.208246	-0.250209	0.0130133	-0.0449649	-0.129385
AAGCCGCAGGCATTGG_2	0.116372	-0.0239616	0.182839	-0.274075	0.00854203	-0.0549934	-0.028518
AAGCCGCCACGGCGTT_2	0.16064	0.246939	0.00173115	-0.0477775	-0.058952	-0.0229226	0.113772
AAGGAGCAGAGCTTCT_2	0.120343	-0.667204	0.260687	-0.249905	0.0812265	-0.0368637	-0.0373072
AAGGAGCCAATCGGTT_2	-0.31799	-0.276178	0.185409	-0.0567653	0.0331732	-0.0117074	-0.0531269
AAGGAGCGTCATATCG_2	0.271349	-0.354896	0.0948551	-0.184972	-0.00395457	-0.00148782	-0.0353605
AAGGAGCGTGAGTGAC_2	0.594454	1.78616	0.0958291	-0.205038	-0.010816	0.00827053	-0.00462659
AAGGAGCGTGGACGAT_2	-0.208035	0.502462	-0.311396	0.0733344	0.0313626	0.100642	0.0144448
AAGGCAGAGACAAGCC_2	-0.473834	-0.516204	-0.273579	-0.328484	-0.0208923	-0.047948	-0.291367
AAGGCAGAGACCTAGG_2	-0.308895	-0.520335	0.130327	-0.234828	-0.0207538	-0.0722144	-0.0300517
AAGGCAGAGCTACCTA_2	-0.328545	0.335351	0.123597	-0.125245	-0.0199549	0.113424	-0.0839448
AAGGCAGAGTTGAGTA_2	-0.0978736	0.244615	0.148563	-0.216557	-0.0275271	-0.0316484	-0.0459095
AAGGCAGCATGGATGG_2	-0.514506	0.0838968	-0.00726479	-0.167295	-0.0401283	-0.0589356	0.107071
AAGGCAGGTCAAAGCG_2	0.635325	-0.473505	0.228592	-0.272401	-0.0184738	-0.0374372	-0.0406895
AAGGCAGGTCTCCCTA_2	-0.39557	-0.243015	0.167172	-0.21011	-0.0243825	-0.0833936	-0.0407433
AAGGCAGGTGGTCTCG_2	-0.0757088	0.188468	0.0505002	0.0271579	0.0713484	-0.0332982	0.0303142
AAGGCAGTCCCACTTG_2	-0.448638	0.163477	-0.0280577	-0.0367598	-0.00635806	-0.0783241	0.0548701
AAGGTTCAGGACAGAA_2	-0.456771	-0.499433	0.0957002	-0.0593296	0.00627252	0.00169398	0.0461413
AAGGTTCCACCAGATT_2	-0.183968	0.12813	0.156351	-0.179749	-0.00121268	0.0517515	-0.00249952
AAGGTTCCACGTGAGA_2	-0.432221	0.447975	0.164232	-0.101318	-0.0125132	0.033653	0.00474003
AAGGTTCCACTTACGA_2	-0.543504	0.258995	0.314034	-0.188562	-0.0172805	0.0445191	0.041348
AAGGTTCCATGAAGTA_2	-0.499938	-0.15527	0.311549	-0.216305	-0.00501365	0.0474616	-0.0605302
AAGGTTCGTAAGCACG_2	0.601903	-0.399292	-0.455721	0.621487	0.0191508	-0.0481479	0.173785
AAGTCTGAGCGTTGCC_2	0.785507	0.0342843	0.0852197	-0.0703904	0.0413987	-0.000159686	-0.0394812
AAGTCTGAGTGTCCCG_2	-0.53033	0.642734	0.172137	-0.113413	0.00943101	-0.0140872	0.0825212
AAGTCTGCAATTGCTG_2	-0.453789	0.8364	0.273476	-0.275451	-0.0267129	0.0502625	-0.0470957
AAGTCTGCACCTCGGA_2	-0.386843	-0.485821	-0.141341	0.0505712	-0.0122126	-0.0148426	-0.0204827
AAGTCTGTCCAAAGTC_2	-0.394383	-0.549193	0.126438	-0.185441	0.0164488	-0.0468345	-0.0705768
AATCCAGCACATGTGT_2	0.687442	-0.479894	0.247959	-0.122692	-0.0117266	0.0456795	0.00261889
AATCCAGGTACCGAGA_2	0.42244	2.22148	0.188898	-0.122272	-0.0356569	-0.0119029	0.00999209
AATCGGTAGGTGGGTT_2	0.062194	0.047141	0.230726	-0.298955	0.00947088	-0.00364165	-0.0572313
AATCGGTGTATTACCG_2	-0.29519	-0.368155	0.102036	-0.225062	0.0367431	0.0389466	-0.0555612
AATCGGTTCGGAAACG_2	-0.28286	1.64323	0.187088	-0.125269	0.0225186	0.219678	-0.018326
AATCGGTTCGTAGGAG_2	-0.359106	0.191198	0.132094	-0.164045	-0.0253244	0.126576	-0.105102
ACACCAACAAGACGTG_2	-0.620129	-0.63071	0.0270842	-0.154909	0.0130806	0.00946651	0.0556685
ACACCAAGTACGCTGC_2	0.148081	-0.45701	0.23996	-0.283428	0.0892458	-0.0499394	-0.154932
ACACCCTAGAGTACAT_2	-0.132779	0.330489	-0.41447	0.191326	-0.0243157	0.018434	0.072521
ACACCCTAGCGATGAC_2	0.0438982	-0.610304	-0.47602	0.402628	-0.00189856	0.00629142	0.0491555
ACACCCTAGGCGCTCT_2	-0.517265	-0.633183	0.297651	-0.159706	-0.0724928	-0.0165719	0.0497873
ACACCGGCACGACTCG_2	-0.0488551	0.524976	-0.24482	0.305989	0.0543506	0.0283276	0.0325056
ACACCGGGTACGACCC_2	0.10598	-0.345411	-0.679605	0.585965	0.0147042	-0.0406678	0.143959
ACACCGGGTCCAAGTT_2	0.390127	-0.482763	0.0709257	-0.202487	0.0476605	-0.0578776	-0.0968637
ACACTGAAGATGTTAG_2	0.295598	-0.598223	0.0807126	-0.135916	-0.0570329	-0.0177312	0.00863396
ACACTGAAGCTCCTCT_2	-0.13435	0.0755268	0.382001	-0.185535	0.0660824	-0.0520952	0.0628717
ACACTGAAGGATGTAT_2	-0.384448	-0.409252	0.175389	-0.183183	0.00605102	0.0866124	-0.0328385
ACACTGAAGTGCGTGA_2	-0.329979	-0.271061	-0.150146	0.145971	0.0197012	-0.0267158	0.0733647
ACACTGACAATACGCT_2	0.513725	-0.69897	-0.19875	-0.312381	-0.0455767	0.0389261	-0.180932
ACACTGAGTCAATACC_2	-0.466216	0.167507	0.257566	-0.118034	0.0223304	0.0592411	-0.012277
ACACTGAGTGTGGCTC_2	-0.323242	-0.435837	0.231543	-0.286226	0.0082263	0.0254615	-0.126774
ACACTGATCCTAGAAC_2	-0.696648	-0.621522	0.144139	-0.0596667	0.00446149	0.0558733	0.0617754
ACAGCCGAGGCTAGAC_2	-0.405828	-0.0337006	0.229629	-0.252776	-0.032261	-0.0336973	-0.0933611
ACAGCCGAGTACGATA_2	-0.0777335	-0.641714	0.0561869	-0.168269	0.00449513	-0.030027	0.0457645
ACAGCCGCAGTGAGTG_2	-0.126308	-0.187572	0.228049	-0.250867	0.00562074	-0.023711	-0.0476125
ACAGCCGGTGAAAGAG_2	0.790959	-0.093139	0.0503021	-0.171647	0.0613312	-0.0403717	-0.0738883
ACAGCCGGTGTGAATA_2	-0.505675	0.676918	0.372543	-0.172923	0.0594892	-0.0188875	-0.113148
ACATACGAGAAACCTA_2	-0.069975	-0.417657	0.0936532	-0.193739	-0.0336815	0.0344858	-0.095016
ACATACGAGGCAATTA_2	0.95113	-0.591515	0.107798	-0.159812	-0.0146497	0.0843085	-0.0598635
ACATCAGGTCTCTTAT_2	-0.168958	-0.103015	0.0350711	-0.114855	0.0138229	0.027056	-0.0233462
ACATCAGTCTTGAGGT_2	1.35785	-0.438911	0.113548	-0.157202	-0.00684653	-0.0408439	0.0561307
ACATGGTCATCAGTCA_2	-0.160897	0.0845136	-0.135109	-0.00847215	-0.012788	0.00742197	-0.0211438
ACATGGTCATGGTAGG_2	-0.000367894	0.0371656	0.13491	-0.125636	0.0887511	-0.0110066	-0.00423593
ACATGGTGTAATTGGA_2	0.358796	-0.369919	0.18035	-0.122372	-0.0165134	-0.0599532	-0.00306296
ACATGGTGTTCGCGAC_2	0.208056	-0.0243337	0.373373	-0.172278	-0.0240713	0.017012	0.0259998
ACATGGTTCTTGCAAG_2	0.176723	0.57629	0.0170589	-0.189655	0.0353234	0.0322862	-0.105256
ACCAGTAAGGAGCGTT_2	0.237702	-0.60274	-0.471506	0.547902	0.0066344	-0.0123648	0.0800694
ACCAGTAAGGCGATAC_2	-0.0428119	-0.411462	0.195226	-0.169275	-0.000372762	0.0149799	0.000333483
ACCAGTAAGGTGCAAC_2	0.00765561	-0.0291157	0.233514	-0.240454	-0.0128045	0.0679873	0.000769259
ACCAGTAGTTCCGGCA_2	0.0273445	-0.52534	-0.0634074	0.134211	0.0581875	-0.0744283	0.00166553
ACCCACTAGATATGCA_2	-0.634779	0.0106346	0.00653552	-0.225017	0.107742	-0.0657331	-0.101095
ACCCACTAGATGTGGC_2	-0.087675	-0.364072	-0.457717	0.351384	-0.0286283	-0.0443037	0.150748
ACCCACTCAAAGAATC_2	0.494453	-0.44765	-0.0779058	-0.182515	-0.0327149	-0.0484668	-0.00946464
ACCCACTGTTTAGCTG_2	0.349548	0.333873	0.425532	-0.214704	0.00852977	-0.0249532	0.015915
ACCCACTTCCCTAATT_2	0.322896	0.0572589	0.140927	-0.188292	-0.0528358	0.0824332	-0.0182663
ACCGTAAAGATGCCAG_2	-0.20199	0.208677	0.19367	-0.186772	-0.0158312	0.0554988	-0.0291758
ACCTTTACAACTGCGC_2	-0.25874	0.650582	-0.776142	1.09852	0.000764567	-0.0387551	0.136742
ACCTTTACAGGGTACA_2	-0.34951	-0.396361	0.165104	-0.136179	0.00306565	-0.00363301	-0.0650221
ACCTTTAGTCCGAGTC_2	0.326397	-0.372567	0.18418	-0.171333	0.0484438	-0.0150952	-0.0246078
ACCTTTATCCATGAGT_2	-0.269344	0.446444	0.0669053	-0.119509	0.0248063	-0.00704453	-0.0935195
ACCTTTATCCTAGGGC_2	0.438118	0.960963	-0.024871	-0.161171	-0.031526	0.0806674	0.046162
ACGAGCCAGAAGGTTT_2	1.57812	-0.865745	0.20356	-0.201755	-0.0118916	0.0822801	-0.0257639
ACGAGCCAGATAGCAT_2	-0.406491	-0.505625	0.229484	-0.327127	-6.07659e-05	-0.0596585	-0.113675
ACGAGCCCAGAAGCAC_2	-0.1699	-0.241219	0.100644	-0.143119	-0.03175	-0.0183807	0.00677326
ACGAGGAAGAAGATTC_2	-0.174358	0.12398	0.126401	-0.18795	-0.00504756	0.0662077	-0.0642431
ACGAGGAAGATATACG_2	-0.362845	0.236509	-0.132973	-0.040689	-0.0279696	0.101594	0.015923
ACGAGGACACTTCTGC_2	-0.38809	-0.759481	0.213516	-0.18656	0.0197555	-0.0393742	0.00471306
ACGAGGATCCTATTCA_2	-0.113152	-0.469488	-0.105155	0.140629	0.0325378	0.0704667	0.016098
ACGATACCAGGATCGA_2	1.13136	-0.577695	-0.350934	0.266097	-0.0572378	0.0283914	0.145319
ACGATACTCAGAGCTT_2	-0.70275	-0.834796	0.251641	-0.178268	0.022199	-0.0638402	-0.0108178
ACGATACTCCCTTGTG_2	-0.657433	-0.667724	0.280872	-0.223875	-0.0110473	0.0647058	-0.0247155
ACGATGTCAAGCTGAG_2	-0.0991256	-0.442325	0.233246	-0.164319	0.00724888	-0.019683	-0.0277776
ACGCAGCGTCTCTTAT_2	-0.389544	0.236647	0.152535	-0.229664	-0.0175905	0.0152101	-0.00762304
ACGCAGCGTGGTGTAG_2	-0.461375	1.29114	0.1129	-0.187203	0.0171745	0.015562	0.0147055
ACGCAGCGTGTGACCC_2	-0.397309	0.450486	0.088618	-0.158759	0.046479	0.083181	0.02233
ACGCAGCGTGTTCTTT_2	-0.514269	-0.74628	0.169147	-0.350608	0.0609953	0.00116436	-0.161739
ACGCCAGAGTTGTCGT_2	-0.325713	0.0130896	-0.660297	1.06093	0.00130149	0.030444	0.0746675
ACGCCAGCAATCTGCA_2	0.0220965	-0.0523603	-0.392241	0.0993592	-0.00950779	-0.0487387	0.125331
ACGCCAGCAGGAATCG_2	0.466864	-0.427611	0.228658	-0.111656	0.0130102	-0.0586531	0.0101612
ACGCCAGCATACTACG_2	0.250241	-0.487084	0.144049	-0.242233	0.0669145	-0.0682957	-0.0823174
ACGCCAGTCTGCGACG_2	0.595034	2.00177	0.0215897	-0.170316	0.0656271	-0.0630265	-0.0332521
ACGCCGAAGATCTGCT_2	1.36632	-0.394341	-0.171476	0.06341	0.00322781	0.0275484	0.0944353
ACGCCGAAGCCTTGAT_2	0.327441	-0.473905	-0.23376	0.151786	-0.030777	0.016047	0.00383559
ACGCCGAAGTTAACGA_2	-0.0832619	0.831527	0.242793	-0.294065	-0.0077839	0.00731479	-0.0572168
ACGCCGAGTTATCGGT_2	0.854274	0.933421	0.114017	-0.124723	0.047859	-0.0206275	-0.0528037
ACGCCGATCACCATAG_2	-0.315744	-0.457866	0.117361	-0.384603	0.0343375	-0.0458463	-0.186355
ACGCCGATCGAGGTAG_2	-0.535945	0.954639	0.0480768	-0.0282798	0.0165477	0.0344948	0.0277825
ACGGAGAAGCAACGGT_2	-0.131235	0.0567077	-0.0159674	-0.20549	0.0278972	-0.0156981	-0.075623
ACGGAGACACCGTTGG_2	-0.114799	-0.415549	0.0739604	-0.156458	-0.0618722	0.0481348	-0.010982
ACGGAGACATCACGTA_2	1.26033	-0.0445429	0.182633	-0.292213	-0.024104	-0.0286022	-0.118947
ACGGAGACATTTCACT_2	0.398721	-0.730274	-1.1247	1.65527	-0.0938624	-0.0398822	0.179728
ACGGAGATCTTTAGTC_2	-0.634801	-0.516733	-0.446524	0.34587	0.0236966	0.0598552	0.0639141
ACGGCCAGTCAGATAA_2	-0.435526	-0.516867	0.169584	-0.319428	0.0233587	0.0278028	-0.115193
ACGGCCAGTCTTCTCG_2	-0.0297	-0.43796	0.169505	-0.123045	0.00281932	-0.0476903	0.0142659
ACGGGCTAGATTACCC_2	-0.152112	0.306722	0.287441	-0.160972	-0.0136811	0.0306592	-0.03744
ACGGGCTAGTAACCCT_2	-0.449221	-0.475609	0.24092	-0.162985	-0.00501179	0.0279446	-0.0406136
ACGGGCTGTCAAACTC_2	-0.42352	1.12216	0.120618	-0.235264	-0.00463905	0.0549155	-0.0329403
ACGGGTCAGAGACTAT_2	-0.654114	-0.598034	0.42903	-0.213356	-0.0423562	0.0790582	-0.0482469
ACGGGTCCACACCGAC_2	0.415431	-0.621169	-0.00553576	-0.174834	-0.074713	-0.0525653	0.000409093
ACGGGTCGTGAGGGAG_2	-0.355377	-1.06393	0.20368	-0.227479	0.0428069	-0.0220534	-0.0490478
ACGGGTCTCGACAGCC_2	-0.405441	0.103031	0.0379083	-0.186303	0.00231227	0.0105431	-0.0746615
ACGTCAAGTGGTTTCA_2	-0.564468	0.0849352	0.117585	-0.197495	0.0559923	-0.100372	-0.0381115
ACGTCAATCATCGCTC_2	-0.542325	-0.531901	0.0236345	-0.139413	-0.0661817	0.02869	-0.0963167
ACGTCAATCCAGAAGG_2	-0.658479	-0.0204238	0.137931	-0.183549	0.0292162	0.0390938	-0.0968407
ACTATCTAGCCAACAG_2	-0.604378	1.29746	0.0302615	-0.0961836	0.0369833	-0.120707	0.0171823
ACTATCTCATCCCACT_2	-0.375683	-0.409664	0.220681	-0.179801	-0.00118276	-0.0238177	-0.0177675
ACTATCTGTCGCCATG_2	-0.105445	0.0748707	-0.161419	-0.0604138	-0.0351786	-0.0289256	0.00410549
ACTATCTGTGTATGGG_2	-0.237584	-0.588834	-0.864196	1.30555	-0.00662585	-0.00742614	0.203448
ACTATCTGTTGATTGC_2	-0.150354	-0.171986	-0.322949	0.199118	0.0129451	0.044241	0.10138
ACTATCTTCAACCATG_2	-0.251898	1.69127	0.141741	-0.171584	0.0199943	-0.0415056	-0.0682018
ACTGAACAGGCTATCT_2	0.839099	0.361004	0.17283	-0.165456	-0.0499304	-0.00960632	0.00351453
ACTGAGTTCACGATGT_2	-0.414421	-0.43937	-0.712949	0.955431	-0.0331038	0.0674036	0.14505
ACTGATGCACGCGAAA_2	0.465434	-0.425611	0.197356	-0.216325	0.0151426	-0.0378906	-0.0671873
ACTGATGGTGACAAAT_2	-0.390634	0.858296	0.170026	-0.181504	-0.0318477	0.0568588	-0.140514
ACTGATGTCTCAAACG_2	-0.327377	0.151851	0.156005	-0.175592	-0.0664693	-0.0254289	-0.0404339
ACTGCTCAGCTGAAAT_2	-0.304445	-0.280004	-1.00707	1.54195	-0.00325066	-0.0374396	0.157488
ACTGCTCCACCCAGTG_2	-0.167283	-0.0495363	0.277528	-0.256224	-0.0244411	-0.0091283	-0.0619442
ACTGCTCGTCCGAAGA_2	0.83316	-0.329592	0.276573	-0.210182	-0.0099308	-0.0692198	-0.0605109
ACTGCTCTCGTCCAGG_2	-0.219329	-0.577703	-0.624718	0.938012	-0.0134341	0.0489501	0.123944
ACTGTCCAGTCCCACG_2	-0.71062	0.31574	0.341808	-0.278715	-0.0208756	-0.0374136	-0.0658021
ACTGTCCCATTGGCGC_2	-0.390295	0.0288414	0.0962323	-0.117236	-0.0409383	0.0756924	0.0899136
ACTGTCCGTCTAACGT_2	-0.371904	0.265951	0.204934	-0.197155	0.0676006	0.0255959	-0.114969
ACTTACTGTTCACCTC_2	0.264959	-0.177331	0.193046	-0.175972	-0.0853075	-0.0326556	-0.0196769
ACTTACTGTTGCCTCT_2	0.0201097	-0.0216524	-0.109619	-0.288529	0.00316038	-0.0176685	-0.256819
ACTTACTTCATTGCGA_2	-0.0894035	-0.657121	0.295966	-0.228398	0.0217325	0.117689	-0.0166852
ACTTTCAAGACAGACC_2	2.04315	0.022128	0.324731	-0.169223	-0.101567	0.0206383	0.0763847
ACTTTCAAGGTCATCT_2	0.805015	-0.2571	-0.00650442	-0.101475	-0.0405299	0.0476491	-0.0199752
ACTTTCAGTCTAGCCG_2	-0.506488	-0.237403	0.140826	-0.184032	-0.0100941	0.126924	-0.0329904
ACTTTCAGTCTCCCTA_2	-0.327141	-0.538561	-0.116271	-0.287953	0.03222	0.00378998	-0.156062
ACTTTCAGTCTTGATG_2	-0.00236835	-0.56126	0.199011	-0.268746	0.0578249	-0.00836638	-0.0822113
ACTTTCATCAACACTG_2	-0.380127	2.02501	0.177495	-0.20376	-0.0315175	0.0292291	-0.016078
AGAATAGAGAACTGTA_2	0.345417	0.465968	-0.156483	0.0326318	-0.0203586	0.0183176	0.0246365
AGAATAGAGACTAGGC_2	-0.0746955	1.7139	0.126268	-0.205757	0.0174324	0.00463485	0.0411999
AGAATAGCACGACGAA_2	-0.409139	0.0944113	0.142173	-0.106156	-0.0311126	-0.0716875	0.062436
AGAATAGGTCGGCATC_2	-0.0799896	-0.0479974	-0.719051	1.01211	0.00924064	-0.0950561	0.136481
AGAATAGGTGCACGAA_2	-0.491769	0.0141127	-0.0705547	-0.201458	0.0467406	-0.0760132	-0.0814868
AGAATAGGTGCCTGGT_2	-0.158575	-0.262531	0.37437	-0.179351	0.0576469	-0.0397097	-0.0584894
AGAATAGTCAGGCCCA_2	0.593944	-0.110426	0.0640619	-0.11518	-0.0383593	-0.0689725	0.0561716
AGAATAGTCCACTGGG_2	0.43723	0.71528	0.127112	-0.191926	-0.0272467	0.00126558	-0.0182366
AGACGTTAGACTAAGT_2	-0.190074	-0.660683	0.090624	-0.0908664	-0.0932578	0.0657857	-0.0652828
AGACGTTAGCCAGTTT_2	-0.460878	0.171042	0.275385	-0.26489	-0.0391416	0.0721517	-0.0575738
AGACGTTAGGATTCGG_2	-0.107132	0.287185	0.201376	-0.251388	-0.0452212	-0.0252215	-0.038253
AGACGTTGTGAGGGAG_2	-0.207182	0.348977	0.146531	-0.143846	-0.0121408	0.00275961	0.0194972
AGACGTTTCCACGCAG_2	-0.356015	-0.268287	-0.0817446	-0.122697	-0.0106871	-0.0783382	0.0567096
AGACGTTTCTATCCTA_2	-0.243895	0.686642	0.368237	-0.191012	-0.0169998	-0.0242837	-0.0397259
AGAGCGAAGATCGATA_2	0.599074	0.779558	0.162735	-0.170013	-0.0405471	-0.031122	-0.026214
AGAGCGACAGGAATGC_2	-0.464661	0.064859	0.0171782	-0.163539	-0.0241502	-0.0291351	-0.00648503
AGAGCGACAGTCTTCC_2	0.561795	-0.552788	-0.0989207	-0.0906226	0.0323502	0.0221778	0.0937526
AGAGCGAGTCAACATC_2	0.645339	0.0193415	0.26383	-0.240588	0.0297594	-0.018725	-0.0477858
AGAGCTTAGTAGGTGC_2	-0.257687	0.266358	0.174722	-0.190205	0.0429094	-0.059736	-0.00752997
AGAGCTTCAGGAACGT_2	-0.195907	-0.218286	0.271211	-0.217433	0.0896199	0.0302522	-0.0133484
AGAGCTTGTGGTTTCA_2	-0.481511	-0.167492	0.167129	-0.20989	0.0375368	0.000193703	-0.104458
AGAGTGGCAGTCAGCC_2	0.0887448	1.05937	0.230978	-0.116505	0.0270233	-0.116623	-0.0392707
AGAGTGGGTAGATTAG_2	-0.158277	-0.0162817	0.107823	-0.176022	0.0554871	-0.0371712	-0.0732175
AGATCTGCACCTCGGA_2	-0.040901	-0.201282	-0.201249	-0.0988231	0.00674876	-0.00455452	0.0057042
AGATCTGCATCCGGGT_2	0.0461125	0.579023	0.122264	-0.17726	0.00562948	-0.0141198	-0.0225554
AGATCTGGTCATATGC_2	-0.424299	1.5564	0.142135	-0.158919	0.00125443	0.0930287	0.0363526
AGATCTGTCCGCGGTA_2	0.057516	-0.513384	-0.581752	0.875452	-0.0338814	0.0477025	0.114009
AGATTGCCAGCGATCC_2	0.0954709	-0.0537409	0.282628	-0.165523	0.0187042	-0.0729515	-0.0380684
AGATTGCGTTCAGCGC_2	-0.393866	0.801544	0.15787	-0.103351	-0.0379357	-0.0785414	-0.0608721
AGCAGCCAGTAACCCT_2	0.722736	2.89685	0.250223	-0.131808	-0.0297456	0.101406	-0.0365314
AGCAGCCAGTCAAGCG_2	-0.428001	1.28748	0.296618	-0.149486	-0.0337879	0.0285921	-0.010459
AGCAGCCCAGTAGAGC_2	0.139502	0.0352834	0.134178	-0.142951	0.0316947	-0.071514	-0.050297
AGCAGCCGTATCTGCA_2	-0.464984	0.835996	0.102413	-0.242409	0.0488288	-0.0831119	-0.070325
AGCATACAGAAAGTGG_2	-0.0223707	0.279134	-0.0486333	-0.173087	0.0595792	-0.0159878	-0.0746182
AGCATACCAAGTAATG_2	-0.252922	-0.411056	0.227364	-0.119458	0.0307629	-0.0139857	0.095425
AGCATACCATCCCACT_2	1.13066	1.50978	-0.470877	0.468221	0.0224126	0.108986	0.0608127
AGCATACGTCTCAACA_2	-0.666593	-0.30774	0.244427	-0.156294	-0.0240813	0.0274528	-0.0959265
AGCATACGTTCGGGCT_2	-0.0141042	0.199606	0.161189	-0.143742	0.0215459	0.0684331	-0.0624011
AGCATACGTTGTGGCC_2	-0.518154	1.05931	0.0448703	-0.121004	-0.00958997	0.0116456	-0.0049468
AGCCTAACATCCGTGG_2	-0.190023	0.0243251	0.190236	-0.270338	0.0198682	0.030524	-0.0554633
AGCCTAAGTCGCGTGT_2	0.487898	0.251932	-0.121042	0.184972	-0.00255592	0.0267588	0.0356737
AGCCTAAGTTCAGTAC_2	-0.0731107	-0.482875	-0.0240192	-0.180248	0.0145359	0.0750986	-0.132626
AGCCTAATCGTAGATC_2	-0.55535	0.49375	0.0703176	-0.15242	-0.0239942	-0.0321893	-0.0317349
AGCCTAATCTACGAGT_2	0.849067	0.486496	0.124327	-0.182263	-0.0549234	0.0919682	-0.0377625
AGCGGTCGTGAGGGTT_2	-0.112159	2.31028	0.373363	-0.167675	-0.0672484	0.0600169	-0.0739115
AGCGTATGTCCGAAGA_2	2.31766	0.899753	0.235564	-0.144705	0.00321977	0.147934	-0.0558315
AGCGTATTCTACTTAC_2	-0.617075	-0.830502	0.149025	-0.129154	0.0117386	0.0547218	-0.0440533
AGCGTATTCTAGCACA_2	-0.132534	0.296025	0.15823	-0.157615	0.0434072	0.0539261	0.0327594
AGCGTCGAGTCAATAG_2	0.719783	-0.669644	-0.102443	-0.0416121	0.0325254	0.0177147	0.0827322
AGCGTCGAGTGTACCT_2	0.724675	0.869501	0.207987	-0.175931	-0.0402487	0.0331743	0.0719473
AGCGTCGCAAGCTGGA_2	-0.307139	0.0278015	-0.165372	-0.341742	-0.0240826	-0.0093818	-0.169376
AGCGTCGCATGGGAAC_2	-0.286787	-0.670742	-0.2934	0.517642	0.00754776	-0.0321981	0.0465294
AGCGTCGGTTTGTTTC_2	-0.163177	0.593957	-0.153073	-0.290548	0.0122092	0.0589446	-0.094648
AGCGTCGTCGTTACAG_2	0.0599632	0.293913	-0.00613432	-0.0957317	0.0294514	-0.0128461	-0.102926
AGCTCTCCAGGGATTG_2	1.38119	-0.296665	0.287955	-0.16408	0.0241276	0.0422895	-0.0269167
AGCTCTCTCACTCCTG_2	1.58542	2.70448	0.135246	-0.0843657	-0.0554608	-0.00732875	0.0437939
AGCTCTCTCGAACGGA_2	0.543619	-0.118164	-0.589771	0.467179	-0.0117098	0.0181322	0.0721486
AGCTTGAGTTATGTGC_2	1.15483	0.263073	-0.472175	0.272594	0.00667911	-0.0962142	0.0971869
AGCTTGATCTGGTTCC_2	-0.203875	0.547425	-0.684799	0.808679	0.0126772	-0.0218159	0.0975623
AGGCCGTCACGGATAG_2	0.207745	0.262435	0.180838	-0.223998	0.0865832	0.0646445	-0.0555155
AGGCCGTCAGCTGTAT_2	0.187777	1.05094	0.093681	-0.256702	0.12349	-0.0378206	-0.154337
AGGGAGTAGCCAGGAT_2	-0.264322	-0.729696	0.190977	-0.284509	-0.0389123	0.00522617	-0.00303794
AGGGAGTAGCGTGTCC_2	0.177618	-0.0612154	-0.0491734	-0.0980129	0.0199182	-0.0535164	-0.0192577
AGGGAGTGTGATGCCC_2	-0.280658	0.272417	0.208877	-0.158604	0.0244788	0.0176587	-0.038888
AGGGAGTGTTAAAGAC_2	-0.305354	0.759147	-0.108343	-0.0466293	-0.000240127	0.0131277	-0.0339389
AGGGATGAGAGGTAGA_2	0.409079	-0.28715	0.380441	-0.187141	0.047212	-0.049856	-0.0461284
AGGGATGCATTACGAC_2	-0.0547835	0.0497695	0.230262	-0.18319	-0.0329989	-0.0473792	-0.12391
AGGGATGGTCTCCCTA_2	-0.369874	-0.781731	-0.171132	-0.133862	-0.0123207	-0.0950445	0.0576436
AGGGATGTCAAAGACA_2	-0.111003	-0.233882	0.195677	-0.179196	0.0147535	-0.00328901	-0.0423277
AGGGATGTCAGCTGGC_2	-0.188974	1.03053	-0.00324141	-0.165255	0.0305993	-0.00760529	-0.0068586
AGGGATGTCCGCATCT_2	0.0389311	-0.250038	0.0651964	-0.11286	-0.0103518	0.0277212	0.070076
AGGGATGTCCGTCAAA_2	-0.376068	1.05905	0.156307	-0.222161	-0.0217459	0.0254964	-0.100118
AGGGTGAAGAAACCAT_2	-0.0160408	0.353808	0.177275	-0.128175	-0.0630407	-0.00479229	0.0723333
AGGGTGAGTCAGAATA_2	0.989678	0.592984	0.227436	-0.241478	-0.0585357	-0.0158885	-0.0199359
AGGGTGAGTCCGTGAC_2	1.19133	0.135722	0.0593828	0.036715	0.00588566	0.0683746	0.0767857
AGGGTGATCAGGCCCA_2	0.293691	0.250219	-0.206565	0.0613379	-0.0237503	0.0295238	0.0655099
AGGTCATCAAGTCTGT_2	1.21983	1.02706	0.0579587	-0.119928	-0.0491293	0.0509535	0.0211865
AGGTCATGTAGCCTCG_2	-0.443235	-0.454056	-0.780138	1.20569	-0.0323008	-0.0513721	0.13189
AGGTCATTCGGATGTT_2	-0.120866	-0.394216	0.0613344	-0.18437	-0.0104622	-0.119911	-0.0695579
AGGTCCGAGAAACGAG_2	-0.180899	-0.404697	-0.712347	1.0613	-0.00800579	-0.0603307	0.101572
AGGTCCGAGACGACGT_2	-0.303796	-0.398528	0.100883	-0.0598192	-0.00207121	0.0883465	0.138096
AGGTCCGCACAGACAG_2	-0.391774	0.100828	0.446437	-0.152405	-0.0813565	-0.0285844	0.00252417
AGGTCCGCAGTGACAG_2	0.527295	0.362034	-0.0526625	-0.0978136	-0.0343445	0.0883433	-0.00188852
AGGTCCGCATTACCTT_2	0.911173	0.158782	-0.756028	1.0159	-0.0121587	0.0317735	0.262706
AGGTCCGGTCGCGGTT_2	0.477413	0.318724	-0.0975914	0.167605	0.0294551	-0.0508801	0.053171
AGGTCCGGTGCCTGTG_2	-0.632807	-0.625592	0.230007	-0.197033	-0.0886512	-0.060052	-0.066492
AGGTCCGTCAAGGTAA_2	0.184254	-0.442235	0.178751	-0.14155	-0.0158839	0.0106914	0.0818422
AGTAGTCAGCCTTGAT_2	-0.235731	-0.0773865	-0.370759	0.204326	-0.0394039	0.0512679	0.0864923
AGTAGTCCAATCCAAC_2	-0.275505	-0.378523	0.157363	-0.239845	-0.0244957	0.0285537	-0.0778112
AGTAGTCCACCATGTA_2	0.728451	-0.381815	-0.146671	-0.0207272	-0.0684366	-0.0481182	0.0416663
AGTAGTCGTGTGGTTT_2	-0.104888	0.397052	0.0104746	-0.150781	-0.0223468	0.0629164	0.028651
AGTAGTCTCGCATGGC_2	-0.156219	-0.65217	0.175593	-0.240237	-0.00866435	-0.000867444	-0.0372319
AGTCTTTAGTCCGTAT_2	0.00513141	-0.723429	0.112571	-0.14756	0.0295991	-0.110236	0.0161807
AGTCTTTGTCTAGAGG_2	-0.230227	-0.52322	0.144893	-0.244476	-0.0202987	0.00351795	-0.00807281
AGTCTTTTCTTGCCGT_2	-0.587167	-0.0752118	0.178292	-0.118325	-0.0114605	-0.033283	0.0140635
AGTGAGGAGCCATCGC_2	1.02243	0.547721	-0.0166346	-0.234147	0.0129889	-0.0140474	-0.0915979
AGTGAGGTCAACGGGA_2	0.0649467	-0.614829	-0.144793	0.0176994	0.0193317	-0.0211661	0.190701
AGTGAGGTCTATCCCG_2	-0.0281156	0.126048	0.155297	-0.194892	-0.0544869	0.0149916	0.0382111
AGTGGGAAGGCCATAG_2	0.613091	-0.80682	-0.37943	0.416078	-0.012338	-0.0774149	0.0551179
AGTGGGACATTGGGCC_2	-0.33889	-0.426359	-0.0972225	-0.170773	-0.0355662	0.146405	-0.0644683
AGTGGGAGTGCGAAAC_2	0.258252	-0.805206	-0.999318	1.84399	0.0576883	-0.0378425	0.365242
AGTGGGATCGTTACAG_2	0.101539	0.344259	0.222098	-0.14366	-0.00431186	-0.0104627	0.0111226
AGTGTCAGTCAAACTC_2	0.365387	0.378853	0.181245	-0.303054	-0.0338954	0.0539476	-0.0681379
AGTTGGTGTAGCGTCC_2	-0.525957	0.925789	0.0658418	-0.206678	-0.0418347	0.045434	-0.0666185
AGTTGGTGTTTGTTGG_2	-0.605012	-0.295477	0.23601	-0.166987	0.0240734	-0.0405064	-0.044437
AGTTGGTTCTAACTTC_2	0.564134	-0.145581	-0.0924564	-0.070201	-0.0169027	0.0186136	0.0200336
ATAACGCCAGCATGAG_2	-0.448247	-0.211318	0.163608	-0.176727	0.00716061	-0.0672109	-0.0661279
ATAACGCTCAGTTTGG_2	1.44799	-0.170507	0.203747	-0.11631	0.0177482	-0.0298635	0.0984184
ATAAGAGAGGACAGAA_2	0.33632	-0.0988465	0.228186	-0.295201	-0.00719574	-0.0239871	-0.093372
ATAAGAGAGTGGTAAT_2	0.476038	-0.55084	0.159685	-0.138427	0.0153694	0.0527909	-0.0159283
ATAAGAGAGTGTCCCG_2	-0.539311	0.0054443	-1.00558	1.51482	0.0564043	-0.037048	0.171774
ATAAGAGCACGAGAGT_2	0.828039	0.416197	-0.542862	0.907819	0.0461096	-0.0395917	0.122388
ATAAGAGTCAGAGGTG_2	0.785158	0.0345073	0.369823	-0.225173	-0.00350955	-0.0677436	-0.0976326
ATAAGAGTCATCGGAT_2	1.74562	-0.253253	-0.124084	-0.0059771	-0.0298949	0.100973	0.0719981
ATAAGAGTCGTTTGCC_2	-0.333039	-0.432906	0.0716717	-0.159733	-0.0147616	0.030603	0.000562786
ATAGACCCACATCTTT_2	-0.14608	1.3274	-0.231672	0.00502929	-0.104	0.0285421	0.0172179
ATAGACCGTCATCCCT_2	-0.038867	-0.0338968	0.126755	-0.256697	0.00664787	0.00689283	-0.0435509
ATAGACCTCCCAACGG_2	-0.037827	-0.680092	0.173087	-0.152481	-0.0179179	0.122589	0.00842559
ATAGACCTCCTGCCAT_2	-0.483748	0.259347	0.135654	-0.100222	0.00660187	-0.048193	0.0062121
ATCACGAAGCCAACAG_2	-0.296429	0.821765	0.0585768	-0.160294	0.0822069	0.00193211	-0.0834359
ATCACGACATTTGCTT_2	0.285943	0.794675	0.425503	-0.204888	-0.0278324	-0.0284209	-0.0338568
ATCACGATCAAGAAGT_2	0.0325784	-0.497642	0.136165	-0.213628	-0.0163043	-0.0278363	-0.0392051
ATCACGATCCTATGTT_2	-0.00225801	-0.508611	0.273633	-0.128658	0.0326845	0.00820918	-0.0188329
ATCACGATCGGTTAAC_2	0.732482	0.893175	-0.558244	0.366388	-0.0522121	-0.0484338	0.0996904
ATCATCTAGAAGGTTT_2	-0.056941	0.314118	0.15524	-0.161522	0.0461593	-0.00292959	-0.101749
ATCATCTAGTGAATTG_2	0.32263	-0.458546	0.10582	-0.096864	0.0122475	0.110694	-0.00491037
ATCATCTCAGACGTAG_2	-0.567874	0.201194	0.24669	-0.225575	0.0144276	-0.00191486	-0.0234202
ATCATCTCAGGGAGAG_2	-0.00437726	-0.0063843	-0.112703	-0.0150019	-0.0517329	0.0103353	0.0275225
ATCATCTTCAGAAATG_2	0.0341986	-0.117888	0.198461	-0.172361	-0.0718725	-0.0158984	-0.175496
ATCATGGGTCAGAAGC_2	-0.0821593	0.14208	-0.635929	0.462167	0.0123337	-0.0198046	0.0967115
ATCATGGGTCTGATCA_2	-0.0341851	0.35928	0.148108	-0.0879339	0.033846	0.00165837	0.0341762
ATCATGGGTGAACCTT_2	-0.452705	-0.580487	0.0809366	-0.14472	0.0606323	0.0127936	-0.068715
ATCATGGTCTGCTGTC_2	-0.534982	2.28295	-0.569035	0.442553	0.0138454	-0.0316857	0.108034
ATCCACCCAGCTTAAC_2	-0.274531	-0.556568	-0.876307	1.12304	0.0253769	0.00294287	0.0911044
ATCCACCCATCCGCGA_2	1.93377	-0.385377	0.16974	-0.132425	0.0162308	-0.0529726	0.0226958
ATCCACCTCAATCTCT_2	0.982412	0.312718	-0.564198	0.473334	0.0385703	-0.00728579	0.0797168
ATCCACCTCGATCCCT_2	0.114759	-0.470675	0.127044	-0.239598	-0.063931	-0.0378412	-0.114892
ATCCGAAAGAGTACCG_2	-0.435928	-0.4338	0.231918	-0.237547	-0.0187114	-0.00464971	-0.0182138
ATCCGAACAATCGAAA_2	0.350048	1.84198	0.112111	-0.211722	-0.0352979	0.0410077	-0.0496482
ATCCGAACATATGCTG_2	-0.189953	-0.746964	0.311323	-0.222762	-0.0315877	-0.040861	-0.0286138
ATCCGAAGTCCATGAT_2	0.23974	-0.0204862	0.382324	-0.19513	-0.0382203	0.0764046	0.00376665
ATCCGAAGTTGTACAC_2	-0.0319385	-0.356963	0.247635	-0.259528	0.0344076	0.0323225	-0.0820722
ATCGAGTAGACGCTTT_2	0.509299	-0.739687	0.132617	-0.184786	0.0142145	-0.0321326	-0.0431665
ATCGAGTGTGCAACGA_2	0.53484	0.114885	0.156201	-0.357643	-0.0116295	0.034695	-0.104888
ATCGAGTTCAGTGCAT_2	0.146729	0.168851	0.287664	-0.164951	-0.0019727	-0.0386341	-0.0735486
ATCGAGTTCTTCCTTC_2	0.727862	-0.73123	-0.671654	0.725337	-0.0418727	-0.000870208	0.207993
ATCTACTAGGAGTTGC_2	0.6138	0.697752	-0.042891	-0.179493	0.00414041	0.0559992	-0.0488817
ATCTACTCAATGGTCT_2	-0.494793	0.796077	0.260588	-0.287624	-0.0181799	-0.0294215	-0.0591165
ATCTACTTCTCTGCTG_2	-0.318591	-0.604894	-0.0575799	-0.20228	-0.00574673	0.0062349	0.0322974
ATCTGCCCAATTCCTT_2	-0.679166	0.973738	0.282134	-0.234676	0.0162973	0.0894686	-0.0705622
ATCTGCCGTCATTAGC_2	-0.29153	-0.734774	-0.837618	1.38865	-0.0295998	0.0193747	0.11104
ATCTGCCTCCCTGACT_2	-0.654153	1.82128	0.326136	-0.194062	0.0157464	-0.0257148	-0.0468998
ATGAGGGCATATACGC_2	0.580344	-0.134032	-1.08911	1.55699	0.0183182	-0.0923468	0.150317
ATGAGGGTCAGAAATG_2	1.70714	-0.518421	0.0253014	-0.0272339	0.00201999	-0.0456964	0.0154841
ATGCGATAGGCAGTCA_2	0.251473	-0.631682	-0.816483	1.31918	0.0133824	-0.0699775	0.140777
ATGCGATCACGGACAA_2	0.580431	0.931795	0.0925496	-0.142222	-0.0278462	-0.00830961	-0.0451406
ATGCGATTCGGAAACG_2	-0.541512	0.444906	0.184006	-0.253356	-0.00157131	0.00914114	-0.0265173
ATGCGATTCTGGCGTG_2	1.18022	-0.443819	0.13271	-0.121795	0.0724542	-0.0228945	-0.120135
ATGGGAGAGCACACAG_2	-0.502788	0.666832	0.294219	-0.171151	0.0232148	0.0936275	-0.0360013
ATGGGAGAGGTAGCTG_2	-0.177986	0.602584	-0.0462212	0.0688575	-0.0409664	-0.0184973	0.174636
ATGGGAGAGTACGTAA_2	0.00994297	-0.300281	-0.0240176	-0.0874361	-0.0166695	-0.0160043	-0.0358159
ATGGGAGTCCGGGTGT_2	-0.496423	-0.441314	0.18394	-0.0853696	0.0371827	-0.00622843	0.00313598
ATGTGTGAGTACTTGC_2	-0.421546	1.07531	-0.0792811	-0.221635	0.230691	-0.0871068	-0.232241
ATGTGTGGTAACGCGA_2	-0.082152	-0.487229	0.250253	-0.277491	-0.00649994	0.0100617	-0.0619365
ATTACTCAGTGTCTCA_2	-0.397873	-0.183728	0.0683909	-0.176278	0.0274314	0.0394991	-0.0313164
ATTACTCCACAGTCGC_2	-0.443638	-0.595853	-0.019304	-0.360783	-0.0100019	0.0376714	-0.171682
ATTACTCCAGTATGCT_2	-0.668673	1.00867	0.0599759	-0.241276	0.0427735	0.0669281	-0.0661903
ATTACTCCATTTGCCC_2	-0.663634	0.889965	0.168338	-0.188344	0.00181016	0.0394997	0.0888051
ATTATCCTCTTAGAGC_2	-0.311044	-0.883227	0.179025	-0.231034	-0.0475456	-0.042973	-0.035404
ATTCTACCAGTCCTTC_2	-0.689573	0.376403	0.0159787	-0.214166	0.0326634	0.0293578	-0.100901
ATTCTACTCGTAGATC_2	0.503169	-0.312668	0.23258	-0.138389	0.00629577	-0.0218654	-0.0339974
ATTGGACCAGCATACT_2	-0.533039	0.104448	0.197567	-0.224852	-0.03694	0.0181614	0.0195659
ATTGGACGTTGCGCAC_2	0.2972	-0.35959	0.033386	-0.108253	0.000489476	0.07116	0.0221764
ATTGGACTCAGCTCTC_2	-0.0235446	0.547315	0.313224	-0.202051	-0.0202647	-0.00556556	0.0159498
ATTGGTGAGACACTAA_2	-0.578393	0.324233	0.0697854	-0.0475876	0.00199201	0.011935	0.0271736
ATTGGTGGTCGCGTGT_2	-0.076697	-0.561792	0.135179	-0.200833	0.0742583	0.00946013	0.0172328
ATTGGTGTCGACGGAA_2	0.754422	-0.753322	0.0793295	-0.274761	-0.0534209	-0.0348149	-0.133345
ATTTCTGCAGCATACT_2	-0.470921	0.322636	-0.0447054	-0.0712742	-0.0330089	0.0521047	-0.0326992
ATTTCTGTCTGGAGCC_2	1.34907	-0.202006	-0.517247	0.21575	-0.0138818	-0.0033075	0.154206
CAACCAAAGGTAGCCA_2	0.938785	0.296778	-0.103946	-0.251041	0.146244	-0.0686321	-0.324621
CAACCAAAGTGAAGTT_2	-0.67667	-0.681053	-0.144963	-0.019795	-0.0256065	0.0229978	0.0307978
CAACCAAGTAACGACG_2	0.0131957	-0.372554	-0.685159	0.8111	0.0140934	0.0169802	0.157762
CAACCTCAGCGAAGGG_2	0.515373	0.0487269	0.121734	-0.0790425	-0.021298	0.00486511	-0.00980962
CAACCTCAGTGTTGAA_2	-0.269925	0.108083	0.0726533	0.0193605	0.0354607	0.0899868	0.0038668
CAACCTCCACACATGT_2	-0.435462	-0.584145	-0.193426	0.0135628	0.027572	0.00600148	0.0505835
CAACCTCCACGGTTTA_2	-0.418256	-0.406836	-0.100654	-0.244714	0.151857	-0.063193	-0.277374
CAACCTCGTAATTGGA_2	-0.401453	-0.458268	0.114164	-0.161088	-0.00363235	-0.0150362	-0.00531904
CAACCTCGTCTACCTC_2	0.366881	-0.680499	0.17028	-0.1992	-0.032477	0.10727	0.0089826
CAACCTCTCGCAAACT_2	-0.323231	-0.37	0.0944639	-0.203547	0.0141371	-0.000695321	-0.0339893
CAACTAGAGTGATCGG_2	-0.0814121	-0.934611	0.114146	-0.173299	0.0359952	-0.024723	-0.0660373
CAACTAGAGTTCGATC_2	-0.19552	0.767923	-0.0490717	-0.186266	-0.00155412	0.10663	-0.0322765
CAACTAGGTTACGCGC_2	0.79956	-0.658995	-0.0643684	-0.0812009	-0.0575523	0.0683082	0.0286223
CAACTAGTCAGTCAGT_2	-0.506719	0.555796	0.190913	-0.166677	0.0156831	0.0743696	0.0406155
CAACTAGTCTAACGGT_2	1.38617	-0.413713	-0.0661387	-0.0626291	-0.032936	0.0792375	-0.0457291
CAACTAGTCTTACCTA_2	-0.434385	-0.260133	0.047667	-0.133756	0.0196089	0.107914	0.0438939
CAAGAAAAGTCAATAG_2	-0.64102	0.43718	0.170058	-0.157502	0.00353556	0.00698052	-0.0843655
CAAGAAACATCCTAGA_2	0.0880037	0.0803805	-0.0789046	-0.060869	-0.0346281	-0.00695552	-0.030221
CAAGAAATCGGTTCGG_2	-0.457822	-0.0280052	0.0297967	-0.161975	-0.052454	0.0745266	-0.0498115
CAAGATCAGTGACATA_2	-0.309283	-0.0573884	-0.0208564	-0.0818293	0.0172787	0.0509706	0.0252688
CAAGATCGTCATATCG_2	1.04981	-0.197333	0.189468	-0.148645	0.0391303	0.042293	0.00377833
CAAGATCTCAACACCA_2	-0.0371565	-0.270902	0.304327	-0.200107	0.0468082	-0.0508717	-0.133048
CAAGATCTCAACGAAA_2	0.362945	0.446416	0.126674	-0.100267	0.0081944	-0.0371823	0.0112109
CAAGATCTCTGTCAAG_2	0.297709	0.310181	0.158727	-0.185946	0.00623543	0.0540984	-0.0777932
CAAGGCCAGTGTTAGA_2	-0.275434	-0.433374	0.185524	-0.25403	-0.0298853	-0.00825616	-0.0652101
CAAGTTGAGTGTGAAT_2	-0.400527	0.297268	0.221877	-0.341099	-0.0378418	-0.00356798	-0.115176
CAAGTTGGTCCAGTGC_2	0.119827	0.201541	-0.927936	1.94652	-0.0491832	-0.0491159	0.253073
CAAGTTGGTTAAAGTG_2	-0.394989	0.118566	0.066737	-0.128685	-0.0523382	-0.00289393	0.00396729
CAAGTTGGTTAGGGTG_2	-0.0672667	-0.109596	-0.117334	-0.247659	-0.0281524	-0.0950908	-0.0173867
CACAAACAGAGGGCTT_2	0.0243239	-0.585316	-0.28077	0.220881	0.0156975	0.0216079	0.0180554
CACAAACAGGATTCGG_2	-0.598152	0.185864	0.25935	-0.219709	0.0221182	-0.0632693	-0.143332
CACAAACGTCGGCTCA_2	-0.0519362	-0.626135	0.121824	-0.16179	-0.00669961	0.0192979	0.0713654
CACACAAAGCCATCGC_2	0.326317	0.952418	0.296204	-0.17497	-0.0110421	0.0506299	-0.0672439
CACACAAAGCGACGTA_2	0.151007	-0.424388	0.00528803	-0.173312	0.0421755	-0.0777665	-0.134958
CACACAAAGTTAGCGG_2	2.25247	-0.465256	0.212729	-0.117219	0.0132936	0.199735	0.00147838
CACACAATCCTCAATT_2	0.276505	-0.485502	-0.363716	0.215371	-0.0111373	-0.0507559	0.138458
CACACCTGTTACCAGT_2	0.362354	-0.265111	-0.0669121	0.0296726	0.00566293	-0.0568154	0.0608819
CACACCTTCCTGCAGG_2	-0.21293	1.12654	0.229763	-0.209985	-0.0165692	-0.0234063	-0.047151
CACACCTTCCTTAATC_2	0.224453	-0.506033	0.323386	-0.207109	0.0341405	0.00487197	-0.0603793
CACACTCAGGTTCCTA_2	0.141691	-0.807812	-0.478036	0.347703	0.0192618	-0.0183705	0.0393475
CACACTCGTCTCTTAT_2	-0.346183	-0.377861	0.140832	-0.241745	-0.0181399	-0.0349795	-0.00872175
CACACTCTCATAACCG_2	-0.494345	-0.10858	0.203069	-0.156435	-0.027223	0.0734942	-0.0896952
CACACTCTCCGCATCT_2	-0.108682	0.171141	0.221993	-0.153575	-0.0275286	0.136648	0.0555715
CACAGGCCAATGACCT_2	0.0795019	-0.048683	-0.67299	0.74748	-0.00655855	0.00225307	0.13022
CACAGGCTCGGACAAG_2	-0.487511	-0.539244	-0.297723	0.0886234	0.0390265	0.0483947	-0.0400434
CACAGTAAGCTAACTC_2	0.670901	1.24041	0.198298	-0.161877	-0.0370199	0.0422222	0.069643
CACAGTAAGTTACGGG_2	3.24905	1.17331	-0.341289	0.140782	-0.0352333	0.0359228	0.151867
CACATAGCACCGCTAG_2	-0.0539323	-0.322396	0.254577	-0.202395	0.000980629	-0.0016875	-0.0329647
CACATAGTCAATACCG_2	0.604112	0.815838	-0.463987	0.243273	0.002436	0.00637647	0.0540489
CACCACTAGATAGTCA_2	-0.00675716	-0.228988	0.183891	-0.182475	-0.0416612	0.0604227	-0.0115174
CACCACTAGCAGACTG_2	1.46814	-0.218449	0.344032	-0.20697	-0.00990888	-0.0722427	-0.0568576
CACCACTCAAGTTAAG_2	-0.0308277	-0.148326	-0.372406	0.357977	-0.0064388	0.0107957	0.121196
[truncated: 1,283 more rows]
