# Supplementary material for: Endothelial cell cycle state determines propensity for arterial-venous fate
Source: Nat Commun. 2022 Oct 6;13:5891. doi: 10.1038/s41467-022-33324-7 (PMC9537338; doi:10.1038/s41467-022-33324-7)
Supplement: Supplementary file 8 — Supplementary Data 4 [file 41467_2022_33324_MOESM8_ESM.xlsx]

## Sheet: Sheet1
Accession	Gene Name	Abundances: S/G2/M	Abundances: EG1	Abundances: LG1
ENSP00000156109.5	GPKOW	400
ENSP00000419243.2	FXN	400
ENSP00000295079.2	MAIP1	111.5
ENSP00000438465.1	PGAM5	242.5
ENSP00000418647.3	KRBA1	361.6
ENSP00000448220.1	KRT4	314.9	52.6
ENSP00000393963.2	KIFC1	265.2	45
ENSP00000476176.2	SLC37A4	271.4	49.2
ENSP00000500157.1	PRIM1	187.1	78.4
ENSP00000252999.3	LAMA5	166.9	83
ENSP00000353032.7	P2RX4	97.4	146.1
ENSP00000424870.1	SRP19	62.9	146	48.2
ENSP00000342493.3	RMDN3	63	337
ENSP00000298049.8	EEF1A2		400
ENSP00000261890.2	RAB11A		400
ENSP00000445857.1	GABARAPL1		229.7
ENSP00000249442.6	MTX2		400
ENSP00000398064.2	HIGD1A		400
ENSP00000498596.1	STING1		400
ENSP00000253814.3	NDFIP1		217.6
ENSP00000216639.3	VRK1		400
ENSP00000386918.3	KDELR3		400
ENSP00000381998.2	BRCC3		400
ENSP00000347498.4	ZFYVE19		400
ENSP00000399124.1	ERGIC3		400
ENSP00000311677.5	PPP1R8		400
ENSP00000394352.3	DIXDC1		210.2
ENSP00000363255.2	RGS3		400
ENSP00000483345.1	HDGFL2		332.5	67.5
ENSP00000240423.4	NCAPH		326.7	73.3
ENSP00000268482.3	DHX38		202.3	61.4
ENSP00000279387.7	PPP4C		273.8	126.2
ENSP00000452276.1	HNRNPC		270.4	129.6
ENSP00000441667.2	IL4R		156	91.6
ENSP00000301019.4	CDT1			400
ENSP00000263245.5	ARFGAP3	138.1		261.9
ENSP00000216121.7	NIPSNAP1	65.3		174.9
ENSP00000380514.3	HAGH		122.6	204.1
ENSP00000371859.2	BAZ1A		103.2	192.1
ENSP00000419005.1	UTP25		61.3	252.9
ENSP00000369682.3	MRPS26		61.7	338.3
ENSP00000257904.5	CDK4			208.6
ENSP00000315659.4	DNMBP			400
ENSP00000297785.3	ALDH1A1	137.1		134.9
ENSP00000240123.7	SORBS3	102.9		105.6
ENSP00000357917.3	MLLT11	118.7	64.1	109.9
ENSP00000501167.1	KANK1	120.2	77.8	146.2
ENSP00000448387.2	BRF1	230.3	169.7
ENSP00000348510.4	GTF3C1	175.2	146	78.8
ENSP00000415327.2	AMBRA1	131.6	119.2	149.2
ENSP00000504433.1	PSEN2	125	115.1
ENSP00000295797.4	PRKCI	125.7	121.9	57
ENSP00000486285.1	FARP1	96	99.9	105.1
ENSP00000300146.9	PATL1	158.6	177.1	29.9
ENSP00000326706.4	PLEKHO2	146.8	187.8	65.4
ENSP00000336856.4	HMG20A	123	183.1	93.9
ENSP00000359305.3	TMED5	66.7	101.2	145.9
ENSP00000356022.4	SOD2	60.8	107.4	113.4
ENSP00000292782.4	DCUN1D1	71	153.8	175.1
ENSP00000305193.3	HS1BP3		234.3	165.7
ENSP00000352706.5	HIBCH		227.3	172.7
ENSP00000369176.3	NDUFB6		169.5	130.9
ENSP00000362465.3	ZDHHC15		190.7	209.3
ENSP00000349823.4	SMARCAL1		116.7	154.6
ENSP00000435697.1	EEF1D
ENSP00000411771.2	SDCBP
ENSP00000473664.1	BSG
ENSP00000232905.3	EIF1B
ENSP00000442050.2	PCYT2
ENSP00000262623.2	ATP4A
ENSP00000503587.1	NDUFA5
ENSP00000385030.1	KIF3C
ENSP00000489607.1	ENAH
ENSP00000259569.5	RANBP6
ENSP00000328848.8	RBM10
ENSP00000489069.1	AC087632.2
ENSP00000293217.4	ACOX1
ENSP00000162044.7	TMEM161A
ENSP00000339850.3	DPYSL4
ENSP00000377674.2	SUOX
ENSP00000366746.3	STAM
ENSP00000324463.7	YLPM1
ENSP00000262435.9	SMURF2
ENSP00000260731.3	KIF11
ENSP00000355605.2	EXOC8
ENSP00000386531.1	SMPD4
ENSP00000370588.3	CD99
ENSP00000461388.1	OVCA2
ENSP00000292614.5	POLR2J
ENSP00000265896.5	SQLE
ENSP00000277010.4	SIGMAR1
ENSP00000301281.5	UBXN6
ENSP00000366098.4	YIF1A
ENSP00000292616.5	LRWD1
ENSP00000358242.5	PNISR
ENSP00000382341.3	RABGGTA
ENSP00000314606.6	SGSH
ENSP00000356134.4	TFB1M
ENSP00000413606.2	STXBP2
ENSP00000262134.5	LPCAT2
ENSP00000439973.1	KLF16
ENSP00000296328.4	UBXN7
ENSP00000261208.3	HAL
ENSP00000479895.1	CD24
ENSP00000347648.3	ZNF512
ENSP00000370222.4	POMP
ENSP00000498994.1	PC
ENSP00000481625.1	SLC6A6
ENSP00000356436.3	PLA2G4A
ENSP00000327436.5	SETD3
ENSP00000354850.3	OGA
ENSP00000321737.5	MROH1
ENSP00000458977.1	DPEP2
ENSP00000361993.3	TIMM8A
ENSP00000356713.5	IFNGR1
ENSP00000397402.3	TSEN34
ENSP00000461416.1	AC027796.3
ENSP00000472420.1	EMC10
ENSP00000252244.3	KRT1	194.9	119	11.9
ENSP00000246662.4	KRT9	202.8	121.3	7.4
ENSP00000269576.5	KRT10	146.2	159.8	33.5
ENSP00000369129.3	DSP	197.2	100	27.5
ENSP00000252242.4	KRT5	190.7	125.9	10.7
ENSP00000369317.3	KRT6A	261.5	85.2	5
ENSP00000310861.3	KRT2	135.9	142.5	30.4
ENSP00000301653.3	KRT16	299.1	53.7	1.4
ENSP00000480987.1	MCM3	131.2	96.8	73.1
ENSP00000252252.3	KRT6B	269.8	72.5	5.7
ENSP00000295956.5	FLNB	80.3	103.4	116.4
ENSP00000340736.4	GYG1	8.4	90.3	148.4
ENSP00000168216.6	HSD17B10	199.8	98.5	36.1
ENSP00000365465.2	CDSN	226.3	71.5	6.3
ENSP00000295897.4	ALB	198.2	135.7	46.3
ENSP00000377507.1	JUP	162.8	122.5	29
ENSP00000254799.6	GRSF1	182.5	130.5	17.3
ENSP10000000000.0	mKO2	82.2	94.9	142.6
ENSP00000362751.4	RABGAP1	110.9	201.4	52.6
ENSP00000357722.3	S100A8	111.5	192.2	55.3
ENSP00000418915.1	CDKN2A	31.2	100.1	157.6
ENSP00000414979.2	SCARB1	38.4	51.5	158.3
ENSP00000349977.5	MVP	77.6	98.6	116.5
ENSP00000257198.6	DSC1	237.9	92.9	9.1
ENSP00000264474.3	CSTA	220.2	81.9	49.3
ENSP00000356853.4	UCK2	134.8	95.8	30.6
ENSP00000257770.3	NT5E	68.7	112.9	125.9
ENSP00000479461.2	H4C4	117.2	100.8	72.4
ENSP00000484398.1	SMTN	201.4	65.8	43.2
ENSP00000261405.5	VWF	10.4	133.3	114.8
ENSP00000346839.4	FN1	60.9	105.7	110.4
ENSP00000329243.5	KRT7	59.6	129	103.3
ENSP00000424940.3	HSD17B4	73.3	100.2	100.3
ENSP00000167586.6	KRT14	172.2	83	63.1
ENSP00000193403.6	ACTN1	75.3	106.8	126.6
ENSP00000054950.4	RCN1	82.3	114.6	128.2
ENSP00000377471.1	CORO1B	79.2	89.6	113
ENSP00000369081.4	TXNDC5	68.6	107.4	128.7
ENSP00000370009.1	TMSB4X	119.2	78	180.4
ENSP00000301740.8	SRRM2	97.7	86.3	105.1
ENSP00000350698.3	DDX47	68.9	263.1	43
ENSP20000000000.0	mAG	244.5	5.4	118.1
ENSP00000216181.6	MYH9	86.8	101.4	123.6
ENSP00000455823.1	MACF1	73.1	122.1	110.6
ENSP00000411532.1	TOP2A	185.9	76.5	48.2
ENSP00000300289.5	PDIA3	82.5	101.8	108
ENSP00000320176.3	HCLS1	83.7	92.3	139.3
ENSP00000357643.3	MKI67	207.5	90	35
ENSP00000225941.1	ABI3	183.9	50.5	89.4
ENSP00000457421.1	PECAM1	75.1	109.5	119.7
ENSP00000478171.1	UHRF1	147.7	84.4	54.6
ENSP00000451870.1	TRAJ56	138.5	75.1	84
ENSP00000353408.5	MSN	88.2	95.5	113.8
ENSP00000348965.4	DYNC1H1	81.5	103.4	110.7
ENSP00000328359.2	DEFA3	234.2	90.8	21.5
ENSP00000494957.1	UBE2T	165.9	78.1	51.5
ENSP00000358155.2	H2AC18	123.1	81.6	67.4
ENSP00000386881.3	DYSF	66.2	99.4	111.2
ENSP00000479606.1	CLTC	83.2	103.4	110.6
ENSP00000268150.8	MFGE8	44.4	102.3	123.9
ENSP00000223127.3	PLOD3	76.3	108.4	114.6
ENSP00000434412.1	SERPINH1	83.2	108.9	111
ENSP00000349259.4	SPTBN1	82.8	111.8	113.2
ENSP00000358866.3	FLNA	87.1	103.1	112
ENSP00000254810.3	H3-3B	132.9	104.2	81.5
ENSP00000378699.3	CDK1	122.5	111.9	69.7
ENSP00000245185.5	MT2A	145.1	66.6	157
ENSP00000308452.8	KRT17	246.3	80.6	30.2
ENSP00000327145.8	FLNC	88.2	91.1	122.7
ENSP00000211998.5	VCL	86.1	103.6	114.2
ENSP00000366109.1	ANXA1	87.6	92	112.3
ENSP00000436627.2	CTSB	52.9	107.5	132.1
ENSP00000333298.4	LAMP1	73.8	94.3	114.8
ENSP00000354357.2	GSTM3	66.8	86.5	119.8
ENSP00000225655.5	PFN1	87	92.7	105
ENSP00000264552.8	UBE2S	172.6	97.6	71.2
ENSP00000281834.3	TNFSF4	45.2	82.8	140
ENSP00000392330.2	BCAP31	77.7	113.4	128.9
ENSP00000357764.2	C1orf68	136.2	131.6	37.7
ENSP00000437673.1	FHL1	74.4	98.5	113.4
ENSP00000265462.4	PRDX5	67.7	107	115.1
ENSP00000350365.4	RTN4	78.5	95.6	110.2
ENSP00000366694.2	KCTD12	73.1	107	110.8
ENSP00000323313.7	PDIA5	69	101.2	118.1
ENSP00000230056.3	GMNN	346	9.7	11.1
ENSP00000261023.3	ITGAV	70	90	119
ENSP00000501803.1	LMNA	100.8	102	119.3
ENSP00000260356.5	THBS1	75.4	107.5	108
ENSP00000238721.4	TP53I3	56.5	91.1	126.3
ENSP00000358727.5	GSTO1	84.1	99.3	118.3
ENSP00000321746.4	PDLIM5	82.2	98.8	115.3
ENSP00000362924.4	GSN	56.5	104.2	126.5
ENSP00000496954.1	MYO1C	80	105.4	112.3
ENSP00000357727.3	S100A9	120.1	199.7	51.3
ENSP00000270142.7	SOD1	61.4	189.3	90.4
ENSP00000254719.4	RPA1	117.1	92.6	88.5
ENSP00000244534.6	H1-3	123.9	105.2	80.5
ENSP00000196061.4	PLOD1	65.9	107.5	122.1
ENSP00000373489.2	KRT18	68.8	122.2	98
ENSP00000353770.2	RRM2	284.2	82.5	13.4
ENSP00000308208.6	MMP14	54.7	117.9	116.4
ENSP00000422542.1	UCHL1	79.5	100.6	126.9
ENSP00000260641.5	ACTR2	79.2	113.9	113.4
ENSP00000359380.2	SCD	113.5	108.6	46.3
ENSP00000304669.7	CTNNA1	89.4	106.3	107.2
ENSP00000407034.2	PRDX1	80.5	97.2	113.5
ENSP00000362413.4	PGK1	87.8	103.7	108.1
ENSP00000316029.9	TLN1	87.6	101.3	109.8
ENSP00000337598.4	LIMS1	63.2	114.1	119.9
ENSP00000366997.4	DIS3	216.3	85.5	39.1
ENSP00000381607.3	GSTP1	71.7	91.1	102.6
ENSP00000216122.3	MCM5	130.2	97.9	78.6
ENSP00000307288.5	MCM7	132.2	97.1	68
ENSP00000503757.1	ANXA2	90.2	95.2	118.2
ENSP00000351777.6	VCP	82.8	99	110.4
ENSP00000470176.1	AP2S1	71	106.4	90
ENSP00000486361.1	DBI	68.7	129	107.4
ENSP00000377055.2	PRCP	53.6	116.7	138.8
ENSP00000295770.2	STT3B	70.7	103.8	107.5
ENSP00000265056.7	MCM2	134.4	102	70
ENSP00000475942.1	H2BC15	119.4	110.9	70.9
ENSP00000299767.4	HSP90B1	82	101.4	109.1
ENSP00000342886.3	H2BC11	116.1	78.8	70.9
ENSP00000339191.2	CAV1	69.8	116.8	127.4
ENSP00000355324.2	OPA1	143.2	80.2	109.1
ENSP00000315644.10	TYMS	156.1	96.7	64.9
ENSP00000346550.5	ANXA6	79.3	101.6	125
ENSP00000379210.1	MYL3	165.6	42.8	176.7
ENSP00000355330.2	TGM2	80.5	106	116.5
ENSP00000379288.2	YWHAZ	97.2	99.7	119.8
ENSP00000455282.1	FUS	113.2	94.3	109.6
ENSP00000352354.2	EHD1	90.4	113.3	114.2
ENSP00000296575.3	HHIP	80.1	104.4	115.7
ENSP00000500485.1	JAK1	71.3	128.1	102.7
ENSP00000356860.1	MGST3	53.8	132.9	113.5
ENSP00000356110.4	NUCKS1	214.8	42.7	142.5
ENSP00000432149.1	KTN1	82.1	125.7	110.1
ENSP00000390968.1	PCYT1A	73.5	115	107.4
ENSP00000387101.1	HSPE1	129.2	86.5	127.1
ENSP00000371798.3	FSCN1	76.1	103.3	107.9
ENSP00000357799.1	S100A10	64	150.2	101.2
ENSP00000410833.2	GBE1	88.1	100.9	109.1
ENSP00000233242.1	APOB	136.5	102.9	82.2
ENSP00000446721.1	MYL6	85.6	102.9	120.9
ENSP00000312999.6	GNAI2	86.1	111.7	110.2
ENSP00000434064.1	VPS28	144.4	127.6	81.4
ENSP00000362299.4	ENG	82.8	104.9	112.3
ENSP00000320866.4	CALR	90.7	109.6	125.5
ENSP00000295598.5	ATP1A1	88.6	106	98.7
ENSP00000495912.1	CSNK2A1	87.1	131.5	112.2
ENSP00000368438.5	PCNA	126.1	95.7	87.3
ENSP00000433138.1	CASP1	53.6	111.4	115.6
ENSP00000270645.2	RCN3	47.4	183.5	114.9
ENSP00000278927.5	ESAM	90.4	103.9	99.2
ENSP00000347495.2	WARS1	71.3	118.5	107.8
ENSP00000475177.1	ITPR3	90.5	126.3	86.4
ENSP00000305675.4	CAVIN2	67.3	101.1	118.2
ENSP00000300161.4	YWHAB	108.3	90.8	123.7
ENSP00000441282.1	ATP6V0D1	74.1	97.7	112.7
ENSP00000478061.1	MARCKS	122.3	67.5	158.3
ENSP00000210444.5	NANS	84.6	121.7	113.7
ENSP00000371193.4	CPPED1	84.2	107	118.4
ENSP00000327070.5	MDH2	86.9	100.3	108
ENSP00000296511.5	ANXA5	80.4	104.1	101.9
ENSP00000356465.3	RAB32	73	95.2	117
ENSP00000349541.4	CAVIN1	80.9	108.9	119.7
ENSP00000503445.1	KPNA2	157.7	88.6	67.6
ENSP00000324173.6	HSPA5	92.1	103.7	110.7
ENSP00000357005.5	F11R	76.2	87.5	110.7
ENSP00000346120.4	DDX21	127.1	98.7	83.3
ENSP00000254301.9	LGALS3	73	102.3	125.3
ENSP00000261366.5	LMNB1	116.4	111.1	85.6
ENSP00000482066.1	BASP1	146.3	53.3	186.7
ENSP00000273398.3	ATP6V1A	77.5	99.1	108
ENSP00000256442.5	CCNB1	323.2	76.8
ENSP00000263635.6	TANC1	80.6	95.1	118.9
ENSP00000215909.5	LGALS1	80.5	103.2	113.4
ENSP00000360305.3	PDLIM1	78.2	108.6	110.4
ENSP00000373883.5	USP5	77.9	103.3	113.8
ENSP00000503853.1	DNMT1	155	82.6	67.7
ENSP00000439606.2	ILK	78.1	100.8	101.5
ENSP00000434516.1	TXNRD1	76.5	109.5	97.4
ENSP00000306261.4	KRT78	153.9	155.3	14.1
ENSP00000382340.4	ABCC1	74	88.4	107.2
ENSP00000407375.1	GPX1	69.2	99.2	120
ENSP00000300026.4	PPIB	79.7	111	110.6
ENSP00000253792.2	ACLY	84.4	97	109.7
ENSP00000371143.4	FKBP1A	82.3	94.6	141
ENSP00000262225.3	TMED2	72.8	114.7	116.1
ENSP00000258975.6	TACO1	54	164.8	109.4
ENSP00000355325.6	PSMB5	93	84.2	103.9
ENSP00000261733.2	ALDH2	69.1	103.8	104.3
ENSP00000352208.4	MYOF	81	102.1	108.2
ENSP00000264265.3	LXN	58.9	79.8	121.6
ENSP00000368831.2	SNX2	89.9	99	110.1
ENSP00000379995.2	ATP6V1H	74.6	113.3	115
ENSP00000348163.3	PLS3	83.1	97.2	112.7
ENSP00000451129.1	SNW1	106.8	105.3	78.6
ENSP00000373370.4	FLG2	147.1	130.3	11.2
ENSP00000291568.6	CSTB	78.4	98.4	113
ENSP00000378487.2	VDAC1	83.8	105.1	107.9
ENSP00000408595.2	FDXR	70.1	106.9	103.5
ENSP00000502886.1	ANPEP	85.9	99.1	118.1
ENSP00000320295.7	TUBB3	71.1	117.5	106.5
ENSP00000261735.3	ERP29	81.5	110.1	97.2
ENSP00000338413.6	UBA1	86.3	101.5	118.7
ENSP00000242776.3	DDX39A	116.2	101.4	89
ENSP00000376800.3	MTPN	87.7	102.2	128.8
ENSP00000306881.6	SEC23A	70.5	110.8	112.3
ENSP00000364979.4	COL4A1	60	114.9	114.2
ENSP00000286713.2	STOM	81.4	97	105.2
ENSP00000358633.2	G6PD	73.1	117.9	110.3
ENSP00000387654.2	PCYOX1	65.9	96.9	120.7
ENSP00000361635.1	VDAC2	83.5	99.3	99.1
ENSP00000362092.3	RRAGC	69.3	94	123.8
ENSP00000363827.3	HSPG2	49.4	105.3	113.6
ENSP00000317817.8	SH2D3C	70.2	98.8	110
ENSP00000287097.4	CD109	65.8	91.3	111.8
ENSP00000468425.1	TK1	227.4	90.2	29.4
ENSP00000472097.1	CHMP2A	140.6	88.8	87
ENSP00000352398.6	HK1	90	93.7	109.5
ENSP00000409581.2	ARRB1	67.4	93.8	112.3
ENSP00000368646.4	PRDX4	80.7	106.7	107.1
ENSP00000323856.4	PLEC	96.6	100.9	114.6
ENSP00000373206.3	EOGT	60.3	128.6	111
ENSP00000259253.6	UGGT1	71.1	105.4	107.6
ENSP00000438497.1	GNS	58.7	93	121
ENSP00000436538.1	CLIC4	87.9	92.5	106.6
ENSP00000263277.2	EHD2	82.5	109.3	108.5
ENSP00000252699.2	ACTN4	86.8	106	116.5
ENSP00000005257.2	RALA	76.2	95.2	111.1
ENSP00000360688.4	TXNDC12	85	116.8	97.6
ENSP00000499129.1	PDIA4	82.6	98.5	111.3
ENSP00000431115.1	NDUFB9	81.2	102.3	104
ENSP00000370517.4	PFKP	85.2	97.4	104.5
ENSP00000409288.2	SDCBP	86.1	124.8	101.7
ENSP00000389160.1	NDUFA11	83.7	128.6	95.8
ENSP00000216962.3	PYGB	76.3	111.1	112
ENSP00000296417.5	H2AZ1	125.2	101	72
ENSP00000258729.3	IGF2BP3	76.9	105.1	104.9
ENSP00000380738.1	RNH1	87.4	100.6	118
ENSP00000341145.4	TPX2	306.5	35.3
ENSP00000273258.3	ARL6IP5	68.4	123.6	111.4
ENSP00000320117.7	TRIP10	71.5	127.3	106.4
ENSP00000230640.5	MTREX	109.7	90.6	79.7
ENSP00000401564.2	RANBP1	116.5	91.2	130.5
ENSP00000221957.3	PLIN3	89.5	95.9	114.5
ENSP00000307078.4	KIF5B	87.5	104.9	107.3
ENSP00000312402.4	SLFN11	125.2	92.6	61.1
ENSP00000497648.1	MCM4	141.1	94.6	72.6
ENSP00000481892.1	PDIA6	77.7	105.1	117.4
ENSP00000261267.2	LYZ	275.7	120.4	3.9
ENSP00000427687.1	WDR1	88.4	101.3	106.4
ENSP00000270776.8	PGD	90.9	93.2	120.5
ENSP00000501708.1	NOVA2	69	96.5	105.5
ENSP00000354532.6	PNP	78.1	104.1	109.9
ENSP00000256496.3	ARL8B	88.2	101.4	111.1
ENSP00000268182.5	IQGAP1	88.1	98.3	108.8
ENSP00000360569.3	SCP2	66.8	92.1	117.2
ENSP00000452786.2	ITGB3	79.2	94	132.6
ENSP00000362010.4	ANXA7	81.3	100.5	115.8
ENSP00000347596.3	EFEMP1	71.1	107.8	115.9
ENSP00000438689.2	ACADVL	79.1	107.6	108.8
ENSP00000278412.2	SSRP1	107.9	97.2	85.9
ENSP00000279022.2	MYL9	47.3	81.1	136
ENSP00000277865.4	GLUD1	85.2	98.4	109.1
ENSP00000342793.4	PLD1	57.7	113.5	103.6
ENSP00000377833.4	ANXA4	68.5	89.3	123.4
ENSP00000421566.1	XPNPEP1	77.7	102.3	118.5
ENSP00000341382.5	SMC4	113.3	103.7	62.6
ENSP00000222388.2	ABCF2-H2BE1	112.9	79.3	83.4
ENSP00000231061.4	SPARC	64.8	105	110
ENSP00000258201.4	FHOD1	70.6	104.1	115.1
ENSP00000357076.1	TAGLN2	80.1	98	104.6
ENSP00000343690.5	DPYSL3	82	105.3	112.6
ENSP00000280154.7	PDCD4	23.8	101.7	128.9
ENSP00000233143.4	TMSB10	119.7	75.5	176.9
ENSP00000360683.3	PTPN1	81.7	100.1	119.3
ENSP00000246792.2	RRAS	77.9	106.5	117.4
ENSP00000319788.5	NQO1	68.7	105	106.7
ENSP00000447000.1	AC023055.1	110.2	94	92.8
ENSP00000482445.1	PRXL2A	74	106.4	116.4
ENSP00000264156.2	MCM6	130.1	94	77.5
ENSP00000368605.5	ACOT9	81.8	96.4	110
ENSP00000388802.2	ARPC1B	89.8	89.8	115
ENSP00000263238.2	ACTR3	84.1	102	109.3
ENSP00000498353.1	HYOU1	87.3	101	105.7
ENSP00000408411.2	LAMP2	65.9	99.9	122.3
ENSP00000350990.3	TNKS1BP1	77.4	111.2	115.8
ENSP00000377816.2	UNC45A	79.7	94.5	103.9
ENSP00000438039.2	HADHA	75.9	111.3	105.6
ENSP00000477572.1	HMOX2	79.2	126.1	103.7
ENSP00000249647.3	SNAP23	90.8	107.6	119.7
ENSP00000369127.3	DNAJA1	174.2	121.9	53
ENSP00000327801.4	P4HB	86.2	97.5	110.5
ENSP00000492737.1	SCARB2	65.7	131.9	115.3
ENSP00000296412.8	ADH5	85.1	101.2	107.9
ENSP00000317331.3	SSR4	76	121.5	106.1
ENSP00000362107.3	FHL3	67.1	92.7	108.4
ENSP00000293379.4	ITGA5	88	98.9	109.6
ENSP00000354720.5	SMC3	133.5	98	78.7
ENSP00000300456.3	SLC27A4	75.6	89.9	98.6
ENSP00000264663.5	NNT	74.5	109	112.7
ENSP00000313391.6	DAB2	79	104	115.2
ENSP00000222399.6	LAMB1	79.3	113.6	112.4
ENSP00000365936.4	PPP1CA	90.7	109.4	96.6
ENSP00000500802.1	ARHGEF2	71.6	170.7	68.9
ENSP00000451300.1	NUMB	51.8	90.7	117.6
ENSP00000295809.7	IFI16	117.4	96.4	108.4
ENSP00000355541.3	HEATR1	132.1	90.8	88.2
ENSP00000329419.4	COPB2	88.5	100.5	108.1
ENSP00000388169.1	ARPC4	80.8	99.6	117.4
ENSP00000222005.1	CDC37	106.5	85.5	128.5
ENSP00000265073.4	SUB1	108.9	74.8	122.6
ENSP00000266732.4	TMPO	131.5	86.9	75
ENSP00000420443.1	CNIH4	80	131.9	103.6
ENSP00000364585.4	RCC2	110.6	97.1	88.3
ENSP00000355467.3	SCCPDH	77.8	101.8	105.3
ENSP00000465930.1	GALK1	75	109.9	112.9
ENSP00000451932.1	NME1-NME2	85.2	101.3	112.4
ENSP00000469228.2	RPS19	110.5	88.1	101.3
ENSP00000260408.3	ADAM10	35.5	153	145.8
ENSP00000354739.5	RPL12	113.9	78.8	97.6
ENSP00000248553.6	HSPB1	81.3	103.9	117.5
ENSP00000361816.4	SPTAN1	86.3	107.8	117.7
ENSP00000273550.7	FTH1	82.8	116.1	108.8
ENSP00000372819.3	HLA-C	72.8	115.1	109.1
ENSP00000353654.5	COL4A2	63.8	115.1	113.5
ENSP00000362308.5	SH3BGRL	69.7	90.1	114.2
ENSP00000357048.3	COPA	87.3	99.7	105.3
ENSP00000245615.1	MBOAT7	96	115.5	129.1
ENSP00000223095.4	SERPINE1	82.4	106.4	109.8
ENSP00000392767.2	S100A13	78.5	105.4	115.1
ENSP00000365046.4	CSNK2B	82.9	108.3	103
ENSP00000391646.2	CANX	91.9	95.2	107.7
ENSP00000252603.1	PGLS	79.5	96.9	104
ENSP00000262030.3	ATP5F1B	90.5	106.1	109.7
ENSP00000342026.5	PRDX6	84.7	103.3	113.6
ENSP00000317128.4	PLXND1	58.4	101	102.3
ENSP00000369538.4	GDI2	85.9	108.5	108.5
ENSP00000442060.1	MAFF	131.2	101.6	72.3
ENSP00000346874.3	FAR1	104.5	99.6	87.9
ENSP00000373918.3	GARS1	92.1	110.1	100.8
ENSP00000369689.3	CALML5	246.3	74.7	55.5
ENSP00000396308.2	DHFR	187.1	121.4	91.6
ENSP00000419425.1	PPIA	83.2	104.3	111.4
ENSP00000307275.3	SCAMP3	85.3	105	103.3
ENSP00000261978.4	LTBP2	51.1	122.6	132
ENSP00000225525.3	TAX1BP3	77.2	102.8	125.3
ENSP00000295006.5	CAPN2	85.4	95.2	107.1
ENSP00000465099.1	POLR1G	107.9	89.7	88.9
ENSP00000216330.3	FKBP3	86.5	97.6	113.3
ENSP00000329757.4	ATP6V0C	65.4	104.1	107.4
ENSP00000333896.4	RPS6KA4	147.9	100.5	82.5
ENSP00000357340.4	FDPS	86.8	109.5	105.4
ENSP00000305988.5	ALCAM	80.3	120.1	109.2
ENSP00000362334.3	PSMB2	88.7	105.6	115.8
ENSP00000368722.5	LDHA	98.8	86.5	103.2
ENSP00000391481.1	TKT	102.1	106.9	86.2
ENSP00000359225.4	CNN3	75.9	95.6	110.5
ENSP00000444561.1	TMEM14C	105.9	65.9	114.5
ENSP00000450627.1	TMPO	109.1	88.9	98.6
ENSP00000352721.6	DNM2	79.9	115.4	104.5
ENSP00000313454.4	UBA6	77	96.5	111.1
ENSP00000378392.2	PSAP	71	94.8	123.1
ENSP00000427123.1	RAI14	77.5	111.4	107.3
ENSP00000357535.3	ECHS1	79.5	105.6	105.2
ENSP00000305480.2	FEN1	127.4	115.6	78.8
ENSP00000456386.1	COX5A	89.8	118.3	100.1
ENSP00000451962.2	PRAF2	73.7	109	106.6
ENSP00000354876.1	MT-CO2	78.3	106.1	107.7
ENSP00000368398.2	P4HA2	75.1	90.9	121.8
ENSP00000347872.2	VAT1	85.6	109.8	104.1
ENSP00000427985.2	DPYSL2	86.8	100.2	109.2
ENSP00000377914.4	CIAPIN1	90	97.7	103.8
ENSP00000486901.1	MICAL1	69.4	94.6	112.8
ENSP00000226798.4	FRG1	108.9	92.6	84.7
ENSP00000424417.1	PLRG1	114.5	86.4	89.9
ENSP00000251047.4	LMAN1	79.2	123.5	105.3
ENSP00000310448.5	SART1	109.1	85.9	90.3
ENSP00000257192.4	DSG1	208	112.1	8.9
ENSP00000226574.4	NFKB1	100.4	74.8	96
ENSP00000265395.2	HIBADH	51.3	134.5	109.8
ENSP00000296658.3	CMBL	58.2	102.2	100.3
ENSP00000498170.1	HM13	66.8	59.7	273.4
ENSP00000334983.5	PKM	89.9	101.3	103.9
ENSP00000386665.1	FHL2	79.1	101.3	106
ENSP00000353114.4	AHNAK2	98.9	79.8	120.3
ENSP00000354826.2	CALD1	92	80.9	128.6
ENSP00000398803.2	GFUS	66.2	90.9	120.9
ENSP00000354791.3	DCTN1	80.3	101.1	100.9
ENSP00000369134.5	PDHA1	68.4	123.9	103
ENSP00000406933.2	NT5DC2	74.1	99.5	108.4
ENSP00000325919.6	PSMG2	105	66.7	86
ENSP00000256383.4	EIF2S1	105.8	85.8	96.2
ENSP00000389906.1	PDIA3	135	69.6	178.3
ENSP00000084795.5	RPL18	83.4	108.2	104.1
ENSP00000271469.3	UAP1	106	88.4	99.8
ENSP00000405160.2	DUT	122.5	91.3	77.3
ENSP00000308179.4	WDR3	95.4	111.7	89.8
ENSP00000370115.5	SERPINB1	75.7	96.7	116
ENSP00000253332.1	AKAP12	105.2	88.7	131.9
ENSP00000364926.1	FBLIM1	76.8	95.6	99.6
ENSP00000379888.3	RPS8	109.9	94.6	90
ENSP00000329471.2	KDELR1	88.5	159.6	63
ENSP00000482835.1	AP2B1	87.9	92.7	105.1
ENSP00000325376.2	HNRNPM	90.8	112.8	100
ENSP00000341826.7	HNRNPA1	94.1	132.7	91
ENSP00000377954.2	LARS1	89.7	111.2	103.7
ENSP00000271308.4	PSMA5	85.4	109.5	115.3
ENSP00000481022.1	SCAMP1	80.4	101.3	121.9
ENSP00000252804.4	PXDN	44.6	120	108.7
ENSP00000424183.1	LAMTOR3	81.7	149.2	112
ENSP00000325136.5	HADHB	76.3	105.5	99.4
ENSP00000366927.3	ALDH1B1	72.4	102.9	96
ENSP00000395759.2	DDAH2	67.7	107.9	110
ENSP00000483017.1	RPL36A	144.4	84.8	142.7
ENSP00000267113.4	ESYT1	83.6	106.7	107.6
ENSP00000368887.3	PAK1IP1	113.3	80.4	84.3
ENSP00000501117.1	MAP2	68.1	113.8	110.7
ENSP00000222553.3	NAMPT	70.3	108.3	105.1
ENSP00000325002.6	COPG1	86.1	109.9	107.1
ENSP00000496597.1	PFKM	81.3	97.7	103.3
ENSP00000216297.2	SUPT16H	111.1	97.8	80.6
ENSP00000264036.4	MCAM	86.6	104.3	115.2
ENSP00000361927.2	HNRNPH2	79.1	106	103
ENSP00000284981.4	APP	58.5	102.4	117.5
ENSP00000436792.1	CSRP1	88.9	92.6	113.7
ENSP00000418725.2	ITGB1	84.5	107.4	106.8
ENSP00000378368.3	FLOT2	56.3	161.9	104.4
ENSP00000421633.1	SEC31A	77	99.8	112.4
ENSP00000295802.4	RETSAT	81.7	129.6	103.6
ENSP00000493146.1	PPT1	77.2	106.8	109.1
ENSP00000431371.1	AC135050.2	77.8	106	105.2
ENSP00000357711.1	S100A7	113.5	191.3	79.7
ENSP00000430055.2	ENO3	98.1	41.4	113.7
ENSP00000362099.1	P4HA1	81.7	108.4	109.1
ENSP00000320324.4	NPEPPS	87.1	99.3	102.1
ENSP00000265748.2	ANLN	293.7	28.1	14.9
ENSP00000414662.1	OGDH	80.2	106.1	97.4
ENSP00000503089.1	IMPDH2	106.1	96.7	91.6
ENSP00000458435.1	ACTG1	93.1	110.8	110.7
ENSP00000306920.4	GLB1	67.3	99.5	123.2
ENSP00000252542.3	SAFB2	108.8	85.3	80.1
ENSP00000430242.1	SBSN	265.4	42.6	22.1
ENSP00000323421.3	SMC1A	121.6	88.5	68.6
ENSP00000298556.7	HPRT1	92.1	116.7	101.9
ENSP00000328325.3	PTTG1IP	48	109.2	129.5
ENSP00000389094.1	FNDC3B	81.5	100.8	110.1
ENSP00000497458.1	VKORC1L1	74.4	77.3	132.3
ENSP00000400376.3	ERAP2	72.2	108	116.6
ENSP00000253083.4	HIP1R	82.7	115.5	94
ENSP00000432279.1	CHMP1B	57.7	67.8	128.3
ENSP00000343405.2	SEC24C	85.2	102.6	95.1
ENSP00000483313.1	WASF2	81.9	112.9	104.3
ENSP00000344115.3	CDH5	70.3	120.2	110
ENSP00000355651.4	RAB4A	64.9	91.2	117.8
ENSP00000360939.5	CMPK1	83.9	102.9	105.9
ENSP00000302139.4	SYNPO	72.3	96.8	106.6
ENSP00000304592.2	FASN	91.9	103.9	102.4
ENSP00000256644.4	LAMTOR5	86.8	111.6	113.1
ENSP00000376132.3	MYO1B	94.4	95	103.4
ENSP00000353590.4	MYH10	80.6	117.8	106.6
ENSP00000378995.1	ATP5F1D	149	74.9	162.1
ENSP00000502000.1	RAB7A	88.2	102.3	103.2
ENSP00000331879.6	PRMT3	117.9	69.7	98.1
ENSP00000429824.1	CLINT1	86.2	114.3	96.4
ENSP00000379513.3	MGST1	80.6	104.6	98.2
ENSP00000385425.1	RPS14	103.2	104.7	89.2
ENSP00000392709.2	NDUFS1	90.2	111	106.1
ENSP00000319664.5	NUDC	103.8	82.9	108.1
ENSP00000391942.2	NECAP2	78	103	116.5
ENSP00000246043.4	RRBP1	86.9	102	116.2
ENSP00000314733.5	TOLLIP	77.7	101.2	119.2
ENSP00000292357.7	PEAR1	91.9	98.6	114.3
ENSP00000481886.1	PGRMC2	80.4	106.4	103
ENSP00000263168.3	CAPZA1	78.3	109.6	109.5
ENSP00000387022.1	PLD3	11.3	142	104.7
ENSP00000363852.3	SLC44A1	53	112.6	97.5
ENSP00000357218.3	NAXE	76.7	102.2	109.7
ENSP00000337060.3	NME1	145	83.4	139.4
ENSP00000381386.4	DDT	76.6	124.2	105.7
ENSP00000484713.1	WASHC4	18.4	145.8	96.2
ENSP00000340796.4	ZNF326	73.8	130.5	113.8
ENSP00000320168.6	NUCB2	82.4	131.5	88.1
ENSP00000372218.1	SERPINB12	357.4	38.5
ENSP00000386935.3	UAP1L1	67.1	108.9	99.2
ENSP00000392366.2	EEF1A1	103.1	98.7	89.2
ENSP00000419370.1	MALSU1	184.1	50.7	165.2
ENSP00000278856.4	WDR74	126.1	85.9	66.8
ENSP00000234420.5	MSH6	124.4	98.4	72.6
ENSP00000394496.2	CORO1C	92.5	87.4	105.3
ENSP00000230340.4	BYSL	141.2	87.1	103.6
ENSP00000364198.1	MAGED2	46.7	99.7	95.6
ENSP00000285814.4	NIFK	111.4	110.9	84.4
ENSP00000452762.1	ETFA	74.9	103.4	113.6
ENSP00000361076.3	RPL7A	103.3	98.4	91
ENSP00000228740.2	LTA4H	75.4	109.5	120.1
ENSP00000276390.2	ATP6V1B2	81.7	102.6	107.7
ENSP00000022615.4	VDAC3	80.6	105.9	103.2
ENSP00000262960.8	DPP9	73.9	108.7	87.7
ENSP00000224237.5	VIM	92.8	103.5	115.9
ENSP00000298510.2	PRDX3	86	102.5	109.6
ENSP00000314067.3	PAK2	76.3	124.4	95.7
ENSP00000354251.2	NCKAP1	79.2	105.6	107.1
ENSP00000472469.1	RPS28	144.8	89.2	137.1
ENSP00000371419.3	PARP4	72.8	107.7	107.7
ENSP00000481878.1	GNB1	87.7	101.8	109.8
ENSP00000378624.3	HERC4	58.9	144.2	114.7
ENSP00000369810.3	VPS16	66.5	94.6	115.6
ENSP00000349142.7	ATP5F1C	81.4	98.1	101.7
ENSP00000423485.1	GNPDA1	93.7	103.5	107.8
ENSP00000497926.1	COX6B1	80.7	81	123
ENSP00000265563.8	PRKAR2A	82.5	100.8	108.9
ENSP00000367893.3	SEPHS1	68.3	129.8	114.5
ENSP00000456436.1	CNN2	79.7	102.5	112.1
ENSP00000362946.4	RAB14	90.3	102	111.9
ENSP00000295666.4	IGFBP7	72.5	121.1	116
ENSP00000238081.3	YWHAQ	118	97.5	120.1
ENSP00000325313.3	MAP1S	63.6	107.8	82.8
ENSP00000221419.4	HNRNPL	92.4	104.2	102.4
ENSP00000361777.4	SET	129.9	95.7	117.5
ENSP00000347408.4	AP3M1	85.2	102.1	106.8
ENSP00000252543.3	RPL36	108.3	92.6	101.6
ENSP00000327694.5	AP2A2	75.9	121.6	110.8
ENSP00000317232.4	FKBP10	71.9	122.3	111.7
ENSP00000399902.1	AP1S1	74.6	102.5	95.2
ENSP00000260324.7	SQOR	73.2	100.8	108.8
ENSP00000351108.3	HNRNPAB	117.9	102.8	93.9
ENSP00000463393.1	SEC22B	83.5	107.8	107.1
ENSP00000325017.5	NCAPD2	127.5	109.8	68.9
ENSP00000361949.3	PABPC4	105.7	85.8	95
ENSP00000295685.10	ARPC2	83.4	102.8	110.6
ENSP00000440045.2	ATP2A2	90.9	86.5	113.5
ENSP00000401010.1	CAPZB	91.7	100.6	111.1
ENSP00000401645.1	SERPINB2	107.8	74.9	118.2
ENSP00000320184.8	MRPS23	121.7	93.2	105.8
ENSP00000387612.1	AP1B1	93.6	87.7	104.4
ENSP00000432526.1	MVB12A	68.3	97.4	132.4
ENSP00000367265.4	CKAP4	94.5	104.8	120.7
ENSP00000227524.4	PRPF19	108.6	103.7	95
ENSP00000217515.5	TXNL1	88.1	103	96.4
ENSP00000357791.3	HRNR	33.9	347.1
ENSP00000490811.1	ALDH7A1	64.5	110.9	94.4
ENSP00000385757.1	BLVRA	92.2	98	111.1
ENSP00000495347.1	TPM4	113.9	97.4	124
ENSP00000311572.5	PTGR1	71.2	97.6	118.4
ENSP00000257901.3	KRT85	73	118.2	102.9
ENSP00000367817.3	PODXL	83.1	104.3	113.1
ENSP00000481000.1	LAP3	75.6	97	105.8
ENSP00000299705.5	TMED3	76.1	116.3	117.2
ENSP00000504150.1	ACO2	83.2	111.6	107.6
ENSP00000371169.4	RCL1	86.2	111.8	91.2
ENSP00000357858.4	BUB3	119	97.7	82.1
ENSP00000286398.7	SMC2	117.7	91.4	71.4
ENSP00000339720.5	NDUFA4	77.3	100	110.1
ENSP00000428426.2	TCEA1	115.6	100.3	82.9
ENSP00000268058.3	PML	84.5	111.3	101.2
ENSP00000269195.4	GALNT1	79.1	108.5	105
ENSP00000364815.3	VARS1	85.9	93.7	115.4
ENSP00000367263.4	AHNAK	100.6	102.1	112.8
ENSP00000371321.1	RFC1	137.8	95.8	70.5
ENSP00000478901.1	LPP	81.1	107.4	109.4
ENSP00000434340.1	TTC9C	81.1	76.4	106.8
ENSP00000351740.2	FAM114A1	81.1	97.9	112.8
ENSP00000217456.2	APMAP	78.1	112.9	101.6
ENSP00000369213.2	DDX58	70.2	106.6	104.1
ENSP00000371230.3	AK3	68.5	108.4	115
ENSP00000363614.3	HMGCL	54.4	106.2	106.1
ENSP00000385693.2	HMGA1	126.6	95	79.4
ENSP00000473348.1	H6PD	40.1	84.8	166
ENSP00000221418.3	ECH1	73.7	93.4	98.6
ENSP00000280551.6	SEC24D	77.9	106.6	97.9
ENSP00000384654.2	COMT	53.8	126.8	93.1
ENSP00000249042.3	TST	74.8	123.3	134
ENSP00000444408.1	SLC1A5	111.6	102.9	75
ENSP00000269848.6	PFKL	78.9	109.3	106.2
ENSP00000429366.1	ATOX1	90.8	128.8	115.9
ENSP00000221801.2	FBL	93.3	112.9	95.2
ENSP00000327704.3	PSMF1	93	84.3	119.8
ENSP00000419713.1	RPL22L1	126.4	116.3	82.4
ENSP00000375857.4	LRRFIP1	89.9	110.6	108.2
ENSP00000344504.2	H1-0	75.9	128.8	94.2
ENSP00000362712.3	TXLNA	178.5	76.6	64.2
ENSP00000431049.1	GSTK1	72.4	117.6	121.4
ENSP00000309415.4	CLTB	52.4	105.2	120.1
ENSP00000353098.3	MCMBP	118.4	89.7	86
ENSP00000349887.3	GET3	86.3	90.4	110.6
ENSP00000361057.3	SURF4	73.5	96.7	106.4
ENSP00000247191.2	DLGAP5	149.4	80.5	48.9
ENSP00000299427.6	TPP1	49.8	94.3	118.6
ENSP00000246337.4	UROD	83.4	100.8	100.5
ENSP00000221265.2	PAF1	60.7	111.3	73.8
ENSP00000359956.5	ELOVL5	76.6	127.3	112.4
ENSP00000479861.1	SEPTIN2	92.2	109	102.3
ENSP00000220584.4	FDFT1	100.1	112.8	91
ENSP00000234170.5	CEBPZ	93	144	72.5
ENSP00000500532.1	CFL2	93	103.8	110.3
ENSP00000357357.3	GBA	55.5	113.5	125.9
ENSP00000346050.3	RPS3A	101	92.3	89.6
ENSP00000268379.4	UQCRC2	85.1	119.7	100.3
ENSP00000216714.3	APEX1	114.1	92.3	104.9
ENSP00000338191.4	SNTB2	84.7	107.2	107.9
ENSP00000301522.2	PRDX2	87.3	101.1	113.1
ENSP00000226004.2	DUSP3	76.3	95.9	110
ENSP00000368129.3	API5	107.8	91.8	88.5
ENSP00000263174.4	PALMD	54.8	100.5	109.5
ENSP00000312122.4	SEC13	86.7	107.8	113.1
ENSP00000414359.2	PSMA1	89.1	95.1	103.5
ENSP00000283131.3	SMARCA5	106.6	97.7	91.5
ENSP00000422040.1	HNRNPDL	116.5	99.6	96.5
ENSP00000504557.1	WASH6P	75.4	108.9	107.2
ENSP00000449785.1	TMEM263	78.4	110.2	93.3
ENSP00000410513.1	IDH1	84.8	92.7	109.6
ENSP00000214869.1	TMED1	71.1	113.1	99.8
ENSP00000499734.1	AL031681.2	147.6	90.4	91.1
ENSP00000246024.2	TMX4	62.7	176.1	91.6
ENSP00000304229.5	HINT1	92.2	117.9	93.2
ENSP00000354553.1	GLMP	69.8	129.5	115
ENSP00000406885.1	TMEM41A	62.5	112.5	124.2
ENSP00000478779.1	CYFIP1	81.6	102.9	101.5
ENSP00000363836.4	CCNY	86.8	109.2	120
ENSP00000434614.1	CDC27	135.4	82.3	74.4
ENSP00000363899.4	NIPSNAP3A	77.5	96.9	102.1
ENSP00000345917.4	LYAR	115.7	102.8	85.3
ENSP00000200457.4	TRIP6	75.1	93.5	95.6
ENSP00000215754.7	MIF	77.5	93.3	101.4
ENSP00000282050.2	ATP5F1A	93.2	100.1	107.7
ENSP00000387059.3	JPT1	118.3	83.8	119.9
ENSP00000432920.1	TRAPPC4	150.7	60.4	114.7
ENSP00000379823.3	COL4A3	53.8	108.7	123.4
ENSP00000376296.2	DYNLL1	76.7	67.3	123.8
ENSP00000306330.3	YWHAG	101.3	99.9	122.2
ENSP00000501033.1	WFS1	61.5	105.8	114.2
ENSP00000246006.4	CD93	59.9	110.6	123.4
ENSP00000486921.1	CCT8	52.2	100.5	174.5
ENSP00000348099.2	PDLIM7	78.6	102.5	104.1
ENSP00000296509.5	MAD2L1	123.2	93.2	72.6
ENSP00000296424.4	BDH2	66.2	106.4	111.1
ENSP00000500484.2	LDHB	97.9	87	100.4
ENSP00000392896.2	HSBP1	136.3	151.3	74.5
ENSP00000409126.3	ANO6	68.8	106.4	113.5
ENSP00000356183.1	ZC3H11A	196.2	99.4	104.4
ENSP00000376475.1	PRKAR1A	79.8	95.2	105.6
ENSP00000345895.3	NUP50	111.1	100.6	90.8
ENSP00000363638.3	LYPLA2	73.2	103	106.8
ENSP00000417653.1	DBNL	88.1	101	108.2
ENSP00000499135.1	FKBP2	88.3	102.8	112.6
ENSP00000281243.5	QDPR	81.3	104.6	120.5
ENSP00000326219.5	DHRS4	76.2	92.3	104.2
ENSP00000215832.7	MAPK1	80.8	102.1	110.3
ENSP00000264161.4	DARS1	83.1	98.2	95.2
ENSP00000486270.1	MDN1	124.4	65.9	102.4
ENSP00000386636.1	SSB	92.6	114.1	96.3
ENSP00000396937.2	PSMD13	92.8	105.3	97.6
ENSP00000286371.3	ATP1B3	82.6	97	99.6
ENSP00000394071.2	GDI1	84.3	114.2	116.2
ENSP00000369424.4	RBBP7	121.3	108.8	87.2
ENSP00000432282.1	TAGLN	66.6	99.9	115.2
ENSP00000380070.1	GAPDH	89	98.4	102.3
ENSP00000261313.2	PEBP1	88.4	96.7	109.9
ENSP00000352798.4	COL18A1	58.1	121.1	115.7
ENSP00000356015.4	ACAT2	79.5	128	95.1
ENSP00000386719.1	MDH1	87.5	102.5	109
ENSP00000426167.2	OSTC	79.1	111.8	102.5
ENSP00000406694.1	ITGA6	81.9	97.9	101.1
ENSP00000276533.3	GINS4	145.7	97.7	70.6
ENSP00000274496.5	YIPF5	82	104.2	117.9
ENSP00000262291.3	VMP1	90.9	66	118.4
ENSP00000262428.4	COTL1	104	86.1	123.6
ENSP00000357206.3	NES	111.6	96.1	115.5
ENSP00000455700.1	ALDOA	93.5	103.5	110.5
ENSP00000300688.3	ATP5MG	86.8	96.1	99.1
ENSP00000416255.1	EIF4G1	108.7	87.3	95.9
ENSP00000385866.1	RANGAP1	91	96.3	103.7
ENSP00000408827.2	MCRIP1	85.4	109.8	100.4
ENSP00000419545.1	GIMAP4	46	107.5	84.6
ENSP00000344848.3	PLEC	86.2	102.6	114.5
ENSP00000411803.2	UGP2	94.1	95.6	107.3
ENSP00000498872.1	SNX6	81.7	96.9	107.4
ENSP00000396073.2	EIF5A	94.7	94.1	116.5
ENSP00000379914.2	RPA3	107.3	103	77.5
ENSP00000221466.4	FCGRT	64.5	80.9	106.6
ENSP00000217109.4	CSTF1	88.7	129.5	101.4
ENSP00000258796.7	TTYH3	64.5	109.4	107.2
ENSP00000257789.4	ORC3	105.7	135.9	64.2
ENSP00000264279.5	NOP58	102.3	106.1	87.8
ENSP00000410242.2	IGF2BP2	73.2	108.8	102.6
ENSP00000457740.1	PSME3IP1	165.6	66.7	167.7
ENSP00000290541.6	PSMB4	92.7	105.5	111.9
ENSP00000317257.5	CPNE1	80.7	107.5	95.8
ENSP00000255120.5	NASP	113.9	113	83.8
ENSP00000418617.1	SSR1	73.6	108.6	90.2
ENSP00000379985.1	PQBP1	105.6	82.4	84.8
ENSP00000469139.1	BCAT2	66	76.7	104.9
ENSP00000269228.4	NPC1	92.5	98.6	152.9
ENSP00000254193.6	SNRPA1	103.7	105.5	84.4
ENSP00000416892.3	EIF3L	106.8	93.1	94.2
ENSP00000216117.8	HMOX1	84.7	110.7	124.1
ENSP00000339030.5	ZFP91	125.5	77.8	57.3
ENSP00000264639.4	PSMD3	88.5	98.1	111.8
ENSP00000413697.1	TOM1	60.6	116.8	101.1
ENSP00000258761.3	BZW2	75.7	115.6	93.2
ENSP00000321070.5	ME2	82.7	103.5	99.6
ENSP00000305790.5	SF3B3	104.9	96.1	91.7
ENSP00000382004.5	CTNND1	82.3	113.7	108.7
ENSP00000333547.5	RAB11B	88.2	96.5	106.5
ENSP00000464205.1	ARHGDIA	96.8	99.2	132.7
ENSP00000310572.6	PSMC5	85.5	118.1	100.2
ENSP00000217195.8	C20orf27	86.3	123.5	94.9
ENSP00000389168.2	PPP1R12A	80.7	90	112.2
ENSP00000229922.2	CAP2	78	86.8	114.5
ENSP00000497923.1	RPL29	87.2	109	110.2
ENSP00000435096.1	RPS25	112.1	94	92.8
ENSP00000302961.2	HSPA4	92.6	105	110.9
ENSP00000301843.8	CTTN	87.9	97.5	109.8
ENSP00000252599.3	COLGALT1	74.4	100.3	108.7
ENSP00000166345.3	TRIP13	119.8	104	85.5
ENSP00000501772.1	AIFM1	94.3	96.9	120.7
ENSP00000419234.1	WWTR1	65	105.5	129.5
ENSP00000295633.3	FSTL1	82.1	89.6	105.4
ENSP00000202773.9	RPL6	90.9	100.7	95
ENSP00000469035.1	COPE	82.8	107.1	109.2
ENSP00000498157.1	SNU13	104.5	104.7	88.1
ENSP00000358548.4	NRAS	85.5	103.9	103.6
ENSP00000372155.3	PSME1	85.5	100.6	111.1
ENSP00000261636.8	ARL1	86.7	114.2	92.5
ENSP00000466495.1	TMEM205	81.9	100.8	119
ENSP00000449207.1	CBX5	149	97.1	79.4
ENSP00000325074.7	PPP2R2A	85.9	112.3	107.6
ENSP00000418563.1	U2SURP	106.5	83.2	89.6
ENSP00000322419.4	RPLP2	112.5	105.1	110.9
ENSP00000426119.2	CRIP2	78.2	112.7	110.1
ENSP00000418529.1	NSFL1C	89.1	103.3	109.2
ENSP00000303366.7	LMAN2	73.7	113.3	111.5
ENSP00000307241.6	PDHB	83.1	122.3	105.5
ENSP00000324527.5	MYO1D	44.8	148.9	81.1
ENSP00000416973.3	OTUB1	93	102.6	104.9
ENSP00000263125.5	PRKCQ	84.7	102.4	105.1
ENSP00000264331.4	TOP2B	87.3	98.1	86.1
ENSP00000364801.3	HSPA1B	93.3	110.6	103.1
ENSP00000463683.1	MRPS7	87	114.5	107.5
ENSP00000325240.6	LASP1	79.2	120.6	121.5
ENSP00000359778.3	ADGRL4	59.9	119.3	103
ENSP00000237530.6	RPN2	83.7	112.4	106.5
ENSP00000296255.3	RPN1	87	115	98.9
ENSP00000053867.2	GRN	47.5	108.3	127.9
ENSP00000264071.1	TUBB4A	92.4	171.8	61.5
ENSP00000257857.4	CD63	78	104.3	108.9
ENSP00000250498.4	DAD1	89.3	109.8	110.2
ENSP00000369703.2	TUBB2A	85	98.9	106.7
ENSP00000464989.3	GPX4	80.4	87.6	104.9
ENSP00000445001.1	INTS11	82.4	129.6	85.9
ENSP00000298198.4	PGM2L1	56	105.3	68.6
ENSP00000220325.4	EHD4	90.7	100.9	104.8
ENSP00000228825.7	ARPC3	83.1	112.4	106.9
ENSP00000502034.1	TFG	112.2	92.9	130.1
ENSP00000219169.4	NUTF2	87.8	100.3	112.9
ENSP00000335029.7	RASA3	117.8	202.7	49.5
ENSP00000394316.2	BZW1	118.1	99.2	92.4
ENSP00000364902.3	POFUT1	79.5	100.9	100.8
ENSP00000301396.5	PELP1	108.5	94.9	92.6
ENSP00000265686.3	TCIRG1	83.4	93.7	113.5
ENSP00000264335.8	YWHAE	84.1	95.9	104.1
ENSP00000215071.4	PSMD8	82.2	100.3	100.4
ENSP00000359128.5	NPM3	175.9	102	53.1
ENSP00000253237.4	GRWD1	106.3	102.9	81.8
ENSP00000359345.2	RPL5	105.5	98.1	93.8
ENSP00000285735.2	RHOC	89.3	96.1	104.6
ENSP00000301587.4	ATP5PD	99.7	87.7	120.9
ENSP00000398597.1	EXOSC6	127.6	84.5	74.4
ENSP00000387065.1	CALM2	99.6	100.7	116.3
ENSP00000282412.4	PPM1B	81.9	90.7	101.5
ENSP00000399457.3	DDOST	77.5	102.9	100.1
ENSP00000230048.3	ACOT13	76.9	94	116.2
ENSP00000229270.4	TPI1	94.9	89.9	107
ENSP00000242784.3	TRIR	151.2	95.3	114.9
ENSP00000311449.5	RAB6A	82	97	109.4
ENSP00000338788.6	ZC3H15	110.2	73.8	83.6
ENSP00000322706.6	HMGCS1	99.2	110.5	95
ENSP00000414446.2	HSPD1	110	100.6	96.8
ENSP00000364403.3	UBR4	81.6	101.4	106.6
ENSP00000336799.5	TUBA1B	94.3	105.2	99.2
ENSP00000489597.1	PTPN11	87	169.1	80.3
ENSP00000346453.6	IPO4	93.9	80.9	96.3
ENSP00000431696.1	CFL1	91.5	101.6	116.9
ENSP00000445961.1	TRIM25	67	113.9	104.3
ENSP00000385000.3	KIF2A	82.7	116	110.5
ENSP00000386415.1	DYNC1I2	56.7	138.9	123.3
ENSP00000290858.6	CBFB	114.7	83.2	92.6
ENSP00000262982.2	CSE1L	102.2	104.2	92.4
ENSP00000362480.1	VPS26A	77.9	99.2	112
ENSP00000377298.4	NUMA1	106	111.7	91.4
ENSP00000378551.3	EEF1D	103.6	88.2	102.7
ENSP00000376472.3	STT3A	87	114.2	95.4
ENSP00000078429.3	GNA11	75.9	105.1	108.3
ENSP00000388942.1	SCRN1	85.9	94.4	108.8
ENSP00000367023.3	POLR1E	110.7	76.4	76.9
ENSP00000324422.5	ZYX	85.9	96	104.2
ENSP00000451920.1	GMFB	92.6	107.7	116.9
ENSP00000349860.4	GFPT1	81.4	92.1	104.8
ENSP00000466134.1	PRKCSH	98.4	100.1	123.8
ENSP00000300087.2	DCTN5	81.6	89.7	116.3
ENSP00000501597.1	CEP41	120.6	92.9	147.4
ENSP00000290299.2	ATP5PO	87.7	86.2	103.2
ENSP00000387262.3	IMMT	104.4	108.4	98.5
ENSP00000025399.6	STRAP	100.8	87.5	107.6
ENSP00000253108.3	EIF3G	123.4	95.1	132.5
ENSP00000377446.2	SUCLG1	84.1	92.2	96.8
ENSP00000429793.2	TBCA	95.5	94.6	106
ENSP00000489442.1	EXOC6B	70.1	100.6	114.3
ENSP00000352918.6	ARPC5	84.5	89.1	108
ENSP00000452763.1	RPL28	82.9	93.9	107.9
ENSP00000503604.1	NDUFS2	78.3	109.4	96.5
ENSP00000358770.3	SLK	108.6	92.2	112.3
ENSP00000362873.3	NDUFA8	81.4	108.2	99.7
ENSP00000263401.5	COMMD9	78.2	138.9	106.1
ENSP00000443459.1	BCAT1	80.3	106.2	113.3
ENSP00000304802.2	DTYMK	128.8	91	113.8
ENSP00000458954.1	NUP88	105.6	93.9	95.3
ENSP00000347649.2	P3H4	73.8	97.4	115.8
ENSP00000295317.3	RNF149	112.7	71.3	116.1
ENSP00000234590.4	ENO1	93.6	93.4	107.6
ENSP00000462158.1	IL6ST	82	88.8	113.4
ENSP00000384949.2	PYCR1	83.9	96.4	104
ENSP00000503598.1	RPL19	114.3	88.8	116.1
ENSP00000370750.4	RDH11	87.6	102.9	102.4
ENSP00000250101.5	TXNDC17	85	91.9	109.1
ENSP00000503068.1	PSMD1	85	102.5	110.1
ENSP00000297540.4	PHAX	109.7	92	68.5
ENSP00000404029.4	SUPT5H	135.6	124.9	60.5
ENSP00000404833.2	TAPBP	39	90.1	152.7
ENSP00000413572.3	NLE1	115.5	96.2	87.9
ENSP00000322439.3	TUFM	87.6	98.6	110.2
ENSP00000331310.5	MORF4L1	97.8	108.3	64.3
ENSP00000365569.3	FLOT1	80.5	106.7	105.1
ENSP00000216218.3	ST13	106.9	93.3	107.3
ENSP00000464359.1	MYL12A	83.3	89.8	113.7
ENSP00000333769.3	BSG	90.2	91.7	106.3
ENSP00000478532.1	CTNNBL1	98.7	120.8	81.5
ENSP00000336687.4	CBX3	145.7	97.6	104.8
ENSP00000497534.1	EIF2AK2	105.8	89.7	96
ENSP00000296543.4	NAA15	108	107.3	87.8
ENSP00000350310.5	ATP2B4	78.1	91.2	113.3
ENSP00000264065.6	DNAJC10	81.5	106.6	103.1
ENSP00000238256.3	FKBP15	92.7	121.1	106.2
ENSP00000262646.7	RAB2A	85.9	106.2	105.2
ENSP00000184266.2	NDUFB4	79.5	104.5	107.3
ENSP00000348461.4	RAC1	89.1	100.6	99.4
ENSP00000477590.1	CPNE3	78.3	103.8	106.3
ENSP00000410964.2	ERLIN1	70.8	148.3	84.7
ENSP00000444315.2	GLOD4	83.6	101.8	103.8
ENSP00000265729.3	SRI	80.5	87.5	103.8
ENSP00000265069.8	ZFR	108	91.2	84.3
ENSP00000377374.3	ERGIC1	46.1	97.8	133.3
ENSP00000349446.2	ARG1	155.7	110.3	50.4
ENSP00000393541.2	IFT27	79.9	88.4	106.4
ENSP00000313199.7	HNRNPD	100.6	118.4	108.3
ENSP00000266712.6	TMTC3	55.7	134	136.9
ENSP00000273920.3	ENOPH1	13.4	130.6	146.6
ENSP00000485630.2	FP565260.2	67.5	115.9	109.7
ENSP00000380837.2	LSS	70.1	91.8	84.7
ENSP00000262850.7	RRAGB	72.1	99.7	107.5
ENSP00000301457.1	NDUFA7	81.6	107.6	92.5
ENSP00000402060.2	PVR	77	92.5	109.6
ENSP00000472250.1	IRGQ	93.2	110.3	93.3
ENSP00000225298.7	UTP18	106.9	100.9	81.8
ENSP00000379217.3	UBFD1	73.6	88.1	105.5
ENSP00000362659.2	SRC	85.7	100.5	114.9
ENSP00000307387.3	PDCD6IP	92.6	98.3	111.2
ENSP00000303222.3	MTCH2	85.7	100.3	103.7
ENSP00000270225.6	SAE1	122	92.3	91.5
ENSP00000358939.4	SARS1	91.3	100.9	107.5
ENSP00000343497.3	NOSIP	130.9	86.9	94.6
ENSP00000503419.1	XPO1	88.8	101.8	102.9
ENSP00000361180.5	GTF3C5	117.1	86.8	75.1
ENSP00000300738.5	RRM1	113.4	95.4	88.4
ENSP00000391669.3	BCAR1	90.6	95.6	114
ENSP00000426909.1	RACK1	104.5	92.5	99.6
ENSP00000384302.3	WDR43	112.5	90.2	75.6
ENSP00000401306.1	FSIP2	92.9	73.9	88.8
ENSP00000216455.4	PSMA3	89	107.6	105.5
ENSP00000362687.3	DDX50	116.2	89.7	88
ENSP00000246117.3	NCLN	82	96.4	108.9
ENSP00000398269.2	MYADM	79.9	93.1	117.3
ENSP00000313490.6	PFAS	101.1	102.7	91.3
ENSP00000366297.4	KIF1B	84.1	92.7	115.8
ENSP00000268099.9	SCAMP2	86.1	107.2	94.6
ENSP00000205061.5	GLG1	70.5	115.1	116.2
ENSP00000398610.1	ANXA11	79.4	103.1	108.2
ENSP00000285968.6	NUP205	111.2	102.1	87.8
ENSP00000360268.2	ALDH18A1	84.6	104.4	105.7
ENSP00000398736.2	CCN1	106.4	73.3	92.9
ENSP00000362110.4	SF3A3	101	118.6	93.1
ENSP00000343023.4	SP100	87	105	99.7
ENSP00000370968.2	MYBBP1A	94.8	108.6	78.6
ENSP00000290341.3	IGF2BP1	102.5	92.4	119.5
ENSP00000224807.5	SFXN3	78.9	107.6	111.2
ENSP00000273986.4	CISD2	107.4	87.3	82
ENSP00000478310.2	SPCS1	78.2	114.1	118.6
ENSP00000480713.1	AKR1A1	85.2	89.2	114.9
ENSP00000262394.2	WSB1	94.6	138.1	73.4
ENSP00000418082.1	RPL37A	102.6	74.8	95.1
ENSP00000387286.3	RAB1A	86.6	133.2	97.7
ENSP00000484343.1	SERPINB6	77.5	96.8	107.4
ENSP00000365950.3	RBM3	79.7	106.3	75.1
ENSP00000378176.4	SGMS2	115.7	84.6	78.1
ENSP00000282382.4	TMED7-TICAM2	85	109	100.9
ENSP00000388806.3	EIF4B	114.2	81.5	89.1
ENSP00000366819.3	UCHL3	88.7	108	115.8
ENSP00000225792.5	DDX5	111.7	100.5	93.7
ENSP00000308532.5	DBN1	92	101.2	107.9
ENSP00000500710.1	MYO6	59.8	121.6	125.2
ENSP00000264649.5	ATP6V0A1	44.8	121.6	118.9
ENSP00000414224.1	RALB	108.3	73.1	111
ENSP00000302321.4	NDUFA10	48.5	131.2	96.5
ENSP00000040663.5	MRI1	88.4	108.4	91.2
ENSP00000420381.1	CALU	113.6	105.9	131.9
ENSP00000376162.2	HOMER3	76.9	111.5	116.8
ENSP00000376268.2	SEC14L1	103.5	89.1	86
ENSP00000310129.4	PSMD2	101.6	91.3	104.7
ENSP00000467579.1	WBP2	87	82.6	104.3
ENSP00000199320.4	DIMT1	132.8	98.2	79.9
ENSP00000357521.3	TPM3	101.3	102.1	111.9
ENSP00000441831.1	FNDC3A	69	139.8	84.8
ENSP00000258198.2	DYNC1LI2	92.6	101.8	108.9
ENSP00000428074.1	ELOC	79.8	112.7	108.7
ENSP00000447053.1	RAB5C	82.2	109.6	102.2
ENSP00000285046.5	FGD5	75.3	113.4	84.4
ENSP00000477639.1	NAGK	77.7	102.4	112.2
ENSP00000349410.6	NCL	115.5	101	96.5
ENSP00000337445.4	ELAC2	104.4	105.8	85.7
ENSP00000081029.3	MRPS35	55.1	171.9	100.6
ENSP00000296755.7	MAP1B	90	105.8	109.4
ENSP00000330074.4	H1-5	118.4	113	93.7
ENSP00000312274.6	MSRB3	76.3	87.9	112
ENSP00000263025.4	MAPK3	72.8	106.1	115.6
ENSP00000258341.3	LAMC1	82.7	104.1	118.9
ENSP00000400142.2	EWSR1	109.5	89.1	107
ENSP00000355361.5	CD47	88	112.8	103.6
ENSP00000440985.3	CD9	79.8	98.5	122.3
ENSP00000420714.1	MRPS14	28.1	128.9	133.8
ENSP00000294785.5	NCSTN	78.7	87	126.2
ENSP00000374455.4	SQSTM1	70.5	154.9	70.3
ENSP00000358857.4	EMD	94.5	97.6	111.4
ENSP00000308495.3	KRAS	69.9	127.8	96.8
ENSP00000408695.3	PRKCA	74.2	97.2	95.7
ENSP00000435777.1	RPS13	108.2	85.5	89.1
ENSP00000365505.5	PLP2	149.7	72.2	130.6
ENSP00000366525.2	FTL	91.7	106.2	103.8
ENSP00000398370.2	EIF4A2	74	103.2	111.8
ENSP00000455042.1	CDIPT	72.3	117.2	112.2
ENSP00000381917.3	EIF3CL	90.3	111.4	96.9
ENSP00000484569.1	PSME2	79.6	130.1	117.6
ENSP00000362041.4	DNAJC9	132.6	105.5	96.6
ENSP00000290354.5	CBR3	102.3	88.2	46.7
ENSP00000345731.2	DLG1	69.4	93.5	106.1
ENSP00000322036.7	PUF60	108.5	97.3	92.4
ENSP00000317955.8	EEA1	92.2	102.2	104.7
ENSP00000216479.3	AHSA1	92.2	116.5	88
ENSP00000447740.1	SLC25A3	81.5	92	103.2
ENSP00000379672.1	TUBB	92	143.1	116.7
ENSP00000261942.6	FAF2	79.3	125.5	111.9
ENSP00000236980.6	FASTKD2	117.3	133	71.4
ENSP00000492425.1	NUDT4B	74.3	111.5	120.3
ENSP00000223836.10	AK1	62.6	94.6	113.2
ENSP00000469484.1	ZNF428	81	96.4	108.9
ENSP00000478600.1	P3H3	73.1	74.3	106.2
ENSP00000354468.4	CYB5R3	62.5	128.6	118.7
ENSP00000354111.4	DNAJC5	10.5	193.8	120.4
ENSP00000303147.3	MAT2A	115	99.2	97.6
ENSP00000299138.7	VPS35	89.5	90.3	111
ENSP00000350071.5	STRN3	105.8	106.6	85
ENSP00000500542.2	SACM1L	87.8	104.1	100.8
ENSP00000376919.2	LUC7L3	110.3	104.8	86.5
ENSP00000454836.1	TBL3	106.3	104	91
ENSP00000243563.2	SNRPA	106.1	96.9	96.6
ENSP00000346063.4	RPL7L1	105.4	98.4	90.3
ENSP00000369181.3	NRBP1	83	118	120.1
ENSP00000349053.3	GANAB	72.8	100.9	100
ENSP00000325312.5	METAP2	110.4	91	84.1
ENSP00000376345.1	GRB2	98.3	77.5	90.1
ENSP00000007722.7	ITGA3	73.8	106.2	102.2
ENSP00000309430.7	PIGS	82.9	114	89.8
ENSP00000343635.6	MEAK7	85.9	123.9	102.5
ENSP00000216129.6	TTLL12	89.8	112.2	96.4
ENSP00000367991.2	SEPTIN8	126	118.5	49.1
ENSP00000424925.1	SEPTIN11	87.6	91.4	110.4
ENSP00000171111.4	KEAP1	115.1	96.7	86.9
ENSP00000458528.1	RPS15A	96.3	103.6	82.1
ENSP00000327054.3	LMNB2	111.6	101.7	100.6
ENSP00000443965.2	ADK	100.3	70.5	116.2
ENSP00000370114.4	PSIP1	102.3	117.7	64.8
ENSP00000343158.2	EPB41L3	90.4	101.1	107.4
ENSP00000326806.5	NCBP2	112.6	78.6	72.1
ENSP00000355124.3	KRT19	80.1	73.9	107.3
ENSP00000258455.3	MRPS9	86.5	128.5	94
ENSP00000394682.1	DHX30	103.8	95	88.9
ENSP00000280346.7	DLAT	91.4	102.5	96.6
ENSP00000294507.3	LAPTM5	84.7	111	112.4
ENSP00000377958.3	CCT4	101.7	93.2	102.6
ENSP00000251968.3	TSG101	98.8	119.1	102.5
ENSP00000240922.2	NAA50	108.4	92.2	97.3
ENSP00000256196.4	RRAS2	70.6	107.3	147.5
ENSP00000405573.3	GPI	89.1	98.7	106.6
ENSP00000496654.1	RPS7	100	90.2	90
ENSP00000353608.4	DSC3	205.6	95.6
ENSP00000261416.7	HEXB	77.5	110.2	125.3
ENSP00000325690.4	CARM1	87.4	97.2	103.3
ENSP00000310226.6	RAB1B	87.2	105	103.5
ENSP00000337746.7	ISYNA1	86.1	112.7	97.7
ENSP00000346762.3	SND1	92.9	99.3	105.4
ENSP00000483484.1	NSA2	112.5	101.1	96.9
ENSP00000351209.5	EPHA2	85.5	106.6	95.7
ENSP00000331897.4	IDH2	94.1	111.3	105.7
ENSP00000377225.3	FAM50A	107.4	109.7	92
ENSP00000347852.5	SORBS2	76.1	103.1	109.6
ENSP00000258424.2	COX5B	87.7	95.6	106.3
ENSP00000370718.3	ASMTL	62.1	101.8	104.2
ENSP00000321259.3	TALDO1	93	100.2	106.4
ENSP00000499457.1	CDC42	98.4	107.2	114.4
ENSP00000489752.1	RAB11FIP5	112.9	103.5	140.8
ENSP00000262193.6	PSMB1	87.1	101.5	109.9
ENSP00000305069.4	TMEM192	80.1	94.9	97.9
ENSP00000391278.3	SRSF2	109.2	98.1	82.9
ENSP00000264718.3	GPN1	49.4	174.4	176.3
ENSP00000355899.3	RRP15	106.4	82.6	79.7
ENSP00000387219.3	NFU1	84.6	106.4	99.9
ENSP00000452603.1	PSMA6	91.2	95.3	106.4
ENSP00000452342.2	SNRPN	87.4	105.1	83.5
ENSP00000265838.4	ACAT1	89.7	95.9	107.2
ENSP00000479950.1	WDR36	108.8	113.5	82.8
ENSP00000441087.2	CD276	84.6	90.8	111.2
ENSP00000389351.1	RPSA	104.8	102.2	89.3
ENSP00000438399.1	IST1	81.9	97.8	101.7
ENSP00000378338.3	GIT1	81.8	116.4	108.6
ENSP00000304350.6	PRPF8	107.8	108	90.4
ENSP00000503593.1	HNRNPA3	96.2	107	92.6
ENSP00000269141.3	CDH2	92.4	114.6	109.6
ENSP00000466111.1	RNMT	93.6	110.8	82.7
ENSP00000253754.3	PDLIM4	81.6	97.9	116.2
ENSP00000292246.3	ANO10	74.2	108.4	127.3
ENSP00000216185.2	TXN2	86.9	104	118.4
ENSP00000315397.6	MRPS31	98.6	111.9	101.5
ENSP00000464380.1	YES1	101.1	93	91.1
ENSP00000297258.6	FABP5	93.9	90.2	111.7
ENSP00000341289.4	TUBB4B	93.1	106.7	96.5
ENSP00000322524.4	DCTPP1	100.1	100.9	76.5
ENSP00000358071.3	SEC23IP	72.5	109.2	107.5
ENSP00000410992.3	MOGS	81.4	99.9	93.2
ENSP00000224073.1	EDF1	111.7	108.1	93.6
ENSP00000428924.1	LYN	67.1	105	107.2
ENSP00000260118.6	GGH	88.2	111.7	103.7
ENSP00000265562.4	PTPN23	85.2	101.6	97.5
ENSP00000405512.2	ABCF1	91.6	106.8	90.3
ENSP00000361083.3	ADIRF	103	82.6	114.3
ENSP00000317985.6	ROCK2	73	122.5	78.3
ENSP00000361064.4	MINPP1	70.8	119.7	109.1
ENSP00000354040.4	GTPBP4	110.8	96.1	81.1
ENSP00000401726.1	ISOC2	99.1	144.3	156.6
ENSP00000361900.3	TOMM34	115.4	89	86.1
ENSP00000347206.4	GPAA1	78.8	115.8	79.8
ENSP00000429119.2	PABPC1	99.9	91.9	94.1
ENSP00000362463.3	GLO1	92.5	101.6	97.6
ENSP00000356437.3	SASH1	72.4	102	117.9
ENSP00000301939.3	TMEM256	88.4	126.3	93.4
ENSP00000485350.2	AAK1	81.4	92	132.7
ENSP00000362846.4	PUM1	100.8	116.8	75.8
ENSP00000432768.1	CKAP5	114.7	87.4	87.5
ENSP00000400168.1	ATP5MF-PTCD1	71.7	121.9	111.8
ENSP00000353444.5	RAB5B	80.6	109.3	109
ENSP00000377696.3	NIT2	81.6	91.4	110.2
ENSP00000354632.2	MT-ATP6	94.3	76.5	111.7
ENSP00000329662.4	H1-10	105.2	115.1	85.9
ENSP00000296122.6	PPP1CB	99.4	111.7	117.1
ENSP00000363654.3	PALM2AKAP2	87.8	104	112.6
ENSP00000482515.1	SPATS2L	112.1	99.5	84.6
ENSP00000249923.3	COPB1	91.5	109.7	110.7
ENSP00000254950.11	VPS4A	57.4	140.3	110.1
ENSP00000357838.5	OAT	87.7	102.3	100.7
ENSP00000350708.3	RAD23B	106.7	69	123.6
ENSP00000343885.5	PPA2		307	93
ENSP00000280800.3	PLBD2	60.9	94.6	118
ENSP00000366863.3	TBC1D4	70.2	116.3	100.8
ENSP00000370201.4	AK6	82.5	141.1	73
ENSP00000358081.4	BAG3	82.6	104.2	108.2
ENSP00000345195.5	UBQLN2	122.2	79.3	152.1
ENSP00000338862.5	BRIX1	106.8	108	84.9
ENSP00000488263.1	DNAJB6	85.5	123.9	78.1
ENSP00000433388.1	ABHD14B	45.5	159.2	141.4
ENSP00000494185.1	ACTB	26.3	285.3	88.3
ENSP00000370194.4	GMDS	69.4	108.7	113.1
ENSP00000501290.1	USP7	89.9	107.6	92
ENSP00000341885.4	RPS2	105.5	100.4	93.1
ENSP00000364289.3	NCBP1	111	93.3	85.9
ENSP00000261396.3	NUP133	102.9	86.5	85
ENSP00000413908.1	BCS1L	75.1	191.7	79.8
ENSP00000312946.6	STAB1	58.6	104.2	107.4
ENSP00000419325.1	SUCLG2	84.6	100	104.5
ENSP00000282903.5	PLOD2	91.1	114	131.8
ENSP00000239878.4	UFM1	91.3	108.5	106.9
ENSP00000498584.1	AL121899.2	129.1	128.2	54.6
ENSP00000253024.4	TRIM28	109.5	106.5	96.9
ENSP00000263857.6	POLR1A	121.3	125.5	91.1
ENSP00000360828.4	DDX27	120.5	102.9	129.5
ENSP00000488378.1	PON2	73.7	110.1	110.8
ENSP00000432782.1	DPP3	89	113.6	121.9
ENSP00000253039.4	EIF2S3	104.8	93.2	111.4
ENSP00000361245.4	HECTD3	56.4	116.9	112.5
ENSP00000382150.3	PPP1R18	86.6	125.2	95.2
ENSP00000260665.7	LRPPRC	89.9	106	100.2
ENSP00000215565.1	NDUFB7	78.2	83.5	137.7
ENSP00000413098.2	SCAF8	109.2	122.1	80.8
ENSP00000368927.5	EIF1AX	115.9	103.4	97.4
ENSP00000436864.1	CELF1	104.1	94.7	85.9
ENSP00000278100.6	BCCIP	103.8	115.5	78.5
ENSP00000308753.7	TMOD3	84	102	100.5
ENSP00000328901.6	GTF2H2	82.1	129.4	96.2
ENSP00000254878.3	RIDA	84.5	80.9	118.7
ENSP00000365312.2	ABI1	79	102.2	109.1
ENSP00000340237.4	SH3BP4	33.2	137.1	114.1
ENSP00000388658.2	SLC25A12	90.5	109	91.3
ENSP00000299157.4	IKBIP	74.5	125	105.3
ENSP00000359106.2	COX7A2	92.6	102.6	109.1
ENSP00000470037.2	RPL13A	95.2	100.5	104.8
ENSP00000296411.6	METAP1	105.5	107.3	78
ENSP00000229794.4	MAPK14	81.5	107.8	98.6
ENSP00000272317.6	RPS27A	104.9	96.3	101.8
ENSP00000362566.3	HPCA	78.5	128.2	110.8
ENSP00000261637.4	UTP20	140.3	53	50.4
ENSP00000307567.6	QARS1	85.8	98.8	102.3
ENSP00000222567.5	POLR1F	106.3	85.3	85.7
ENSP00000315263.3	GLTP	89.9	124.3	118.2
ENSP00000451180.1	NPC2	78.6	101.7	98
ENSP00000391249.1	SEPTIN9	81.2	105.3	104.2
ENSP00000385616.1	SUN2	58.7	115.9	122.1
ENSP00000359393.3	HMGB3	100.5	79.4	83
ENSP00000359719.3	PRKACB	82	107.7	93.1
ENSP00000381504.2	PRPS2	109.4	93.3	88.6
ENSP00000265100.2	RPL26L1	96.3	90.9	93.9
ENSP00000262640.6	VAMP7	109.6	114.9	37.7
ENSP00000229340.5	RAB35	75.3	108.4	101.9
ENSP00000278618.4	AASDHPPT	96.5	77	84
ENSP00000246194.3	RALY	88.5	105.5	90.3
ENSP00000374332.3	TSN	105.7	100.8	130.2
ENSP00000353013.2	CLEC14A	92	136.4	112.5
ENSP00000368767.4	ASPH	65.4	115.1	101.3
ENSP00000356954.3	CCN2	102.2	105.1	92.8
ENSP00000333664.8	ACAA1	69.4	96.2	99.7
ENSP00000227868.4	PDHX	81.8	93	100.3
ENSP00000281513.5	NBAS	54.5	102.9	126.5
ENSP00000217121.5	TPD52L2	95.7	86.7	112.1
ENSP00000342056.3	CS	91.8	103.7	103.6
ENSP00000410073.2	MDH1	87.3	98.3	111.7
ENSP00000415862.1	APEH	84.3	105.9	99.4
ENSP00000371858.3	NOP2	95.6	105.3	95.7
ENSP00000360640.4	DPM1	98	135.9	87.1
ENSP00000354813.2	MT-ND5	64.4	139.8	74.2
ENSP00000389182.1	RPP30	111.9	102	83
ENSP00000324124.4	POLR2L	108.6	95.7	99
ENSP00000313420.3	PRKDC	96.7	102.5	98
ENSP00000493780.1	AL358113.1	106	85.8	89.5
ENSP00000264638.3	CNTNAP1	76.2	82.5	103.7
ENSP00000262031.5	RBMS2	61.4	107.2	119
ENSP00000401980.2	MAVS	90.6	94.5	109.8
ENSP00000478145.1	CPSF1	98	100.3	81.2
ENSP00000482384.1	NUDT2	52.6	190.7	69
ENSP00000362532.4	RPRD1B	114.2	137.4	87.1
ENSP00000305647.4	VAMP5	67.8	102	129.9
ENSP00000376197.3	TFRC	82	105.8	84.3
ENSP00000299259.6	COPS2	82.1	102.9	101
ENSP00000336741.4	DHX15	107	101.8	87.3
ENSP00000429129.1	PTK2	83.3	104.1	125.1
ENSP00000380565.3	CD151	81	104.2	104.2
ENSP00000355759.5	PARP1	103.2	107.5	91.8
ENSP00000395772.1	GNL3	120.6	103.6	90.4
ENSP00000420929.1	LSM6	107.7	88	95.4
ENSP00000349124.5	PPP4R2	175.4	68.4	156.1
ENSP00000499466.1	PIN4	67.9	162.7	87.3
ENSP00000503633.1	LMNA	85.8	135.2	161.4
ENSP00000300151.4	MRPL16	93	128.5	102
ENSP00000037243.2	GABARAPL2	108.2	81.7	89.3
ENSP00000345957.3	RPS21	106.8	85.8	101
ENSP00000423673.1	NDUFA13	60.6	173.3	86.5
ENSP00000428489.1	PBK	132	95.4	89.9
ENSP00000453887.1	PSMA4	94.5	101.8	107.6
ENSP00000248958.4	SDF2L1	91.7	106.4	96.5
ENSP00000441596.1	MELK	89.1	92.6	102.6
ENSP00000466845.1	GCDH	62.7	90.4	97.6
ENSP00000359581.4	HS2ST1	113.1	97.4	84.8
ENSP00000310668.5	NUP93	113.8	84.8	93.7
ENSP00000220764.2	DECR1	78.7	106.7	94.9
ENSP00000437912.1	LIMS1	71.1	163.8	101.3
ENSP00000253457.3	EMC8	92.5		152.3
ENSP00000400591.2	SNRPE	99.6	123.5	83.8
ENSP00000261868.5	EIF3J	111.8	87.5	107
ENSP00000375863.2	HNRNPUL1	100.1	109.5	100.5
ENSP00000263382.3	ASF1B	145.6	154	49.1
ENSP00000368219.3	NUDT5	84.3	100.1	98.5
ENSP00000254322.1	DNAJB1	112.4	96.9	83.4
ENSP00000497333.1	ECE1	92.2	102.2	125.3
ENSP00000295640.4	RNPEP	76.5	116.5	90.6
ENSP00000342035.8	PDLIM2	49.8	92.2	79.1
ENSP00000423427.2	DEK	112.2	104.9	86.1
ENSP00000194214.5	HSPB11	103.9	67.3	96.9
ENSP00000425721.1	CAST	94.6	105.1	108.3
ENSP00000398131.2	GSPT1	94.9	106.7	97.1
ENSP00000290378.4	ACTC1	98.9	111.5	117.4
ENSP00000304102.3	COPS6	69.4	123.1	109.4
ENSP00000367721.2	NUP160	97.7	129.8	66.3
ENSP00000248975.5	YWHAH	146.5	90.3	116.7
ENSP00000364000.3	COL5A2	77.1	115	135.9
ENSP00000363054.4	STX12	60.8	138.2	131.2
ENSP00000451080.1	ERH	110.6	94.7	91.4
ENSP00000217971.7	PGRMC1	33.6	47.2	149.1
ENSP00000317714.3	STX4	77.4	127	113.9
ENSP00000326514.7	EXOC1	80.2	96.7	113.9
ENSP00000316042.4	HNRNPA0	106	114.6	82.8
ENSP00000386315.1	CAPG	77.1	103.5	104.7
ENSP00000246069.6	DSTN	89	98.3	108.3
ENSP00000355486.3	COX20	96.1	144.5	82
ENSP00000429323.1	EIF2B4	76.5	116	75.8
ENSP00000260508.4	KYAT3	80.4	94.4	102.9
ENSP00000339883.2	LBR	85.4	96.5	92.5
ENSP00000322147.7	RTN4	38	120.9	73.8
ENSP00000263574.5	APLP2	89.6	107.4	110.1
ENSP00000305653.2	LETM1	85.9	104.1	106.6
ENSP00000492220.1	AP001273.2	73.6	141.6	118.8
ENSP00000285873.6	GEMIN5	118.8	98.9	90.5
ENSP00000366002.5	HLA-A	86.9	99.3	100
ENSP00000265271.5	RBM27	123.8	97.7	96.7
ENSP00000425494.1	YIPF3	87.5	118.8	104.6
ENSP00000420641.1	SSR3	129.9	72.7	164.6
ENSP00000502177.1	LRSAM1	72.1	100.7	122.4
ENSP00000324804.6	PPP2R1A	95.3	99.2	111.7
ENSP00000356716.3	PRRC2C	93.5	109.2	80.4
ENSP00000495750.1	GSS	96.6	91.2	120.6
ENSP00000264312.7	OCIAD1	76.1	101.6	115
ENSP00000400433.2	HNRNPF	113.6	117.2	90.6
ENSP00000362144.3	MCU	77.3	124.2	114.6
ENSP00000355141.2	SELENON	74.3	120.4	107.3
ENSP00000438588.2	MTHFD1	108.6	91.8	97.1
ENSP00000390625.3	HNRNPLL	82.5	103.3	110.2
ENSP00000374354.3	EXOSC8	115	98	89.7
ENSP00000223500.7	CHMP5	76.9	103.1	122.6
ENSP00000312250.8	ADPGK	67.6	169.1	115.1
ENSP00000252102.5	NDUFA2	97.3	108.1	102.9
ENSP00000434150.1	CAPRIN1	113.1	101.5	102.5
ENSP00000223641.4	SEC61B	89.2	88.2	108.1
ENSP00000263202.9	UFD1	70.5	108	113.8
ENSP00000304283.4	RAC3	73.9	93.6	100.6
ENSP00000359483.4	LRRC8C	80.5	117.4	104.3
ENSP00000495845.1	DTD1	82.9	86.6	103.1
ENSP00000228506.3	MLEC	87.2	103	106.6
ENSP00000500806.1	DOHH		351.2	48.8
ENSP00000382204.2	JMJD1C	105.8	95	158.6
ENSP00000470715.1	ARHGEF1	85.7	100.7	93
ENSP00000359991.4	PGAM1	89.2	85.2	109.5
ENSP00000260746.4	ARL3	83.1	94	102
ENSP00000464814.1	COASY	101.2	84.6	83.8
ENSP00000497221.1	ITM2B	75.3	113.6	104.7
ENSP00000433760.1	BANF1	90.2	107.5	99.6
ENSP00000424495.1	ZNF346	93.4	123	92.1
ENSP00000303145.4	TMED10	85.7	101.2	103
ENSP00000428756.1	STAU2	69.1	103.8	114.1
ENSP00000370424.3	CD81	89.3	120.5	123.8
ENSP00000305230.7	SRP9	94.5	100.6	110
ENSP00000371236.4	GART	104.6	95.2	94.4
ENSP00000251595.6	HBA2	199.2	107	52.5
ENSP00000262942.5	ARPC1A	90.3	105.6	106.8
ENSP00000261889.5	SNX1	84.5	98.6	100.8
ENSP00000232888.6	RRP9	133.6	131.6	86.9
ENSP00000355237.2	CDC42BPB	80.3	82.8	118.4
ENSP00000403817.1	NACA	106.8	97.6	103.1
ENSP00000361511.1	HYI	87.5	155.4	103.3
ENSP00000338481.3	EPB41L2	57.3	156.1	50
ENSP00000205402.3	DLD	90.7	114.8	96.4
ENSP00000285930.3	AKR1B1	82.9	91.7	101.2
ENSP00000340278.5	PARK7	89.3	96.4	107.5
ENSP00000359958.3	ZRANB2	109	85.7	90.4
ENSP00000351310.6	COL6A6	118.1	93.5	124.6
ENSP00000369500.3	SYAP1	116.4	92.5	96.3
ENSP00000450899.1	DHRS7	66.6	114.9	101.1
ENSP00000306010.6	ARF4	97.9	71.3	89.3
ENSP00000473192.1	NUP62	98.1	142.7	90.3
ENSP00000247970.5	PIN1	82.9	116	98.2
ENSP00000370074.4	SERPINB9	78.7	89.8	96.5
ENSP00000359258.3	GCLM	106.2	85.4	99.9
ENSP00000278353.4	HSD17B12	86.1	110	113.4
ENSP00000263119.5	CABIN1	141.3	74.7	90.8
ENSP00000296585.5	ITGA2	86.7	96	103.8
ENSP00000385211.1	NUCB1	90.7	120.3	106.5
ENSP00000482075.1	PTGES3	97.2	96.5	105.7
ENSP00000278823.2	MTA2	108.7	91.6	87.8
ENSP00000344942.4	UNC119B	81.5	82.5	115.7
ENSP00000252934.4	ATXN10	75.2	141.5	99
ENSP00000309565.5	UQCRH	80.4	194.5	125.1
ENSP00000355500.1	CEP170	108.7	92.6	99.2
ENSP00000196551.3	RPS5	100.4	89.3	86.5
ENSP00000233379.4	FAHD2A	76.6	107.8	102.5
ENSP00000284031.8	DDAH1	86.8	93.8	97.5
ENSP00000349415.7	RAB18	94.9	89.8	106.5
ENSP00000367086.2	ACOT7	91.7	97.3	103.9
ENSP00000406203.2	BCL2L1	65.5	134.6	107.6
ENSP00000359799.5	DNAJB4	86.6	104	101
ENSP00000238823.8	FAM98A	92.2	110.8	100.8
ENSP00000218340.3	RP2	86.5	101.9	97.2
ENSP00000466010.1	RPS15	140.4	95.7	118.6
ENSP00000260818.6	DNAJC13	89.6	90	95.7
ENSP00000358737.3	ATP5PB	89.7	100.2	105.7
ENSP00000387471.2	CIAO2B	93.3	117.7	99.6
ENSP00000259477.6	ARPC5L	83.4	91.2	92.5
ENSP00000290349.6	CBR1	98.4	90.1	95.7
ENSP00000362937.3	RCC1	99.7	116.8	87.5
ENSP00000416231.2	PELP1	108.5	93.2	94.8
ENSP00000363641.5	TXN	92	114.2	116
ENSP00000334156.5	SPTBN1	81.4	90.1	110.3
ENSP00000346015.5	RPL27A	105.7	94.7	101.7
ENSP00000264167.4	AGPS	99.2	114.1	88.5
ENSP00000367615.3	APRT	49.9	150.9	105.7
ENSP00000469037.1	ETHE1	84	102.4	98.2
ENSP00000270176.5	SCYL1	103.8	95.9	92
ENSP00000370377.2	PITRM1	87.1	102.5	95.8
ENSP00000373706.4	DIAPH1	88.2	105.8	129.2
ENSP00000303057.4	PPIC	81.8	100.7	101.5
ENSP00000488422.1	CELF2	76	113.6	90.6
ENSP00000230538.7	LAMA4	69.1	91.8	106.5
ENSP00000482543.1	NDUFA6	84	110.2	100.1
ENSP00000354201.5	UBE2Z	110.8	75.1	75.6
ENSP00000341597.4	FAM114A2	91.9	126.2	104.7
ENSP00000403902.1	PPP1R13L	69.5	91.6	109.5
ENSP00000355889.2	IARS2	78.8	107.3	106.9
ENSP00000384899.2	GATAD2A	128.3	93.7	66.2
ENSP00000245932.5	VASP	93.6	87.5	103.1
ENSP00000310491.4	ARHGAP1	88.1	98.3	101.9
ENSP00000227266.4	CTSC	68.1	107	95.5
ENSP00000351926.4	AP2A1	82.3	99	94.4
ENSP00000371475.5	TP53BP1	71.3	166.4	98
ENSP00000418385.1	ZC3HAV1	103.3	95	96.4
ENSP00000313432.6	GRHPR	82.3	116.3	98.4
ENSP00000370745.1	DDX1	94	111.5	94.7
ENSP00000431482.1	NEDD8-MDP1	169.4	53.9	149.1
ENSP00000246957.5	TRAP1	91	103.6	95.2
ENSP00000382908.1	NDUFV2	86	106.9	107.1
ENSP00000371393.4	PGM2	93.6	104.1	100.3
ENSP00000483827.1	NOMO1	89.3	103.4	100.8
ENSP00000316950.7	MYEF2	75	137.6	105.2
ENSP00000412302.2	MBD3	128	95.7	86.5
ENSP00000408730.1	CCDC124	94.8	113.5	112
ENSP00000311825.6	CTBP2	108.9	95.4	99.3
ENSP00000503050.1	PLAT	96.1	79.5	111.6
ENSP00000501976.1	PAFAH1B1	91.4	94.1	106.3
ENSP00000395228.2	ZNF185	105	85.8	103.1
ENSP00000360645.4	MAN1B1	80.5	118.3	118.1
ENSP00000328088.4	PAWR	81.7	94.7	140.5
ENSP00000466363.1	PIP5K1C	74.9	85	94.3
ENSP00000326981.2	IMP3	97.6	126.9	95.7
ENSP00000217426.2	AHCY	102.7	94.5	106
ENSP00000362268.2	APOOL	61.1	99.5	100.6
ENSP00000360664.4	BTF3L4	91	209.7	74.8
ENSP00000365837.3	PUS1	79.9	111.9	100
ENSP00000472998.1	SNRNP70	85.3	106.2	104.4
ENSP00000497822.1	AKT1	77	106.3	109.3
ENSP00000304405.6	HNRNPR	105.9	110.3	95
ENSP00000300935.2	RAB8A	90	96.4	91
ENSP00000416250.2	EIF2B1	89.2	94.1	106.9
ENSP00000362744.4	RPS4X	100.3	94.8	100.9
ENSP00000268668.6	NDUFB10	85.8	106.9	96.6
ENSP00000381844.3	ATL3	81.1	109.4	108.9
ENSP00000346173.3	ETFB	74.4	91.3	110.2
ENSP00000361888.1	CAP1	93.1	99.4	102.4
ENSP00000251453.2	RPS16	110.7	91.9	93.4
ENSP00000318177.9	FUBP3	92.1	103.9	105.5
ENSP00000503599.1	STAT3	82.2	104.2	110
ENSP00000411471.2	ABCF3	83.9	108.8	98.7
ENSP00000410249.3	XPO7	92.9	99.5	105.5
ENSP00000395231.1	POLD2	115.8	106.8	82.5
ENSP00000349571.4	LMO7	83.6	101.3	125.8
ENSP00000378917.2	ATXN2L	109.4	82.1	95.4
ENSP00000347792.4	SYNJ2	124.3	66.8	94.3
ENSP00000477352.1	SCOC		331.5	68.5
ENSP00000424328.1	MRPS30	87.1	128.1	89.5
ENSP00000384638.4	CTNNA2	26.6	150.8	178.2
ENSP00000262498.3	CFAP20	100.4	87.8	88.1
ENSP00000217131.5	CTSZ	76.8	87.8	100.5
ENSP00000428112.1	ERLIN2	90.6	105.2	99.9
ENSP00000370808.5	SLC25A6	94.4	104.2	93.7
ENSP00000438178.2	EIF3A	97.6	99.1	94.6
ENSP00000210313.2	PSMD5	75.3	100.1	98.7
ENSP00000356584.3	TOR1AIP2	85.4	102.7	111.1
ENSP00000303992.5	TMEM43	94	119.4	108.5
ENSP00000358921.4	ACTR1A	94.9	110.3	105.1
ENSP00000293288.8	BAX	88.2	101.8	106.4
ENSP00000501269.1	SNCA	81.5	108.7	114
ENSP00000438455.1	TIMM8B	119.3	67.4	121.2
ENSP00000416269.1	DDX39B	102.1	103.5	94.7
ENSP00000359645.3	RBMX	109	106.8	95.5
ENSP00000354508.3	DST	78	126.7	107
ENSP00000337053.4	SEL1L	79.1	141.4	90
ENSP00000304903.3	CD2BP2	77.4	203.8	118.8
ENSP00000360850.1	MRPS2	85.3	92.9	102.4
ENSP00000262506.3	CSNK2A2	77	121.7	91.7
ENSP00000349679.2	DYNLRB1	94.6	109.1	121.5
ENSP00000352257.4	XRCC6	113.1	104.4	96.3
ENSP00000344868.7	SEPTIN7	93.8	105.3	101.8
ENSP00000318687.5	HSPH1	103.4	97.4	94.3
ENSP00000300648.6	GCN1	89.6	103	101.4
ENSP00000472445.1	POLD1	112.6	91.8	79.3
ENSP00000368678.2	AGRN	82.3	87.2	94.2
ENSP00000352264.5	CD2AP	79.3	99.9	90.7
ENSP00000246548.3	UBA2	110.3	102	91.5
ENSP00000473391.1	COMMD3-BMI1	79.3	96.2	110.6
ENSP00000012443.4	PPP5C	95.7	103.4	61.8
ENSP00000482133.1	SYNJ2BP-COX16	101.4	67.3	75.5
ENSP00000399888.1	HMGA1	159.9	61.4	100.9
ENSP00000368752.4	PRNP	82.3	96.4	130
ENSP00000273130.4	DYNC1LI1	84.3	98.9	98.2
ENSP00000246868.2	SBDS	111.8	98.5	105.2
ENSP00000391295.1	SIK3	85.7	173.9	41.6
ENSP00000253413.5	ATP6V1E1	72.8	118.7	104.3
ENSP00000356034.5	CD55	47.1	75.7	75.8
ENSP00000359727.4	BAG2	119	92.4	100.4
ENSP00000263383.3	ILVBL	83.9	110.9	104.7
ENSP00000217958.3	PSMD10	98.5	89.8	92.8
ENSP00000442053.2	RBM19	106.6	109.7	85.2
ENSP00000502271.1	TRIP12	25.7	180.1	42.8
ENSP00000296220.5	OSBPL11	104.1	70.6	113.2
ENSP00000475750.1	HEBP2	87.4	80.3	99
ENSP00000382179.4	MYO5A	88.1	108.3	108.2
ENSP00000276682.4	EIF3H	89.7	105.8	109
ENSP00000250113.7	FXR2	114.9	103.8	103.5
ENSP00000493382.1	PHGDH	95.3	89.3	72.2
ENSP00000311713.3	OXSR1	72.9	85.3	88.3
ENSP00000417052.1	EBP	88.4	78.6	105.7
ENSP00000318697.4	TUBB6	104.1	98.4	96.1
ENSP00000311430.6	RPL4	93.9	96	103.4
ENSP00000230449.4	EXOC2	87	94.4	104.4
ENSP00000498679.1	CLUH	124.4	77.7	89.4
ENSP00000278903.7	EI24	82.6	99.3	99.7
ENSP00000369055.4	B4GALT1	102	90.4	76
ENSP00000278840.4	FADS2	103.9	114	88.5
ENSP00000497948.1	TTC37	83.8	102.5	109.8
ENSP00000261884.3	TRIP4	22.2	94.1	129.9
ENSP00000223136.4	FIS1	82.2	102.3	104.8
ENSP00000235835.3	AKR7A2	73.7	107.9	101.1
ENSP00000360532.3	CDC5L	104.9	85.2	95.5
ENSP00000479243.1	ECSCR	117.8	93.9	99.5
ENSP00000249299.2	LSM8	118.1	116.8	94
ENSP00000273359.3	ABHD10	79.2	108.2	112.7
ENSP00000238831.3	YIPF4	95.7	107.4	87.4
ENSP00000494515.1	BLVRB	99.3	97.9	132.4
ENSP00000473631.1	DNAJC3	92.7	120.6	93.4
ENSP00000349436.2	ADAM15	115.5	102.2	102.6
ENSP00000473980.1	MRPL37	90.6	119.3	121.5
ENSP00000393241.2	RPS18	102.9	91.8	98.2
ENSP00000234160.4	GORASP2	51.9	106.2	128.3
ENSP00000386226.3	RBM34	102.3	101.7	76.6
ENSP00000389649.2	ATP5PF	90.3	133.5	118
ENSP00000286428.5	VBP1	87	106.1	98.7
ENSP00000464813.1	RPL27	100.4	93.1	94.8
ENSP00000064724.4	CLDN11	97	94.8	75.8
ENSP00000368691.3	MEMO1	97.6	82.1	90.4
ENSP00000335655.5	FMNL3	75.8	122.4	92.6
ENSP00000400099.2	RIPOR1	94.1	82.6	86.1
ENSP00000358867.4	GNAI3	110.7	101	105.1
ENSP00000480421.1	SRRT	107.7	94.7	92.2
ENSP00000452697.1	SEC11A	91.3	109.3	99.5
ENSP00000326603.7	SMCHD1	99.3	123.7	71.1
ENSP00000495274.2	AP3D1	99	109	113.8
ENSP00000302886.6	PA2G4	103.8	103.6	95.3
ENSP00000328854.1	NOC4L	112.2	89.2	86.3
ENSP00000222990.3	SNX8	95.5	125	97.7
ENSP00000403362.2	AP2M1	89.3	101.7	103.8
ENSP00000263212.5	PPM1F	76.2	114.2	106.1
ENSP00000494654.1	CTNNB1	89.4	102.9	104.2
ENSP00000479919.1	SH3GLB1	76.6	135.7	98.2
ENSP00000375873.1	ATG16L1	72.1	77.5	144.7
ENSP00000217901.5	IDH3G	86.5	114.4	93.9
ENSP00000379967.3	CYTH3	82.6	104	96.5
ENSP00000290573.2	HK2	113.1	77.4	83.4
ENSP00000504750.1	NDUFAF2	95.5	75.1	88.3
ENSP00000260270.2	FDX1	118.2	79.8	92.2
ENSP00000360718.3	RAB3B	80.9	92.6	109
ENSP00000356448.3	TPR	110.3	100.4	103.7
ENSP00000198939.6	CHERP	109.7	105	87
ENSP00000430432.1	HDAC2	106.5	113.4	100
ENSP00000252483.4	NECTIN2	100.7	129.8	135.8
ENSP00000378350.2	CDC23	87.4	106.9	98.6
ENSP00000478253.1	MTHFD1L	110.2	110	90.5
ENSP00000265753.8	EIF4H	116.4	94.8	104.1
ENSP00000358723.3	RAP1A	85.2	104.6	114.2
ENSP00000263239.2	DDX18	112.1	85.8	86.5
ENSP00000259469.4	RPL35	97.1	110.2	91.5
ENSP00000388996.1	AP1M1	90.4	86.2	108.2
ENSP00000360329.3	TTC4	119.9	90.1	81.5
ENSP00000357131.2	ARHGAP18	98.2	89	93.8
ENSP00000356411.1	RO60	80	103.1	109.9
ENSP00000361540.1	CDC20	252.2	68.8	31.8
ENSP00000262215.3	ARFGEF1	78.4	107.2	97.8
ENSP00000375749.3	DEGS1	89.6	117.7	94.8
ENSP00000378396.4	RPL23A	116.7	91.1	104.3
ENSP00000326841.6	SPATS2	105	75.4	81.4
ENSP00000353375.6	MAP4	98.6	97.8	107.8
ENSP00000259727.4	GMPR	62.6	97.5	100.3
ENSP00000317334.7	TCP1	97.9	94.9	102.5
ENSP00000302160.3	LSM3	97.6	103.5	100.6
ENSP00000325827.7	SEC16A	34.1	55.2	145
ENSP00000262027.5	MARS1	93.9	108.4	95.2
ENSP00000261015.4	WDR12	112.2	86	79.9
ENSP00000408526.2	IMPA1	83.3	96.2	95.7
ENSP00000395449.2	RECQL	95.9	106.7	100.3
ENSP00000377470.2	CNP	97.8	67.2	103.3
ENSP00000441875.1	PHB2	98.1	97.3	102.6
ENSP00000294179.3	STX5	83.7	122.8	107.7
ENSP00000475615.2	CWC15	101.7	109.1	75.2
ENSP00000497618.1	AC018362.3	129.7	97.1	84.9
ENSP00000361536.3	ELOVL1	94	104.9	105.7
ENSP00000219439.4	HSDL1	83.5	216.5	32.5
ENSP00000419541.1	SSBP1	102.9	93.7	118.4
ENSP00000003100.8	CYP51A1	90.4	96.7	84.9
ENSP00000425006.1	ACSL1	93.6	79.4	119.2
ENSP00000348886.5	STOML2	99.3	116.8	106.7
ENSP00000353826.2	LONP1	100.3	95.3	89
ENSP00000377233.3	ARAP1	62.2	111.9	103.5
ENSP00000339161.6	AIDA	87.3	90.2	101.3
ENSP00000317992.6	NOC2L	104.5	105.8	90.5
ENSP00000199814.4	RBM22	115	81.3	83.9
ENSP00000386737.1	RPL31	104.2	94.8	97.6
ENSP00000350219.3	IPO5	114.9	101.9	97.3
ENSP00000303908.4	TWF2	47.9	128.5	126.3
ENSP00000435289.1	PAFAH1B2	79.8	95.8	99.7
ENSP00000344166.2	PEDS1-UBE2V1	87.6	96.5	101.7
ENSP00000264904.7	USO1	90.4	101	118.7
ENSP00000347836.3	UBE2H	99.7	86.5	107.2
ENSP00000363999.4	MRPL50	94.8	113.1	93.6
ENSP00000384273.3	RELA	80	94.6	96.5
ENSP00000349722.6	UBE2D3	109.4	87.1	92.5
ENSP00000261303.8	PSMC1	96.8	92.7	98.3
ENSP00000484981.1	HECTD1	100.1	80.6	103.9
ENSP00000417402.1	PUS7	125.9	51.5	101.7
ENSP00000379229.1	CLIC1	93	92.5	99.2
ENSP00000367844.3	DYNLT3	65.5	65.7	91.8
ENSP00000361084.3	MRPL14	87.9	87.7	96.7
ENSP00000369461.3	ECI2	94.4	107.3	107.9
ENSP00000381461.4	PPME1	100.5	82.4	103.3
ENSP00000380460.3	PLAA	92.5	82.6	97
ENSP00000229179.4	NUP107	93.9	114.4	88.5
ENSP00000357320.5	DAP3	96.8	109.8	113.7
ENSP00000385410.1	NOLC1	98	92.6	111
ENSP00000314030.5	DNAJA2	111.4	96.2	94.7
ENSP00000406883.2	DOCK9	88.1	123.6	88
ENSP00000311847.4	CARHSP1	100.3	119.5	115.7
ENSP00000269886.2	SH3GL1	116.3	92.2	97.2
ENSP00000233627.9	NDUFS7	93.1	103.2	94.9
ENSP00000263710.4	CLASP1	95.9	138.3	87.1
ENSP00000216968.3	PROCR	93	104.4	92
ENSP00000312618.7	ACAD9	85.2	124	102.8
ENSP00000380275.2	RNPS1	86.5	115.9	98.7
ENSP00000474096.1	TAF15	86.3	99.6	102.7
ENSP00000284320.5	TOMM70	90.4	103.8	105.7
ENSP00000367595.2	TPRG1L	64.6	92.6	111.9
ENSP00000433371.2	EIF4G2	99	105.1	97.1
ENSP00000361097.4	MMRN2	66	99.8	125.6
ENSP00000497661.1	EIF4A3	105.5	98.9	99.8
ENSP00000482833.1	SRSF3	101.7	93.9	92.3
ENSP00000291552.4	U2AF1	100.2	102.1	93
ENSP00000345412.4	CPSF7	107.6	96	92.7
ENSP00000381666.3	GXYLT1	123.2	91.4	95.1
ENSP00000255194.7	AP3B1	89.3	98.9	102.4
ENSP00000335321.6	SF3B1	103.2	110.4	94.5
ENSP00000493759.1	RPL15	99.1	87.7	109.2
ENSP00000364721.5	MAPRE1	100.7	93.6	103.1
ENSP00000504005.1	BAG6	103.6	92.5	90.8
ENSP00000280527.2	CRIM1	80.2	103.9	100.6
ENSP00000256398.8	ELP3	193.9	55	60.9
ENSP00000432830.1	AAMDC	107.5	84.1	93.9
ENSP00000355777.5	ACBD3	112.9	88.7	98.7
ENSP00000490516.1	FTO	100.5	84.4	93.7
ENSP00000374152.4	SMYD5	90.9	80.9	90.1
ENSP00000260102.4	MRPL15	86.1	103.9	93.7
ENSP00000419970.1	POR	84.7	94.4	101.2
ENSP00000299608.2	TMX3	91.4	98.2	106.4
ENSP00000353741.5	ETF1	99.5	92	99.9
ENSP00000435370.1	FAU	88.6	95.5	89.6
ENSP00000373783.3	LOXL2	88.9	100.7	108.3
ENSP00000253686.2	MRPS25	82.7	96.6	100.2
ENSP00000295927.3	PTX3	127.9	104.8	92
ENSP00000157812.1	PSMC4	91.3	103.2	93.2
ENSP00000373420.2	RUFY2	76.8	107	89.7
ENSP00000368314.3	NRCAM	111	60.6	91.2
ENSP00000373404.3	MRPL2	45.4	153.1	73.2
ENSP00000381216.2	KHSRP	106.2	97.2	94.6
ENSP00000366396.3	XRN2	116.3	92	83.1
ENSP00000439250.1	FKBP9	94.5	102.6	102.7
ENSP00000493560.2	VPS13C	56.9	180.7	66.4
ENSP00000349629.3	LRBA	101.3	114.2	100.8
ENSP00000264313.5	SLAIN2	79.6	95.1	133
ENSP00000307265.3	IRF2BP1	112.9	79.4	50.3
ENSP00000386541.3	PSMD14	88.6	108.6	108.7
ENSP00000260563.4	RTCA	78	104.9	94.1
ENSP00000295682.5	KRTCAP2	74.6	106.5	111.2
ENSP00000475924.2	POLDIP2	88.2	116.4	86.2
ENSP00000335304.4	DLST	73.8	110.9	90.8
ENSP00000271638.2	S100A11	86.1	98.3	116.1
ENSP00000349878.5	HDGF	101.1	125.1	96.5
ENSP00000299166.4	NDUFB8	85.7	93.3	100.6
ENSP00000316905.5	SFXN1	98.1	84.3	106.3
ENSP00000381581.1	LCP1	90.4	104.7	119.9
ENSP00000245206.5	GOT2	86.9	92.2	100.2
ENSP00000434466.1	INTS4		103.1	50.5
ENSP00000320543.5	EPN2	98.8	191.1	55.7
ENSP00000362329.2	PPA1	94.8	96.7	100.9
ENSP00000257829.3	NAT10	104	94	96
ENSP00000261854.5	SPPL2A	72.6	104.8	105.7
ENSP00000478379.1	MAGT1	99.1	90.9	143.6
ENSP00000414624.2	PRPSAP1	109	104.5	82.9
ENSP00000249014.4	CDC42EP1	73.6	95.1	127.4
ENSP00000329915.3	PSMG1	112.7	94.1	101.2
ENSP00000421592.2	ALYREF	114.4	106.1	101.2
ENSP00000272902.5	SUMF1	85.3	101.3	101.3
ENSP00000278422.4	TMX2	110.4	96.2	88.2
ENSP00000221494.3	SF3A2	98.5	110.4	94.1
ENSP00000266079.4	PRPF6	102.5	106.4	88.1
ENSP00000496094.1	SMARCE1	107.3	81.4	92.9
ENSP00000230085.8	SNX3	92.6	95	104.1
ENSP00000482013.1	SLC16A3	83.8	103.6	105
ENSP00000346560.3	FILIP1L		122.4	151.7
ENSP00000306752.4	BOLA2B	92.7	97.6	120.9
ENSP00000261211.3	CDK17	106.8	110.9	82.3
ENSP00000309477.5	ACO1	86.3	107.5	104.2
ENSP00000296702.5	TCERG1	106.9	101.8	92.1
ENSP00000261776.5	VAC14	79.5	123.1	105.7
ENSP00000420608.1	EMC1	103.6	108.3	92.7
ENSP00000414321.1	RPS24	91.5	112.1	96.5
ENSP00000416534.2	DDX46	101.8	87.2	91.7
ENSP00000411719.3	MPST	90.8	108.2	113.4
ENSP00000305494.6	SPATA5L1	78.9	85.3	100.9
ENSP00000355518.4	FH	86.5	108.9	101.4
ENSP00000365401.3	CCDC22	91	122.5	95.7
ENSP00000376249.4	CCDC50	104.9	92.4	101.6
ENSP00000356918.1	STX7	80.6	100.3	112.3
ENSP00000261667.3	KPNA3	101.6	113.6	91.5
ENSP00000439966.1	RAP1B	90	92.7	97.4
ENSP00000325425.6	MAT2B	92.7	95.8	97.7
ENSP00000348359.5	PHLDB1	65.4	109.1	110.1
ENSP00000363574.3	EIF6	100.2	103.3	96.3
ENSP00000354522.2	TOP1	106.1	95.3	97.5
ENSP00000252444.5	LDLR	108.5	102.1	97.7
ENSP00000356420.3	UCHL5	101.9	95.9	84.1
ENSP00000362287.3	AGO3	75.3	87.4	115.4
ENSP00000496051.1	COL13A1	95.8	113.6	82.4
ENSP00000460871.1	RSL1D1	95.6	103.3	91.5
ENSP00000320485.7	ARID1A	106.3	85.7	104.3
ENSP00000376506.2	PDCD10	92	83.6	93.2
ENSP00000410452.2	STMN1	99	87.4	106
ENSP00000369786.3	PIR	98.1	100	117.8
ENSP00000360021.3	GNG12	95	116.6	111.9
ENSP00000357552.1	KPNA5	96.9	88.3	100.6
ENSP00000402312.2	DCAF7	94.8	117.3	109.2
ENSP00000215570.2	TIMM13	107.8	92.4	102.7
ENSP00000360365.3	MCTS1	78.5	106.6	105.6
ENSP00000312143.9	TNS3	82.4	101	132.7
ENSP00000322450.6	NDUFV1	89.8	98.5	94.2
ENSP00000264255.3	TXNDC9	104.9	92.3	92.9
ENSP00000314441.7	METTL1	103.5	86.7	84.8
ENSP00000417544.1	CUTA	71.3	106.7	109.4
ENSP00000493815.1	TCOF1	106.8	96.8	81.4
ENSP00000468181.1	ILF3	103.8	107.3	97.8
ENSP00000360882.3	COL5A1	50	123.2	135
ENSP00000256319.6	ERG28	103.1	105.5	119.6
ENSP00000319739.5	RCN2	125.8	81.5	179.1
ENSP00000478059.1	STIM1	87.7	103.6	108.3
ENSP00000454746.2	AC138811.2	96.1	101.6	92
ENSP00000246635.3	KRT13	187.1	149.1
ENSP00000261875.5	HACD3	86	136.8	89.2
ENSP00000343867.3	MRRF	91.2	96.3	76.7
ENSP00000011473.2	SYPL1	72.8	109.5	103.2
ENSP00000356520.3	DHX9	96.6	99.7	97.3
ENSP00000419851.1	GMPS	108.4	111.3	92.5
ENSP00000355895.5	LYPLAL1	70.4	92.6	101.5
ENSP00000296684.5	NDUFS4	84.2	131.8	113.3
ENSP00000305502.3	ASCC2	79.4	108.6	94.5
ENSP00000339521.5	RSU1	100.3	91.9	64.7
ENSP00000442318.1	CAND1	96.3	100.7	103.2
ENSP00000351790.5	MYPN	93.8	118.7	106.5
ENSP00000368565.3	DNAJC2	62.4	145	61.3
ENSP00000339001.7	TUBB	96.6	102.6	100.2
ENSP00000007516.2	NDUFAB1	84.5	116.5	110.3
ENSP00000434311.1	CLNS1A	89.1	102	101.1
ENSP00000294618.6	DOCK6	108.4	94.1	113.7
ENSP00000265000.4	GALNT7	86.7	119.6	91.5
ENSP00000312599.5	TMEM70	100.6	87.9	92
ENSP00000498164.1	EIF2B5	84.4	100.1	101.2
ENSP00000487231.1	TNPO3	72.5	93	98.6
ENSP00000495664.1	SUCLA2	93.9	98.3	109
ENSP00000377814.4	HDDC3		125.4	176.6
ENSP00000261973.7	RBM25	109.4	101.7	92.9
ENSP00000362592.4	RBBP4	110	102	103.6
ENSP00000495563.1	VPS45	94.7	107.7	90.3
ENSP00000264908.6	ANXA3	91.2	96.1	108.1
ENSP00000216252.3	PHF5A	81.7	114.7	87
ENSP00000265052.5	MGLL	91.2	108.4	95.3
ENSP00000415464.3	LARP4	116.2	98.5	92.2
ENSP00000271064.7	TINAGL1	80.9	115.5	106.1
ENSP00000269143.2	AFG3L2	91.8	96.7	104.4
ENSP00000247655.3	COX7C	92.7	117.3	112.6
ENSP00000318016.7	WASHC5	85.7	108.3	94.4
ENSP00000366243.4	CEMIP2	78.6	107.1	87.5
ENSP00000221130.5	GSR	94.2	92.7	106.4
ENSP00000361845.3	ZMPSTE24	84.8	106.2	125.4
ENSP00000246802.4	NOP53	117	87.3	81.6
ENSP00000465075.1	SPC24	92.6	93	82.2
ENSP00000270586.3	PSMB6	107.8	92.2	112.2
ENSP00000497744.1	CTPS1	91.5	98.9	104.1
ENSP00000311747.5	RBM14	101.8	94.6	90.9
ENSP00000394394.3	ANAPC7	121.1	92.2	85.2
ENSP00000365439.3	HNRNPK	106.8	100.6	101.7
ENSP00000310596.4	LSM1	94.7	122.2	97.5
ENSP00000380288.2	C7orf50	106.9	113.7	84.9
ENSP00000421757.1	UGDH	95	95.3	102.3
ENSP00000354774.3	SPRYD7	68	108.2	118.3
ENSP00000434162.2	VPS26B	75.8	107.4	98.5
ENSP00000275603.4	CCT6A	98.4	101.8	101.4
ENSP00000501115.1	STAT1	88.3	91.4	99.4
ENSP00000261601.6	USP14	87.4	95.2	97.4
ENSP00000363787.4	RING1	105.3	113.7	77.5
ENSP00000425809.1	PGM3	114.5	79.1	101.6
ENSP00000377640.3	RPL24	99.8	103.7	93
ENSP00000342262.2	NUP43	109.8	92	93.4
ENSP00000460885.1	CORO7-PAM16	90.7	99.1	105.3
ENSP00000497235.1	PCMT1	99.6	96.6	102.5
ENSP00000313875.4	CD46	71.4	77.4	101.4
ENSP00000367992.3	ESD	99.4	93	100.6
ENSP00000497910.1	B2M	112.7	84.5	125
ENSP00000264932.6	SDHA	99.1	101.6	94.2
ENSP00000383042.5	KDM1A	105.5	95.3	80
ENSP00000396673.2	FTSJ3	110.1	94	92.4
ENSP00000346827.4	ALDH9A1	94.4	97.6	100
ENSP00000395487.2	OTUD4	97.9	101.8	113.2
ENSP00000315386.5	POGLUT3	95.5	91.4	71.6
ENSP00000386433.1	ZNF638	88.2	162	86.8
ENSP00000400113.2	ZDHHC13	91	113.4	82.7
ENSP00000325905.6	SRSF7	101.8	94	93.5
ENSP00000319240.2	MAGOHB	114.3	93.4	108.8
ENSP00000478755.1	SEC14L2	88.5	109.5	103.6
ENSP00000351646.5	STIP1	97	97.8	104.5
ENSP00000265260.3	PCNP	105.5	72.9	105.9
ENSP00000351832.2	RAB3GAP2	72.9	94.2	95.9
ENSP00000445806.2	TIMM50	100.6	101	94.4
ENSP00000263657.2	PNO1	114.6	90.3	81.2
ENSP00000325448.5	KARS1	94.7	103.1	103.3
ENSP00000405674.2	NOL7	117.8	102.9	78
ENSP00000358840.1	ATP5MD	90.2	90	96.5
ENSP00000319469.7	TMEM214	91.4	112.6	94.5
ENSP00000278505.4	ENDOD1	76	99.4	93.1
ENSP00000253363.6	RBM39	92.2	109.4	85.9
ENSP00000493515.1	TM9SF2	90.9	107.3	94.3
ENSP00000332198.5	NOP10	64.8	108.2	68.8
ENSP00000262160.6	SMAD2	84.3	101.9	101.2
ENSP00000359001.4	HCFC1	98.7	91.2	92.5
ENSP00000209873.4	AAAS	137.2	83.1	58.9
ENSP00000223073.1	RBM28	107.8	105.8	85.3
ENSP00000429374.1	RPS20	113.3	112.2	94.8
ENSP00000236959.9	ATIC	91.7	95	103.8
ENSP00000319096.2	RAP2B	86.6	92.3	108.9
ENSP00000477443.1	LSM4	80.1	96.6	105.2
ENSP00000335632.5	CHP1	99.1	98.8	91.5
ENSP00000355094.3	QKI	96.2	106.4	102.9
ENSP00000364016.4	PSMB8	91.5	91.5	105.8
ENSP00000362321.1	LRRC20	91.1	85.7	105.9
ENSP00000325369.7	AP3S1	74.1	110.2	116.6
ENSP00000345156.6	RPL14	101.2	91.4	97.1
ENSP00000343552.5	ICMT	89.5	111.1	83.4
ENSP00000495543.1	MSH2	108.4	88.6	80.6
ENSP00000264993.3	CDV3	88.5	101.3	105.4
ENSP00000317123.5	SNRNP200	87.2	100.8	92.6
ENSP00000444029.1	NUP153	131.7	105.7	78.8
ENSP00000346037.5	RPLP1	76.1	116.3	92
ENSP00000251038.5	ZC3H14	102.1	75.7	101.6
ENSP00000239940.7	PFN2	84.8	84.4	109.1
ENSP00000223369.2	YKT6	77.4	89.7	94.2
ENSP00000300291.5	NUDT21	99.7	85.8	90.3
ENSP00000504146.1	SGTA	89.4	88.4	114.8
ENSP00000455106.1	BOP1	94.1	126.8	110.6
ENSP00000315630.6	SWAP70	100.2	89.6	109.5
ENSP00000297135.4	COG5	11.3	116.8	131.4
ENSP00000397843.2	TMA7	109	53.1	65
ENSP00000498740.1	TBCB	80.6	92.6	102.1
ENSP00000277165.5	FAM120A	80.8	105.1	96.1
ENSP00000470804.1	PRKD2	83.1	123.3	95.7
ENSP00000309166.8	RBM4	95.9	83	101
ENSP00000295688.3	CCT3	96.3	103.4	103.7
ENSP00000350352.4	TRMT1	107.2	81.9	140.7
ENSP00000442464.1	NCEH1	92.4	104.3	91.7
ENSP00000229214.4	KRR1	111.5	103.2	96.7
ENSP00000499210.1	AP000356.5	102.2	112.6	90.8
ENSP00000262302.9	NUBP2	54.2	139.7	97.5
ENSP00000467423.1	SAFB	99.7	89.3	94.6
ENSP00000219204.3	ARL2BP	87.8	90.8	102.7
ENSP00000346725.6	PES1	105.7	78.3	73.5
ENSP00000449913.1	HNRNPA1	108.9	90.9	118.3
ENSP00000340823.6	GTF2F2	91.9	110	81.1
ENSP00000274368.4	CRHBP	136.5	86.5	134.7
ENSP00000300413.4	SNRPD1	111.1	96.9	105.5
ENSP00000274137.6	NDUFS6	88.2	99.9	102.1
ENSP00000462311.1	CNDP2	93.8	103.6	110.6
ENSP00000310117.3	PPP1R14B	104	90.3	114.7
ENSP00000297579.5	DCAF13	99.9	123.6	80.8
ENSP00000491215.1	HNRNPU	103.1	107.4	92.8
ENSP00000363329.4	SLC31A1	100.9	131	93.2
ENSP00000387204.1	SUMO1	110.2	99.7	112.2
ENSP00000312066.1	SRP68	97.2	108.2	98.6
ENSP00000369042.3	IPO7	109.1	109.8	96.5
ENSP00000301540.8	MYL6	108	170.3	83.1
ENSP00000326128.3	LARP4B	103.8	89.8	96.8
ENSP00000504772.1	CTSL	137.8	68.7	105.4
ENSP00000315017.8	MRPL1	89.6	105.6	87.3
ENSP00000368030.5	ATAD3A	89.8	106.1	85.9
ENSP00000305682.7	MRPL39	89.1	114.7	89.1
ENSP00000216038.5	RTCB	98.9	105.5	106.7
ENSP00000369757.4	RPS6	103.7	103	96
ENSP00000353025.3	FAM3C	94.4	103.1	105.9
ENSP00000294258.3	ZFPL1	87.6	106.7	94.7
ENSP00000001008.4	FKBP4	92.7	100.9	96.5
ENSP00000249071.6	RAC2	85.3	99.6	96.9
ENSP00000348784.4	IGBP1	78.2	118.6	98.3
ENSP00000428564.1	SEC24B	163.4	31.5	72.8
ENSP00000312356.6	TRMT10C	89.6	108.7	92.9
ENSP00000376024.3	SNX9	80.4	107.1	103
ENSP00000272065.5	ACP1	89.4	106.1	103
ENSP00000288235.4	MYO1E	63.4	106.8	111.8
ENSP00000285848.5	OXA1L	102.1	98.6	78.9
ENSP00000454933.2	ADGRG1	110.3	89.5	75.6
ENSP00000393316.2	TMX1	101.8	109.4	101.6
ENSP00000217402.2	CHMP4B	102.5	89.5	124.1
ENSP00000484638.1	H3C8	31.2	266.2	22.5
ENSP00000323696.5	CRTAP	82.5	91.1	93.6
ENSP00000234454.5	SPR	86.5	93.2	98
ENSP00000252622.8	LSM7	84.7	92.9	105.8
ENSP00000404854.2	NDRG1	115.6	95.7	115
ENSP00000296102.3	MRPL33	91	99.5	102.5
ENSP00000358563.5	DKC1	72.1	107.5	88.7
ENSP00000346027.4	RPL21	93.4	86.5	93.2
ENSP00000359130.4	SLC30A7	92.3	109.7	98.5
ENSP00000359151.3	DBT	93.8	155.7	89
ENSP00000421625.1	ACOX3	146	123.7	68
ENSP00000381891.2	ERG	89.9	124.7	113.6
ENSP00000497812.1	PGM1	73.6	70.8	85.4
ENSP00000385372.3	PACSIN2	96	104.1	107.8
ENSP00000364574.5	NELFE	107.3	87.6	74.2
ENSP00000268261.4	PMM2	81	96.4	113.5
ENSP00000291576.6	PWP2	106.5	101.4	60.6
ENSP00000272418.2	MRPS5	55.1	152	52.5
ENSP00000319992.6	TMEM11	86.7	84.1	115.9
ENSP00000461932.1	MTAP	97.5	91.3	112.5
ENSP00000258091.5	CCT7	91.2	91.9	105
ENSP00000493536.2	SAMHD1	180.2	115.5	37.8
ENSP00000494697.1	RPL9	110.9	108.2	87
ENSP00000365220.3	TPP2	90.5	95	103
ENSP00000418287.1	CIAO1	73.5	57	109.5
ENSP00000294904.6	RBMS1	79.6	99.5	104.6
ENSP00000305556.5	PCBP1	108	100.5	104.3
ENSP00000455813.1	DDX19B	100	105.3	87.4
ENSP00000302194.5	ATP6V1G2	46.5	109.2	119.6
ENSP00000355632.4	GALNT2	94.3	83.5	94.4
ENSP00000301012.3	MVD	72.1	161.8	88.6
ENSP00000476767.1	FKBP8	84.4	99.2	127
ENSP00000403153.2	APOL2	102.6	88.7	95.9
ENSP00000487693.1	PITPNB	113.4	101.7	109.2
ENSP00000216194.8	ADSL	88.3	110.9	97.8
ENSP00000407509.2	PNPLA6	59.8	87.3	104
ENSP00000265097.5	THOC3	97.9	94.8	83.9
ENSP00000459299.1	TP53TG3	91.1	109.5	107.9
ENSP00000296674.8	RPS23	97.4	79.6	94.4
ENSP00000285093.8	ACAA2	98.2	93.3	87.7
ENSP00000292476.5	CPSF4	85.9	89.9	106.6
ENSP00000430858.2	AC036214.3	79.5	114.9	105.3
ENSP00000367208.4	SUGT1	93.6	101.9	95.5
ENSP00000503384.1	PPIH	76.6	112.2	102.6
ENSP00000431984.1	CAPN1	92.1	94.2	92.2
ENSP00000496044.1	POLR1C	100.9	93.2	98.5
[truncated: 1,079 more rows]
