# Supplementary material for: Endothelial cell cycle state determines propensity for arterial-venous fate
Source: Nat Commun. 2022 Oct 6;13:5891. doi: 10.1038/s41467-022-33324-7 (PMC9537338; doi:10.1038/s41467-022-33324-7)
Supplement: Supplementary file 9 — Supplementary Data 5 [file 41467_2022_33324_MOESM9_ESM.xlsx]

## Sheet: Sheet1
target_id	EG1_1	EG1_2	EG1_3	LG1_1	LG1_2	LG1_3	G1S_1	G1S_2	G1S_3	SG2M_1	SG2M_2	SG2M_3
A1BG	2.67729	9.96606	6.13872	3.07651	5.81998	5.88539	2.62955	10.993	9.10485	5.25332	5.92835	4.56705
A1BG-AS1	1.55105	2.9428	2.20061	1.22202	2.62189	2.76502	5.55907	2.63469	2.91294	3.03057	1.82884	2.16142
A1CF	0.0509861	0	0.120001	0	0	0.081124	0.0168205	0.00797569	0	0.00461119	0	0.00987812
A2M	0.295611	0.698669	0.479391	0.270369	0.285016	0.597502	0.680211	0.558069	0	0.0994236	0.334767	0
A2M-AS1	0.13351	0.28763	0.296291	0	0.37766	0.338774	0.505226	0.28449	0.541339	0.0206691	0.0471175	0.242364
A2ML1	0.235122	0.257707	0.158007	0	0.0398456	0.0599575	0	0	0.121895	0.0131157	0.0149168	0.0373546
A2ML1-AS1	0	0	0	0	0	0	0	0	0	0	0	0
A2ML1-AS2	0.177061	0	0	0	0	0	0	0	0	0	0	0
A2MP1	0.0373947	0	0.0106961	0.111894	0	0	0	0	0	0	0	0
A3GALT2	0	0	0	0	0	0	0	0	0	0	0.0554852	0
A4GALT	2.46962	4.70928	5.24973	4.76502	5.51772	4.20929	2.64795	3.76615	5.5376	3.85281	4.60112	4.59418
A4GNT	0	0	0.0789804	0	0.0264649	0	0	0	0	0	0	0.0277949
AA06	0	0	0	0	0	0	0	0	0.0778455	0	0	0
AAAS	60.5407	67.8929	69.3299	49.6209	64.8165	63.5392	53.2386	62.6186	58.2139	64.276	71.3185	78.059
AACS	14.3837	16.3793	19.1611	12.3239	17.555	17.7529	19.0924	20.6763	19.86	13.8417	13.9306	15.0605
AACSP1	0.0581722	0.0442022	0.111743	0	0	0	0	0.0522091	0.0166112	0	0	0.0168165
AADAC	0.0261963	0.0749597	0.0286134	0	0	0	0.666185	0.195026	0.272224	0.305902	0	0.16039
AADACL2	0	0	0	0	0	0	0	0.0507644	0	0	0	0
AADACL2-AS1	7.7593	0	12.2997	0	0	0	0	0	0	0	4.72546	0
AADACL3	0	0.0151504	0.03469	0	0	0	0.0291514	0	0.0299473	0.0114036	0	0.0121897
AADACL4	0	0	0	0	0	0	0	0	0	0	0	0
AADACP1	0.619134	0.660953	0.503265	0.527932	0.456205	1.16708	1.63023	0.805427	1.15919	0.225217	0.510707	1.58842
AADAT	1.8142	2.95037	2.22282	3.16937	2.3903	2.60427	4.58127	2.33876	2.75762	1.76986	2.32647	4.20615
AAGAB	68.5404	51.6321	47.264	78.61	63.3735	53.04	82.7055	63.243	60.327	61.3311	61.4839	57.9336
AAK1	18.3258	41.1034	33.7448	12.0858	19.0983	20.3911	9.47808	18.2525	18.7703	22.3368	19.4879	17.7887
AAMDC	120.086	177.166	179.125	140.894	146.825	136.298	158.133	151.165	161.605	136.116	130.433	128.185
AAMP	83.139	104.277	103.927	70.8559	93.9874	85.3833	88.2018	90.6318	96.9287	97.6215	88.9501	87.7261
AANAT	0.124867	0.0633973	0.0241982	0	0.268069	0.0832937	0	0.113593	0	0.0239843	0	0
AAR2	37.7386	37.1003	37.1252	40.6179	39.2421	37.9853	41.6203	38.192	39.5697	43.0659	42.8066	43.5426
AARD	0	0.472712	0.0810639	0	0.0199317	0.0248705	0	0	0.216293	0	0.0447601	0.13199
AARS	85.7624	70.2862	73.4623	78.4456	71.4484	69.5144	73.99	67.2143	58.5384	76.2775	77.0135	73.4051
AARS2	8.54516	11.7866	12.8028	7.96966	10.2394	9.427	7.87318	7.06322	6.78711	9.90578	12.1502	11.4205
AARSD1	49.0144	56.96	55.1156	62.6796	44.5982	45.0399	54.8797	43.3519	40.8948	54.6929	37.0312	38.7277
AARSP1	0	0	0	0	0	0	0	0	0	0	0	0
AASDH	6.37916	10.5024	11.7278	7.09434	5.76197	6.90139	8.51171	6.97513	7.5172	9.81918	10.8907	9.65375
AASDHPPT	87.3637	75.9987	72.6226	136.22	95.6929	97.4937	101.131	91.2232	85.8358	65.1962	78.1773	77.4612
AASS	6.12127	5.909	5.90223	7.9693	6.2783	5.90973	6.00808	4.32682	3.48566	4.00205	4.80798	6.68325
AATBC	0.0174218	0.215329	0.774769	0.194251	0.105665	0.155096	0.177064	0.0488501	0.106501	0.0729596	0.124052	0.0705968
AATF	60.0097	57.5221	60.7775	66.3054	51.438	48.4036	51.7893	41.971	41.4392	57.1832	54.063	53.5024
AATK	0.198993	0.38149	0.212048	0.343349	1.33932	0.251699	0.158195	0.461663	0.923869	0.301932	0.0491497	0.475833
AB015752.1	0.188787	0.265574	0.134065	0	0.306058	0	0	0.0863613	0.0879252	0	0	0
ABALON	1.65241	5.92555	4.91308	0.952168	2.94699	3.18829	1.57735	3.34274	2.60023	3.01539	3.18086	2.78207
ABAT	0.360867	0.396826	1.18087	0.070693	0.463609	0.422505	0.642252	1.07077	1.27697	0.240119	0.282544	0.237382
ABBA01000935.1	0	0	0	0	0	0	0	0	0	0	0	0
ABBA01000935.2	0	0	0	0	0	0	0	0	0	0	0	0
ABBA01006766.1	0	0	0	0	0	0	0	0	0	0	0	0
ABBA01026962.1	0	0	0	0	0	0	0	0	0	0	0	0
ABCA1	0.026155	0.25668	0.0657787	0.105425	0.0165008	0.0256169	0.0933727	0.150354	0.170218	0.0323393	0.223311	0.117454
ABCA10	0.38913	0.275363	0.239321	0.893466	0.088013	0.11599	0.890982	0.162546	0.240208	0.323626	0.0865023	0.15923
ABCA11P	3.31974	2.20194	1.7824	5.27975	4.03945	2.44279	2.34044	2.47061	1.59577	2.92468	2.17413	1.97475
ABCA12	0	0.00813145	0.0124114	0.0256624	0.0124559	0	0	0.00527882	0.113138	0	0.0107079	0
ABCA13	0.0192643	0.0265234	0.0103915	0	0.059215	0.012545	0	0.00836477	0.0123217	0.017169	0.0234377	0.0265807
ABCA17P	3.3859	3.2549	3.96948	0.59266	1.09695	1.563	0.901037	2.44935	1.30571	0.708482	1.21435	1.79218
ABCA2	1.53374	3.53065	3.44553	0.880519	3.19	2.02969	2.87101	2.42432	1.71536	2.86648	2.3799	4.31911
ABCA3	8.62166	16.2497	15.8763	6.82519	15.4078	15.2804	8.13122	10.8129	11.7169	9.01009	11.9076	14.1376
ABCA4	0.0439065	0.54606	0.512247	0.0561883	0.100188	0.29543	0.06003	0.162722	0.158003	0.132365	0.0669733	0.201461
ABCA5	8.98878	10.3257	8.5471	17.7069	6.9888	6.60949	4.45998	7.60736	8.86429	10.8713	7.25879	8.33726
ABCA6	0.529096	1.55617	0.880315	0.625812	0.995725	0.823311	2.13741	1.32508	1.53172	0.13612	0.632508	0.320539
ABCA7	0.515482	2.10303	1.25959	0.578752	0.652556	0.51781	0.263592	1.44742	1.39153	0.823593	0.699268	0.438672
ABCA8	0.260633	0.410871	0.585955	0.291443	0.523593	0.729178	0.691103	0.97485	0.395695	0.0598823	0.260281	0.461148
ABCA9	0.275766	0.975592	0.866681	0.751286	0.204577	0.407975	0	0.362111	0.490532	0.0441445	0.294831	0.259292
ABCA9-AS1	0	0.222808	0.583664	0	0	0.106812	0	0	0.148138	0	0	0.271193
ABCB1	0.521645	0.186097	0.444564	0.467194	0.24925	0.316824	0.725135	0.168846	0.168662	0.320834	0.905518	0.551759
ABCB10	30.0969	24.5434	21.8563	32.832	20.6297	21.549	29.6314	28.3624	22.6952	31.6717	31.1645	30.5469
ABCB10P1	0	0	0	0	0	0	0	0	0	1.97e-08	0	0
ABCB10P3	0	0	0	0	0	0	0	0	0.000624888	0.00102235	0.00114256	0
ABCB10P4	0	0	0	0	0	0	0	0.035885	3.57e-09	2.37e-08	0	0
ABCB11	0.226849	0.226048	0.281731	0.38967	0.196323	0.419011	0.355332	0.054292	0.0869443	0.435053	0.240291	0.103165
ABCB4	0.0198583	0	0	0	0.175105	0.0149615	0	0.0918876	0	0.0236676	0	0
ABCB5	0.0189604	0.0205813	0.015497	0	0.00793486	0.0259065	0	0.0880625	0	0	0.0174323	0.00831288
ABCB6	15.8839	12.9871	14.7081	11.7807	11.4455	11.9198	10.795	10.4804	12.246	17.5549	13.5669	15.7991
ABCB7	8.34685	6.25574	7.71726	7.95161	8.253	7.35895	7.63268	9.37891	7.72814	6.88806	8.33819	7.697
ABCB8	22.5998	35.9533	31.3651	20.538	29.4047	29.4617	28.5202	30.9353	36.028	35.3471	34.3824	31.3707
ABCB9	3.7145	5.37824	5.01367	4.06641	3.93049	4.94714	5.00281	4.73824	4.8768	4.99149	4.89405	5.68659
ABCC1	10.7682	15.9812	12.6024	7.7362	13.7241	14.7726	11.1529	11.9238	12.4315	10.2953	12.7419	13.7182
ABCC10	8.42835	9.59045	10.0894	4.32529	9.19284	8.25163	8.72439	11.4714	7.75956	9.08174	6.48089	8.09914
ABCC11	0.0119542	0.0517633	0.144924	0	0.0254513	0	0.015247	0.0445364	0.0447629	0.0262635	0.0107517	0
ABCC12	0	0	0	0.0202256	0	0	0	0	0	0	0	0
ABCC13	0.0251443	0.0501727	0.0211339	0	0.0133059	0	0	0.0682589	0.0244167	0	0	0
ABCC2	0.880197	0.393014	0.406234	0.505038	0.228738	0.240816	0.18729	0.510607	0.688295	0.583088	0.385433	0.616811
ABCC3	3.23917	1.33394	1.4329	1.99133	0.739354	0.436984	2.46886	0.777564	0.536325	3.56186	0.795515	0.709895
ABCC4	27.0302	17.4313	13.6305	31.6406	27.1828	26.1834	25.0231	28.5139	27.0211	20.0122	27.4535	26.3986
ABCC5	6.44233	9.27092	9.00759	4.79476	7.13577	7.46089	7.18976	7.80636	6.03909	5.97729	7.42296	6.28831
ABCC5-AS1	0.128609	0	0	0	0.137923	0	0	0	0	0	0	0
ABCC6	0.0599657	0.264596	0.337023	0.246823	0.0259139	0.0760766	0.109202	0.283852	0.224373	0.10297	0.100805	0.0961197
ABCC6P1	0	0	0	0	0	0	0	0.0746285	0.0131728	0	0	0
ABCC6P2	0.235458	0	0	0	0.156208	0.123213	0	0	0	0	0	0
ABCC8	0	0.199421	1.56926	0	0	0.0966743	0	0	0	0	0.00747309	0
ABCC9	0.21588	0.272571	0.273428	0.141885	0.120528	0.130558	0.0162743	0.411859	0.130808	0.0565569	0.115535	0.13335
ABCD1	1.83854	3.03311	3.18604	2.13752	2.59938	3.05636	2.21303	2.56338	2.59473	3.21115	2.14184	2.29765
ABCD1P2	0	0	0	0	0	0	0	0	0	0	0	0
ABCD1P3	0	0	0	0	0	0	0	0	0	0	0	0
ABCD1P4	0	0	0	0	0	0	0	0	0	0	0	0
ABCD1P5	0	0	0	0	0	0	0	0	0	0	0	0
ABCD2	0	0	0	0.00944549	0	0	0.0251124	0	0	0.00687935	0	0.0368176
ABCD3	38.1419	30.3234	26.614	54.2735	39.5874	34.6086	42.0929	44.057	42.286	38.5473	43.1714	44.8112
ABCD4	22.7402	27.3152	32.5317	23.5159	27.9979	22.3357	27.4952	24.3036	25.9788	29.0989	20.5029	23.0423
ABCE1	159.537	112.751	118.223	195.702	157.361	154.027	153.552	144.782	140.386	133.392	169.819	154.469
ABCF1	50.0069	47.337	54.5064	65.9321	36.8713	31.5256	44.7556	26.0172	22.7096	46.9997	29.4285	36.8014
ABCF2	72.2715	55.4552	64.4059	73.8328	72.9662	68.7642	60.4339	68.1225	65.6537	66.5948	67.0311	67.7115
ABCF2P1	0	0	0	0	0	0	0	0	0	0	0	0
ABCF2P2	0	0	0	0	0	0	0	0	0	0	0	0
ABCF3	37.6562	42.6324	37.6404	27.5489	33.4555	32.117	32.4533	31.3506	28.7062	36.1255	34.0306	29.4534
ABCG1	0.505839	2.17284	2.06754	0.791594	2.02978	2.10425	1.65415	5.54022	6.20796	1.7197	1.07484	0.909304
ABCG2	4.34379	1.9288	2.66901	8.46042	2.12217	3.86754	4.40188	3.15768	2.45617	7.34731	2.59374	3.6047
ABCG4	0.118012	0.0241832	0.500845	0	0.427219	0	0.817825	0.135887	0.245134	0.258234	0.285033	0.16837
ABCG5	0.0404353	0.0410734	0.018044	0	0	0.0368604	0	0.0125763	0	0	0.0500478	0.0200759
ABCG8	0.153835	0.321128	0.339797	0.177599	0.255377	0.329648	0.303949	0.265135	0.199937	0.15261	0.23456	0.114833
ABHD1	0.201725	0.194622	0.412187	0	0	0.11127	0.409276	0.356953	0.455694	0.392852	0.404422	0.166354
ABHD10	68.7744	43.1911	40.3445	91.4727	48.2323	55.4595	76.7059	57.9059	51.6665	65.8964	74.4941	70.726
ABHD11	32.1236	28.0682	32.618	30.681	28.9116	29.1725	31.8922	26.0335	26.2291	38.6928	27.208	27.239
ABHD11-AS1	0.939617	1.36853	1.42981	0.354694	1.49192	2.91099	1.42746	2.87944	2.57907	2.64706	0.956381	0.673406
ABHD12	52.6785	42.9321	39.2738	34.8168	34.5515	42.1604	53.6235	36.8005	37.5196	52.1435	47.3254	42.7324
ABHD12B	1.15764	0.366359	0.169004	0.140053	0.23673	0.431114	0.460293	0.237855	0.0294876	0.0339059	0.111891	0
ABHD13	12.6137	7.69507	6.86532	16.3842	12.3496	12.1886	16.225	11.6117	11.5659	10.1301	11.5828	10.7613
ABHD14A	11.0218	24.8176	19.7801	11.014	17.7756	17.6057	16.0148	21.4121	21.675	20.4131	17.8778	19.3796
ABHD14A-ACY1	1.12764	1.39643	1.78655	1.97027	1.2026	2.22881	0.157899	0.517259	1.01817	0.611839	1.32319	2.69101
ABHD14B	15.6512	21.1002	21.2305	17.7841	19.0125	20.7949	23.8692	20.6602	23.7313	22.6731	20.5771	20.6115
ABHD15	2.52402	3.18947	3.59239	2.34723	3.25405	3.26529	2.82519	3.37197	2.64716	2.7636	2.12496	3.26234
ABHD15-AS1	0	0	0	0	0	0	0	0	0	0	0	0
ABHD16A	28.3983	28.102	32.2891	32.6054	30.5942	29.9021	42.4448	33.2021	33.5781	38.2841	25.928	28.0345
ABHD16B	0	0	0	0	0	0	0	0.314634	0	0	0	0
ABHD17A	51.8982	99.6632	101.304	33.362	91.6015	104.158	48.6757	109.504	118.013	89.0644	84.4178	89.3772
ABHD17AP1	0.240404	0.254926	0.0653097	0	0.130148	0.249887	0	0.0549501	0.114698	0	0	0.0695915
ABHD17AP3	0	0.181474	0.230381	0	0.0464113	0.401262	0	0	0.160051	0	0.0518853	0
ABHD17AP4	0	0	0	0	0.061724	0	0	0	0	0	0.0699427	0
ABHD17AP5	0	0	0.06109	0	0	0	0.0737384	0.0525166	0.104782	0	0.0683767	0
ABHD17AP6	0	0	0	0	0	0	0	0	0	0	0	0.0539841
ABHD17AP7	0	0	0	0	0	0	0	0	0	0	0	0
ABHD17AP8	0	0	0	0	0	0	0	0.0871949	0	0	0	0
ABHD17AP9	0	0	0	0	0	0	0	0	0	0	0	0
ABHD17B	16.2061	15.7362	15.2983	20.964	17.8604	20.8777	16.0039	18.5783	21.6648	13.1655	24.3477	23.3343
ABHD17C	19.9499	19.8751	19.42	22.7905	17.8516	21.9408	25.8239	20.5198	19.5512	18.1559	22.7862	21.0423
ABHD18	6.70891	4.60476	5.51544	7.97552	3.71213	3.42106	10.3864	4.48596	3.38078	4.26988	5.74706	3.68978
ABHD2	13.5566	12.4517	12.3764	15.4239	20.4736	15.325	24.8072	13.2413	12.9781	19.6698	18.2325	23.7218
ABHD3	14.0028	9.53632	11.1865	15.4694	8.88619	7.68308	16.2154	12.62	10.3438	11.7853	12.5157	11.7315
ABHD4	11.3965	7.52352	8.01717	11.5985	9.5008	7.02411	14.4948	8.19731	10.3702	16.2965	6.39476	6.59012
ABHD5	30.6057	24.3758	27.4702	35.5077	27.7117	27.0369	35.5143	28.6051	31.1884	31.8002	31.7471	31.3597
ABHD6	7.14047	5.41047	4.31698	6.04914	5.48598	6.52028	7.04016	5.9025	5.7881	6.51829	5.15189	7.44877
ABHD8	2.18515	3.06626	3.53647	0.976861	3.35679	2.46165	2.10004	2.76892	2.4675	2.79584	2.66231	3.47497
ABI1	50.3636	29.9151	32.8922	64.9361	38.3953	40.6386	55.3222	48.167	47.8807	51.3181	46.5769	42.541
ABI1P1	0	0	0	0	0	0	0	0	0	0	0	0
ABI2	44.7374	39.2919	38.2451	45.2185	52.0979	44.7966	74.3103	50.5667	44.9316	36.4553	48.4697	60.3016
ABI3	92.7815	88.0817	99.7397	75.793	75.7296	72.2336	102.273	65.9512	64.067	120.167	89.1775	91.535
ABI3BP	19.8039	33.5178	34.618	18.6254	24.1165	22.2351	34.4697	9.13807	12.3159	30.6928	10.9403	14.7784
ABL1	31.6872	37.1272	39.8654	19.7022	35.3315	27.5264	18.9923	22.2384	22.1886	26.5044	30.0075	28.4138
ABL2	10.7449	24.0847	21.6559	7.53356	13.8607	14.4364	7.77515	13.5531	12.3993	7.89046	14.1451	13.9007
ABLIM1	7.25603	7.984	7.47597	5.96012	8.55909	11.1832	8.95758	13.9461	10.3068	8.20712	6.98826	8.99118
ABLIM2	0.429444	0.109636	0.0278996	0.0324105	0.0280495	0.407316	0.545875	0.322208	1.01404	0.0830818	0.387097	0.314677
ABLIM3	30.6105	17.6952	16.2128	26.9546	18.2081	16.1725	20.7417	16.8318	16.0363	26.0858	15.5873	18.0171
ABO	0.0561525	0.108135	0.185996	0.0277915	0.055016	0.00854503	0	0.0353507	0.0295628	0.0472237	0.0308858	0.0288875
ABR	19.3969	22.7093	17.5869	12.9466	17.8141	17.3301	18.7516	16.205	19.0525	23.5988	19.0239	18.4504
ABRA	0	0.0428577	0.0327561	0	0.0328575	0.0816889	0	0.0139234	0.0141378	0	0.0553578	0
ABRACL	465.475	368.197	350.87	659.667	383.93	400.552	507.286	400.772	414.004	404.178	354.968	338.398
ABRAXAS1	6.02764	4.95812	4.79145	5.64714	5.39608	4.31683	5.81455	6.37263	6.13711	4.49332	6.292	5.48747
ABRAXAS2	13.9952	8.24796	9.50315	19.7303	12.9011	11.0313	15.9083	12.618	12.0257	14.373	14.1477	12.5979
ABT1	31.0603	30.2495	31.0488	27.9065	32.9411	33.0725	28.1858	33.3202	29.1675	36.9627	42.4281	39.5484
ABT1P1	0	0	0	0	0	0	0	0	0	0.08123	0	0
ABTB1	1.88809	4.92842	4.87329	2.44413	3.44942	3.96336	3.83411	4.92366	5.24212	3.14441	3.15021	3.48304
ABTB2	0.0978162	0.0586732	0.0447797	0.0484668	0.210056	0.27914	0.0859406	0.160015	0.131398	0.0529385	0.131223	0
AC000032.1	0.363457	0.173276	0.238266	0	0	0	0	0	0	0	0	0
AC000035.1	0	0	0	0	0	0	0	0	0	0	0	0
AC000036.1	0	0.178317	0.0226868	0	0.022799	0.0283175	0	0	0.058827	0	0.0256001	0
AC000041.1	0	0	0	1.28587	0	0	0	0	0	0	0	0
AC000058.1	0	0.29315	0	0.958457	0.113406	0.140917	0	0	0	0.114981	0	0.59659
AC000061.1	0	0	0	0	0	0	0	0	0	0	0	0
AC000067.1	0	0	0	0	0	0	0	0	0	0	0	0
AC000068.1	0.182008	0.402234	0.308025	0	0.330998	0.355964	0.905352	0.0760276	0.132643	0.414253	0.0992165	0.41981
AC000068.2	0	0	0	0	0	0	0	0	0	0	0	0.149643
AC000068.3	0	0.0241279	0	0	0	0	0	0.260415	0	0	0	0
AC000077.1	0	0	0	0	0	0	0	0	0	0	0.0603854	0
AC000078.1	0.22574	0	0	0	0.0816934	0	0	0.138347	0.0703703	0	0	0
AC000081.1	0	0	0	0	0	0	0	0	0	0	0	0
AC000089.1	0	0.0864718	0	0	0	0	0	0.0564835	0	0	0	0
AC000093.1	0.398956	1.55272	0.692296	0	2.65e-08	0	6.2e-06	1.64131	1.80924	0.379285	1.03327	1.49785
AC000095.1	0	0	0	0	0	0	0	0	0	0	0	0
AC000095.2	0	0	0	0	0	0	0	0	0	0	0	0
AC000099.1	0.0623545	0.0634334	0.0511046	0	0.0243347	0.0302252	0	0	0.0209308	0	0	0
AC000111.1	0	0	0	0	0	0.736126	0	0	0	0	0	0
AC000111.2	0	0	0	0	0	0	0	0	0	0	0	0
AC000120.1	0.112869	0.468602	0.0535051	0	0.161716	0	0.195563	0	0	0	0.169144	0.0769276
AC000120.2	0.0743145	0.0946182	0	0	0	0.0640904	0	0.362846	0	0	0.0828338	0
AC000120.3	0	0.346904	0.324892	2.10241	1.05717	1.31143	2.45326	0.142674	0.423295	0	0.277882	0.0463472
AC000123.1	0.889839	1.54713	0.827777	1.35311	0.479081	0.148841	0	0.709593	0.309803	0.121644	0	0
AC000124.1	0	0	0	0	0	0	0	0	0	0	0	0.112442
AC000362.1	0	0	0	0	0	0	0	0	0	0	0	0
AC000367.1	0.0486113	0.311337	0.477559	0.289587	0.132736	0.164868	0.0352895	0.0899851	0.137011	0.164075	0.0596187	0.167289
AC000372.1	0	0	0	0	0	0	0	0	0	0	0	0
AC000374.1	0	0	0	0	0	0	0	0	0	0	0	0
AC000403.1	0.892254	0.747122	0.508254	0.739215	0.323628	0.432867	0.864548	0.348135	0.545833	0.697068	0.363375	0.588109
AC001226.1	0	0.145427	0	0	0	0	0	0.285679	0.0969895	0	0	0
AC001226.2	0.297927	0.951523	1.08172	0	0.097831	0.0963388	0	0.144524	0.321162	0.250681	0.142576	0.257589
AC001228.1	0	0	0	0	0	0	0	0	0	0	0	0
AC001228.2	0.117558	0	0.016034	0.109731	0	0.0600888	0	0.0273281	0.013873	0	0	0
AC002044.1	0	0	1.11094	0	0	0	0	0	0	0	0	0
AC002056.1	0.0702603	0.0504219	0	0	0.0386164	0.0476706	0.144096	0	0	0.0380914	0.0898321	0.123692
AC002056.2	0	0	0	0	0	0	0	0	0.14005	0.337776	0	0
AC002056.3	0.0702603	0.0504219	0	0	0.0386164	0.0476706	0.144096	0	0	0.0380914	0.0898321	0.123692
AC002059.1	0.125268	0	0	0	0.268915	0	0	0	0	0	0	0
AC002059.2	0.18263	0.0746583	0.0284983	0	0	0.142356	0	0.0971197	0	0.298744	0	0
AC002064.1	0	0	0	0	0	0	0	0	0	0	0	0
AC002064.2	0	0	0	0	0	0	0	0	0	0	0	0
AC002066.1	0.728318	1.24632	0	0	0.482501	1.66963	3.6586	0.864316	0.579657	0.359175	1.13882	0
AC002069.1	0	0	0	0	0.0426812	0	0	0	0	0	0	0
AC002069.2	0	0	0	0	0	0	0	0	0	0	0	0
AC002070.1	0.146772	0.583033	0.315801	0	0.159415	0.878015	0	1.01311	0.343281	0.515977	0.0898487	0.251702
AC002074.1	0	0	0.0985488	0	0	0	0	0	0	0	0	0.051736
AC002074.2	0	0	0	0	0.164015	0	0	0	0	0	0	0
AC002075.1	0	0	0	0	0	0	0	0	0.0711907	0	0	0
AC002075.2	0	1.0523	0	0.614895	0	0.596775	0	0	0.355292	0	0	0.435231
AC002076.1	0.107819	0	0.332121	1.14678	0.464752	0.288752	0.297545	0	0.400668	0	0	0.122252
AC002076.2	0	0	0	0	0	0	0	0	0	0	0	0
AC002091.1	0	0	0	0	0	0	0	0	0	0	0	0
AC002091.2	0	0	0	0	0	0	0	0	0	0	0	0
AC002094.1	1.56766	0.213574	1.78674	0.221851	1.81324	2.53062	0.503276	3.02301	2.2432	2.99266	2.38321	2.16071
AC002094.2	9.69e-07	0	0	3.84007	0	0	3.31089	0	0	0	0	0
AC002094.3	0	0	0	0	0	0	0	0	0	0	0	0
AC002094.4	0.266906	0.718056	1.91983	0	0	0.695468	0	0	0.727319	0	0.313656	0
AC002101.1	0	0	0	0	0	0	0	0	0	0	0	0
AC002115.1	0	0	0	0	0	0	0	0	0	0	0	0
AC002116.1	0	0	4.2e-05	0	8.01e-06	0.281972	0.605431	0.889916	0	0.782262	0	0.316279
AC002116.2	0.651483	2.51633	0.873926	0.492243	0.794599	0.767821	0.777121	0.448528	0.456407	0.97726	1.48727	1.53488
AC002127.1	0	0	0	0	0	0	0	0	0	0	0	0
AC002127.2	0	0	0.133791	0	0	0	0	0	0.0580993	0	0	0
AC002128.1	0.0961709	0.261441	0.197837	0	0.0498443	0.0619279	0	0.12663	0.0857505	0	0.279696	0.0523412
AC002128.2	0	0	0	0	0	0	0	0	0	0	0	0
AC002306.1	0.100511	0	0	0	0.164638	0	0	0	0	0	0	0
AC002310.1	0.346205	0.832037	0.873147	1.13955	1.07534	1.10026	0.411541	0.801927	0.585928	0.593694	0.170367	0.5049
AC002310.2	0.594071	0.278519	0.219372	0	0.0292522	0.705763	0	0	0.348812	0.0557413	0.786983	0.191413
AC002310.3	0	0	0.0751738	0	0	0	0	0	0.0654207	0	0	0
AC002310.4	0	0	0	0	0	0	0.46768	0	0	0	0.426307	0
AC002310.5	0.195121	0	0.411317	0	0.773805	0.878265	0	0.944134	0.257193	0	0.49138	0
AC002347.1	0	0	0.331703	0	0	0.556266	0	0	0.192958	0	0.125702	0.353244
AC002347.2	0.953133	0	0	0	0	0	0	0	0	0	0	0
AC002351.1	0	0.340731	0.136762	0	0	0	0	0.0905628	0.18281	0	0	0.119586
AC002366.1	0	0	0	0	0	0	0	0	0	0	0	0
AC002367.1	0	0	0	0	0	0	0	0	0	0	0	0
AC002368.1	0	0	0	0	0	0	0	0	0	0	0	0
AC002375.1	0.271427	0	0	0	0	0	0	0	0	0	0	0
AC002378.1	0	0	0	0	0	0.367432	0	0.249323	0.512066	0	0	0
AC002381.1	0	0	0	0	0	0.206609	0	0	0	0	0	0
AC002383.1	0	0	0	0	0	0	0	0	0	0	0	0
AC002386.1	0	0	0	0	0	0	0	0	0	0	0	0
AC002398.1	1.74566	2.17025	0.763952	0	0.318943	0.486606	0.725652	0.658055	0.337976	1.02223	0.503334	1.14952
AC002398.2	0	0	0	0.682874	0.178128	0	0	0	0	1.09248	0	0.199776
AC002400.1	0	0	0.149302	0	0.0753459	0	0	0	0	0	0	0
AC002401.1	0	0	0	0	0	0	0	0	0	0	0	0
AC002401.2	0	0	0	0	0	0	0	0	0	0	0	0
AC002401.3	0	0	0	0	0.456421	0	0	0	0.131306	0.155666	0	0
AC002401.4	0	0	0	0	0	0	0.511222	0	0	0.101842	0	0
AC002407.1	0	0	0	0	0	0	0	0	0	0	0	0
AC002428.1	0	0	0	0	0	0	0	0	0	0	0	0
AC002428.2	0	0	0	0	0	0	0	0	0	0	0	0
AC002429.1	0	0	0	0	0	0	0	0	0	0	0	0
AC002429.2	0.0546635	0.0692809	0.10793	0	0.0353947	0.0219806	0	0.107519	0.0530018	0.0174161	0.0198713	0.0825244
AC002451.1	0	0.362277	0	0	0.279651	0.347734	0	0.236032	0	0.216863	0	0
AC002454.1	0.324266	0.885458	1.0159	0.49556	0.460575	0.644057	1.36271	0.397107	1.1037	0.355114	0.369831	0.69486
AC002456.1	0.754138	5.48681	2.60071	0	2.2013	3.56298	0.713921	3.34179	2.05674	0.823456	2.07176	2.05574
AC002456.2	0.181379	0	0	0	0	0	0	0	0	0	0	0
AC002460.1	0	0	0	0	0	0	0	0	0	0	0	0
AC002463.1	0	0	0.206051	0	0	0	0	0	0	0	0	0
AC002464.1	0	0	0.030947	0	0	0.0386553	0.263982	0	0	0	0	0
AC002465.1	0	0	0	0	0	0	0	0	0	0	0	0
AC002467.1	5.44473	4.06406	6.01955	6.36976	6.27461	7.25087	4.76901	6.82601	6.91246	7.44861	6.04134	7.5987
AC002470.1	1.18848	0.929231	1.77703	0	1.80709	2.01983	2.87082	1.3748	1.87263	0.186004	0.608566	0.570531
AC002470.2	0	0	0	0	0.199386	0	0	0.116575	0	0	0	0
AC002472.1	0	0.27371	0.108606	0	0	0	0	0	0	0	0	0.115626
AC002472.2	0	0.266229	0.553285	0.220122	0.146544	0.312426	0.458344	0.4745	0.390432	0.623418	0	1.16652
AC002472.3	0	0	0	0	0	0.430537	0	0	0	0	0	0
AC002472.4	0	0	0	0	0	0	0	0	0	0	0	0
AC002480.1	8.32023	5.01999	5.20007	7.27032	4.63473	4.86113	4.43715	4.77876	5.69298	6.7057	4.07013	3.23434
AC002480.2	7.95921	7.2227	6.68829	6.48915	6.33716	8.54128	7.93283	5.27364	5.74012	7.60963	5.06659	3.95468
AC002486.1	0	0	0.542028	0	0	0	0	0	0	0	0	0
AC002486.2	0	0	0	0	0	0.123213	0	0	0	0	0	0
AC002487.1	0	0	0	0	0	0	0	0	0	0	0	0
AC002504.1	0	0	0	0	0	0	0	0	0	0	0	0
AC002511.1	0	0	0	0	0	0	0	0	0	0	0	0.0533394
AC002511.2	0	0.189321	0	0	0	0.547599	0	0.124261	0	0	0	0
AC002511.3	0	0	0	0	0	0	0	0	0	0	0	0
AC002519.1	0.0735471	0.233743	0.162888	0	0.0648519	0.0402397	0	0.0688526	0.0417898	0.0318658	0	0
AC002519.2	0.104329	0	0	0	0	0	0	0	0	0	0	0
AC002524.1	0	0	0	0	0	0	0	0	0	0	0	0
AC002542.1	0	0	0	0	0	0	0	0	0	0	0.805874	0
AC002543.1	0.0290512	0.503237	0.141877	0	0.0237649	0.0797362	0	0.0201391	0.0408807	0	0.186794	0.101093
AC002545.1	0	0	0	0	0	0	0	0	0	0	0	0
AC002546.1	0	0	0	0	0	0	0	0	0	0.101594	0	0
AC002550.1	0.371886	0.642531	0.614564	3.00229	0.551598	0	0	0.278396	0	0	0	0
AC002550.2	0.852457	0.699816	0.892164	0	0.181458	0	0	0.306783	0	0.373606	0	0.19098
AC002551.1	0.638823	0.287255	0.781055	0	0.0987119	0.122643	0	0.110262	0.0850674	0.258133	0.332562	0.436312
AC002553.1	0.0610653	0.217387	0.725625	0	0	0.825148	0.0825886	0.0566737	0	0.0663848	0.0745896	0.0698107
AC002553.2	0.463939	2.82161	1.678	2.86315	0.244281	0.60773	4.3e-07	0.412121	0.634309	0.761573	0	0.51537
AC002558.1	0.426167	0.516535	0.131514	0	0	0	0	0	0.0571059	0.530253	0.148953	0.139409
AC002558.2	0.458397	0.661955	0.587462	0	0	0	0	0.0716504	0.0727745	0.16946	0.192533	0.362139
AC002558.3	0.430344	1.15464	1.3872	2.03285	0.352694	0.0936119	0.390525	0.253411	0.0856307	0.0490977	0.197934	0.209435
AC002563.1	0	0	0	0	0	0	0	0	0	0	0	0
AC002984.1	0	0	0	0	0	0	0	0	0	0	0	0
AC002985.1	0	0.196362	0.419717	0	0.14406	0.547146	0.17917	0.126419	0.61992	0.176603	0.322039	0.146474
AC002996.1	0.710691	5.73153	8.26512	0	5.24798	3.39266	0	9.61459	11.3856	8.26224	5.9536	4.37093
AC003001.1	0	0	0	0	0	0	0	0	0	0	0	0
AC003001.2	0	0	0.0630266	0	0	0	0	0	0	0	0	0
AC003002.1	0.0237102	0	0	0	0.0325601	0.354481	0	5.32e-06	0	0	0	0.0902638
AC003002.2	0.401981	2.4344	1.01517	0	0	0	0	0.261649	0	2.03522	0	0
AC003002.3	0.124814	0.259186	0	0.057659	0.527857	0.36413	0.214924	0	0	0.146677	0.143729	0.224419
AC003005.1	0	0	0	0	0	0	0	0.231687	0	0	0	0
AC003005.2	0	0.19181	0.295943	0	0.225016	0	0	0	0	0	0	0.118371
AC003006.1	0	0	0	0	0	0	0	0	0	0	0	0
AC003009.1	0	0	0	0	0	0	0	0	0	0	0	0
AC003035.1	0.221363	0	0	0	0.111597	0	0	0	0.194059	0	0.0935373	0
AC003035.2	0	0	0	0	0	0	0	0	0	0	0	0
AC003042.1	0	0.117516	0	0	0	0	0	0	0	0	0	0
AC003042.2	0	0.157376	0.120192	0	0.12116	0.037631	0	0.0769608	0.0782264	0	0.272109	0.0318347
AC003043.1	0	0	0	0	0	0	0	0	0	0	0	0
AC003043.2	0.0646947	0.308761	0.260358	0.0737287	0.0218628	0.067886	0.0173098	0.0712985	0.0378438	0.0218331	0.0443098	0.0463532
AC003045.1	0	0	0	0	0	0	0	0	0	0	0	0
AC003070.1	0	0.0616471	0.0495485	0	0	0.0594182	0	0.080897	0	0	0	0
AC003070.2	0	0.0804068	0	0	0	0	0	0.0528668	0	0	0	0
AC003070.3	0	0	0	0	0	0	0	0	0	0	0	0
AC003070.4	0	0.0616471	0.0495485	0	0	0.0594182	0	0.080897	0	0	0	0
AC003070.5	0	0.0804068	0	0	0	0	0	0.0528668	0	0	0	0
AC003070.6	0	0	0	0	0	0	0	0	0	0	0	0
AC003070.7	0	0	0	0	0	0	0	0	0	0	0	0
AC003071.1	0	0	0	0	0.0677967	0	0	0	0	0	0	0
AC003071.2	0	0	0	0	0	0	0	0	0	0	0	0
AC003072.1	0.958514	0.76784	0.746744	0	0.0943427	0.468869	0.595526	0.319509	0.69626	0.475584	0.317866	0.0992167
AC003080.1	0	0	0	0	0	0	0	0	0	0.0702967	0	0
AC003084.1	0	0	0	0	0	0	0	0	0	0	0	0
AC003087.1	0	0	0	0	0	0	0	0	0	0	0	0
AC003092.1	0	0	0	0	0	0	0	0	0	0.236117	0	0.0936125
AC003092.2	0	0	0	0	0	0	0	0	0	0	0	0
AC003098.1	0	0	0	0	0	0	0	0	0	0	0	0
AC003101.1	0.133005	0	0.561885	0	0	0	0	0	0	0	0	0
AC003101.2	0.847248	1.94584	2.23157	1.72793	1.51062	0.750609	0	0.766464	2.21632	0.15452	0.339303	0.636015
AC003102.1	0	0.0339602	0.155552	0.424498	0	0.0323688	0	0	0.0224161	0.0514278	0.0292626	0.0273698
AC003103.1	0	0.544873	0.250037	0	0	0	0	0.0716187	0.0731433	0	0	0
AC003103.2	0	0	0	0	0	0.0474703	0	0	0	0	0	0
AC003659.1	0.260683	0.360311	1.10206	0	0	0	0	0	0	0	0	0
AC003666.1	0	0	0	0	0	0	0	0	0	0	0	0
AC003669.1	0	0	0	0	0	0	0	0	0	0	0	0
AC003681.1	0.0581157	0.137888	0.123135	0.0283512	0.0177497	0.0228983	0.0323288	0.0279731	0.0229884	0.0355022	0.0296032	0.0369974
AC003682.1	0	0	0	0	0	0	0	0	0	0	0	0
AC003684.1	0	0.0419522	0.0279071	0	0	0	0	0	0	0	0	0
AC003685.1	0	0	0	0	0	0	0	0	0	0	0	0.146596
AC003685.2	0	0	0	0	0	0	0	0	0	0	0	0
AC003686.1	0	0	0	0	0	0	0	0	0	0	0	0
AC003687.1	0	0	0	0	0	0	0	0	0	0	0	0
AC003688.1	0	0	0	0	0	0	0	0	0.259709	0	0	0.211909
AC003688.2	0	0	0	0	0	0	0	0	0	0	0	0
AC003950.1	0	0	0	0	0	0	0	0	0	0	0	0
AC003956.1	0.203354	0.828856	1.05643	0	0	0	0.865203	0.181683	0	0	0.241382	0.226601
AC003958.1	0	0	0	0	0	0	0	0	0	0	0	0
AC003958.2	0	0	0.0106073	0	0.0106584	0.00709764	0	0	0.0183335	0	0	0.0111929
AC003958.3	0	0	0	0	0	0	0	0	0	0	0	0
AC003958.4	0	0	0	0	0	0	0	0.14156	0	0	0	0
AC003958.5	0	0	0.0106073	0	0.0106584	0.00709764	0	0	0.0183335	0	0	0.0111929
AC003965.1	0.0387574	0	0	0	0.042054	0	0	0.142437	0	0.0422647	0	0
AC003965.2	0	0	0	0	0	0	0	0	0	0	0	0
AC003965.3	0.0387574	0	0	0	0.042054	0	0	0.142437	0	0.0422647	0	0
AC003973.1	0	0	0	0	0	0	0	0	0	0	0	0
AC003973.2	0	0	0.0346206	0	0	0.0200185	0	0.00138271	0	0	0	0
AC003975.1	0.232015	0.41977	0.402132	0	0.266702	0	0	0.441419	0.117239	0	0.262709	0.126895
AC003976.1	0	0	0	0	0	0	0	0	0	0	0	0
AC003976.2	0	0.124945	0.445762	0	0	0	0	0.0409975	0.0790702	0	0	0.0542332
AC003982.1	0	0	0	0	0	0	0	0	0	0	0	0
AC003984.1	0	0.0141066	0	0	0	0	0	0	0	0	0	0.0113488
AC003985.1	0	0	0	0	0	0	0	0	0	0	0	0
AC003985.2	0	0	0	0	0	0	0	0	0	0.0278976	0	0
AC003986.1	0	0	0	0	0	0	0	0	0	0	0	0
AC003986.2	0	0	0	0	0	0	0	0	0	0	0	0
AC003986.3	0	0	0	0	0	0	0	0	0	0	0	0.084269
AC003988.1	0	0	0	0	0	0	0	0	0	0	0	0
AC003989.1	0	0	0	0	0	0	0	0	0	0	0	0
AC003989.2	1.87608	0	1.88947	0	0	0	0	0	0	0	0	0
AC003991.1	1.80954	2.38984	2.12928	0.454987	1.22853	0.83265	0.730138	0.627907	1.04107	0.59801	0.994834	1.10625
AC003991.2	0.475011	0.92872	1.01533	0	0.10257	0.254896	0.520688	0.173754	0.619033	0.207403	0.460927	0.431409
AC003992.1	0	0	0	0	0	0	0	0	0	0	0	0
AC004000.1	1.16795	0	0	0	0	0.581377	0	0	0	0	0	0.164176
AC004004.1	0	0	0	0	0	0	0	0	0	0	0	0
AC004006.1	0	0	0	0	0	0	0	0	0	0	0	0
AC004009.1	0	0	0	0	0.104774	0	0	0	0	0	0	0
AC004012.1	0	0	0	0	0	0.141671	0	0	0	0	0	0
AC004014.1	0	0	0	0	0	0.140171	0	0	0	0	0.126695	0
AC004022.1	0	0	0	0	0.0470635	0	0	0	0	0	0	0
AC004022.2	0	0	0	0	0	0	0	0	0	0	0	0
AC004023.1	0	0	0.0805152	0	0.0538321	0.0334316	0.065058	0.068426	0.0231532	0	0	0
AC004024.1	0.408867	0.544613	0.416557	0	0.424477	0	0	0	0.734998	0.445352	0	0
AC004034.1	0	0.157335	0.240523	0	0	0	0	0	0	0.123782	0.136819	0
AC004039.1	0.207563	1.23049	1.01495	0.63586	0.392269	0.51802	0.614286	0.362303	0.720517	0.162065	0.230466	0.216164
AC004052.1	0	0	0	0	0	0	0	0	0	0	0	0
AC004053.1	0	0	0	0	0	0	0	0	0	0	0	0
AC004054.1	0	0	0	0	0	0	0	0	0	0	0	0
AC004057.1	1163.12	2078.53	2022.15	854.169	1877.78	2064.71	886.147	1959.09	2007.3	1357.79	1854.85	1873.94
AC004062.1	0	0	0	0	0	0	0	0	0	0	0	0
AC004063.1	0	0.142451	0.115315	0	0	0	0	0.0932678	0	0	0	0
AC004066.1	0	0	0	0	0	0	0	0	0	0	0	0
AC004066.2	0	0	0	0	0	0	0	0	0	0	0	0
AC004067.1	0.218084	0.409568	0.0782237	0	0.157939	0.294322	0	0.133739	0	0.0792351	0.26605	0
AC004069.1	0.107445	0.152055	0	0	0.234913	0	0	0.0988728	0.100766	0.237543	0.131264	0
AC004069.2	0	0	0	0	0	0	0	0	0	0	0	0
AC004074.1	0	0	0	0	0	0	0	0	0	0	0	0
AC004076.1	0	0.142636	0.186159	0	0	0	0	0	0	0	0	0
AC004076.2	0.0857122	0.0728377	0.161102	0	0.040435	0.0167617	0.0161513	0.0456979	0.0348331	0	0.0162592	0.056608
AC004080.1	0	0	0	0	0	0	0	0	0	0	0	0
AC004080.2	0.398989	0.159981	0	0	0.215362	0	0	0.182308	0.464086	0	0	0.113277
AC004080.3	0	0.174862	0	0	0.238032	0	0	0.16857	0.144416	0.335676	0	0
AC004080.4	0	0	0.0892275	0	0.270468	0	0.113505	0.229001	0.155361	0	0	0
AC004080.5	0	2.17974	3.52964	0	1.26017	0	0	0.308777	0.8327	1.91331	1.40133	0.601641
AC004080.6	0	0.840309	0.282027	0	0.102991	0.451232	0	0.633585	0.19433	0.246859	0	0
AC004099.1	0	0.0969606	0	0	0.150534	0	0	0	0	0	0.16906	0
AC004112.1	0	0.137531	0.105113	0	0	0	0	0	0.274969	0	0	0
AC004129.1	0	0	0	0	0	0	0	0.056782	0	0	0	0
AC004129.2	0	0	0	0	0	0.394253	0	0	0	0	0	0
AC004129.3	0	0	0	0	0	0	0	0	0	0	0	0
AC004130.1	2.3586	5.3308	5.0372	3.86966	3.75798	3.40607	3.48776	3.45899	5.27331	4.55111	4.76526	3.00973
AC004134.1	0.497626	0	1.50744	0	0	0	0	0	0	1.07873	0	0.547486
AC004147.1	0	0	0	0	0	0	0	0	0	0	0	0
AC004147.2	0.0107649	0	0	0	0	0.0147366	0	0.0201126	0	0	0	0
AC004147.3	0	0	0	0	0	0	0	0	0	0	0	0
AC004147.4	0	0	0.0251878	0	0	0.0314459	0	0	0	0	0	0
AC004147.5	0	0	0	0	0	0	0	0	0	0	0	0
AC004148.1	0.167682	0	0	0	0	0.443387	0	0	0	0	0	0
AC004148.2	0.383782	1.38238	1.28258	0	0.0643583	0.084269	0	0.0542595	0.261886	0.0321124	0.189468	0.0612461
AC004156.1	0.121411	0.271243	0.23655	0	0.0720503	0.106369	0	0.058102	0.157001	0.0397971	0.06395	0.0513272
AC004158.1	0.0275796	0.110122	0.216114	0.117047	0	0.035661	0	0	0	0.0283527	0.0644778	0.0301549
AC004160.1	0.224238	0.281304	0.374657	0	0.453659	0	0	0.0891306	0	0	0	0.187088
AC004160.2	0.0979741	0	0.104596	0	0	0	0	0	0	0	0	0.445219
AC004217.1	0.0663208	0.0987305	0	0	0	0	0	0	0.124278	0	0	0
AC004217.2	0	0	0	0	0	0	0	0	0	0	0	0.0624133
AC004221.1	0	0.242874	0.247338	0.171863	0.0623434	0	0.0770719	0.475232	0.751465	0.248905	0.0700103	0.131041
AC004223.1	0	0	0	1.57585	0.707245	0	0	0	0	0.370219	0	0
AC004223.2	0.205874	0	0.109711	0	0	0	0	0	0	0	0	0.116826
AC004223.3	0	0	0	0	0	0	0	0	0	0	0.141488	0
AC004223.4	0.23067	0.311817	1.19223	0	0.486011	0	0	0	0	0	0	0.256301
AC004224.1	0	0	0	0	0	0	0	0	0	0	0	0
AC004224.2	0	0	0	0	0	0	0	0	1.42666	1.38758	0	0.767087
AC004231.1	0.059747	0.0422606	0	0	0	0	0	0	0	0	0	0
AC004231.2	0	0	0	0	0	0	0	0	0	0	0	0
AC004231.3	0	0	0	0	0	0	0	0	0	0	0	0
AC004232.1	0	0.80064	0	0	0.862954	0.599991	0.0244285	0.224984	0	0	1.8286	0.24884
AC004232.2	0	0	0.323116	0	0	0	0	0.0119729	0	0.0396337	0	0
AC004233.1	0	0	0	0	0.0951853	0	0	0	0	0	0	0.100105
AC004233.2	0	0	0	0	0.0224153	0	0	0	0	0	0	0
AC004233.3	0.105259	0.550709	0.420315	0.367223	0.461372	0.238786	0	0.358368	0.330828	0.0380851	0.483346	0.727021
AC004233.4	0.313949	0.704407	0.83459	0	0	0.216963	0	0.41987	0.292703	0	0.371826	0
AC004241.1	1.00206	2.223	2.78955	0.969239	1.14881	0.799607	0	3.32668	1.64312	1.38096	1.83167	0.498293
AC004241.2	0	0.386496	0	0	0	0.18634	0	0	0	0	0	0
AC004241.3	1.44183	3.08569	1.65096	1.6864	1.19435	0.89054	6.58865	0.707608	1.44168	2.5471	1.34146	0.879681
AC004241.4	0	0.057777	0.132358	0	0	0.0551709	0	0	0	0	0	0
AC004253.1	0.725803	1.034	0.513227	0	0.138258	0.949313	0	0	0	0	0	0
AC004253.2	0	0	0	0	0	0	0	0	0	0	0	0
AC004257.1	1.29863	0	0.332658	0	0.339033	0	0	0	0	0.354698	0	0
AC004263.1	0.0758385	0.213416	0	0	0	0	0	0.0697073	0.14183	0	0	0
AC004264.1	0	0	0	0	0	0	0	0.056961	0	0	0	0
AC004381.1	0	0	0	0	0	0	0	0	0	0	0	0
AC004381.2	0	0.0949634	0.132263	0	0	0	0	0	0	0	0	0
AC004381.3	0	0	0.112702	0	0	0	0	0	0	0	0	0.0397078
AC004383.1	0	0	0.613758	0	0	0.389134	0	0	0	0	0	0
AC004386.1	0.0651999	0	0	0	0	0	0	0	0	0	0	0.0745812
AC004386.2	0	0	0	0	0	0	0	0	0	0	0	0
AC004408.1	0	0	0	0	0	0	0	0	0	0	0	0
AC004415.1	0	0	0	0	0	0	0	0	0	0	0	0
AC004448.1	0	0	0	0	0	0	0	0	0	0.225629	0	0.117132
AC004448.2	0.169366	0.252173	0.135713	0	0	0	0	0	0.109783	0.0636502	0.0821423	0.0674126
AC004448.3	0	0	0	0	0	0	0	0	0	0	0	0
AC004449.1	0	0	0.307152	0	0	0	0	0	0	0	0	0
AC004453.1	0	0	1.19269	0	0.69133	0	0	0.292672	0.29828	0	0.194203	0.908699
AC004461.1	0	0	0	0	0	0	0	0	0	0	0	0.552082
AC004461.2	0	0	0.131514	0	0	0.0823864	0	0	0	0	0	0
AC004466.1	0.058547	0.194946	0.425212	0	0	0.0833477	0.102064	0	0	0	0.122736	0.15308
AC004466.2	1.00107	1.85656	1.41905	0.507415	0.838392	0.297681	0.307379	0.405482	0.619606	0.243288	0.941664	0.756136
AC004466.3	0	0.285632	0	0	0	0	0	0	0	0	0.124073	0
AC004467.1	0	0	0.240974	0	0	0	0	0	0	0	0	0
AC004470.1	0	0	0	0	0	0	0	0	0	0	0	0
AC004471.1	0.747773	2.09208	0.899306	0	1.91998	0.878857	0	0.427753	0.522536	0.510454	0.680895	0.63769
AC004471.2	0	0	0	0	0	0	0	0	0	0	0	0
AC004477.1	0.208658	0.605098	0.555016	0.0838348	0.225016	0.652748	0.148806	0.534842	0.119979	0	0.139255	0.162872
AC004477.2	0	0	0	0	0	0	0	0	0	0	0	0
AC004477.3	1.37541	1.02676	0.39233	0.416557	0.396685	0.36964	0.879112	0.839604	0.940106	0.600837	0.66822	0
AC004485.1	0	0	0	0	0	0	0	0	0	0	0	0
AC004486.1	0	0	0	0	0	0	0	0.401592	0	0	0	0
AC004490.1	0	0.21567	0	0	0	0	0	0	0.014582	0	0	0
AC004492.1	0	0.142578	0	0	0	0	0	0	0	0.0366924	0	0
AC004492.2	0	0.142578	0	0	0	0	0	0	0	0.0366924	0	0
AC004494.1	0.0563499	0.0538556	0.0267173	0	0.14091	0.115611	0.231346	0.0138603	0.0349489	0	0.0217208	0.0858108
AC004522.1	0	0	0	0	0	0	0	0.0730913	0	0	0	0
AC004522.2	0	0	0	0	0	0	0	0	0	0	0	0
AC004528.1	0	0.321158	0.34961	0	0.0940988	0	0	0	0.0813156	0	0.108825	0.0932225
AC004528.2	0	0	0	0	6.19e-09	0	0	3.05e-09	1.63214	0	0.661994	0
AC004540.1	0.333016	0.800226	0.755558	0.906919	1.16107	1.21765	0.32713	1.74715	3.32551	0.258234	1.92771	1.42382
AC004540.2	0.463191	1.18447	2.03764	0	2.06943	1.2301	0.157506	1.36451	1.94649	0.0953341	1.09782	1.66777
AC004542.1	0	0	0	0	0	0	0	0	0	0	0	0
AC004542.2	0	0	0	0	0	0	0	0	0	0	0	0
AC004543.1	0	0	0	0	0	0	0	0	0	0	0.227071	0
AC004551.1	0.0950804	0.610261	0.649839	0	0	0.255341	0	0.0804576	0.265688	0	0.230795	0.340852
AC004552.1	0.295049	0.436053	2.01642	0	2.02191	0.837932	0	1.14072	0.870279	1.34572	2.29716	1.0712
AC004554.1	0	0	0	0	0	0	0	0	0	0	0	0
AC004554.2	0.0223815	0	0	0	0.0738046	0	0	0.145935	0.0423208	0	0	0
AC004556.1	33.2003	0.331411	1.06315	30.1369	1.09329	0	18.2204	0.222633	0.892478	44.5394	0.290018	0.259132
AC004584.1	0	0.144247	0.218481	0	0	0	0	0	0	0	0.123115	0
AC004584.2	0	0.218781	0	0	0	0	0.896991	0	0	0	0	0
AC004584.3	0.0743301	0.101912	0.0877454	0	0.0194489	0.0723476	0	0.0165814	0.0194586	0.09585	0.0436059	0
AC004585.1	0.0456739	0	0.144973	0	0	0	0	0	0	0	0.11214	0
AC004590.1	0	0	0.349202	0	0.121824	0	0	0	0	0.241878	0	0
AC004593.1	0	0	0	0	0	0	0	0	0	0	0	0
AC004593.2	0	0	0	0	0	0	0	0	0	0	0.0404308	0
AC004593.3	0	0	0	0	0	0	0	0	0.0918861	0	0	0
AC004594.1	0.214535	1.45194	0.549088	0	0	0	0	0.425738	0.273934	0	0	0.233594
AC004596.1	0.430075	0.449165	0.228866	0	0.695233	0.431949	0	0.588414	0.299681	0	0.130134	0.365756
AC004597.1	0	0	0	0	0	0	0	0	0	0	0	0
AC004637.1	0	0.170783	0	0	0	0	0	0	0	0	0	0
AC004656.1	0.44373	0.580736	0.496406	0.0599616	0.578379	0.375747	0.499708	0.867311	0.69617	0.261978	0.509533	0.541837
AC004672.1	0	0.0288273	0	0	0	0	0	0	0	0	0	0
AC004672.2	0.294547	0.399775	0.203794	0	0	0	0	0	0	0	0	0
AC004674.1	0	0	0	0	0	0	0	0	0	0	0	0
AC004675.1	0.0107267	0.0236285	0.0310343	0	0	0.0190421	0	0.0219178	0.00921629	0	0	0
AC004675.2	0	0.110682	0	0	0	0	0	0	0	0	0	0
AC004678.1	0.0507848	0.14411	0.0550312	0	0.110901	0.0688807	0	0.3288	0	0	0.0622682	0
AC004687.1	0	0	0	0	0	0	0	0	0	0	0	0
AC004687.2	0.0245237	0.0473094	0	0	0	0.0225143	0	0	0	0	0	0
AC004690.1	0	0	0	0	0	0	0	0	0	0	0	0
AC004690.2	0	0	0	0	0	0	0	0	0	0	0	0
AC004691.1	0.10212	0	0.326605	0	0	0	0	0	0.189957	0	0	0
AC004691.2	0	0	0	0	0	0	0.0376836	0	0	0	0	0
AC004692.1	0.151015	0	0	0	0.161304	0	0	0	0	0	0	0
AC004692.2	0	0	0	0	0	0	0	0	0	0	0	0
AC004696.1	0	0	0	0	0	0	0	0	0.0843797	0	0	0
AC004702.1	0	0	1.00957	0	0	0	0	0	0	0	0	0
AC004704.1	0.0932457	0.130449	0.398754	0	0.201626	0	0.127806	0	0.0868828	0	0.113214	0
AC004706.1	0	0	0	0	0.0593077	0	0	0	0	0.118278	0	0
AC004706.2	0	0	0	0	0	0	0	0	0	0	0	0
AC004707.1	0.0760656	0	0	0	0	0	0	0	0	0	0.193217	0
AC004754.1	0	0	0	0	0.152382	0.471507	0	0.151235	0.127325	0.0941937	0	0
AC004765.1	0.155613	0.166259	0.169272	0	0	0	0	0	0	0	0	0.0447511
AC004771.1	0	0	0	0	0	0	0	0	0	0	0.114321	0.10603
AC004771.2	0	0.206012	0	0	0	0	0.5987	0	0	0	0	0
AC004771.3	0.505248	1.6921	1.07764	0	1.19964	0.406521	0	1.08013	0.470018	0.331307	0.612427	0.458917
AC004771.4	0	0	0	0	0	0	0	0	0	0	0	0
AC004771.5	0.261261	3.13201	1.76895	0	0.127541	0.698453	0	1.11188	0	0.37219	0.236628	1.04575
AC004775.1	0	0	0	0	0	0	0	0	0	0	0	0
AC004784.1	0	0.207734	0.158804	0.192282	0	0.168154	0	0	0	0	0	0
AC004790.1	0	0	0	0	0	0	0	0	0	0	0	0
AC004792.1	0	0	0	0	0	0	0	0	0	0	0	0
AC004801.1	0.19941	0	0	0	0	0	0.56529	0	0	0.218409	0	0.444754
AC004801.2	0.189825	0.0894061	0	0	0.275569	0	0	0.0583404	0.281981	0.0689035	0	0.144818
AC004801.3	0	0	0	0	0	0	0	0	0	0	0	0
AC004801.4	0.0172882	0	0.0290368	0	0	0.0359049	0	0	0	0	0	0.0166452
AC004801.5	0	0	0	0	0	0	0	0	0	0	0	0
AC004801.6	0.620196	0.677591	0.0517478	0	0.0521279	0.0647527	0	0.0441605	0.0897408	0	0.175617	0.0547759
AC004803.1	1.13786	1.16758	1.27927	1.9291	1.24699	0.84105	0.689156	1.42746	0.956672	0.598916	0.576	0.401081
AC004805.1	0	0	0	0	0	0	0	0	0.0748065	0	0	0
AC004805.2	0	0	0	0	0	0	0	0	0	0	0	0
AC004805.3	0	0	0.269435	0	0	0	0	0	0	0	0.308202	0
AC004812.1	0	0	0	0	0	0	0	0	0	0	0	0
AC004812.2	2.28991	2.58642	1.24629	3.40555	2.95395	2.4916	0.743661	1.85157	1.48135	2.10721	1.53467	1.73627
AC004816.1	0	0	0	0	0	0	0	0	0	0	0	0
AC004816.2	0	0	0	0	0	0	0	0	0	0	0	0
AC004817.1	0.139855	0	0.150625	0	0	0	0	0.064368	0	0	0	0
AC004817.2	0	0	0	0	0	0	0	0	0	0.0873536	0	0
AC004817.3	0.0398002	0	0	0	0.0218083	0.0673964	0.0262712	0.0371645	0.0455705	0	0	0.0693542
AC004817.4	0.143997	0.127744	0.247718	0	0.0389659	0.0987945	0.014802	0.0685174	0.0633769	0.0364328	0.0286942	0.0410217
AC004824.1	0	0	0	5.82615	0	0	0	0	0	0	0	0
AC004824.2	0	0	0	5.82615	0	0	0	0	0	0	0	0
AC004825.1	0	0	0	0	0	0	0	0	0	0	0	0
AC004825.2	0.809055	2.60639	0.711637	0	0.577803	0.897315	0.940527	1.71025	0.997036	0.590225	0.811199	1.06443
AC004828.1	0	0	0	0	0	0	0	0	0	0	0	0
AC004830.1	0	0	0	0	0	0	0	0	0	0	0	0
AC004832.1	0	0.0656039	0.0675428	0.346024	0.0595563	0.0626827	0	0	0	0	0	0.0530234
AC004832.2	0	0	0.261172	0	0	0	0	0	0	0	0	0
AC004832.3	11.0146	9.51066	12.6898	4.55062	10.2321	8.81248	8.48366	6.2315	9.82922	6.6962	12.5703	10.8844
AC004832.4	0.927877	2.5081	2.15743	0	0.244281	0	0	0	1.26862	0.253858	0.548125	0.51537
AC004832.5	0.66223	0.680137	1.3872	0	0.176347	0.876192	0	0.596059	0.152218	1.08767	0.593802	0.742214
AC004832.6	0.0732466	0	0.310608	0	0	0	0	0	0	0	0	0
AC004834.1	0.114177	0.244527	0.595953	0.073427	0.250366	0.1242	0.196055	0.151776	0.133867	0	0.226183	0.198345
AC004835.1	0.143387	0.164107	0.228897	0	0.103487	0.122015	0.0766017	0.102302	0.148093	0.0635175	0.057483	0
AC004835.2	0	0	0	0	0	0	0	0	0	0	0	0
AC004837.1	0.338766	2.72946	1.86368	2.07446	1.4234	2.12688	0.763058	5.86606	8.86281	0.992386	1.79019	0.420386
AC004837.2	0.137365	1.35619	0.59201	1.44881	0.0746859	0.185564	0	0.569173	0.257282	0	0.0838695	0.157013
AC004837.3	0.166578	1.14533	1.89071	0	0.937701	0.344228	1.81788	1.38283	3.1925	0	0.206796	0.279586
AC004839.1	0.0581241	0.564976	0.123399	0	0.250062	0.388466	0	0.158728	0.215642	0	0	0.26315
AC004839.2	0.0581241	0.564976	0.123399	0	0.250062	0.388466	0	0.158728	0.215642	0	0	0.26315
AC004840.1	0	0	0.405069	0	0	0	0	0.32236	0	0	0	0.434296
AC004840.2	0	0	0	0	0	0	0	0	0	0	0	0
AC004846.1	1.64657	2.12625	1.86645	2.75031	2.2275	2.11543	3.15418	2.12033	1.95398	1.84226	1.07848	1.11531
AC004846.2	0.444383	0	0.522886	0	0.539783	0	0	0	0.11903	0.138264	0.262177	0.14089
AC004847.1	0	0	0.0242258	0	0	0	0	0	0	0	0	0
AC004852.1	0	0	0	0	0	0	0	0	0	0	0	0
AC004852.2	0.0470771	0	0.0309264	0	0	0.0128651	0	0	0.0178165	0	0	0.0108773
AC004852.3	0	0	0	0	0	0	0	0	0	0	0	0
AC004852.4	0.0470771	0	0.0309264	0	0	0.0128651	0	0	0.0178165	0	0	0.0108773
AC004852.5	0	0	0	0	0	0	0	0	0	0	0	0
AC004852.6	0	0	0	0	0	0	0	0	0	0	0	0
AC004853.1	0	0	0	0	0	0	0	0	0	0	0	0
AC004853.2	0	0	0	0	0	0	0	0	0	0	0	0
AC004854.1	0	0	0	0	0	0	0	0	0	0	0	0
AC004854.2	0.9415	1.87563	1.06757	0.951655	3.08304	1.82743	0.579562	1.29786	1.83373	1.9766	1.66303	1.38043
AC004858.1	0	0	0	0	0	0	0	0	0	0	0	0
AC004862.1	0	0.336579	0.257341	0	0	0	0	0	0	0	0	0
AC004865.1	0.13883	0	0.100438	0	0	0.0628315	0	0.0428513	0	0.0502978	0.0568022	0.106299
AC004865.2	0	0.0800275	1.19369	0.594381	0.0616225	0	0	0.326989	0	0.24597	0.0692005	0
AC004866.1	0	0	0	0	0	0	0	0	0	0	0	0
AC004866.2	0	0	0	0	0	0	0	0	0	0	0	0
AC004869.1	0	0	0	0	0	0	0	0	0	0	0	0
AC004869.2	0	0	0	0	0	0	0	0	0	0	0	0
AC004870.1	0.0541342	0.0767201	0.117822	0	0	0.146734	0	0.329364	0.102101	0	0.265295	0.0622466
AC004870.2	0	0	0	0	0	0	0	0	0	0	0	0
AC004870.3	0	0	0	0	0	0	0	0	0	0	0	0
AC004870.4	0	0	0	0	0	0	0	0	0	0	0	0
AC004872.1	0	0	0	0	0	0	0	0	0	0	0	0
AC004875.1	0	0.111627	0.085288	0	0	0	0	0	0	0	0	0
AC004877.1	0	0	0	0	0	0	0	0	0.0142046	0	0.0132104	0
AC004882.1	0	0.2433	0	0	0	0	0	0	0	0	0	0
AC004882.2	0	0	0	0	0	0	0	0	0	0	0	0
AC004884.1	0	0	0	0	0	0	0	0	0	0	0	0
AC004884.2	0.307172	2.71351	1.09148	0	0	0.274527	0.422776	0.187018	0.761801	1.31425	0	0.348657
AC004888.1	0	0	0	0	0	0	0	0	0	0	0	0
AC004889.1	9.52027	4.29028	3.85081	6.83265	3.80484	2.84676	6.90644	3.20053	2.66289	11.2647	3.36101	3.53797
AC004890.1	0	0	0	0	0	0	0	0	0.724435	0.87502	0	0
AC004890.2	0.299988	0.570367	0.519218	0	0.128994	0.468699	0	0.364867	0.197342	0.0900861	0.258489	0.12153
AC004890.3	0.0416771	0.0593154	0.226474	0	0	0	0	0	0	0	0.153632	0
AC004893.1	0	0	0.240636	0	0	0	0	0	0	0	0	0
AC004893.2	0	0	0	0	0	0	0	0	0	0	0	0
AC004895.1	0.217462	0.455792	0.356574	0	0.336636	0	0	0	0	0	0	0.131777
AC004898.1	0	0.185298	0.215624	0	0	0	0	0	0	0	0	0.076393
AC004899.1	0	0	0	0	0	0	0	0	0	0	0	0
AC004900.1	0	0.164791	0	0	0	0	0	0	0.109273	0	0	0
AC004906.1	0	0.155742	0	0	0	0	0	0	0	0	0	0
AC004908.1	0.726374	0.451918	0.221135	0.630202	0.783422	0.834399	0	0.189462	0	0	0.377107	0.824237
AC004908.2	1.57124	1.73224	1.12022	2.18766	2.35158	0.434336	0	0.289243	0.621441	0	1.25722	0.422451
AC004908.3	0.169304	0.593846	0.453759	0	0	0	0	0.077646	0	0	0.102991	0.192874
AC004910.1	0.0702275	0	0.0760746	0	0	0.108326	0	0	0.117127	0.0726979	0.15275	0
AC004911.1	0	0	0	0	0	0	0	0	0	0	0	0
AC004917.1	0	0.615919	0.392592	0	0.111333	0	0	0.158964	0.106439	0	0	0.409499
AC004918.1	0.225275	0.391209	0.760712	0.0658194	0.648072	0.651346	0.564531	0.547838	0.742626	0	0.479035	0.235564
AC004918.2	0.225275	0.391209	0.760712	0.0658194	0.648072	0.651346	0.564531	0.547838	0.742626	0	0.479035	0.235564
AC004918.3	1.48055	2.75233	3.04248	0.91938	1.72795	2.28495	1.50964	2.59693	3.31095	1.16589	1.69004	2.34294
AC004920.1	0	0	0	0	0	0	0	0	0	0	0	0
AC004921.1	0	0	0	0	0	0	0	0.0630209	0	0	0	0
AC004922.1	6.01575	5.03649	5.85212	2.73649	4.70975	6.52037	5.90386	6.09382	5.96479	9.96988	7.64764	4.06946
AC004923.1	0.581861	0	0.068624	0	0.138456	0	0	0	0	0	0	0
AC004923.2	0	0	0	0	0	0	0	0	0	0	0	0
AC004923.3	0	0	0	0	0	0	0	0	0	0	0	0
AC004923.4	0.135436	0	0	0	0.0736536	0	0	0.0623682	0	0.0737741	0	0
AC004930.1	0	0	0	0	0	0	0	0	0	0	0	0
AC004936.1	0	0	0	0	0	0	0	0	0	0	0	0
AC004938.1	0	0	0	0	0	0	0	0	0	0	0	0
AC004941.1	0.0261515	0.0755218	0.148028	0	0.0288055	0.0551013	0	0	0.0124315	0.0141595	0.0652753	0.0152491
AC004941.2	0	0	0	0	0	0	0	0	0	0	0	0
AC004943.1	0.0852892	0.201611	1.43423	0	0.170953	0.270377	0	0	0	0	0.0523879	0.160877
AC004943.2	3.76776	15.157	15.7069	0.740693	16.818	17.5918	0.990491	18.3504	15.8009	2.93614	18.537	17.0175
AC004943.3	0	0	0.0958699	0	0	0	0	0	0	0	0	0
AC004944.1	0.0133503	0.0383695	0.0146432	0.0596026	0	0.0547947	0	0	0	0	0	0.0154412
AC004945.1	0	0.0673493	0.0514346	0	0	0	0	0	0.0445973	0	0	0
AC004946.1	0	0	0	0	0	0	0	0	0	0	0	0
AC004947.1	0	0	0.0161944	0	0	0	0	0	0	0	0	0
AC004948.1	0	0	0	0	0	0	0	0	0	0	0	0
AC004951.1	0.656288	1.96687	1.36318	0.542528	0.185221	0.155202	0.0301656	0.422759	0.408416	0.540637	0.598507	0.132118
AC004951.2	1.15328	1.24734	1.4456	0.704418	1.3212	1.13842	0.712529	0.923825	1.3804	0.785594	0.742128	1.02315
AC004951.3	0.0653802	0	0	0	0	0	0	0.12235	0	0	0	0
AC004951.4	0.0276691	0.123843	0.116214	0	0.0320213	0	0.240818	0	0	0.0318593	0	0.0325646
AC004965.1	0	0	0	0	0	0	0	0	0	0	0	0
AC004967.1	2.33697	4.43925	6.54866	1.27346	4.66276	6.23492	2.09178	3.74413	5.01803	1.51972	4.7466	6.20481
AC004967.2	2.44975	3.41718	2.90889	1.65934	2.68371	3.04821	3.1401	2.52901	3.05636	3.05252	2.6577	3.12394
AC004969.1	0	0	0	0	0	0	0	0	0	0.1031	0	0.108363
AC004973.1	0	1.03013	0.315677	0	0	0.309418	0	0.0145998	0.154705	0	0.100822	0.113692
AC004974.1	0	0	0	0.500027	0	0	0	0	0	0	0	0
AC004975.1	0.588224	0	1.18513	0	0	0	0	0	0	0	0	0
AC004975.2	0	0	0	0	0	0	0	0	0	0	0	0
AC004980.1	1.30187	2.40831	1.93085	0.809808	1.83613	1.35372	0.95105	1.24156	1.49315	1.40491	0.957028	1.21615
AC004980.2	0.148997	0.467379	0	0	0.0719471	0	0.170778	0.180979	0.0616659	0	0	0.156282
AC004980.3	0.722744	0	0	0	0.864053	0	0.686581	0	0.259596	1.05716	0	0
AC004980.4	0	0	0	0	0	0	0	0	0	0	0	0.123409
AC004980.5	1.30187	3.35466	1.93085	0.809808	1.83613	1.35372	0.95105	1.24156	1.49315	1.40491	0.957028	1.21615
AC004980.6	0.148997	0.467379	0	0	0.0719471	0	0.170778	0.180979	0.0616659	0	0	0.156282
AC004980.7	0	0	0	0	0	0	0	0	0	0	0	0
AC004982.1	0	0	0	0	0	0	0	0	0	0	0	0
AC004982.2	0.0600208	0.165059	0.11961	0.338214	0	0	0	0	0	0	0.472762	0.905724
AC004986.1	0	0	0	0	0	0	0	0	0	0	0	0
AC004987.1	0	0	0	0	0	0	0	0	0	0	0	0
AC004987.2	0	0	0.153965	0	0	0	0	0	0.0443972	0	0	0.0515145
AC004987.3	0	0	0	0	0	0	0	0	0	0	0	0
AC004987.4	0	0	0	0	0.000390828	0	0	0.000280376	0	0	0	0.000550669
AC004988.1	0.0243958	0.0348543	0.0544258	0	0	0	0	0.0224948	0	0	0	0
AC004990.1	0.195452	0.0332622	0.119309	0	0	0.0881162	0	0	0.0314216	0.131745	0.0537476	0.0259606
AC004994.1	0	0	0	0	0	0.671247	0	0	0	0	0	0
AC004997.1	0.303923	0.10272	0.364305	1.39276	1.25578	1.04075	1.73875	1.23652	1.24669	1.10499	0.17551	0.922346
AC005000.1	0.453048	0	0	0	1.4648	0	0	0	0	0	0.52497	0
AC005000.2	0	0	0	0	0	0	0	0	0	0	0	0
AC005002.1	0	0	0	0	0	0	0	0	0	0	0	0
AC005002.2	0	0	0	0	0	0	0	0	0	0	0	0
AC005005.1	0	0	0	0	0	0	0	0	0	0	0	0
AC005005.2	0	0	0	0	0	0	0	0	0	0	0	0
AC005005.3	0.260752	0.36785	0.242468	0	0.240032	0.0426378	0.705675	0.206026	0.327142	0.0343326	0.234815	0.146355
AC005005.4	0.0758866	0.16582	0.11784	0.0757793	0.0349058	0.0585535	0.0655912	0.0309452	0.0682088	0.0342844	0.0470228	0.0323845
AC005006.1	0	1.60781	2.12208	0	0.425508	0.520409	0	0	0	0	0	0
AC005008.1	0	0	0	0	0	0	0	0	0	0	0	0
AC005008.2	0	0	0	0	0	0	0	0	0	0	0	0
AC005009.1	0	0	0	0	0	0	0	0	0	0	0	0
AC005009.2	0.0755415	0.209798	0	0	0	0	0	0	0	0	0	0
AC005011.1	0	0	0	0	0	0	0	0	0	0	0	0
AC005013.1	0	0	0	0	0	0	0	0	0	0	0	0
AC005014.1	0	0	0	0	0	0	0	0	0	0	0	0
AC005014.2	0.179548	0.125741	0	0	0	0.482743	0	0	0	0	0	0
AC005014.3	0.716687	0	0.721595	0	0.745126	0	0	0	0	1.55995	0.83437	0.794154
AC005019.1	0	0	0	0	0	0	0	0	0	0	0	0
AC005019.2	0	0	0	0	0	0	0	0	0	0	0	0
AC005020.1	0	0	0.345157	0	0	0	0	0	0	0	0	0
AC005020.2	0.127823	0	0	0	3.18e-09	0	0	0	0	0	0	0.0706172
AC005021.1	0.299956	0.27761	0	0	0	0.268605	0	0	0	0	0	0
AC005033.1	0	0	0	0	0.0653041	0	0	0	0	0	0	0
AC005034.1	0	0	0	0	0	0	0	0	0	0	0	0
AC005034.2	0.157012	0.215445	0.98865	0	0	0	0	0	0	0	0	0.352324
AC005034.3	6.13765	6.30111	6.36034	5.14361	5.05065	5.87284	0.876595	4.87183	3.90539	2.57192	5.30927	4.20411
AC005034.4	0	0.0805638	0.0624059	0.238132	0.716638	0.358392	0	0.198765	0.529956	0	0	0.121809
AC005034.5	1.0069	0.740896	1.03243	0	0.582995	0	0	0.502372	0	0.153919	1.82926	0.150383
AC005037.1	0.246601	1.54822	1.43741	0.36311	0.427973	0.712139	0.566061	1.1899	0.959328	0.138812	0.611293	1.22727
AC005040.1	0	0	0	0	0	0	0	0	0	0	0	0
AC005041.1	0.064532	0.133594	0.173393	0	0.0373155	0.0234499	0	0.0168124	0.0451489	0.00825692	0.0278582	0.013021
AC005041.2	0	0	0.051497	0	0	0	0	0.0439457	0	0	0	0
AC005041.3	0.884622	1.35584	1.46757	0	1.22087	2.49186	0.328729	0.443029	0.525924	0.964931	0.78347	0.733554
AC005042.1	0.122336	0	0.264255	0	0	0.165546	0	0.056432	0.172115	0	0	0.0700292
AC005042.2	0	0	0	0	0	0	0	0	0	0	0	0
AC005042.3	0	0	0	0	0	0	0	0	0	0	0	0
AC005046.1	2.74144	7.99826	7.53668	0.257517	1.17889	1.20626	0	0.545239	0.438153	0.215952	1.0002	0.672036
AC005050.1	0.204145	0.11036	0.164206	0.307496	0.930685	0	0	0.167484	0.458482	0.055758	0	0.118621
AC005062.1	1.20831	1.28073	1.2667	1.33639	1.43692	0.960141	1.75265	1.29642	0.729559	2.38348	1.12948	0.442669
AC005064.1	0.0301901	0.0519757	0.033095	0	0	0.0224034	0	0	0	0.0163513	0	0.0523583
AC005066.1	0	0	0	0	0	0	0	0	0	0	0	0
AC005070.1	0	0	0.607604	0	0	0	0	0	0	0	0	0
AC005070.2	0	0	0	0	0	0	0	0	0	0	0	0
AC005070.3	0.16026	0.345735	0.477919	0	0.0352446	0.213224	0	0	0	0.0507916	0.0196694	0.0365617
AC005072.1	0.332342	0.377817	0.876005	0.143002	0.237007	0.182081	0.0367279	0	0	0	0.0925012	0.0553148
AC005076.1	0.257321	1.4516	1.07792	0.387336	0.420144	1.13085	0.634028	1.51238	3.06429	1.40986	0.528244	0.744805
AC005077.1	0	0	0.193572	0	0	0	0	0	0.34037	0	0	0.414951
AC005077.2	0	0.10431	0.0796905	0	0	0	0	0	0	0	0	0
AC005077.3	0	0	0	0	0	0	0	0	0	0	0	0
AC005077.4	0.0348	0.100077	0.0891146	0	0.076699	0	0.183738	0	0.0109916	0.0376819	0.0287063	0
AC005082.1	0	0	0.0606466	0	0.121868	0	0	0.103279	0.069873	0	0.205428	0.0213295
AC005082.2	0	0	0	0	0	0	0	0	0	0	0	0
AC005083.1	0	0	0	0	0.0841081	0	0	0	0	0	0	0
AC005084.1	0	0	0	0	0	0	0	0	0	0	0	0
AC005086.1	0	0	0.596595	0	0	0.082717	0	0.056344	0	0.0664906	0.298952	0
AC005086.2	0	0	0	0	0	0	0	0	0	0	0	0
AC005086.3	0	1.59067	0.867079	0	0	0	0	0	0	0	0	0
AC005086.4	1.11775	1.1397	0.565641	0	0	0.714347	0	0	0.48382	0	0	0.615202
AC005088.1	0	0	0	0	0	0	0	0	0	0	0	0
AC005089.1	0.130831	0.111707	0.107845	0	0.0206003	0	0	0.034724	0.053323	0.0204614	0.0231047	0.0510257
AC005090.1	0	0	0	0	0	0	0	0	0	0	0	0
AC005091.1	0	0.108116	0	0	0	0	0	0	0.0357909	0	0	0
AC005094.1	0	0	0	0	0	0	0	0	0	0	0	0
AC005096.1	0.0852129	0.358602	0.0913369	0.902085	0	0.114678	0	0	0.0795352	0	0	0.0970646
AC005099.1	0	0	0	0	0	0	0	0	0	0	0	0
AC005100.1	0	0	0.0347703	0	0.0349769	0	0	0	0	0	0	0
AC005102.1	0	0	0	0	0	0	0	0	0	0	0	0
AC005104.1	0.70604	1.1684	0.595429	0	0	0.938262	0	0.255577	0.260743	0	0	0
AC005104.2	0.0758385	0.106708	0	0	0.0823244	0	0.51554	0.139415	0	0	0	0
AC005105.1	0	0	0	0	0	0	0	0	0	0	0	0
AC005144.1	0	0	0	0	0	0	0	0	0	0	0	0
AC005150.1	0.104637	0	0.125453	0	0	0	0	0	0	0.183538	0	0.0539073
AC005154.1	0.364411	0	0	0	0	0	0	0	0.167162	0	0	0
AC005154.2	0	0.137212	0	0	0	0.0546424	0	0	0	0	0	0.0583452
AC005154.3	0.0791574	0	0.28252	0	0.216053	0.336834	0	0	0	0.123501	0	0
AC005154.4	0.191829	0.522348	0.199716	0	0	0.252436	0	0.171746	0	0	0.228133	0
AC005154.5	0	0.236079	0.580176	0	0	0	0	0	0	0	0.000312059	0.149508
AC005156.1	0.0955514	0	0.102083	0.868947	0.206502	0	0.131114	0	0	0	0	0
AC005160.1	0	0	0	0	0	0	0	0	0	0	0	0
AC005162.1	0	0	0	0	0	0	0	0	0	0	0	0
AC005162.2	0	0	0	0	0	0.253507	0	0	0	0	0	0
AC005162.3	0.0109535	0	0	0	0	0	0	0	0	0	0	0
AC005165.1	0	0	0	0.135311	0	0	0	0	0	0	0	0
AC005165.2	0	0	0	0	0	0	0	0	0	0	0.216211	0
AC005176.1	0	0.0335927	0	0	0	0	0	0	0	0	0	0
AC005176.2	0	0	0	0	0	0	0	0	0	0	0	0
AC005178.1	0	0	0	0	0	0	0	0	0	0	0	0
AC005180.1	0.0923528	0.64619	0.0987663	0	0.0998681	0	0	0.0845498	0	0	0	0.315103
AC005180.2	0	0.154447	0.214911	0	0.212146	0.132261	0	0.17959	0.0914276	0	0.617087	0.111582
AC005181.1	0	0	0	0	0	0	0	0	0	0	0	0
AC005183.1	0.0213178	0.16803	0.0816261	0.0317806	0.105472	0.189226	0	0.0198624	0.0100796	0	0.092113	0
AC005183.2	0.0213178	0.16803	0.0816261	0.0317806	0.105472	0.189226	0	0.0198624	0.0100796	0	0.092113	0
AC005185.1	0	0	0	0	0	0	0	0.0575965	0	0	0	0
AC005186.1	0	0	0.0816817	0	0	0	0	0	0	0	0	0
AC005189.1	0	0	0	0	0	0	0	0	0	0	0	0
AC005191.1	0	0	0	0	0	0	0	0	0	0	0	0
AC005197.1	0.0878411	0	0.130692	0	0	0	0	0	0	0	0.0956756	0
AC005208.1	0	0	0	0	0	0	0	0	0	0	0	0
AC005209.1	0	0	0	0	0	0	0	0	0	0	0	0
AC005220.1	0	0	0	0	0	0	0	0	0	0	0.128146	0
AC005224.1	0.0565343	0.283149	0	0.294812	0	0.0771598	0.412678	0	0.106725	0	0.139189	0.0650438
AC005224.2	0	0	0	0	0	0	0	0	0	0	0	0
AC005224.3	0.0789318	0.113401	0.150303	0	0	0.0535463	0	0.0731055	0.0929213	0	0.024405	0.0231176
AC005224.4	0.104078	0	0.056844	1.47556	0.057152	0.354936	0.44943	0.0484297	0	0.112874	0.0641752	0.120053
AC005225.1	0	0	0.054467	0	0	0	0	0	0	0	0	0
AC005225.2	0	0	0.348619	0	0	0.112965	0	0	0	0	0	0.0956128
AC005225.3	0	0	0.117275	0	0	0	0	0	0	0	0	0
AC005229.1	0	0	0	0	0	0	0	0	0	0	0	0
AC005229.2	0	0	0	0	8.24e-06	0	0	0	0	0	0	0
AC005229.3	0	0	0	0	0	0	0	0	0	0	0	0
AC005229.4	2.028	2.60504	3.52929	2.12515	1.86414	2.15748	1.96312	2.99838	3.46981	2.16382	2.40562	2.97817
AC005230.1	0	0	0	0	0	0	0	0	0	0	0	0
AC005232.1	0	0	0	0	0	0	0	0	0	0	0	0
AC005234.1	0	0	0	0	0	0	0	0	0	0	0	0
AC005237.1	0.0989796	0	0	0	0	0	0	0	0	0	0	0
AC005237.2	0	0	0	0	0	0	0	0	0	0	0	0
AC005244.1	0	1.20407	0.459837	0	0	0	0	0	0	0	0	0
AC005244.2	0	0	0	0	0	0	0	0	0.0444264	0	0	0
AC005252.1	0	0	0	0	0	0	0	0	0	0	0	0
AC005253.1	0.505957	0.445422	0.523155	0.0346091	0.611045	0.548373	0.55863	0.592667	0.420498	0.529699	0.300827	0.0935588
AC005253.2	0	0	0	0	0	0	0	0	0	0	0	0
AC005255.1	0	0	0	0	0	0	0	0	0	0	0	0
AC005256.1	0	0	0	0	0	0	0	0	0	0	0	0
AC005258.1	0	0	0	0	0	0.328052	0.143557	0	0.319179	0	0.412502	0
AC005261.1	3.14738	4.02815	4.83626	4.86813	3.89035	3.40529	3.09818	3.0332	3.60334	2.23718	2.42196	2.3176
AC005261.2	0.0530509	0	0.0478445	0	0	0	0	0.0865455	0	0	0	0.0591344
AC005261.3	1.80887	2.17526	1.97222	1.70709	1.80989	2.03191	0.84551	1.50407	1.58711	1.85963	1.52426	1.42587
AC005261.4	0	0	0.441662	0	0.219964	0	0	0	0	0	0.251537	0
AC005262.1	0	0.268549	0	0	0	0	0	0	0	0	0	0
AC005262.2	0	0	0.147502	0	0	0	0	0.128027	0	0	0	0
AC005264.1	0.0734464	0	0.224497	0.106936	0.0592405	0.0490526	0	0.0334697	0.102461	0	0.177382	0.0416842
AC005277.1	0	0	0	0	0.126027	0	0	0	0	0.113701	0	0
AC005277.2	0	0	0	0	0	0	0	0	0	0	0	0
AC005280.1	0.100262	0	0	0	0.115004	0	0.551515	0	0.396902	0	0	0
AC005280.2	1.5036	0.613514	0.895253	1.24444	1.21896	2.13981	1.92664	1.41688	3.74322	2.45581	1.09221	0.566597
AC005280.3	0.117943	1.44207	1.84581	0	0.660607	0.694916	0.540136	2.99869	0.967418	3.25e-08	0.215023	0.190564
AC005281.1	0	0	0	0	0	0	0	0	0	0	0	0
AC005288.1	3.91011	3.0856	5.25721	2.93705	2.43672	2.72427	1.27918	1.8059	2.30766	2.06638	1.505	1.8566
AC005291.1	0	0.317765	0	0	0	0	0.334959	0.15013	0	0	0.10012	0
AC005291.2	0	0	0.251335	0	0	0	0	0	0	0	0	0
AC005293.1	0	0	0	0	0	0	0	0.0521328	0	0	0	0
AC005293.2	0	0	0	0	0	0	0	0.0521328	0	0	0	0
AC005294.1	0	0	0	0	0	0	0	0	0	0	0	0
AC005296.1	0	0	0	0	0	0	0	0	0	0	0	0
AC005297.1	0	0	0	0	0	0	0	0	0	0	0	0
AC005297.2	0	0	0	0	0	0	0	0	0	0	0	0
AC005297.3	0	0	0	0	0	0	0	0	0	0	0	0
AC005300.1	0	0	0	0	0	0	0	0	0	0	0	0
AC005301.1	0	0	0	0	0	0	0	0	0	0	0	0
AC005303.1	0	0	0	0	0	0	0	0	0	0	0	0
AC005304.1	0	0	0	0	0	0	0	0	0	0	0	0
AC005304.2	0.214445	0.673788	0.652448	0.131259	0.169448	0.11528	0.0901527	0.126301	0.135607	0.150856	0.192269	0.272022
AC005304.3	0.112857	0	0.119922	0.343323	0	0	0	0	0.104744	0.246843	0	0.127817
AC005306.1	0.140721	0.0331083	0.346034	0	0	0.102002	0	0.077236	0	0	0.10269	0
AC005307.1	0.0550859	0.0787769	0.0601422	0	0	0	0	0.0256228	0	0	0	0.0325065
AC005323.1	0	0	0	0	0	0	0	0	0	0	0	0
AC005323.2	0	0	0	0.706253	0	0	0	0	0	0	0	0.0650065
AC005324.1	0	0.339648	0.129895	0	0	0	0	0.111334	0	0	0	0
AC005324.2	0	0	0	0	0	0	0	0	0	0	0	0
AC005324.3	0	0.0292445	0.0113894	0	0.0224117	0	0	0	0	0	0	0
AC005324.4	0	0	0.0857897	0	0.0880247	0	0	0	0.119159	0	0	0
AC005324.5	0	0	0	0	0	0.131249	0	0	0	0	0	0
AC005324.6	0	0	0	0	0	0	0	0	0	0	0	0
AC005326.1	0	2.92675	0	0	0	0	0	0	0	0	0	0
AC005329.1	0.0182521	0.101513	0.0901851	0	0.0392066	0	0.0200901	0	0	0	0.0210159	0
AC005329.2	0	0	0	0	0	0	0	0	0	0	0	0
AC005329.3	0	0.064362	0	0	0	0	0	0	0	0	0	0
AC005330.1	0	0	0.118004	0	0.197764	0	0	0	0	0.078387	0.178343	0
AC005332.1	0.0694278	0.0722029	0.042826	0	0	0.09313	0.225502	0.0661212	0.290431	0	0.141648	0.0391765
AC005332.2	0	0	0	0	0	0	0	0	0.0265804	0	0	0
AC005332.3	0.695938	2.49501	4.10864	2.34075	2.23451	0.925346	0.388853	0.881886	1.41409	1.52318	0.836506	1.41116
AC005332.4	1.49887	2.38838	2.25394	1.75439	1.08607	1.2712	1.23248	0.842049	1.85923	1.09818	0.4411	0.831102
AC005332.5	0.0751811	0.370248	0.84761	0.126849	0.307023	0.143944	0.377687	0.0200197	0.203	0.161793	0.0795509	0.13908
AC005332.6	4.24049	5.13998	5.73521	4.69141	4.32196	4.32037	3.18365	4.03616	5.14954	3.52826	4.41087	4.71233
AC005332.7	0	0.120309	0	0	0	0	0	0	0	0	0	0
AC005336.1	0	0	0	0	0	0	0	0	0	0	0	0
AC005336.2	0	0	0	0	0	0	0	0	0	0	0	0
AC005339.1	0	0	0	1.41329	0	1.58003	0	0	0	0	0	0
AC005341.1	0	0	0	0	0	0	0	0	0	0	0	0
AC005342.1	0.210035	0.144249	0.406621	0	0.106531	0.056545	0.343595	0.231747	0.117596	0.13747	0.298356	0.293332
AC005342.2	0	0	0	0	0	0	0	0	0	0	0	0
AC005342.3	0	0	0	0	0	0	0	0	0	0	0	0
AC005342.4	0.210035	0.144249	0.406621	0	0.106531	0.056545	0.343595	0.231747	0.117596	0.13747	0.298356	0.293332
AC005343.1	0.0301768	0.118096	0.154572	0	0.0322276	0.00829244	0	0.0383395	0.0276865	0	0.0650771	0
AC005343.2	0.0301768	0.118096	0.154572	0	0.0322276	0.00829244	0	0.0383395	0.0276865	0	0.0650771	0
AC005344.1	0	0	0	0	0	0	0	0	0	0	0	0
AC005344.2	0	0	0	0	0	0	0	0	0	0	0	0
AC005345.1	0	0	0	0	0	0	0	0	0	0	0	0
AC005351.1	0	0	0	0	0	0	0	0	0	0	0	0
AC005355.1	0	0	0	0	0.0769758	0	0	0	0	0	0	0
AC005357.1	0	0	0	0	0	0	0	0	0	0	0	0
AC005357.2	0	0	0.0996885	0	0	0	0	0	0	0	0	0
AC005358.1	0	0	0	0	0	0	0	0	0	0	0	0
AC005358.2	0.0451729	0.0738977	0.0422689	0	0	0.0230295	0	0.0134475	0	0	0.0222007	0.0249174
AC005363.1	1.11639	0	0.353254	0	0	0	0	0.142788	0	0.744686	0	0.635634
AC005363.2	1.70501	2.83325	0	0	2.21362	0	4.21528	0.37265	0.382888	0.464013	0.497091	0.470439
AC005377.1	0	0	0	0	0	0	0	0	0	0	0	0
AC005379.1	0	0	0	0	0	0	0	0	0	0	0	0
AC005381.1	0	0	0	0	0	0	0	0	0	0	0	0
AC005383.1	0.159578	0.147489	0.473487	0	0.342038	0	0	0	0.0982904	0	0.128051	0.239915
AC005387.1	0	0	0	0	0	0	0	0	0	0	0	0
AC005387.2	0	0	0	0	0	0	0	0	0.131306	0	0	0
AC005391.1	0	0	0	0	0	0	0	0.391185	0	0	0.520271	0
AC005392.1	0	0.161885	0	0	0	0	0	0	0	0	0	0
AC005392.2	0	0	0	1.34025	0	0	0	0	0.108898	0	0	0.319202
AC005392.3	0	0	0	0	0	0	0	0	0	0	0	0
AC005393.1	0.0465104	0.130144	0	0	0	0.0624792	0	0	0	0	0.0564734	0
AC005393.2	0.0465104	0.130144	0	0	0	0.0624792	0	0	0	0	0.0564734	0
AC005394.1	0	0	0	0	0	0	0	0.0651512	0.0330817	0	0	0
AC005394.2	0.0132063	0.0188855	0	0.0585061	0	0	0	0.0132826	0	0	0.0324203	0.0319955
AC005410.1	1.19438	4.38351	3.99811	0	0.987796	1.24273	0	1.55378	1.33916	0.72056	0.966981	1.45006
AC005410.2	0.139039	0	0.591948	0	0	0	0	0.118964	0	0	0	0
AC005412.1	0	0	0	0	0	0	0	0	0	0	0	0
AC005414.1	0.00638353	0.00917517	0.0210092	0	0.00703268	0.0174694	0	0	0.00604724	0	0	0.00738427
AC005414.2	0.00638353	0.00917517	0.0210092	0	0.00703268	0.0174694	0	0	0.00604724	0	0	0.00738427
AC005476.1	0.506078	0	0	0	0	0	0	0	0	0	0	0
AC005476.2	0.113521	0	0	0	0.420557	0	0	0.118573	0	0.286285	0	0.128551
AC005479.1	0.367651	0.128641	0	0	0	0	0	0.084156	0	0	0.11163	0
AC005479.2	0	0.202299	0.309388	0	0	0	0	0	0	0	0	0
AC005480.1	0.221613	0.420258	0.488642	0.107129	0.0985445	0.0989681	0.100122	0.131542	0.147197	0.0810728	0.0719928	0.143343
AC005480.2	0	0	0	0	0	0	0	0	0	0	0	0
AC005481.1	0	0	0	0	0	0	0.0619767	0.0109624	0	0	0	0
AC005482.1	0	0	0	0	0	0	0	0	0	0	0	0
AC005486.1	0	0	0	0	0	0	0	0	0	0	0	0
AC005487.1	0	0	0	0	0	0	0	0	0	0	0	0
AC005495.1	0	0	0	0	0	0	0	0	0	0	0.136429	0.127817
AC005498.1	0	0	0	0	0	0	0	0	0	0	0	0
AC005498.2	0.157647	0.815476	0.330833	0.966993	1.17743	0.293771	0	3.10151	0.784516	1.04353	0.377629	1.2379
AC005498.3	0.185109	0.147417	0.13504	0.0306572	0.27141	0.280921	0	0.210837	0.13617	0.133756	0.228567	0.0237523
AC005515.1	0	0	0	0	0	0	0	0	0	0	0	0
AC005518.1	0	0	0	0	0	0	0	0	0	0	0	0
AC005518.2	0	0	0	0	0	0	0	0	0	0	0	0
AC005519.1	0.103237	0.124673	0.346004	0	0	0.107938	0.0139822	0.0367563	0	0	0	0.106345
AC005520.1	0.0824677	0.366233	0.307251	0	0.124749	0.322096	0	0.190364	0	0.093072	0.0747887	0
AC005520.2	1.7297	0.534311	1.16826	0.953174	0.879305	1.1546	4.44034	1.29559	1.19857	2.07231	0.616257	0.455468
AC005520.3	0.189988	0.517553	0.39582	0	0	0	0	0	0	0	0	0
AC005520.4	0	0	0	0	0	0	0	0	0	0	0	0
AC005520.5	0	0.262431	0.156415	0	0	0	0	1.07619	0	0.216863	0	0.0521117
AC005521.1	0	0	0	0	0	0	0	0	0	0.0597356	0	0
AC005522.1	0.135792	0	0.573122	0	0	0	0	0	0	0	0	0.0765513
AC005523.1	0.309083	0.636509	0.811475	0	0.494955	1.02466	0	0.278845	0.142353	0	1.29647	2.08209
AC005523.2	22.3606	18.5411	20.7041	14.2267	22.745	22.2312	10.6958	19.6967	17.6581	19.6928	26.5718	24.472
AC005524.1	0	0	0.0280099	0	0	0	0	0.141938	0.0754413	0	0	0.4543
AC005529.1	0.299076	0.401397	0	0	0	0	0	0	0	0	0.350942	0
AC005531.1	0.0324708	0.110739	0.0373258	0	0.0362482	0	0	0.0607345	0.0919407	0	0	0.0373484
AC005532.1	0.0844666	0.107325	0.327988	1.16918	0.0828041	0	0	0	0.356646	0.279632	0	0
AC005532.2	0	0	0	0	0	0	0	0	0	0	0	0
AC005534.1	0	0	0	0	0	0	0	0	0	0	0	0
AC005534.2	0.14607	0.401798	0.307152	1.56374	0	0.193792	0	0	0	0	0	0.328351
AC005537.1	0.143835	0.332881	0.366605	0.234525	0.203358	0	0	0	0.0939196	0	0	0
AC005538.1	0	0	0	0	0	0	0	0	0	0	0	0
AC005539.1	0	0	0	0	0	0.0401503	0	0	0	0	0	0
AC005540.1	0.502681	1.11687	0.822968	0	1.15618	1.33843	0.0738898	1.26807	0.791228	0.620906	1.10299	1.60771
AC005544.1	0	0	0	0	0	0	0	0	0	0	0	0
AC005544.2	0	0	0	0	0	0	0	0	0	0	0	0
AC005546.1	0.518238	0.958246	0.918177	0	0	0	0	0.465933	0	0.189278	0.206228	0.386793
AC005548.1	0.262084	0.266826	0.652631	0	0.03084	0.25106	0	0.161321	0.0949757	0.144487	0.164512	0.128024
AC005549.1	0	0	0	0	0	0	0	0	0	0	0	0
AC005550.1	0	0	0	0	0	0	0	0	0	0	0	0.286813
AC005550.2	0	0	0	0	0	0.0147777	0	0	0	0	0.0133596	0
AC005551.1	0	0	0	0	0	0	0	0	0	0	0	0
AC005552.1	0	0	0	0	0	0	0	0	0	0	0	0
AC005559.1	0	0	0	0	0	0	0	0	0	0	0	0
AC005562.1	4.77623	5.52562	6.30166	3.06479	4.77806	4.08288	3.05264	3.94162	3.64885	5.52414	3.51619	4.5656
AC005562.2	0	0	2.75096	0	0	0	0	0	0	0	0	0
AC005580.1	0	0.160497	0	0	0	0	0	0	0	0	0	0
AC005586.1	3.32556	3.96925	4.35437	3.29759	4.19282	3.18289	4.02287	3.81512	3.35458	1.8604	4.94868	2.69944
AC005586.2	0	0	0	0	0	0	0	0	0	0	0	0
AC005587.1	0	0	0	0	0	0	0	0	0	0	0.110854	0
AC005588.1	0	0	0	0	0	0	0	0	0	0	0	0
AC005592.1	0.0262319	0	0.028652	0	0	0	0	0	0	0	0	0
AC005597.1	0	0	0	0	0	0	0	0	0	0	0	0
AC005606.1	0	0	0	0	0	0	0.86581	0	0	0	0	0
AC005606.2	0	1.00935	0.56117	0	0	0	0	1.83e-05	0	0	0.68877	1.189
AC005609.1	0	0	0	0	0	0	0	0.0790041	0	0	0	0
AC005609.2	0	0.113859	0	0	0	0	0	0	0	0	0	0
AC005609.3	0	0	0	0	0	0	0	0	0	0	0	0
AC005609.4	0	0	0	0	0	0	0	0	0	0	0	0
AC005609.5	0	0	0	0	0	0	0	0	0.0285866	0	0	0.0501699
AC005614.1	0.0291471	0.049365	0.0394372	0	0.0245632	0.0538718	0.00738183	0	0.0226193	0.0164074	0.00835869	0
AC005614.2	0	0	0	0	0	0	0	0	0	0	0	0
AC005614.3	0.0291471	0.049365	0.0394372	0	0.0245632	0.0538718	0.00738183	0	0.0226193	0.0164074	0.00835869	0
AC005614.4	0	0	0	0	0	0	0	0	0	0	0	0
AC005616.1	0	0.241809	0.174719	0	0	0	0	0.110542	0.0319563	0	0	0.151513
AC005618.1	0.194271	0.149089	0.219423	0	0.391863	0.106325	0.393433	0.084646	0.0957227	0.337531	0.096857	0.324053
AC005618.2	0	0	0.170804	0	0.318736	0	0	0	0	0	0	0
AC005618.3	0	0.319456	0	0	0	0	0	0	0	0	0	0
AC005622.1	0	0	0	0	0	0	0	0	0	0	0	0
AC005625.1	0	0	0.13472	0	0	0	0	0	0	0	0	0
AC005632.1	0.0948466	0	0	0	0	0	0	0	0	0	0	0
AC005632.2	0.175718	0.41443	0.506466	0.5723	0.0319186	0.0396506	0	0.162203	0.0824429	0.159369	0.215064	0.134185
AC005632.3	0	0	0	0	0	0	0	0.117356	0	0	0	0
AC005632.4	0	0	0	0	0	0	0	0	0	0	0	0
AC005670.1	0	0	0	0	0.180709	0	0	0.305512	0.62421	0.186004	0.202855	0
AC005670.2	1.27371	1.79183	1.2744	1.44308	0.279894	0.882628	0.0413264	0.803245	1.1905	0.960722	0.524648	0.646831
AC005674.1	0	0	0.421413	0	0	0	0	0	0.122962	0	0	0
AC005674.2	0.0923834	0.200259	0.659081	0	0	0.11064	0.015306	0.0539285	0.0218847	0.0250083	0.0714445	0.0133618
AC005682.1	0.0891875	0.0849665	0.12974	0	0	0	0	0	0	0	0.0366308	0.102795
AC005692.1	0	0	0	0	0	0	0	0	0	0	0.037433	0
AC005692.2	0	0	0.193486	0	0	0	0	0	0	0	0	0
AC005692.3	0.0241566	0	0	0	0	0	0	0	0	0	0	0
AC005695.1	0	0.0101055	0	0	0	0	0	0	0.00664928	0.00758759	0	0
AC005695.2	0	0	0	0	0	0	0	0	0	0	0	0
AC005695.3	0	0.617207	0	0	0	0	0	0	0.417766	1.01064	0	0
AC005696.1	0	0	1.46776	0	0.602137	0.560993	0	0.509219	0.25983	0	0.338119	0.792239
AC005696.2	0	0	0	0.342316	0	0	0	0	0	0	0	0
AC005696.3	0.273477	0.367611	0.280909	0	0.286471	0.356337	3.11596	0.241697	0.24826	0	0.642783	0.302985
AC005696.4	0	0.0401526	0.0440131	0	0	0.0220131	0	0.0251049	0.0255	0	0	0
AC005697.1	0	0	0	0	0	0	0	0	0	0	0	0
AC005697.2	0	0	0	0	0.0248056	0	0	0	0	0	0	0
AC005699.1	11.1127	11.2902	9.80781	14.1005	10.2551	8.12594	6.41938	9.50244	11.9683	9.73207	7.45129	5.47904
AC005702.1	0.09732	0.357169	0	0	0	0.407687	0	0.199484	0.253484	0	0	0
AC005702.2	0.168086	0.0448707	0.133571	0	0	0	0	0	0.0286776	0	0.0372002	0
AC005702.3	0.31154	0	0.163514	0	0.498816	0.413024	0	0.280978	0.28691	0.170496	0.186638	0
AC005702.4	0	0	0.0802392	0	0	0	0	0	0	0	0	0
AC005703.1	0	0	0	0	0	0	0	0	0	0	0	0
AC005703.2	0	0	0	0	0	0	0	0	0	0	0	0
AC005703.3	0	0.765887	0	0	0	0	0	0.167893	0	0.205253	0	0.418761
AC005703.4	0	0	0	0	0	0.560684	0	0.190956	0	0	0	0
AC005722.1	0	0	0	0	0	0	0	0	0	0	0	0
AC005722.2	0	0.0173283	0.0793554	0	0	0.0329902	0	0.0112561	0.0228395	0.0130518	0	0
AC005722.3	0	0	0	0	0	0	0	0	0	0	0	0
AC005725.1	0.0370147	0.113385	0.0213047	0	0	0.023341	0	0	0	0.0171768	0	0.0183593
AC005726.1	0.76597	1.67076	1.61504	0.171661	0.648096	0.561929	0.245847	0.152943	0.625441	0.430396	0.705351	0.794945
AC005726.2	0	0.326575	0.0624299	0	0	0.149842	0	0	0	0	0	0
AC005726.3	0.1346	1.40688	1.14502	1.42704	0.572029	0	0	0	0.493504	1.02241	0.160606	0.150528
AC005726.4	0	0	0	1.1798	0	0	0	0	0	0	0.184023	0
AC005726.5	0.332695	0	0.192431	0	0.138589	0.0289966	0	0.176587	0	0	0	0
AC005730.1	0	0	0	0	0	0	0	0	0	0	0	0
AC005730.2	0	0	0	0	0	0	0	0	0	0	0	0.17498
AC005730.3	0.38735	0.546994	0.415971	0	0	0	0	0.173313	0.354734	0	0	0.865035
AC005736.1	0	0.435788	0.0742534	0	0.178461	0.159187	0	0.0879655	0.091748	0.139277	0.15623	0
AC005736.2	0	0	0	0	0	0	0	0	0	0	0	0
AC005740.1	0	0	0	0	0.356302	0.44272	0	0.499289	0.509869	0	0.266574	0.373528
AC005740.2	0	0	0	0	0	0	0	0	0	0	0	0
AC005740.3	0.438878	1.18828	0	0	0.236645	0	0.616209	0	0	0.931358	0.514696	0.491121
AC005740.4	0	0	0	0	0	0	0	0.0453237	0	0	0	0
AC005741.1	0	0	0	0	0	0	0	0	0	0	0	0
AC005746.1	0.0705669	0	0	0	0	0	0	0	0	0	0.093532	0
AC005746.2	0	0.177301	0	0	0	0	0	0	0	0	0	0
AC005746.3	0	0	0.179185	0	0	0	0	0	0	0	0	0
AC005753.1	0	0	0	0	0	0	0	0	0	0	0	0.0979141
AC005757.1	0.25467	0	1.08569	0	0	0.169757	0	0	0	0	0.153458	0.143795
AC005758.1	0	0	0	0	0	0	0	0	0	0	0	0
AC005759.1	0.135591	0.0833414	0.152929	0	0.127706	0.152438	0	0.552447	0.0528249	0.0612217	0	0.385286
AC005771.1	0	0	0	0	0	0	0	0	0	0	0	0
AC005772.1	0	0	0	0	0	0	0	0	0	0	0	0
AC005774.1	0	0	0	0	0	0	0	0	0	0	0	0
AC005775.1	0.2182	0.31104	1.25484	0.438681	0.152446	0.354573	0	0.656515	0.456262	0.381548	0	0.31843
AC005776.1	0.593989	0	0	0	0	0	0	0	0	0	0	0
AC005776.2	0.259622	0.186613	0.395526	0.0361861	0.135835	0.107824	0.0326785	0.0544655	0	0.0789739	0	0
AC005777.1	0	0	0	0	0	0	0	0	0	0	0	0
AC005779.1	0	0.580192	0	0	0	0	0	0	0.386934	0.227475	0	0
AC005779.2	0	0.424098	0	0	0.109338	0	0	0	0.095203	0.112225	0	0
AC005785.1	0.130923	1.46132	1.18268	0.0382049	0.0308143	0.112659	1.92018	0.0254367	0.13546	0.119776	0.618833	0
AC005786.1	0	0	0	0	0	0	0	1.01602	0	0	1.37334	0
AC005786.2	0	0	0	0	0	0	0	0	0	0	0	0
AC005786.3	0	0	0.353768	0	0	0	0	0	0	0	0	0
AC005789.1	0	0	0	0	0	0	0	0	0	0	0	0.190122
AC005790.1	0	0	0	0	0	0	0	0	0	0	0	0
AC005798.1	0	0	0	0	0	0	0	0	0	0	0	0
AC005808.1	0	0	0	0	0	0	0	0	0	0	0	0
AC005821.1	0	0.277895	0.322089	0.150514	0	0.26753	0	0	0.144308	0.10854	0	0.112706
AC005822.1	0	0	0	0.0702048	0	0	0	0	0	0.0514173	0.11644	0
AC005823.1	0	0	0	0	0	0	0	0	0	0	0	0
AC005823.2	0	0	0	0	0	0.108121	0	0	0	0	0	0
AC005828.1	0	0.151349	0.347036	0	0	0	0	0.198291	0	0.118892	0.131565	0
AC005828.2	0	0	0	0	0	0	0	0	0	0	0.119132	0
AC005828.3	0.0914768	0	0.142683	0	0	0	0	0	0	0	0	0
AC005828.4	0	0	0	0	0	0	0	0	0.0937631	0	0	0
AC005828.5	0	0	0.212333	0	0	0	0	0	0	0.223908	0	0
AC005828.6	0	0	0.471896	0	0	0	0	0	0	0	0	0
AC005828.7	0	0	0	0	0	0	0	0	0	0	0	0
AC005829.1	0	0.0851337	0.911302	0	0.461861	0.57398	0	0.781748	0.62607	0.201721	0.741212	0.833457
AC005829.2	0	0	0	0	0	0	0	0	0	0	0	0
AC005832.1	0.0957886	0.577353	0.409316	0.435575	0.207003	0	0	0.175235	0.178419	0	0.116238	0.108867
AC005832.2	0	0	0	0	0	0	0	0	0	0	0	0
AC005832.3	0	0	0	0	0	0	0	0	0	0	0	0
AC005832.4	94.0121	116.798	105.248	82.0084	123.561	130.58	112.541	127.944	129.515	85.9144	133.826	130.876
AC005833.1	20.7423	30.2704	29.546	42.1755	31.5423	31.6074	30.9805	30.7687	34.6153	22.4521	42.3121	28.1356
AC005833.2	0	0	0	0	0	0	0	0	0	0	0	0
AC005837.1	0.0510853	0.0744687	0.193996	0	0.0560137	0.467563	0	0.213015	0.0944345	0.137672	0.127861	0.0891501
AC005837.2	0	0	0.985705	0	0	0	0	0.96356	1.16667	0	0	0
AC005837.3	1.83062	3.27568	4.69356	0	0.638139	2.38153	2.1733	0.538288	0.276339	0.66621	2.50627	1.35075
AC005838.1	0	0	0	0	0	0	0	0	0	0	0	0
AC005838.2	1.19719	5.47957	1.58553	0.387902	0.821628	0	0	0.44734	0.369633	0	0.406751	0.602096
AC005840.1	0	0	0	0.283251	0.195169	0	0	0	0	0	0	0
AC005840.2	0.118073	0.101448	0.129075	0	0.0812685	0.067058	0	0.0439795	0.111603	0.0256034	0	0.140297
AC005840.3	0	0	0	0	0	0	0	0	0	0	0	0
AC005840.4	0	0.480477	0.576221	0	0	0.120686	0.491443	0.0822406	0.224378	0	0	0
AC005841.1	0.405264	0	0	0.581314	0	0	0	0	0	0	0	0
AC005842.1	0.0449292	0	0	0	0.0982487	0.061021	0	0	0	0.16538	0	0
AC005845.1	0.638041	1.25889	1.71263	1.08424	1.21096	0.967161	2.49864	1.09859	1.71398	1.65287	2.13705	0.636642
AC005856.1	0	0	1.31314	0	0	0.414873	0	0.269144	0	0	0	0
AC005863.1	0.0683232	0.0197298	0.0598321	0	0.0638041	0	0	0.0146144	0	0.0147708	0	0.0473198
AC005865.1	0	0	0	0	0.0149903	0	0	0.0127045	0	0.0892218	0	0
AC005865.2	0.199609	0.37235	0.193811	0.056992	0.356382	0.226394	0.244657	0.0799997	0.224745	0.265423	0.13266	0.303102
AC005868.1	0	0	0	0	0	0	0	0	0	0	0	0
AC005871.1	0	0	0	0	0	0	0	0	0	0	0	0
AC005871.2	0	0	0	0	0.116506	0	0	0	0	0	0	0
AC005884.1	0	0.204236	0	0	0	0	0	0	0	0	0	0.166944
AC005884.2	0	0	1.16983	0	0.55871	0	0	0	0	0	0.66024	0
AC005899.1	0.0429334	0.297491	0.276871	0	0	0.131611	0	0.0896514	0.0912404	0	0	0
AC005899.2	0	0	0	0	0	0	0	0	0	0	0	0
AC005899.3	0	3.53365	0	0	0.220914	0.717807	0	0.749814	0	0.51983	0.667802	0
AC005899.4	0	0	0	0	0	0	0	0	0	0	0	0
AC005899.5	0.818121	0	0.554701	0	0	0	0	0.0929119	0	0	0.122173	0.114491
AC005899.6	0.641634	1.17011	2.06516	0	0	0.682857	0.794535	0	1.28793	0	1.00028	0.64923
AC005899.7	0	0.277858	0.111887	0	0	0	0	0	0.0903917	0.111271	0.112152	0
AC005899.8	0.116569	0.382633	0.127278	0	0.0143082	0.0894889	0.255611	0.0242244	0.0245472	0.0561651	0	0.151343
AC005901.1	0	0	0.107491	0	0	0	0	0	0	0	0	0
AC005906.1	0	0	0	0	0	0	0	0	0	0	0	0
AC005906.2	0.0193019	0.027681	0.118297	0	0	0.0883736	0.240585	0	0	0	0	0.0515572
AC005906.3	0	0	0	0	0	0	0	0	0.0133407	0	0	0
AC005908.1	0	0	0	0	0	0	0	0	0	0	0	0
AC005908.2	0	0	0	0	0	0	0	0	0	0	0	0
AC005909.1	0	0	0	0	0	0	0	0	0	0	0	0
AC005911.1	0.134373	1.2989	0.851152	0	0.431904	0.357713	0.374834	0.730496	0.124207	0.294125	0.323383	0.454641
AC005912.1	0	1.39043	1.06964	5.09703	0.549917	1.36628	1.56831	0.470518	1.41317	1.17049	0.606413	1.78377
AC005912.2	0	0	0.0212644	0	0	0	0	0	0	0.0187381	0	0
AC005920.1	0	0	0	0	0.02251	0	0	0	0	0	0	0
AC005920.2	0	0.93545	0.238446	0	0	0	0	0	0	0	0	0
AC005920.3	0	0.0879935	0	0	0.0677967	0	0	0.0574135	0	0	0	0
AC005920.4	0	0	0	0	0	0	0	0	0	0	0	0
AC005921.1	0	0	0	0	0	0	0	0	0	0	0	0
AC005921.2	4.70659	6.54021	2.41302	4.51183	1.39727	0.33133	1.1379	1.77e-07	2.71509	3.25945	0	0.0324277
AC005921.4	0.0223815	0.0320875	0.024506	0	0	0.0305566	0.0593765	0	0.0211604	0	0.0276243	0.077514
AC005943.1	3.52994	6.38644	5.34617	1.90031	4.24803	11.5802	2.48477	4.68672	7.26975	5.68763	7.50089	6.73346
AC005944.1	16.6679	29.0384	21.89	38.0673	21.5371	16.1911	26.5941	26.4826	22.3539	16.4912	22.0516	19.5836
AC005951.1	0	0	0	0	0	0	0	0	0	0	0	0
AC005954.1	0	0.607747	0.232316	0	0	0	0	0	0	0	0	0
AC005954.2	0	0.143296	0.803565	0	0	0	0.548573	0	0.148688	0	0	0.405105
AC005962.1	0	0	0	0	0	0	0	0	0	0	0	0
AC005972.1	0	0	0	0	0	0	0	0	0	0	0	0
AC005972.2	0	0	0	0	0	0	0	0	0	0	0	0
AC005972.3	0.124086	1.36932	1.14339	0	0.394547	0.479602	0	0.21112	0.526163	0.0437667	0.351753	0.422323
AC005993.1	0	0	0	0	0	0	0	0	0	0	0	0
AC005996.1	0	0	0	0	0	0	0	0	0	0	0	0
AC005999.1	0	0	0	0	0	0	0	0	0	0	0	0
AC005999.2	0	0	0	0	0.0303674	0	0	0	0	0	0	0.031896
AC006001.1	0	0	0	0	0	0.16869	0	0	0	0.138449	0	0
AC006001.2	0.85617	2.95813	1.97532	0	3.23087	2.18824	0	0.551319	1.25773	0.545995	1.39018	0.985929
AC006001.3	9.12525	13.5719	12.6092	11.801	13.4226	11.1857	9.41044	13.7343	13.6963	10.6607	14.7476	13.9365
AC006001.4	5.44518	3.9105	4.72508	1.73621	4.01817	2.32383	12.4016	1.18223	4.34908	4.0263	5.22792	3.06502
AC006003.1	0	0	0	0	0	0	0	0	0	0	0	0
AC006004.1	0	0	0.0973938	0	0.0471712	0.0297773	0	0	0	0	0	0
AC006006.1	0	0	0	0	0	0	0	0	0	0	0	0
AC006007.1	0	0	0	0	0	0	0	0	0	0	0	0
AC006011.1	17.0795	20.7286	14.4391	0	5.88978	17.2749	0	12.9838	9.08079	13.0661	21.8666	13.8671
AC006011.2	0	0	0.0424449	0	0	0.0530694	0	0	0	0	0	0
AC006012.1	0	0	0	0	0	0	0.10045	0	0	0	0	0
AC006013.1	0	0.0925254	0.141556	0	0	0	0	0	0.0614099	0.214128	0	0.0780292
AC006015.1	0	0	0	0	0	0	0	0	0	0	0	0
AC006017.1	0	0.570102	0	0	0	0	0	0	0	0	0	0
AC006019.1	0	0	0	0	0	0.0229228	0.0443709	0.015641	0	0	0	0.0193803
AC006019.2	0	0	0	0	0	0	0	0	0	0	0	0
AC006019.3	0	0	0	0	0	0	0	0	0	0	0	0
AC006020.1	0	0	0.0250394	0	0.025168	0	0	0	0.021648	0	0	0
AC006022.1	0	0	0	0	0	0	0	0	0	0	0	0
AC006023.1	0.371361	0.495652	0.37904	0	0	0	0	0	0	0	1.29926	0
AC006023.2	0	0	0	0	1.00649	0	0	0	0	0	0	0
AC006026.1	0	0	0	0	0	0	0	0	0	0	0	0.0272855
AC006026.2	0	0	0	0	0	0	0	0	0	0	0	0
AC006026.3	0	0	0	0	0.226726	0	0	1.22886	1.30945	0	0	0
AC006027.1	1.40429	1.70368	0	0.801828	0	0	0.925886	0	0	0.479273	0	0
AC006028.1	0	0	0	0	0	0	0	0	0	0	0	0
AC006030.1	0.00882886	0	0.00991269	0	0	0.01219	0	0	0.0233484	0	0	0
AC006033.1	0	0	0.315066	0	0	0	0	0.27063	0	0.16399	0	0.336796
AC006033.2	0	0	0	0	0	0.0292888	0	0	0	0	0	0
AC006037.1	0	0	0	0	0	0	0	0	0	0	0	0
AC006041.1	0	0	0	0	0	0	0	0	0	0	0	0
AC006042.1	0.326193	0	0.462715	0	0	0	0	0	0	0	0.131565	0
AC006042.2	0.0967495	0.270398	0.206648	0	0	0.259725	0	0.176952	0	0	0	0.109937
AC006042.3	0	0	0	0	0	0.0809143	0	0	0	0	0	0
AC006042.4	0.221421	0	0.0793928	0.556663	0	0	0	0.339371	0.0690443	0.0804576	0	0
AC006043.1	0	0	0	0	0	0	0	0	0	0	0	0
AC006055.1	0	0	0	0	0	0	0	0	0	0	0	0
AC006058.1	0	0	0	0	0	0	0.0103794	0	0	0	0	0
AC006058.2	0	0	0	0	0	0	0	0	0	0	0	0
AC006058.3	0	0	0	0	0	0.0582676	0	0.158964	0	0	0.158029	0.197143
AC006059.1	0.523231	0.886798	0.697838	0	0.732357	1.30272	0.882556	0.576076	0.60245	1.01224	0.958605	1.0989
AC006059.2	0.00183266	0.316528	0.185681	0	0	0	0	0	0.00776614	0	0	0
AC006059.3	0	0	0	0	0	0	0	0	0	0	0	0
AC006063.1	0.0987263	0	0.105374	0	0	0.132456	0	0	0	0	0	0
AC006063.2	0	0	0	0	0	0	0	0	0	0	0	0
AC006064.1	0	1.43011	0.23771	1.34754	0.407146	0.506313	0	0.272286	0	0.241378	0.123941	0.384531
AC006064.2	0.126854	0.220885	0.0685638	0.231245	0.0237576	0	0.151955	0	0.0601464	0.0685105	0.0257236	0.0376302
AC006064.3	0.125268	0	0.397853	0	0.134457	0	1.04467	0	0	0	0	0
AC006064.4	1.31368	3.32633	2.84832	0	1.38763	3.43832	0.467766	3.79778	2.64414	1.08885	3.52178	1.08179
AC006064.5	0	0.54017	0	0	0	0	0	0	0	0	0	0
AC006064.6	16.6556	15.8103	10.0261	19.1747	18.8473	11.4852	2.64e-07	5.16567	8.332	18.4656	10.375	12.7125
AC006065.1	0	0	0	0	0	0	0	0	0	0	0	0
AC006065.2	0	0	0	0	0	0	0	0	0	0	0	0
AC006065.3	0	0	0	0	0	0	0	0	0	0	0	0
AC006065.4	0	0	0	0	0	0.422622	0	0	0	0	0	0
AC006076.1	0	0	0	0	0	0	0	0	0	0	0	0
AC006077.1	0	0	0	0	0	0	0	0	0	0	0	0
AC006111.1	0	0	0	0	0	0	0.578543	0	0	0	0	0
AC006111.2	0.119364	0.313763	1.24912	0.302235	0.382589	0.467334	0	0	0	0	0.264631	0.113956
AC006111.3	0.178982	0.244359	0.373833	2.75035	0	0.236017	1.51632	0.160696	0.164232	0.588493	0.213393	0
AC006115.1	0.11091	0.925706	0.353777	0	0.238869	0.296967	0	0	0.102977	0.242581	0.134146	0.125669
AC006115.2	0	0	0	0	0	0	0	0	0	0	0	0
AC006115.3	0	0	0	0	0	0	0	0	0	0	0	0
AC006116.1	0	0	0	0	0	0	0.0255789	0	0	0	0	0
AC006116.10	0	0.896867	0.309977	7.19e-06	0.402345	0	0	0	0	0	0.255892	0
AC006116.2	0	0	0	0	0	0	0	0	0	0	0	0
AC006116.3	0	0	0	0	0	0	0	0	0	0	0	0
AC006116.4	0.136271	0.18805	0.323751	0	0.145924	0	0	0	0	0	0.163899	0
AC006116.5	0.296939	0.138214	0.528178	2.10167	0.106871	0.132788	0	0.0904695	0	0	0.120028	0.224846
AC006116.6	0	0	0	0	0	0	0	0.0383084	0	0	0	0
AC006116.7	1.62323	2.05156	0.910716	1.17225	3.54498	2.00877	3.83968	2.02825	2.62134	1.74526	1.00708	0.0790338
AC006116.8	0.0502194	0.071002	0.0305028	0	0	0.132874	0	0.191326	0.046282	0	0	0.064435
AC006116.9	0	0.271718	0	0	0.210056	0.391491	0.133533	0	0.0905321	0.212483	0.117957	0
AC006122.1	0.320073	0.361689	0.138163	0	0	0	0	0	0.382666	0.0697251	0	0.320349
AC006130.1	0	0.139594	0.106692	0	0	0	0	0	0	0	0	0
AC006130.2	0	0	0	0	0	0	0	0	0	0	0	0
AC006133.1	0	0	0	0	0	0	0	0	0	0	0	0
AC006141.1	0.250674	0.442456	0.374085	0	0.0424216	0.316137	0	0.0900863	0.16418	0.163205	0.07145	0.0445488
AC006144.1	0.0270698	0	0.0296443	0	0	0.0372103	0	0	0.0509459	0.0584976	0.0332517	0
AC006145.1	0.537278	1.83131	1.5671	0.150214	0.689222	0.229022	0.227855	0.390221	0.561415	0.17542	0.540902	0.072978
AC006146.1	0	0	0	0	0	0	0	0	0	0	0	0
AC006148.1	0	0.013407	0	0	0.0102726	0	0	0	0	0	0	0
AC006148.2	0	0	0	0	0	0	0	0	0	0	0	0
AC006150.1	0	0	0	0	0	0	0	0	0	0	0	0
AC006153.1	0	0	0	0	0	0	0	0	0	0	0	0
AC006157.1	0.38735	0	0.60475	0	0.410458	0.509621	0	0	0.177367	0	0	0
AC006158.1	0	0	0	0	0	0	0	0	0	0	0	0
AC006159.1	0	0	0.184524	0	0	0	0	0	0.162089	0.193565	0	0
AC006159.2	0	0.379287	0	0	0	0	0	0	0	0	0.0900177	0.370404
AC006160.1	0.066435	0.0937717	0.0716314	0	0.0722799	0.359168	0	0.0612062	0.248978	0.144733	0.243502	0.151948
AC006160.2	0	0	0	0	0	0	0	0	0	0	0	0
AC006195.1	0	0.145237	0	0	0	0	0	0	0	0	0	0
AC006197.1	0	0	0	0	0	0	0	0	0	0	0	0
AC006199.1	0	0	0	0	0	0	0	0	0	0	0	0
AC006205.1	0	0	0	0	0	0	0	0	0	0	0	0
AC006205.2	0	0	0	0	0	0	0	0	0	0	0	0
AC006206.1	0	0	0.0131563	0	0	0	0	0	0	0	0	0.0277425
AC006206.2	0	0.0690145	0.0508804	0	0	0	0	0	0.0882282	0	0	0.269265
AC006207.1	0.564026	0.274385	1.12681	0	0.295381	1.13025	0.803993	0.17959	0.530316	0.630302	0.357395	0.312743
AC006210.1	0	0	0	0	0	0	0	0	0	0	0	0
AC006210.2	0	0	0	0.0418696	0	0	0	0	0	0	0	0
AC006213.1	0.301992	0.489913	0	0.348189	0.138544	0.136917	1.25572	0.200864	0.255322	0.138511	0.0963834	0
AC006213.2	1.30697	1.75937	2.41593	1.40263	2.01736	1.12891	3.93377	2.41264	3.20867	1.84171	2.08755	1.43467
AC006213.3	0	1.07999	0.235851	0	0.238869	0	0	0.303261	0	0	0	0
AC006213.4	0	0.233065	0	0	0.269897	0.111773	0	0	0.0775161	0	0.202069	0.0946021
AC006213.5	0	0	0	0	0.629863	0	0	0	0.272834	0	0	0
AC006236.1	0	0	0	0	0	0	0	0	0.0576423	0	0	0
AC006237.1	0	0	0	0.945675	0	0	0	0	0	0	0	0
AC006238.1	0	0.251104	0.932388	0.321279	0.307699	0.141671	0	0	0.0982904	0	0	0.0694127
AC006238.2	0.0949718	0.601632	0.265234	0	0.0611443	0.47054	0	0	0	0.148597	0.165307	0.156041
AC006249.1	0.255514	1.06043	1.08118	0	0	0.340606	0	0.463721	0.236445	0	0	0
AC006252.1	0.579721	0.371316	0.567111	1.23852	0.679688	0.731709	1.45695	0.161269	0.896922	0.44983	0.407073	0.333255
AC006254.1	0.100904	0.0560244	0.0254691	0	0.0160336	0	0	0.0157223	0	0	0	0
AC006254.2	0	0	0	0	0	0	3.6504	0	0	0	0	0
AC006254.3	0	0.229528	0	0	0	0	0	0	0	0.176168	0.132281	0
AC006262.1	0.0545141	0.0757513	0.168683	0	0.0414063	0.0458248	0.0831669	0.0363601	0.0142884	0.0365176	0.0159334	0.0388091
AC006262.2	0.229386	0.310222	0.0933431	0	0	0	0.119105	0	0.0812963	0	0	0.254887
AC006262.3	0	0	0	0	0	0	0	0	0	0	0	0
AC006262.4	0	0	0	0	0	0	0	0	0	0	0	0
AC006270.1	0	0.172904	0	0	0	0	0	0	0	0	0	0
AC006270.2	0	0	0	0	0	0	0	0.146776	0	0	0	0
AC006270.3	0	0.0632926	0	0	0	0	0	0	0	0	0	0
AC006272.1	0	0	0	0	0	0	0	0	0	0	0	0
AC006272.2	0	0	0	0	0	0	0	0	0	0	0	0
AC006273.1	0.844115	1.92243	1.58397	0.167586	1.35606	1.90411	1.22558	1.14932	1.61294	0.788936	0.519535	0.895008
AC006288.1	0	0	0	0	0.0327216	0	0	0	0	0	0	0
AC006296.1	0	0.128049	0	0	0	0	0	0	0	0	0	0
AC006296.2	0	0	0	0	0	0	0	0.0597884	0	0	0	0
AC006299.1	0.213011	0.730657	0.550153	0	0.184597	0.226899	0.115047	0.386569	0.708131	0.183943	0	0.193023
AC006305.1	0.0235857	0.155391	0.0710157	0	0	0.182225	0	0.0452014	0.124201	0	0.0291024	0
AC006305.2	0	0	0	0	0	0	0	0	0	0	0	0
AC006305.3	0	0	0	0	0	0	0	0	0	0	0	0
AC006326.1	0	0	0	0	0	0	0	0	0	0	0	0
AC006328.1	0	0	0	0	0	0	0	0	0	0	0	0
AC006328.2	0	0	0	0	0	0	0	0	0	0	0	0
AC006329.1	0.576128	8.01528	7.13096	1.84605	6.88552	7.87375	0.879627	7.81825	4.71754	0.313959	4.83302	3.866
AC006329.2	0	0	0	0	0	0	0	0	0	0	0	0
AC006333.1	0	0	0	0	0.0873839	0	0	0	0	0	0	0
AC006333.2	2.81889	2.72308	1.94739	3.69464	2.90236	3.46832	3.01985	3.22357	2.93116	2.18841	2.61703	2.72468
AC006335.1	0	0	0	0	0	0	0	0	0	0	0	0
AC006335.2	0	0	0	0	0	0	0	0	0	0	0	0
AC006335.3	0	0	0	0	0	0	0	0	0	0	0	0
AC006338.1	0	0	0	0	0	0	0	0	0	0	0	0
AC006338.2	0	0	0	0	0	0	0	0	0	0	0	0
AC006349.1	0.453382	0	0	0	0	0	0	0	0	0	0.527435	0
AC006355.1	0	0	0	0	0	0	0	0	0	0	0	0
AC006355.2	0	0	0.517674	0	0	0	0	0	0	0	0	0
AC006357.1	0	0	0	0	0	0	0	0	0	0	0	0
AC006359.2	0.0026264	0.0142171	0.259221	0	0.00817862	0.456903	0.20034	0.0136686	0.271802	0	0.0148716	0.0132506
AC006359.3	0	1.31005	0	0	0.451603	0	0.19658	0.127305	0	0.813525	0.550991	0.259107
AC006359.4	0.102391	0	0.218296	0	0	0.411791	0	0	0.19045	0.111912	0.124073	0.929752
AC006362.1	0	0	0	0	0	0	0	0	0	0	0	0
AC006363.1	0	0	0	0	0	0	0	0	0	0	0	0
AC006366.1	0	0	0	0	0	0	0	0	0	0	0	0
AC006369.1	0.211775	0.3486	0.813493	0	0.673679	0	0.140145	0.192184	0.0987766	0.115393	0.355866	0.124116
AC006369.2	0.692704	0.853116	0.55837	0	0.189265	0.470001	0	0	0.163506	0	0	0.398609
AC006372.1	0	0	0	0	0.110467	0	0	0	0.0952251	0	0	0.116219
AC006372.2	0	0	0	0	0	0	0	0	0	0	0	0
AC006372.3	0	0	0	0	0.0109621	0	0	0	0	0	0	0
AC006378.1	0.60157	0.27371	0.522978	0	0.216455	0.403424	0.827273	0.366465	0.466449	0.109565	0.243104	0.113853
AC006380.1	0	0	0	0	0	0	0	0	0	0	0	0
AC006386.1	0	0	0	0	0	0	0	0	0	0	0	0
AC006386.2	0	0	0	0	0	0	0	0	0	0	0	0
AC006387.1	6.29415	8.01211	5.23998	3.47361	4.76648	8.53237	5.4866	3.95246	5.12765	4.10207	6.94034	3.95584
AC006390.1	0	0	0	0	0	0	0	0	0	0	0	0
AC006427.1	0	0	0.0765333	0	0	0	0	0	0	0	0	0
AC006435.1	0	0	0	0	0	0	0	0	0	0	0	0
AC006435.2	0.149499	0.688627	0.263184	0	0	0	0	0	0	0	0	0
AC006435.3	0	0	0	0	0	0	0	0	0	0	0	0
AC006441.1	0.582425	2.27003	1.24722	0	0.153837	0	1.20672	0.130021	0.13318	0.481748	0.520628	0
AC006441.2	0	0	0	0	0	0	0	0	0	0	0	0
AC006441.3	0	0.467258	0	0	0	0	0	0	0.245572	0	0	0
AC006441.4	0	0.157335	0	0	0	0.111303	0	0	0.105044	0	0	0
AC006441.5	0	0	0	0	0	0	0	0	0	0	0	0
AC006445.1	0	0	0	1.24923	0.520617	0	0.22908	0	0	0	0	0
AC006445.2	0	0	0	0	0	0	0	0	0	0	0	0
AC006449.1	0	0	0	0	0	0	0	0	0	0	0	0
AC006449.10	0.174649	0.0938259	0.234005	0.167627	0.186991	0.0819712	0.119267	0.0957787	0.0756819	0.0887919	0.197613	0.057756
AC006449.2	0	0	0	0	0.130755	0.162484	0	0	0	0.133205	0	0
AC006449.3	0	0	0.507329	0	0	0	0.398536	0	0	0	0	0
AC006449.4	0	1.56433	0	0.133893	0.413467	0.514074	0.385235	1.17258	0.600056	0.885785	0.135866	0.466391
AC006449.5	0.174649	0.0938259	0.234005	0.167627	0.186991	0.0819712	0.119267	0.0957787	0.0756819	0.0887919	0.197613	0.057756
AC006449.6	0.190472	0.390378	0.387385	0.0540486	0.269453	0.185928	0.240157	0.346758	0.223151	0.196563	0.15688	0.157198
AC006449.8	0	0	0	0	0	0	0	0	0	0	0	0
AC006449.9	0.190472	0.390378	0.387385	0.0540486	0.269453	0.185928	0.240157	0.346758	0.223151	0.196563	0.15688	0.157198
AC006450.1	0	0	0	0	0	0	0	0	0	0	0	0
AC006450.2	0	0	0.100158	0	0	0	0	0.171507	0	0	0	0.106535
AC006450.3	0	0	0	0	0	0	0	0	0	0	0.0306053	0
AC006452.1	0.03955	0.056902	0.076001	0	0.0109004	0	0.0652045	0	0.00937218	0.0214086	0	0
AC006453.1	0.0368879	0	0	0	0	0	0	0	0	0	0	0
AC006453.2	0	0	0	0	0	0	0	0	0	0	0	0
AC006453.3	0.106899	0	0.0388021	0.106582	0	0.096999	0	0.0992478	0	0	0	0
AC006453.4	0	0	0	0	0	0	0	0	0	0	0	0
AC006455.1	0	0	0	0	0	0	0	0	0.102977	0	0	0
AC006455.2	0	0	0	0	0	0	0	0	0.0492058	0	0	0
AC006455.3	0	0	0	0	0	0	0	0	0	0	0	0
AC006455.4	0	0.224676	0.0572884	0	0.0579823	0	0	0	0	0	0.0650671	0
AC006455.5	0.0026441	0	0	0	0	0.00400096	0	0.0747546	0	0.0065256	0.00370207	0.0928357
AC006455.6	0	0	0	0	0	0	0	0	0	0	0	0
AC006455.7	0	0	0	0	0	0	0	0	0	0	0	0
AC006455.8	0	0	0	0	0	0	0	0	0	0	0	0
AC006457.1	0	0	0	0	0	0	0	0	0	0	0	0
AC006458.1	0	0	0	0	0	0	0	0	0	0	0	0
AC006460.1	0	0.093421	0	0	0	0.0840599	0	0	0	0	0	0
AC006460.2	0.143359	1.15966	0.471175	0.0568783	0.0371999	0.0887592	0.198458	0.205269	0.161365	0.0594391	0.0912453	0.298831
AC006461.1	0.238513	0	0	0	0	0	0	0	0	0	0	0
AC006463.1	0	0	0	0	0	0	0	0	0	0	0	0
AC006466.1	0	0	0	0	0	0	0	0	0	0	0	0
AC006480.1	0	0	0	0	0	0.241226	0	0	0	0	0	0.81859
AC006480.2	0.150428	0.110622	0.0970359	0	0	0.0242857	0	0.0395811	0.0386732	0.0188816	0	0.14404
AC006482.1	0	0	0	0	0	0	0	0	0	0	0	0
AC006483.1	0	0.346606	0	0	0	0	0	0	0	0	0	0
AC006483.2	0	0.155144	0	0	0	0	0.462471	0.101656	0	0.243999	0	0
AC006484.1	0	0	0	0	0	0	0	0	0	0	0	0
AC006486.1	0	0	0	0	0.685583	0	0	0	0.574359	0	1.23801	0
AC006487.1	0	0	0	0	0.0401866	0.0499171	0	0	0	0	0	0
AC006487.2	0	0	0	0	0	0	0	0	0	0	0	0
AC006499.1	0	0	0	0	0	0	0	0	0	0	0.0694012	0
AC006499.2	0	0.303873	0	0	0	0	0	0	0	0	0	0
AC006499.3	0	0	0.0718737	0	0	0	0	0	0	0	0	0
AC006499.4	0	0.310602	0	0	0	0	0	0	0	0	0	0
AC006499.5	0	0	0	0	0	0	0	0	0	0	0	0
AC006499.6	0	0	0	0	0	0	0	0	0	0	0	0
AC006499.7	0	0	0	0	0	0	0	0	0	0	0	0
AC006499.8	0	0	0	0	0	0	0	0	0	0	0	0
AC006504.1	0.121999	0.175314	0.20387	0	0.0121968	0.0151568	0.116916	0.106633	0.0336632	0.108163	0.0137177	0.0145198
AC006504.2	0	0	0	0	0	0	0	0	0	0	0	0
AC006504.3	0.763237	0.151762	0.115995	1.32574	0.234937	0.145968	0.451586	1.0936	1.0127	0	0.395783	0.370808
AC006504.4	0	0	0	0	0	0	0	0	0	0	0	0
AC006504.5	12.4663	14.4677	22.1119	14.0371	13.328	15.5321	9.30924	13.5671	15.7368	7.54973	16.3513	13.8087
AC006504.6	0	0	0	0	0	0	0	0	0	0	0	0
AC006504.7	0	0	0	0	0	0	0	0	0	0	0	0
AC006504.8	0.828342	0.814025	0.533126	3.88164	0.179553	0.669225	1.92098	0.152025	0	0.361526	0.50411	0.188805
AC006509.1	0.608988	0.85179	1.06294	1.05048	0.184211	0.14061	0.807206	0.480684	0.184331	0.930288	0.222298	0
AC006509.2	0	0	0	0	0	0	0	0	0	0	0	0
AC006511.1	0	0	0	0	0	0	0	0	0	0	0	0.281818
AC006511.2	0	0	0	0	0	0	0	0	0	0	0	0
AC006511.4	0	0	0	0	0	0	0	0	0	0	0	0
AC006511.5	0	0	0	0	0	0	0	0	0	0	0.138542	0
AC006512.1	0	0	0	0	0	0	0	0	0	0	0	0
AC006512.2	0	0	0	0	0	0	0	0	0	0	0	0
AC006517.1	0	0	0	0	0	0	0	0	0	0	0	0
AC006518.1	0.0166219	0	0	0	0	0	0	0	0	0	0	0
AC006518.2	0	0.18704	0.126603	0	0.0182227	0	0	0.0308741	0.0156868	0.0181441	0.0245308	0
AC006518.3	0.0166219	0	0	0	0	0	0	0	0	0	0	0
AC006518.4	0	0.18704	0.126603	0	0.0182227	0	0	0.0308741	0.0156868	0.0181441	0.0245308	0
AC006518.5	0.0166219	0	0	0	0	0	0	0	0	0	0	0
AC006518.6	0	0.18704	0.126603	0	0.0182227	0	0	0.0308741	0.0156868	0.0181441	0.0245308	0
AC006518.7	0	0	0	0	0.074297	0.154834	0	0	0	0.361874	0	0
AC006518.8	0	0	0	0	0.074297	0.154834	0	0	0	0.361874	0	0
AC006529.1	0	0	0.530906	0	0	0.555347	0	0	0	0.0899916	0	0.188012
AC006530.1	0	0	0.205152	0	0	0	0	0	0	0	0	0
AC006538.1	0.0545453	0.304237	0.109398	0.406793	0.124201	0.148652	0.217369	0.126769	0.0257493	0.206905	0.0335967	0.267433
AC006538.2	0	0	0	0	0	0	0	0	0	0	0	0
AC006538.3	0	0	0	0	0	0	0	0	0	0	0	0
AC006539.1	0	0	0	0	0	0	0.160998	0	0.107821	0	0.0461622	0
AC006539.2	0.191577	0	0	0	0	0	0	0	0	0	0	0
AC006539.3	0	0	1.48038	0	0.50857	0.766084	0	0.82351	0	1.51259	0	0
AC006547.1	4.26046	3.46534	2.72445	2.77664	1.95756	1.67066	2.55795	1.97987	1.38314	2.31844	1.11979	1.10176
AC006547.2	0.82892	1.12192	0	0	0	0	0	0.305611	0.579181	1.60413	0	0
AC006547.3	0	0	0.221544	0	0	0	0	0	0	0	0	0.351675
AC006548.1	1.83084	0	8.00354	0	0	0	0	1.69679	0	0	0	2.15274
AC006548.2	0	0	0	0	0	0	0	0	0	0	0	0
AC006548.3	0	0	0	0	0	0	0	0	0	0	0	0
AC006557.1	0	0	0.137348	0	0	0.171778	0	0	0	0	0	0.193729
AC006557.2	0	0	0	0	0.0394794	0	0	0	0	0	0	0
AC006557.3	0	0	0	0.328051	0.105745	0	0.0743589	0	0	0	0	0
AC006557.4	0	0	0.176026	0	0	0	0	0.00781005	0	0	0	0
AC006557.5	0	0	0	0	0	0	0	0	0	0	0	0
AC006566.1	1.0098	0.312026	0.119249	0.511934	0.120788	0.300213	0.310202	0.613385	0.104148	0	0	0
AC006581.1	0	0	0	0	0	0	0	0	0	0	0	0
AC006581.2	0	0	0.142327	0	0	0	0	0	0	0	0	0.912373
AC006600.1	0	0	0	0	0	0	0	0	0	0	0	0
AC006924.1	0	0	0	0	0	0	0	0	0	0	0	0
AC006927.1	0	0	0	0	0	0	0	0	0	0	0	0.132746
AC006927.2	0	0	0	0	0	0	0	0	0	0	0	0
AC006927.3	0	0	0	0	0	0	0	0	0	0	0	0
AC006927.4	0	0	0.109995	0	0	0	0	0	0	0	0	0
AC006927.5	0	0	0	0	0	0	0	0	0	0	0	0
AC006942.1	0.219932	0.357106	0	0	0.254264	0.294371	0.303741	0.112083	0.604654	0	0.154409	0.159902
AC006946.1	0	0.318566	0.243592	0	0	0	0	0	0	0	0.278447	0
AC006946.2	0.0777704	0.197644	0.0874573	0	0.0316468	0.0982633	0.0379684	0	0.0816328	0.0155586	0.0355244	0
AC006946.3	0.0657556	0	0	0	0	0	0	0	0	0	0	0
AC006947.1	0	0.38915	0	0	0	0.326976	0.34015	0	0	0.136214	0.147791	0.172916
AC006960.1	0	0	0	0	0	0	0	0	1.08799	0	0	0
AC006960.2	0	0.148524	0.504332	0	0	0	0	0	0	0.0984369	0.258163	0
AC006960.3	0.161426	0.779866	1.54072	0.651547	0.483548	0.116856	0.103947	0.346396	0.245697	0	0.355205	0.144307
AC006965.1	0	0	0	0	0	0	0	0	0	0	0	0
AC006967.1	0	0	0	0	0	0	0	0	0	0	0	0
AC006967.2	0	0	0	0	0	0	0	0	0	0	0	0
AC006967.3	0	0.243769	0	0	0	0	0	0	0.0245545	0	0.0513807	0
AC006970.1	0	0.238438	0	0	0	0	0	0	0	0	0	0
AC006970.2	0	0	0	0	0	0	0	0	0	0	0.0773625	0
AC006970.3	0.130842	0.184744	0.211683	0	0	0	0	0	0	0	0.079947	0
AC006971.1	0	0	0.00986017	0	0	0	0	0	0.00850195	0	0	0
AC006972.1	0	0	0	0	0	0	0	0	0	0	0	0
AC006974.1	0	0	0.0316147	0	0	0	0	0	0	0	0.0357018	0
AC006974.2	0	0	0	0	0	0	0	0	0	0	0	0
AC006978.1	0.253649	0.878329	0.867909	0.270995	0.397	0.246563	0.0483716	0.504554	0.649062	0.118024	0.133742	0.291944
AC006978.2	0	0	0	0	0	0	0	0	0	0	0	0
AC006986.1	0	0	0	0	0	0	0	0	0	0	0	0
AC006987.1	0	0.150125	0.114742	0	0	0	0	0	0.100167	0	0	0
AC006987.2	0.107819	0.150125	0	0	0.232376	0.288752	0	0	0	0	0	0.244504
AC006987.3	0	0	0	0	0	0	0	0	0	0	0	0
AC006987.4	0	0	0	0	0	0	0	0	0	0	0	0
AC006989.1	0	0	0	0	0	0	0	0	0	0	0	0
AC006994.1	0	0.0815509	0	0	0	0	0	0	0	0	0	0
AC006994.2	0.114523	0.159128	0.243277	0.0627276	0.0379	0	0	0.00985069	0.126249	0	0.01305	0
AC007000.1	0.086211	0	0.0801273	0	0.0672947	0.135665	0	0	0	0.13465	0.0427595	0.280426
AC007000.2	0.121348	0.16821	0	0	0	0	0	0	0	0	0	0
AC007000.3	0	0	0	0	0	0	0	0	0	0	0	0
AC007001.1	0	0	0	0	0	0	0	0	0	0	0	0
AC007003.1	0	0	0	0	0	0	0	0	0	0	0	0
AC007009.1	0.979247	5.76892	5.24668	2.72235	5.74122	5.30921	1.03765	5.06068	5.95927	1.29709	1.59978	3.49873
AC007012.1	0	0	0	0	0	0	0	0	0	0	0	1.92547
AC007014.1	0.0875331	0.245388	0.18751	0	0	0	0	0.080232	0	0	0	0
AC007014.2	1.24465	2.06843	1.97702	1.70773	0.935302	0.166044	0.345917	1.92213	0.806842	0.272438	0.75051	0.70328
AC007016.1	0	0	0	0	0	0	0	0	0	0	0	0
AC007029.1	0.257462	0	0	0	0.2698	0	1.09714	0.68343	0.23389	0	0.605886	0.285115
AC007032.1	0.541635	1.19065	0.141802	0.256638	0.55525	1.1566	0.306887	1.26176	0.801618	1.23898	0	0.587105
AC007036.1	0	0.107532	0.0821554	0	0	0	0	0	0	0	0	0
AC007036.2	0	0	0.162279	0	0	0.573037	0	0.156494	0	0	0	0
AC007036.3	0.55491	1.71627	0.880651	0	1.57466	1.34284	1.05256	0.990302	1.79859	1.04506	0.755702	0.288707
AC007038.1	0.114182	0.291078	0.401467	0.0566426	0.0627273	0.18179	0	0.0708784	0.134408	0.0823906	0.0707301	0.184255
AC007038.2	0.405595	1.33529	2.00939	0.20366	1.02937	0	0.549341	0.124522	0.379921	0.0736439	0.577972	0.386432
AC007040.1	0.125268	0	0	0	0.134457	0	0	0	0	0	0	0
AC007040.2	0.656024	0.387061	1.03889	0.515485	0.266813	0.102109	0.135785	0.154882	0.355801	0.724505	0.390874	0.301384
AC007041.1	0	0.229114	0	0	0.0879259	0	0	0	0.0379204	0	0.0995402	0
AC007064.1	0	0	0	0	0	0	0	0	0	0	0	0
AC007064.2	0	0	0.247517	0	0	0	0	0	0	0	0	0
AC007064.3	0	0	0	0	0	0	0	0	0	0	0	0
AC007064.4	0	0	0	0	0	0	0	0	0	0	0	0.113564
AC007066.1	0	0.4938	0.377742	0	0	0.238284	0	0	0.165877	0	0.215615	0
AC007066.2	1.05627	0.146962	0.41979	0	0.237103	0.537138	0	0.315719	0.128746	0	0.0896393	0.0838558
AC007068.1	0	0	0.382848	0	0.000358084	0	0.676575	0.256431	0	0.188762	0.0681786	0
AC007068.2	0	0	0	0	0	0	0	0	0	0	0	0
AC007091.1	0	0	0	0	0	0	0	0	0	0	0	0
AC007092.1	0	0.00597731	0.114736	0	0	0	0	0	0	0	0.0321307	0
AC007098.1	0.12876	0.145568	0.362024	0	0.147562	0	0	0	0	0	0.0755312	0
AC007098.2	0	0	0	0	0	0	0	0	0	0	0	0
AC007099.1	0.0928104	0.264228	0.32998	0	0.0490181	0.22864	0.0507462	0.177348	0.167288	0	0.164456	0.131106
AC007099.2	0	0	0.467078	0	0	0	0	0	0	0	0	0
AC007100.1	0	0	0.0613878	0	0	0	0	0	0	0	0	0
AC007106.1	0	0	0	0	0	0	0	0	0	0	0	0
AC007114.1	0.284431	0.636351	0.435698	0.210505	0.540353	0.662162	0.288763	0.658954	0.466001	0.358826	0.662345	0.155179
AC007114.2	0.0470039	0.0733983	0.0573286	0	0.0517245	0.01475	0.0867597	0.00876792	0.0355777	0.010157	0	0.08689
AC007115.1	0	0	0	0	0	0	0	0	0	0	0	0
AC007126.1	0.237576	0.350229	0.368342	0	0.179027	0.144559	0.0494234	0.122746	0.100596	0.103701	0.134113	0.125074
AC007128.1	0.0271044	0.117362	0.0296857	0	0.0884556	0	0	0.0252624	0.0257417	0	0	0
AC007128.2	0.1581	0	0.431958	0	0	0.13834	0	0	0	0	0	0
AC007132.1	0	0	0	0	0	0	0	0	0	0	0	0
AC007136.1	0	0	0	0	0	0	0	0	0	0	0	0
AC007151.1	0.491555	0.340535	0.65093	0	0.13196	0	0	0.111678	0.113831	0	0.148242	0
AC007159.1	0	0.0122401	0	0	0	0	0	0	0	0	0	0
AC007160.1	0	0.669472	0.255886	1.53398	0.78283	0.324517	0	0	0	0.27127	0	0
AC007161.1	0	0	0	0	0	0.170614	0	0	0.0781776	0	0	0
AC007161.2	0	0	0	0	0	0	0	0	0	0	0	0
AC007161.3	0.222965	0.303149	0.217684	0	0.453269	0.136645	0	0.65625	0.183193	0	0.295667	0
AC007163.1	0.219675	0.233862	0.120418	0	0.181022	0.222965	0.146894	0.254066	0.310899	0	0.270875	0.127136
AC007179.1	0	0	0	0	0	0	0	0	0	0	0	0
AC007179.2	0	0	0	0	0.0704871	0	0	0	0	0	0	0
AC007179.3	0	0	0.460245	0	0	0	0	0	0.406851	0	0	0
AC007182.1	0	0	0	0	0	0	0	0	0	0	0	0
AC007182.2	0	0	0	0	0	0	0	0	0	0	0	0
AC007192.1	0	0	0	0	0	0	0	0	0.16448	0	0	0
AC007192.2	0	0.350808	0	2.85604	0	0	0	0	0	0.243996	0.0778794	0
AC007193.1	0	0.429682	0.273865	0	0	0.0415737	0	0.206309	0	0	0	0
AC007193.2	0	0	0	0	0	0.201255	0	0	0.0207428	0	0	0
AC007193.3	0	0	0	0	0	0	0	0	0	0	0	0
AC007204.1	0	0	0	0	0	0	0	0	0	0	0	0
AC007204.2	0	0	0	0	0	0	0	0	0	0	0	0
AC007207.1	0	0	0	0	0	0	0	0	0	0	0	0
AC007207.2	0	0	0	0	0	0	0	0	0	0	0	0
AC007215.1	0	0	0	0	0	0	0	0.288391	0	0	0	0
AC007216.1	0.268074	0.751057	0	0	0	0.240276	1.22268	0.081868	0	0	0.108591	0.305078
AC007216.2	0.179309	0.515726	0.812224	0	0	0	0	0	0	0.31863	0.215568	0
AC007216.3	0.322501	0.73681	0.80921	0	0.127813	0.436359	0	0.0541491	0.11005	0.0948201	0.107634	0.214236
AC007216.4	0.0982235	0.137192	0.209707	0	0.106073	0	0	0	0	0	0	0.111582
AC007216.5	0	0	0	0	0	0	0	0	0	0	0	0
AC007218.1	0	0.11052	0	0	0	0	0	0	0	0	0	0
AC007218.2	0	0	0	0	0	0	0	0	0	0	0	0
AC007220.1	0.0435595	0	0	0	0.047642	0.0404394	0	0.0807247	0	0	0	0
AC007221.1	0	0	0	0	0	0	0	0	0	0	0	0
AC007221.2	0	0	0	0	0	0	0.0665467	0	0	0	0	0
AC007223.1	0	0	0	0	0	0	0	0	0	0	0	0
AC007224.1	0	0	0	0	0	0	0	0	0	0	0	0
AC007225.1	0	0.0663032	0	0	0.0254383	0.0631921	0	0	0	0	0	0.0267162
AC007225.2	0	0	0	0	0	0	0	0	0	0	0	0
AC007228.1	0.203372	0.291537	0.669878	0.722313	0.187273	0.184657	0.812939	0.282797	0.254471	0.262356	0.376802	0.0397195
AC007229.1	0	0.721763	0.185557	0	0.756366	0	0	0.159796	0	0	0	0.198465
AC007237.1	0	0	0	0	0	0	0	0	0	0	0	0
AC007238.1	0	0	0	0	0.0298802	0	0	0	0	0	0	0
AC007240.1	0.395539	0.513196	0.499018	0.213724	0.11356	0.315129	0	0.0781185	0.146666	0.0562101	0.251025	0.648618
AC007240.2	0.100268	0.129983	0	0.202847	0.174425	0	0	0.0633478	0.128596	0.0491555	0	0.209355
AC007241.1	0	0	0	0	0	0	0	0	0	0	0	0
AC007249.1	0.118733	0.329504	0.251907	1.44672	0	0	0	0	0.660503	0	0	0
AC007249.2	1.05602	0.580215	0.731926	2.42712	1.19288	1.01881	0.196055	0.519975	0.995481	0.373494	0.251169	1.30364
AC007250.1	0.22318	0.90688	0	0	0.941924	0	0	0	0	0	0.792365	0
AC007253.1	0	0	0	0	0	0	0	0	0	0	0	0
AC007255.1	0	0.151975	0.222691	0	0.350963	0	0	0.253452	0.100713	0	0.262746	0.184411
AC007255.2	0	0	0	0	0	0	0	0	0.234034	0	0	0
AC007256.1	0.119333	0.128848	0.0984779	0	0.082198	0	0.60948	0.069743	0.0990147	0	0	0.138001
AC007262.1	0	0	0	0	0	0	0	0	0.223354	0	0	0
AC007262.2	0.276924	0.464123	0.821439	0.135089	0.303722	0.330499	0.0901205	0.126881	0.294793	0.137308	0.217574	0.232581
AC007272.1	0.0350823	0.308171	0.0196952	0	0	0.143497	0	0.0325921	0	0	0.129519	0.0825571
AC007274.1	0	0	0	0	0	0	0	0	0	0	0	0
AC007274.2	0	0	0	0	0	0	0	0	0	0	0	0
AC007274.3	0	0	0	0	0	0	0	0	0	0	0	0
AC007275.1	0	0	0	0	0	0	0	0	0	0	0	0
AC007277.1	0	0	0.0213604	0	0.0210122	0	0	0	0	0	0	0
AC007278.1	0	0	0	0	0	0	0	0	0	0	0	0
AC007278.2	0	0	0	0	0	0	0	0.0347363	0	0	0.0460385	0
AC007279.1	0.115566	0.0817904	0.0624707	0	0.125977	0	0	0	0	0	0	0
AC007283.1	3.23949	1.37274	5.33085	0.596206	2.46615	2.54471	2.44665	1.04905	2.03865	0.165496	0.275838	1.01227
AC007283.2	0	0	2.00066	0	0	0	0	0.568037	0	0	0	0
AC007285.1	0.970926	0.361707	0.644903	0.910248	0.22305	0.150127	0.0397356	0.157663	0.102118	0.401164	0.313699	0.145395
AC007285.2	0.331776	0	0.470398	0	0	0.148008	0	0.403219	0.308066	0.120939	0.133771	0.37595
AC007292.1	0.134816	0.583334	0.739645	0	0	0.154104	0.0960607	0	0	0.0748796	0.165576	0.153812
AC007292.2	0.192859	0.564383	0.51653	0.105085	0.0524748	0.0320552	0.0623359	0.11373	0.0221988	0.179353	0.0297479	0.0902118
AC007292.3	0	0.281193	0.225256	0	0	0	0	0	0	0	0	0
AC007298.1	0	0	0.171144	0	0	0	0	0.0736307	0	0	0	0
AC007298.2	0	0	0	0	0	0	0	0	0	0	0	0
AC007308.1	0	0	0	0	0	0	0	0	0	0	0	0
AC007312.1	0	0.49954	0	0	0	0	0	0	0	0	0	0
AC007314.1	0	0	0.104083	0	0	0	0	0	0	0	0	0
AC007317.1	0.0854754	0.211208	0.183955	0	0.0184799	0.023436	0	0.0783069	0.0635694	0.0412172	0.0655497	0.0397976
AC007318.1	0.13799	0	0.316004	0	0.158256	0	0.556588	0	0.556461	0.310112	0.179922	0.166485
AC007318.2	0.667596	0.766678	0.649084	0.639178	0.453388	0.59393	0.890343	0.730268	0.770143	1.18999	0.48591	0.540839
AC007319.1	5.47655	8.94688	11.2023	3.08102	3.80311	4.14101	0.79527	3.10545	3.64203	2.88278	2.92529	3.86565
AC007322.1	0	0	0	0	0	0	0	0	0	0	0	0
AC007322.2	0	0	0	0	0	0	0	0	0	0	0	0
AC007322.3	0	0	0	0	0	0	0	0	0	0	0	0
AC007322.4	0	0	0	0	0	0	0	0	0	0	0	0
AC007325.1	0.0306015	0	0	0	0.000894566	0	0	0	0	0	0	0
AC007325.2	0	0	0	0	0.00949515	0.0360319	0	0.000800658	0	0.187888	0	0
AC007325.3	0	0	0.104483	0	0	0	0.141633	0	0	0	0	0.102475
AC007325.4	0.669058	1.33734	2.50991	0	1.68434	0.278629	1.616	1.63234	3.67491	1.43992	1.88637	1.80224
AC007326.1	0	0	0	0	0	0	0	0	0	0	0	0
AC007326.2	0	0	0	0	0	0.014273	0	0.00974084	0.00494904	0.0281681	0.00645164	0.0181256
AC007326.3	0	0	0	0	0	0	0	0	0	0	0	0
AC007326.4	0.0837245	0	0	0	0	0	0	0	0	0	1.6e-06	0
AC007326.5	3.1658	3.5683	11.559	2.38088	2.07913	4.58065	6.86113	1.05478	1.20242	3.40408	3.06399	2.83689
AC007327.1	0	0	0	0	0	0	0	0	0	0	0	0
AC007327.2	0	0	0	0	0	0	0	0	0	0	0	0
AC007333.1	0	0	0	0	0	0	0	0	0	0	0	0
AC007333.2	0.726268	1.062	1.94318	0.422299	0	0.308048	0	0.508421	0.543315	0	0.362444	0.15097
AC007336.1	0.0635528	0.182354	0.0468449	0	0.0116956	0.0153985	0	0.0199044	0.0603803	0	0	0.012229
AC007336.2	0	0	0.106163	0	0	0	0	0	0	0	0	0
AC007342.1	0.215645	0.303824	0.232108	0	0.0781041	0.128464	0	0	0.134539	0.156685	0	0
AC007342.2	0	0	0	0	0	0	0	0	0	0	0	0
AC007342.3	0.0217348	0.195283	0.282078	0	0.023611	0.0729896	0.0150599	0.0596969	0.0524764	0.0231975	0.0158768	0.0250735
AC007342.4	1.81467	1.98729	2.81831	1.68627	1.53183	1.34784	1.70663	0.950348	1.04349	0.58037	0.819337	0.992805
AC007342.5	0.0195563	0	0.0431219	0	0	0	0	0	0	0	0	0
AC007344.1	0	0	0	0	0	0	0	0	0	0	0	0
AC007346.1	0.0749544	0	0.161195	0	0	0	0	0	0	0	0	0
AC007346.2	0	0	0	0	0	0	0	0	0	0	0	0
AC007347.1	0	0	0.647306	0	0	0	0	0	0	0	0	0.698666
AC007347.2	0.781335	0	0.579492	0	0	0	0	0.596836	0	0.71891	1.8882	0
AC007349.1	0	0	0	0	0	0	0	0	0	0	0	0
AC007349.2	0	0	0	0	0	0	0	0	0	0	0	0
AC007349.3	0	0	0	0	0	0	0	0	0	0	0	0
AC007349.4	0	0	0	0	0.114626	0	0	0	0	0	0	0
AC007359.1	0	0.0502106	0	0	0.0364864	0	0	0	0	0	0	0
AC007362.1	0	0.42616	0	0	0	0	0	0.191514	0.300176	0	0.131294	0
AC007363.1	0	0	0	0	0	0	0	0	0	0	0	0
AC007364.1	0.231677	0.478078	0.202777	0.474986	0.305159	0.0642736	0.563803	0.0871979	0	0.206789	0.291437	0.162042
AC007365.1	0.589974	1.30091	0.180732	0	0.273934	0.11345	0	0.309255	0.472087	0.183943	0.10255	0.576139
AC007365.2	0	0	0	0	0	0	0	0	0	0	0	0
AC007368.1	0.0712063	0.137095	0.103386	0	0.0779429	0.0645403	0	0.0440331	0.089391	0.128174	0.0875202	0.0819651
AC007368.2	0	0	0	0	0	0	0	0	0	0	0	0
AC007368.3	0	0	0	0	0	0	0	0	0	0	0	0
AC007368.4	0	0	0	0	0	0	0	0	0	0	0	0
AC007368.5	0	0	0	0	0	0	0	0	0	0	0	0
AC007370.1	0	0.340473	0	0	0.530795	0	0	0	0	0	0	0
AC007370.2	0	0.0219439	0	0	0	0	0	0	0	0	0	0
AC007375.1	0	0	0	0	0	0	0	0	0	0	0	0
AC007375.2	0	0	0	0	0.0197927	0	0	0	0.0340439	0	0	0
AC007376.1	0	0	0	0	0	0	0	0	0	0	0	0
AC007376.2	0	0.290096	0.221712	0	0.224424	0	0	0.284928	0.193467	0.454949	0.126033	0
AC007378.1	0.133807	0.190401	0.56769	1.19561	0	0	0	0	0	0	0.172448	0.154499
AC007383.1	0.0826568	0	0	0	0	0	0	0.0758531	0	0	0	0
AC007383.2	2.55046	3.257	2.96025	2.05614	2.35737	3.10366	2.52384	1.69617	2.18478	3.41877	2.05375	1.39766
AC007383.3	0.0566043	0	0	0.321111	0.0379776	0.0570419	0.301161	0	0.185376	0.0713254	0	0
AC007383.4	2.55046	3.257	2.96025	2.05614	2.35737	3.10366	2.52384	1.69617	2.18478	3.41877	2.05375	1.39766
AC007383.5	0.0566043	0	0	0.321111	0.0379776	0.0570419	0.301161	0	0.185376	0.0713254	0	0
AC007383.6	0.988869	1.47946	0.569946	0	0	0	0	0	0.524465	0	0	0
AC007384.1	0	0	0	0	0.0812264	0	0	0.0687786	0	0	0.182437	0
AC007386.1	0	0.130755	0	0	0	0	0	0	0	0	0	0
AC007387.1	0	0	0	0	1.32772	0	0	0	0	0	0	0
AC007389.1	0	0.0579574	0	0	0	0	0	0.136319	0	0	0.181053	0
AC007389.2	0	0	0	0	0	0	0	0	0	0	0	0
AC007389.3	0.1906	0.184403	0.260446	0	0.126215	0.0477793	0.320291	0.0877294	0.235468	0.177863	0.202352	0.0327453
AC007389.4	0	0	0	0	0	0	0	0	0	0	0	0
AC007389.5	0	0	0	0	0	0	0	0	0.0628854	0	0	0
AC007390.1	0	0	0	0	0	0	0	0	0	0	0	0
AC007390.2	0.157167	0.552337	0.835187	0.357453	0.12585	0.367331	0.213382	0.238462	0.21415	0.134565	0.173557	0.109903
AC007391.1	0	0	0.489355	0	0	0.15403	0	0.104897	0.106882	0	0	0
AC007391.2	0.746705	0.827454	0.376035	0.345281	0.0626182	0.46672	0.464552	0.0533347	0.215652	0.500047	0.562551	0.137473
AC007394.1	0	0	0	0	0	0	0	0	0	0	0	0
AC007395.1	0	0	0	0	0	0	0	0	0	0	0	0
AC007402.1	0	0.0745657	0.0674532	0	0.0113	0	0	0.00956277	0.00970255	0	0	0
AC007403.1	0	0	0.310755	0	0.104774	0.130176	0	0	0	0	0.117667	0
AC007405.1	0	0.16771	0.402056	0	0.0857682	0.0670922	0	0.0557879	0.0654112	0	0.024084	0
AC007405.2	0	0	0	0	0	0	0	0	0	0	0	0
AC007405.3	0	0	0	0	0	0	0	0	0	0	0	0
AC007406.1	0	0	0	0	0	0	0	0	0	0	0	0
AC007406.2	0	0	0	0	0	0	0	0	0	0	0	0
AC007406.3	0	0	0	0	0	0	0	0	0	0	0	0
AC007406.4	0	0	0	0	0.0704871	0	0	0	0	0	0	0
AC007406.5	1.2085	1.82934	1.96042	1.93218	1.09059	1.12584	1.96964	1.08035	1.30314	1.40717	0.970091	1.17232
AC007422.1	0	0.0653729	0.0499241	0.0689547	0	0	0	0.0425987	0.0432804	0	0	0
AC007422.2	1.93009	0	2.91781	7.28611	3.01946	0	1.33619	0.833535	0.873781	4.21226	2.25686	0
AC007423.1	0	0	0	0	0	0	0	0	0	0	0	0
AC007424.1	0.014862	0.0602029	0.0155419	0	0	0.0380253	0	0.0129736	0.0131633	0	0	0
AC007431.1	0	0	0	0	0	0	0	0	0	0	0	0
AC007431.2	0	0	0	0	0	0	0	0	0	0	0	0
AC007435.1	0	0.214614	0.164139	0	0	0	0	0	0	0	0	0
AC007448.1	0	0	0	0	0	0	0	0	0	0	0	0
AC007448.2	0	0	0	1.39397	0	0	0	0	0	0	0	0
AC007448.3	0.0742332	1.25407	0.558882	0	0.725508	0.400595	0.10085	0.546071	0.416621	0.242777	0.0905285	0.254243
AC007448.4	0.155508	0.178829	0.196953	0	0.0185349	0.0676699	0.218366	0	0.132665	0.0383384	0.0611583	0.0869148
AC007450.1	0	0.975346	0	0	0	0	0	0	0	0	0	0
AC007450.2	0	0	0	0	0	0	0	0	0	0	0	0
AC007450.3	0	0	0	0	0	0	0	0	0	0	0	0
AC007450.4	0	0.151349	0	0	0	0	0	0	0	0	0	0
AC007458.1	0	0	0	0	0	0	0	0	0	0	0	0
AC007463.1	0	0	0	0	0	0	0	0	0	0	0	0
AC007485.1	0	0	0	0	0	0	0	0.51652	0	0	0	0
AC007491.1	0	0.039222	0.029944	0	0	0	0	0	0.0259023	0	0.101431	0
AC007493.1	0	0	0.0457724	0	0	0	0	0	0.0130881	0	0.0512698	0
AC007493.2	0	0.172904	0	0	0	0	0	0	0	0	0	0
AC007494.1	0	0	0	0	0	0	0	0	0	0	0	0
AC007494.2	0	0	0.081434	0	0.225517	0	0	0	0	0	0	0.0271089
AC007495.1	0	0.205073	0.265991	0	0.054948	0.0255595	0.0813323	0.0286983	0	0.0166582	0.218965	0.0374051
AC007495.2	0	0	0	0	0	0	0	0	0	0	0	0
AC007496.1	0	0	0.145969	0	0	0	0	0	0	0	0	0
AC007496.2	0.722022	1.90511	0.681855	1.23997	0	0.443883	2.79007	0.288517	0.310712	0.397831	0.405767	0.11696
AC007497.1	0.0984743	0	0	0.746678	0.212676	0.396376	0	0	0.0916563	0	1.19429	0.111861
AC007513.1	0.728823	0.248648	1.71136	0	0.193426	0.480307	0	0.327004	0.167162	0	0	0.203734
AC007527.1	0	0	0	0	0	0.237032	0	0	0	0	0	0
AC007527.2	0	0	0	0	0	0	0	0	0	0	0	0
AC007529.1	0	0.0550882	0.068379	0	0	0.078721	0	0.017904	0	0.0208134	0	0
AC007529.2	0.250333	0	0.0906864	0	0	0	0	0	0.0392893	0.135975	0.0512656	0.047965
AC007533.1	0	0.234029	0.119161	0	0	0	0	0	0	0	0.0674452	0
AC007536.1	0	0	0	0	0	0	0	0	0	0	0	0
AC007537.1	0	0	0	0	0	0	0	0	0	0	0	0
AC007537.2	0	0	0	0	0	0	0	0	0	0	0	0
AC007537.3	0.0622539	0.527961	0.336066	0	0	0.0842212	0	0	0.350262	0	0.152264	0.142512
AC007540.1	0	0	0	0	0	0	0	0	0	0	0	0
AC007541.1	0.801452	1.31497	1.1335	1.10835	0.944577	1.01143	1.06666	1.62837	0.812632	1.03055	0.731496	0.786893
AC007546.1	0	0	0.105636	0	0.213742	0	0	0	0	0.10815	0	0.112423
AC007547.1	0	0	0	0	0	0	0	0	0	0	0	0
AC007547.2	0	0	0	0	0	0	0	0	0	0	0	0
AC007547.3	0	0	0	0	0	0	0	0	0	0	0	0
AC007551.1	0	0	0	0	0	0	0	0	0	0	0.133399	0
AC007551.2	0	0	0	0	0	0	0	0	0	0	0	0
AC007552.1	0	0	0.110348	0	0	0	0	0	0	0	0	0.0584206
AC007552.2	0.177892	0	0.190451	0	0	0.358785	0.486721	0	0.248858	0	0	0.40493
AC007556.1	0	0	0	0	0	0	0	0	0	0	0	0
AC007557.1	0	0	0	0	0	0	0	0	0	0	0	0
AC007557.2	0	0	0	0	0.100813	0	0	0	0	0	0	0
AC007557.3	0	0	0	0	0	0	0	0	0	0	0	0
AC007557.4	0	0	0	0	0	0	0	0	0	0	0	0
AC007559.1	0	0	0	0	0	0	0	0	0	0	0	0
AC007560.1	0	0	0	0	0.472544	0	0	0	0.41138	0	0	0
AC007562.1	0	0	0	0	0	0	0	0	0	0	0	0
AC007563.1	0	0	0	0	0	0	0	0	0	0	0	0
AC007563.2	0.246468	0.758142	0.178433	0	0.725834	0.230971	0	0	0.156713	0	0	0
AC007563.3	0	0	0	0	0	0	0	0	0	0	0	0
AC007566.1	0.22182	0.372727	0	0.634433	0.106979	0.29228	0	0.429605	0	0.368381	0	0.101746
AC007566.2	0	0	0	0	0	0	0	0	0	0	0	0
AC007568.1	0	0	0.135148	0	0	0	0	0	0	0	0	0
AC007569.1	0	0	0	0	0.0969165	0.356337	0	0	0.24826	0	0.108837	0.203848
AC007570.1	0.0889458	0.498464	0.380902	0	0.4813	0.358785	0.12168	0.244496	0.303716	0.18309	0.1081	0.40493
AC007595.1	0	0	0	0	0	0	0	0	0	0	0	0
AC007598.1	0	0	0	0	0	0	0	0	0	0	0	0
AC007598.2	0	0	0	0	0	0	0	0	0	0	0	0.118371
AC007599.1	0	0	0	0	0	0	0	0	0	0	0	0
AC007599.2	0	0	0.256272	0	0.128021	0.162374	0	0.108988	0	0	0	0
AC007601.1	0.0608722	0.0948443	0.143836	0	0.0235029	0.120208	0	0	0.0808762	0	0	0.0540284
AC007601.2	0	0	0	0	0.124665	0	0	0	0	0	0	0
AC007603.1	0.0604568	0.0289769	0	0	0.0221475	0.0550166	0	0	0.0571769	0.0218261	0	0
AC007603.3	0	0	0	0	0	0	0	0	0	0	0	0
AC007608.1	0.0503264	0.0242888	0.0185831	0	0	0.0238499	0	0.0156478	0	0.0556976	0.020732	0.058166
AC007608.2	0	0	0	0	0	0	0	0	0	0	0	0
AC007608.3	0	0	0	0	0.00843508	0	0	0.0380663	0	0	0	0
AC007610.1	0	0	0.263625	0	0	0	0	0	0	0	0	0
AC007610.2	0.0776708	0	0	0	0	0	0	0	0.0726012	0	0	0.0886076
AC007610.3	0	0	0	0	0	0	0	0	0	0	0	0.0578915
AC007611.1	0	0.0831334	0	0	0.0829653	0	0	0.10846	0.292429	0	0	0
AC007613.1	0.175294	0.263122	0.23968	0	0.237119	0.228595	0	0.109045	0.237888	0.160893	0.0413284	0.0388505
AC007614.1	0	0	0	0	0.107488	0	0	0.0349312	0.00560903	0	0	0
AC007618.1	0	0	0	0	0	0	0	0	0	0	0	0
AC007618.2	0	0	0	0	0	0	0	0	0	0	0	0
AC007619.1	0.158281	0	0.0830238	0	0	0	0	0.285344	0	0	0	0.355073
AC007619.2	0	0	0	0	0	0	0	0	0	0	0	0
AC007619.3	0	0	0	0	0	0	0	0	0	0	0	0
AC007619.4	0.158281	0	0.0830238	0	0	0	0	0.285344	0	0	0	0.355073
AC007620.1	0	0	0	0	0	0	0	0	0	0	0	0
AC007620.2	0	0.125053	0.218191	0	0	0	0	0	0	0	0	0
AC007620.3	0.117652	0	0	0	0.126506	0	0	0	0.1091	0	0.284187	0.133135
AC007621.1	0	0	0	0	0	0.0955062	0	0	0	0	0	0
AC007621.2	0	0	0	0	0	0.0955062	0	0	0	0	0	0
AC007622.1	0	0.146962	0	0	0	0	0	0	0.196055	0	0	0
AC007622.2	0.679645	1.01587	0.961745	0	0.487177	0.318941	0.55158	0.316932	0.419584	0.225085	0.354894	0.361169
AC007631.1	0	0	0	0	0	0	0	0	0	0	0	0
AC007637.1	0.104175	0.147741	0.0564193	0	0	0.282506	0.140087	0.0481609	0	0.509846	0	0
AC007638.1	0	0	0	0	0	0	0	0.0225573	0	0	0	0
AC007638.2	0	0.0707653	0.0555673	0	0.0286458	0	0	0.0228689	0	0	0	0
AC007639.1	0	0	0	0	0	0	0	0	0	0	0	0
AC007652.1	0	0	0	0	0	0	0	0	0	0	0	0
AC007655.1	0	0	0.420521	0	0.214156	0	0	0	0	0	0	0
AC007656.1	0	0	0	0	0	0	0	0	0	0	0	0
AC007663.1	0	0.0513804	0	0	0	0	0	0.0334501	0	0.03912	0.0443328	0.0829487
AC007663.2	0.0215031	0.0384879	0.020586	0	0.0206174	0.0257579	0	0.106489	0.0177484	0.0203071	0.0234646	0
AC007663.3	0.130341	0.540466	0.137758	0	0.279463	0	0.181484	0	0.241091	0.142666	0.313908	0.147077
AC007663.4	0.250656	0.117269	0.71683	3.41063	0.271617	0.307732	0	0.229973	0.156022	0.182335	0.203357	0.285618
AC007666.1	0.0733479	0.174256	0.273301	0	0.157504	0.184298	0	0.0647252	0.0655637	0	0.094456	0.157856
AC007671.1	0	0	0	0	0	0	0	0	0	0	0	0
AC007673.1	0	0	0	0	0	0	0	0	0	0	0	0
AC007677.1	0	0	0	0	0	0	0	0	0	0	0	0
AC007679.1	0	0	0	0	0	0	0	0	0	0	0	0
AC007679.2	0	0	0	0	0	0.104031	0	0	0	0	0	0
AC007679.3	0	0	0	0	0	0	0	0	0	0	0	0
AC007679.4	0	0	0	0	0	0.104031	0	0	0	0	0	0
AC007681.1	0	0.0169694	0.0388582	0	0	0	0	0.0110251	0.0111829	0	0	0.0546282
AC007683.1	0.0457663	0.384357	0	0	0.0989597	0.184391	0	0	0	0	0.0555681	0
AC007684.1	0.501071	0.173436	0.397853	0.191006	0	0.66837	0.522337	0	0.463951	0.274205	0	0
AC007685.1	0	0	0	0	0.14595	0	0	0	0.125918	0	0	0
AC007686.1	0	0.181349	0.554679	0	0	0.174762	0	0	0	0.143635	0.315993	0
AC007686.2	0	0	0	0	0	0	0	0	0	0	0	0
AC007686.3	0.261764	0.528476	0.403774	0.143365	0.114338	0.142546	0.0306994	0.161004	0.119258	0.260057	0.118443	0.114307
AC007686.4	0.0433067	0.108356	0.0635359	0.278952	0.0164386	0.0394643	0	0.070398	0.0273967	0.0653315	0.107293	0.0717368
AC007687.1	0	0.365495	0	0	0	0	0	0	0	0	0	0
AC007688.1	0.327125	0.092437	0.211833	0	0	0	0	0	0	0	0.0799826	0.0748658
AC007688.2	0	0	0	0	0	0	0	0	0	0	0	0
AC007690.1	0	0	0	0	0.252756	0	0	0	0	0	0	0
AC007718.1	0	0	0	0	0	0	0	0	0	0	0	0
AC007728.1	0	0	0.134853	0	0	0.264635	0	0	0	0	0.15275	0
AC007728.2	0.0910185	0.390383	0.0805513	0.162148	0.0798379	0.148743	0.385569	0.0676601	0.122892	0.0786252	0.25361	0.18864
AC007728.3	0	0	0	0	0	0	0	0	0	0	0	0
AC007731.1	0	0.0733084	0	0	0	0	0	0	0.0240103	0.110032	0	0
AC007731.2	0	0	0	0	0	0	0	0.125984	0	0	0	0
AC007731.3	0	0	0.429023	0	0	0	0	0	0.0746726	0	0.292009	0
AC007731.4	0	0	0	0	0	0	0	0	0	0	0	0
AC007738.1	0	0.287346	0.878887	0	0	0	0	0	0	0	0	0
AC007742.1	0	0	0	0	0	0	0	0	0	0	0	0
AC007742.2	0	0	0	0	0	0	0	0	0	0	0	0
AC007743.1	5.76255	5.56984	6.79805	4.70015	6.00516	6.18565	5.06878	7.8317	5.99205	6.74338	5.22855	4.07995
AC007744.1	8.95583	2.3841	3.00519	26.013	3.68297	2.63614	19.8823	3.79438	3.49664	6.73205	3.89766	2.74848
AC007749.1	0	0	0	0	0	0	0	0	0	0	0	0
AC007750.1	0	0	0	0	0	0	0	0	0.010774	0	0	0
AC007751.1	0	0.755696	0	0	0	0	0	0	0	0	0	0
AC007773.1	0.096128	0.698766	0.525787	1.31025	0	0.198397	0.71681	0.227334	0.0453552	0.104501	0.182036	0.275906
AC007780.1	0.401339	0.69485	0.238331	0	0.479598	0.586917	0	0.185578	0.44493	0.217087	0.499217	0.485469
AC007785.1	0	0	0	0	0	0	0	0	0	0	0	0
AC007785.2	0	0	0	0	0.0242793	0	0	0	0	0	0	0
AC007785.3	1.13402	0.747251	1.4392	1.34516	0.444171	1.30322	1.37497	1.00805	0.718822	1.5722	0.802628	0.543296
AC007786.1	0.214447	0	0	0	0.155649	0	0	0.065774	0	0.153963	0.0872324	0.158448
AC007786.2	0	0	0	0	0	0	0	0	0	0	0	0
AC007786.3	0	0	0	0	0	0	0	0	0	0	0	0
AC007787.1	0	0	0	0	0	0	0	0	0	0	0	0
AC007790.1	0	0.0889776	0.815587	0	0	0	0	0	0	0	0	0
AC007795.1	0	0	0	0	0	0	0	0	0	0	0	0
AC007823.1	0.110837	0.474002	0.352823	0.659778	0.427943	0.0376652	0	0.0770871	0.0523843	0.0898837	0.0340508	0.286655
AC007834.1	0.0690645	0.301429	0.0743898	0.416204	0.160707	0.0932722	0	0	0	0	0	0
AC007834.2	0.217266	0	0.450625	0	0.458969	0	0	0.38716	0.198525	0.238134	0	0
AC007842.1	0	0	0.067735	0	0	0	0	0	0	0	0.0127387	0
AC007842.2	0	0	0.067735	0	0	0	0	0	0	0	0.0127387	0
AC007846.1	0.075981	0.178129	0.125376	0.37203	0	0	0.0572382	0.0312897	0	0.123822	0.0559978	0
AC007846.2	0	0.21167	0	0.292598	0	0	0	0.114323	0	0.284164	0.0705461	0.129014
AC007848.1	0	0.0445923	0.0340461	0	0	0.085075	0	0	0	0	0.0384555	0
AC007848.2	0.0278743	0.139782	0.0998839	0	0	0	0.0713632	0.0489184	0.0238718	0	0.0354676	0.0302847
AC007849.1	0.561002	2.18418	3.10048	0	0	0.150107	0	0	0.520741	0	0.542669	0
AC007849.2	0.128339	0	0	0	0	0	0	0	0	0	0	0.290371
AC007861.1	0	0	0	0	0	0	0	0	0	0	0	0
AC007861.2	0	0.134222	0.102576	0	0	0	0	0	0	0	0	0.218266
AC007876.1	0.142243	0.134699	0.102869	0	0.103622	0.0643591	0	0.0877846	0.122528	0	0.138233	0
AC007878.1	0.266856	0.64895	0.903438	0	0.351633	0.145586	0	0.049661	0.151244	0.173656	0.329038	0.43088
AC007879.1	0	0	0	0	0	0.672373	0	0	0	0.109565	0	0
AC007879.2	0.303149	0.141008	0	0	0	0	0.417025	0	0	0	0.244971	0
AC007879.3	0	0	0	0	0.215362	0.133795	0.41143	0	0	0.217986	0.193164	0.113277
AC007879.4	0	0.26984	0	0	0.210089	0	0	0	0	0	0	0
AC007881.1	0	0	0	0	0	0	0	0	0	0	0	0
AC007881.2	0	0	0	0	0	0	0	0	0	0	0	0
AC007881.3	0.088133	0	0.0943795	0.933577	0.286195	0	0	0.16154	0.328833	0	0.428565	0
AC007899.1	0	0	0.072823	0	0	0	0	0	0	0	0.0834855	0
AC007906.1	0	0.472006	0	0	0	0	0	0	0	0	0	0.256366
AC007906.2	0.679309	1.54588	1.1786	0.399225	0.374793	0.17419	0	0.841928	0.456336	0.0551317	0.318215	0.351899
AC007907.1	0	0	0	0	0	0	0	0.247671	0	0	0	0
AC007908.1	0	0	0	0	0	0	0	0	0	0	0	0
AC007919.1	0	0	0	0	0	0	0	0	0	0	0	0
AC007919.2	0	0	0	0	0	0	0	0	0	0	0	0
AC007920.1	0	0	0	0	0.0169581	0	0	0	0	0	0	0
AC007920.2	0.0427832	0.0648344	0.0468267	0	0.0940841	0.0292087	0	0	0	0	0.0265391	0
AC007922.1	0	0	0	0	0	0	0	0	0	0	0	0
AC007922.2	0	0.85009	0.390647	0	0	0	0	0	0.27933	0	0.370233	0
AC007922.3	0.0818821	0.0852179	0.0635149	0	0.0217631	0.0270506	0	0.0737725	0	0.0214447	0	0
AC007923.1	0	0	0.121988	0.52438	0	0	0	0	0	0	0.138803	0
AC007923.2	0	0.0395136	0.0909277	0	0	0.0450967	0	0.0256973	0	0.0294678	0	0
AC007923.3	0	0	0	0	0	0	0	0	0	0	0	0
AC007923.4	0	0	0.276957	0	0	0	0	0.0884759	0	0	0.234758	0
AC007938.1	0	0	0.0154806	0	0	0	0	0	0	0	0	0
AC007938.2	0.0789212	0.158171	0.121043	0	0.0173527	0	0.0415801	0.0155037	0	0.0341008	0.085307	0.0364874
AC007938.3	0.0850251	0.238556	0.27907	0	0	0.343291	0	0	0	0	0.31031	0.290563
AC007948.1	0	0	0	0	0	0	0	0	0	0	0	0
AC007950.1	0	0	0	0	0	0	0	0	0	0	0	0
AC007950.2	0	0.0762582	0.0776132	0	0.038988	0.0242123	0	0	0	0	0.0218888	0.0204708
AC007952.1	0.314863	0.501281	0.173966	0	0.293199	0.35092	0	0.34959	0.425893	0.194986	0.250745	0.0996016
AC007952.2	0.821888	1.58355	0.902892	0.516136	0.354148	0.980913	0.261285	0.830927	0.17611	1.57285	1.05796	0.219695
AC007952.3	0.347019	0.681605	2.17203	0.30364	0.198617	0.389298	0	0.8767	1.0241	0.0942284	0.351928	0
AC007952.4	0.448049	2.27229	1.725	0	0.382344	1.82725	0	1.20136	0.611475	0.255993	0.537036	0
AC007952.5	0.498103	0.524492	0.238227	0	0.0964619	0.254951	0.0779778	0.136228	0.0829865	0.0353769	0.0722115	0.0337737
AC007952.6	0.0462257	0.331905	0.219563	0.0229411	0.0848245	0.105354	0	0.0431331	0.0437666	0.0166915	0	0.0534422
AC007952.7	0.656437	0.507439	0.817605	0	0.35716	0.409651	0.355309	0.60489	0.246052	0.27792	0.0802149	0.0750818
AC007952.8	0.347019	0.681605	0	0.30364	0.813171	0.389298	0.416768	0.399687	0.940662	0.406849	0.351928	0.501597
AC007952.9	0	0.941865	2.1394	0	0.736875	0	0	0	0	0	0	0
AC007953.1	0	0	0	0	0	0	0	0	0	0	0	0
AC007953.2	2.07706	0	0	0	0	0	0	0.594902	0.622218	0.752803	3.2235	0
AC007954.1	0	0	0.125953	0	0	0.158618	0	0.10802	0	0	0	0
AC007956.1	0	0.144296	0	0	0	0	0	0	0	0	0	0
AC007967.1	0	0	0.0424025	0	0	0	0	0	0	0	0	0
AC007967.2	0	0	0	0	0	0	0	0	0	0	0	0
AC007967.3	0	0	0	0	0	0	0	0	0	0	0	0
AC007967.4	0	0	0	0	0	0	0	0	0	0	0	0
AC007969.1	0.168441	0.468275	0.536547	0.248754	1.27489	1.35025	0.447736	0.617867	0.786955	0	0.617073	0.761709
AC007969.2	0	0	0	0	0	0	0	0	0	0	0	0
AC007991.1	0	0	0	0	0	0	0	0	0	0	0	0
AC007991.2	0	0	0	0	0	0	0	0	0	0	0	0
AC007991.3	0.463596	0.160955	0.246095	0	0.124665	0	0	0.21102	0.107505	0.253549	0.28003	0.131189
AC007991.4	0	0	0	0	0	0	0	0	0.142137	0.176902	0	0
AC007992.1	0	0	0	0.0738475	0	0	0	0	0	0	0	0
AC007992.2	0.0579566	0	0.313274	0	0	0	0	0	0	0.189219	0	0
AC007993.1	0	0	0	0	0	0.0233268	0	0	0	0	0	0
AC007993.2	0	0	0	0	0	0	0	0	0	0	0	0
AC007993.3	0	0	0.149565	0	0	0	0	0.0639126	0	0.0756469	0	0
AC007996.1	0.334616	0.459759	0.25522	0.216565	0.176234	0.179089	0.0576878	0.298718	0.316872	0.409718	0.161903	0.185052
AC007998.1	0	0	0	0	0	0	0	0	0	0	0	0
AC007998.2	0.440563	0.572656	0	0	0.459388	0.296973	0	0.397264	0.635645	0	0	0
AC007998.3	24.7105	46.7705	46.8895	31.7135	46.5866	40.8871	31.5319	54.4772	54.142	28.1631	31.8596	32.5678
AC007998.4	0.378011	1.04981	0.901763	0	0.325238	0.490959	0.144921	0.309341	0.271462	0.0563593	0.294755	0.38448
AC008011.1	0	0	0	0	0	0	0	0	0	0	0	0
AC008011.2	0.194682	0.266478	0.135949	0	0.13495	0.255083	0	0.285706	0	0.135893	0	0.0774604
AC008012.1	0.562528	3.3849	4.27548	1.41746	5.02663	4.00931	0.592101	5.99126	7.72055	0.74868	2.82735	2.26413
AC008013.1	0.66688	1.71939	1.53384	0	0.212427	0.266244	0.511724	0.260009	0.183106	0.0787618	0.601649	0.445243
AC008013.2	0	0	0.439444	4.23797	0	0	0	0.188823	0.193554	0	0	0.471521
AC008013.3	0	0.107325	0	0	0	0	0	0	0	0	0	0
AC008014.1	3.43011	4.23294	8.45179	2.99819	6.39296	10.7498	8.65034	9.13628	8.29128	8.24036	4.07256	3.65346
AC008015.1	0	0	0	0	0	0	0.181484	0	0	0	0	0
AC008026.1	0.147552	0.202946	0.155856	0.224281	0	0	0	0.399763	0	0	0.530735	0.497136
AC008026.2	0	0	0	0	0	0	0	0.188823	0	0	0	0
AC008026.3	0.105964	0.214716	0.280436	0	0.0276101	0.0343657	0	0.0233596	0.0237069	0	0.061893	0.0578911
AC008033.1	0	0	0.0423024	0	0	0	0.0520137	0	0	0.042207	0	0
AC008033.2	0	0	0	0	0.87755	0	0	0	0	0	0	0
AC008033.3	0.0316603	0.0579535	0.114104	0	0.0520548	0	0	0	0.0299915	0	0	0
AC008035.1	2.62627	4.19357	4.66338	3.80279	6.06526	4.41121	2.31581	4.12885	4.46802	2.57132	3.15679	3.42566
AC008038.1	3.23862	2.78762	3.48136	4.30631	2.18136	1.87687	5.74282	1.50662	2.16176	2.42605	1.79153	1.40593
AC008040.1	0.0682233	0.0274539	0.0348747	0	0.18691	0.173229	0.00835285	0.0466349	0.16606	0.00686464	0	0.0357243
AC008040.2	0	0	0	0	0	0	0	0	0	0	0	0
AC008040.3	0	0	0	0	0	0	0	0	0	0	0	0
AC008040.4	0	0	0	0.0969982	0.0980738	0	0	0	0	0	0	0
AC008040.5	4.76516	3.02184	2.70204	6.70046	1.72836	1.64602	4.41838	1.38602	1.92101	2.08983	1.94604	1.56639
AC008050.1	0	0.117022	0	0	0	0	0	0.0764954	0	0	0	0
AC008055.1	0	0	0	0	0	0	0	0	0	0	0.319991	0.0998811
AC008056.1	0.170491	0	0	0	0	0	0	0	0	0	0.203675	0
AC008056.2	0.213184	0	0.110249	0	0	0	0.556034	0	0.0940036	0	0	0
AC008060.1	0	0	0	0	0.0613024	0	0.111394	0.0391407	0	0	0	0
AC008060.2	0	0	0	0	0	0	0	0	0	0	0	0
AC008060.3	0	0	0	0	0	0	0	0	0.0982904	0	0	0
AC008060.4	0	0	0	0	0	0.0311316	0	0	0	0	0	0
AC008063.1	0	0	0.0879351	0	0.0888408	0	0	0	0	0.089413	0	0
AC008063.2	0	0	0	0	0	0	0	0	0.0800565	0	0	0
AC008065.1	0	0	0	0	0	0	0	0	0	0	0	0.235804
AC008066.1	0	0	0	0	0	0	0	0	0	0	0	0
AC008067.1	0	0	0	0	0	0	0	0	0.127214	0	0.104566	0
AC008069.1	0	0	0	0	0	0	0	0	0	0	0.0606149	0
AC008072.1	0.6497	1.60164	0.79622	1.50574	0.20671	0.0980027	0.561941	0.108787	0.277335	0.140448	0.568779	0.355802
AC008073.1	0	0	0.219991	0	0	0	0	0	0	0	0	0.117132
AC008073.2	0	0.266276	0.151965	0	0.0674748	0.369644	0	0.0571411	0	0	0	0.087472
AC008073.3	0	0.0713612	0.125831	0.0777811	0.0435407	0	0.123768	0.0770327	0.0275195	0.022643	0.0412802	0
AC008074.1	0	0	0	0	0	0	0	0	0	0	0	0
AC008074.2	0.0444023	0.318073	0.0485623	0.728287	0	0.0909351	0.677272	0.785873	0.29387	0.192539	0	0.0768892
AC008079.1	0.135369	0.199525	0.247876	0.0664312	0.0759075	0.0991831	0.0507735	0.0903104	0.108663	0.0831142	0.0773881	0.0798813
AC008080.1	0.911661	1.04973	0.613007	0.520299	0.99714	0.884724	0.523296	0.965461	0.572136	0.70755	0.479896	0.349231
AC008080.2	0.189228	0	0	0	0	0	0	0	0	0	0	0
AC008080.3	0	0	0	0	0	0	0	0	0	0	0	0
AC008080.4	0.0543486	0	0.0296722	0	0	0.0370589	0	0	0.0513328	0	0	0.0626751
AC008083.1	0	0	0	0	0.0847772	0	0	0	0	0	0.0952064	0
AC008083.2	0.324658	0	0.997973	0	0	0	0	0	1.46895	0	0	0.358915
AC008083.3	0	0	0	0	0	0	0	0	0	0	0	0
AC008088.1	0	0	0	0	0	0	0	0.280488	0	0	0	0
AC008103.1	0	0	0	0	0	0	0	0	0	0	0.0468956	0
AC008105.1	0	0	0	1.49025	0	0	0	0.0196038	0	0.224321	0	0
AC008105.2	0.0941521	0.209804	0.369847	0	0.291552	0	0	0.154039	0.354387	0	0	0.191799
AC008105.3	0	0.784391	0.58327	0	0.0930149	0.16546	0	0.252824	0.137021	0.046204	0.0548746	0.120004
AC008109.1	0	0	0	0	0	0	0	0	0	0	0	0
AC008114.1	0	0	0	0	0	0	0	0	0	0	0	0
AC008115.1	0	0	2.53222	0	0	1.6224	1.70366	1.08109	0	1.37361	0	0
AC008115.2	0	0	0	0	0	0	0	0	0	0	0	0
AC008115.3	0.101582	0.283452	0.216627	0.308324	0	0	0	0.0927888	0.188977	0.444093	0.123115	0.922564
AC008115.4	0	0.269952	0.343675	0	0.0693406	0.172279	0	0.0587197	0.0597087	0	0.077866	0
AC008121.1	0	0	0	0	0	0.449519	0	0	0	0	0	0
AC008121.2	0	0	0	0	0	0	0	0	0	0	0	0
AC008121.3	0	0	0	0	0	0	0	0	0	0	0	0
AC008124.1	1.60247	1.815	1.90243	2.13931	2.01359	2.09125	1.7196	1.58945	1.75001	1.50487	1.48044	1.15348
AC008125.1	0	0	0	0	0	0	0	0	0	0	0	0
AC008126.1	0	0	0	0	0	0	0	0	0	0	0	0
AC008127.1	0	0	0	0	0	0	0	0	0	0	0	0
AC008127.2	0	0	0	0	0	0	0	0.0394804	0	0	0	0
AC008132.1	0	0.0258686	0.0395517	0	0.0107574	0.0587454	0	0.030032	0.00667361	0.00837391	0.0281185	0.0149538
AC008132.2	0	0	0	0	0	0	0	0	0	0	0	0
AC008133.1	0	0	0	0	0	0	0	0	0	0	0	0
AC008134.1	0	0	0	1.05701	0	0	0	0	0	0	0	0
AC008147.1	0	0.323778	0	0	0	0	0	0	0	0	0	0
AC008147.2	0.0587798	0.0767799	0.177191	0	0.0223976	0.0815901	0.0352928	0.00837587	0.0261638	0	0.0211021	0.0792211
AC008147.3	0.2054	1.67362	0.426719	0	0	0.269927	0	0	0	0	0	0
AC008147.4	0	0	0	0	0	0	0	0	0	0	0	0
AC008149.1	1.62233	2.70198	2.75267	0.722933	1.49858	1.93596	0	0.374417	0.874212	0.824277	1.00898	0.870683
AC008154.1	0	0	0	0	0	0	0	0	0	0	0	0
AC008154.2	0	0	0	0	0	0	0	0	0	0	0	0
AC008155.1	0	0	0	0	0	0	0	0	0	0	0	0
AC008162.1	0	0	0	0	0	0	0	0	0	0	0	0
AC008162.2	0	0	0	0	0	0	0	0	0	0	0	0
AC008163.1	0	0.128627	0.0155543	0	0	0.163579	0	0	0.0283251	0	0	0
AC008164.1	0	0	0	0	0	0	0	0	0	0	0	0
AC008170.1	0	0	0	0	0	0	0	0	0	0	0	0
AC008171.1	0	0.849107	0.644701	0	0	0	0	0	0	0	0	0
AC008175.1	0	0.0502106	0	0	0.0364864	0	0	0	0	0	0	0
AC008175.2	0	0	0	0	0	0	0	0	0	0	0	0
AC008243.1	0	1.01069	0.364401	0	0.370563	0.230098	0.245787	0.626471	0.359616	0	0.207975	0.195074
AC008250.1	0	0	0	0	0	0	0	0	0	0	0	0
AC008250.2	0	0	0	0	0	0	0	0	0	0	0	0
AC008264.1	0.19274	0.787124	0.20065	2.37027	0.817281	0	0	0	0	0	0	0
AC008264.2	0.0218054	0.134532	0.111181	0	0.0853281	0	0	0	0.0701223	0	0	0
AC008267.1	0	0	0	0	0.0469081	0	0	0	0	0	0	0
AC008267.2	0	0	0.118557	0	0	0	0	0	0	0	0	0.172375
AC008267.3	0	0.100182	0.0765333	0	0	0.191947	0	0	0	0	0	0.0812103
AC008267.4	0	0	0	0	0	0	0	0.199936	0	0	0	0
AC008267.5	0	0	0	0	0	0	0	0	0	0	0	0
AC008267.6	0	0	0	0	0	0	0	0	0	0	0	0
AC008268.1	0	0	0	0	0	0	0	0	0	0	0	0.0467132
AC008269.1	0	0	0	0	0	0	0	0	0.075597	0	0	0
AC008269.2	0	0.0586903	0	0	0	0	0	0.0382274	0.0388313	0	0	0
AC008277.1	0	0	1.35063	0	0	0.124958	0	0.0913847	0.279159	0	0.0301907	0
AC008277.2	0	0	0	0	0	0	0	0	0	0	0	0
AC008278.1	0	0	0.103324	0	0	0	0	0	0.0900869	0.105703	0	0
AC008278.2	0	0	0.167986	0	0	0	0	0	0.737221	0	0	0
AC008280.1	0	0	0	0	0	0	0	0	0	0	0	0
AC008280.2	0.0345221	0	0	0	0	0.0992182	0	0	0.113916	0	0	0
AC008280.3	0	0.193405	0	0	0	0	0	0.252524	0	0	0	0
AC008378.1	0	0	0.500845	0	0	0	0	0	0	0	0.142517	0
AC008379.1	0	0	0	0	0	0	0	0	0	0	0	0.147562
AC008385.1	0	0	0	0	0	0	0	0	0	0	0	0
AC008393.1	0.165165	0.214544	0.21294	0.224645	0.313018	0.245558	0.699537	0.251274	0.113388	0.16291	0.110997	0.138439
AC008393.2	0	0.000493386	12.7375	0	0.414279	0	0	3.72622	3.91888	0	0	0
AC008393.3	0.165165	0.214544	0.21294	0.224645	0.313018	0.245558	0.699537	0.251274	0.113388	0.16291	0.110997	0.138439
AC008395.1	0.177298	0.290132	0.104263	0	0.0956382	0.602241	0	0.16154	0.164431	0.0974887	0.107616	0.106326
AC008397.1	0	0	0	0	0	0	0	0	0	0	0	0
AC008397.2	0	0	0	0	0	0	0	0	0	0.0145432	0	0
AC008403.1	0	0	0	0	0	0	0	0	0	0	0	0
AC008403.2	0.176667	0	0.268811	0	0.173773	0	0	0	0	0	0	0
AC008403.3	0	0.560386	0	0	0.434826	0	1.13275	0	0	0	0	0
AC008406.1	0	0	0	0	0	0	0	0	0	0	0	0
AC008406.2	0	0	0	0	0	0	0	0	0	0	0	0
AC008406.3	0	0	0	0	0	0	0	0	0	0	0	0
AC008410.1	0	0	0	0	0	0	0	0	0	0	0	0
AC008413.1	0	0	0	0	0	0	0	0	0	0	0	0
AC008413.2	0	0	0	0	0	0	0	0	0	0	0	0
AC008415.1	0	0	0	0	0.0742954	0	0	0	0	0	0	0
AC008417.1	0	0.136186	0.416333	0	0	0	0	0	0	0	0	0
AC008427.1	0	0	0	0	0	0	0	0.145888	0	0	0	0
AC008429.1	0.984022	0.284175	0.586321	0.979916	0.559262	1.06946	0.140145	0.502282	0.594936	0.858207	0.51162	0.63441
AC008429.2	0	0	0	0	0	0.0766909	0	0	0.106524	0.0611739	0.0694453	0
AC008429.3	0	0	0.127842	0.412973	0	0	0	0	0	0.0452536	0	0
[truncated: 55,593 more rows]
