# Supplementary material for: Endothelial cell cycle state determines propensity for arterial-venous fate
Source: Nat Commun. 2022 Oct 6;13:5891. doi: 10.1038/s41467-022-33324-7 (PMC9537338; doi:10.1038/s41467-022-33324-7)
Supplement: Supplementary file 10 — Supplementary Data 6 [file 41467_2022_33324_MOESM10_ESM.xlsx]

## Sheet: EG1
PeakID (cmd=annotatePeaks.pl EG1_summits.bed hg38)	Chr	Start	End	Strand	Peak Score	Focus Ratio/Region Size	Annotation	Detailed Annotation	Distance to TSS	Nearest PromoterID	Entrez ID	Nearest Unigene	Nearest Refseq	Nearest Ensembl	Gene Name	Gene Alias	Gene Description	Gene Type	score	focus ratio/other	Total Tags	Background Tags	Fold Change vs. Background	p-value
EG1_peak_50584	chr19	58356398	58356398	+	25.1886	NA	exon (NM_001207009, exon 2 of 2)	exon (NM_001207009, exon 2 of 2)	-2906	NM_130786	1	Hs.529161	NM_130786	ENSG00000121410	A1BG	A1B|ABG|GAB|HYST2477	alpha-1-B glycoprotein	protein-coding	0	0	47	55.5	0.85	0.914
EG1_peak_21940	chr12	9149061	9149061	+	59.2445	NA	intron (NM_002864, intron 35 of 35)	intron (NM_002864, intron 35 of 35)	-32832	NM_000014	2	Hs.88556	NM_000014	ENSG00000175899	A2M	A2MD|CPAMD5|FWP007|S863-7	alpha-2-macroglobulin	protein-coding	0	0	62.8	84	0.75	0.995
EG1_peak_95744	chr8	18197509	18197509	+	40.187	NA	intron (NM_001160179, intron 2 of 4)	MER20|DNA|hAT-Charlie	-12594	NM_001160173	9	Hs.591847	NM_000662	ENSG00000171428	NAT1	AAC1|MNAT|NAT-1|NATI	N-acetyltransferase 1	protein-coding	0	0	45.6	53.5	0.85	0.893
EG1_peak_95745	chr8	18210084	18210084	+	135.252	NA	promoter-TSS (NM_001160173)	promoter-TSS (NM_001160173)	-19	NM_001160173	9	Hs.591847	NM_000662	ENSG00000171428	NAT1	AAC1|MNAT|NAT-1|NATI	N-acetyltransferase 1	protein-coding	0	0	131.2	118	1.11	0.126
EG1_peak_95746	chr8	18387162	18387162	+	68.8085	NA	Intergenic	CpG	-4120	NM_000015	10	Hs.2	NM_000015	ENSG00000156006	NAT2	AAC2|NAT-2|PNAT	N-acetyltransferase 2	protein-coding	0	0	65.1	60.5	1.08	0.298
EG1_peak_95747	chr8	18565063	18565063	+	28.5188	NA	intron (NM_015310, intron 14 of 15)	intron (NM_015310, intron 14 of 15)	173781	NM_000015	10	Hs.2	NM_000015	ENSG00000156006	NAT2	AAC2|NAT-2|PNAT	N-acetyltransferase 2	protein-coding	0	0	40.9	35.5	1.15	0.246
EG1_peak_95748	chr8	18572229	18572229	+	60.2577	NA	intron (NM_015310, intron 14 of 15)	intron (NM_015310, intron 14 of 15)	180947	NM_000015	10	Hs.2	NM_000015	ENSG00000156006	NAT2	AAC2|NAT-2|PNAT	N-acetyltransferase 2	protein-coding	0	0	66.5	72	0.92	0.776
EG1_peak_95749	chr8	18582046	18582046	+	53.4356	NA	intron (NM_015310, intron 12 of 15)	intron (NM_015310, intron 12 of 15)	190764	NM_000015	10	Hs.2	NM_000015	ENSG00000156006	NAT2	AAC2|NAT-2|PNAT	N-acetyltransferase 2	protein-coding	0	0	99.6	91	1.09	0.214
EG1_peak_95750	chr8	18584685	18584685	+	17.3352	NA	intron (NM_015310, intron 12 of 15)	intron (NM_015310, intron 12 of 15)	193403	NM_000015	10	Hs.2	NM_000015	ENSG00000156006	NAT2	AAC2|NAT-2|PNAT	N-acetyltransferase 2	protein-coding	0	0	40.5	42	0.96	0.642
EG1_peak_32118	chr14	94599391	94599391	+	97.2769	NA	Intergenic	Intergenic	-13000	NM_001085	12	Hs.534293	NM_001085	ENSG00000196136	SERPINA3	AACT|ACT|GIG24|GIG25	serpin family A member 3	protein-coding	0	0	183.8	156.5	1.17	0.0208
EG1_peak_32119	chr14	94600904	94600904	+	146.704	NA	Intergenic	MLT1F1|LTR|ERVL-MaLR	-11487	NM_001085	12	Hs.534293	NM_001085	ENSG00000196136	SERPINA3	AACT|ACT|GIG24|GIG25	serpin family A member 3	protein-coding	0	0	250.8	184	1.36	2.22e-06
EG1_peak_32120	chr14	94602153	94602153	+	23.9161	NA	Intergenic	Intergenic	-10238	NM_001085	12	Hs.534293	NM_001085	ENSG00000196136	SERPINA3	AACT|ACT|GIG24|GIG25	serpin family A member 3	protein-coding	0	0	84.2	75	1.12	0.163
EG1_peak_32121	chr14	94610803	94610803	+	77.1933	NA	Intergenic	MIRb|SINE|MIR	-1588	NM_001085	12	Hs.534293	NM_001085	ENSG00000196136	SERPINA3	AACT|ACT|GIG24|GIG25	serpin family A member 3	protein-coding	0	0	86.1	83	1.04	0.385
EG1_peak_70636	chr3	151794228	151794228	+	3.27695	NA	intron (NR_110203, intron 1 of 2)	intron (NR_110203, intron 1 of 2)	-19888	NM_001086	13	Hs.506908	NM_001086	ENSG00000114771	AADAC	CES5A1|DAC	arylacetamide deacetylase	protein-coding	0	0	10.2	9.5	1.08	0.478
EG1_peak_70637	chr3	151837272	151837272	+	16.0097	NA	intron (NR_110203, intron 1 of 2)	L4_B_Mam|LINE|RTE-X	23156	NM_001086	13	Hs.506908	NM_001086	ENSG00000114771	AADAC	CES5A1|DAC	arylacetamide deacetylase	protein-coding	0	0	25.6	30.5	0.84	0.863
EG1_peak_70638	chr3	151839140	151839140	+	36.3814	NA	intron (NR_110203, intron 1 of 2)	intron (NR_110203, intron 1 of 2)	25024	NM_001086	13	Hs.506908	NM_001086	ENSG00000114771	AADAC	CES5A1|DAC	arylacetamide deacetylase	protein-coding	0	0	47.9	43	1.11	0.291
EG1_peak_57964	chr2	218270282	218270282	+	243.184	NA	promoter-TSS (NM_015488)	promoter-TSS (NM_015488)	-145	NM_001087	14	Hs.83347	NM_001087	ENSG00000127837	AAMP	-	angio associated migratory cell protein	protein-coding	0	0	416	348	1.2	0.000262
EG1_peak_44229	chr17	76458768	76458768	+	17.2018	NA	intron (NM_001166579, intron 1 of 6)	intron (NM_001166579, intron 1 of 6)	5417	NM_001166579	15	Hs.431417	NM_001088	ENSG00000129673	AANAT	DSPS|SNAT	aralkylamine N-acetyltransferase	protein-coding	0	0	40.9	36	1.14	0.274
EG1_peak_44230	chr17	76466129	76466129	+	35.3468	NA	5' UTR (NM_001166579, exon 4 of 7)	5' UTR (NM_001166579, exon 4 of 7)	-1474	NM_001088	15	Hs.431417	NM_001088	ENSG00000129673	AANAT	DSPS|SNAT	aralkylamine N-acetyltransferase	protein-coding	0	0	63.7	61	1.05	0.416
EG1_peak_38893	chr16	70289502	70289502	+	306.915	NA	promoter-TSS (NM_001257174)	promoter-TSS (NM_001257174)	7	NM_001605	16	Hs.315137	NM_001605	ENSG00000090861	AARS	CMT2N|EIEE29	alanyl-tRNA synthetase	protein-coding	0	0	347.6	273	1.27	9.43e-06
EG1_peak_36860	chr16	8652073	8652073	+	13.0436	NA	Intergenic	Intergenic	-22544	NM_020686	18	Hs.336768	NM_000663	ENSG00000183044	ABAT	GABA-AT|GABAT|NPD009	4-aminobutyrate aminotransferase	protein-coding	0	0	27	27	1	0.602
EG1_peak_36861	chr16	8655273	8655273	+	11.4016	NA	Intergenic	MLT1F2|LTR|ERVL-MaLR	-19344	NM_020686	18	Hs.336768	NM_000663	ENSG00000183044	ABAT	GABA-AT|GABAT|NPD009	4-aminobutyrate aminotransferase	protein-coding	0	0	37.2	43	0.87	0.839
EG1_peak_36862	chr16	8661094	8661094	+	34.3356	NA	Intergenic	Intergenic	-13523	NM_020686	18	Hs.336768	NM_000663	ENSG00000183044	ABAT	GABA-AT|GABAT|NPD009	4-aminobutyrate aminotransferase	protein-coding	0	0	58.6	41	1.43	0.00709
EG1_peak_36863	chr16	8674586	8674586	+	92.0211	NA	promoter-TSS (NM_020686)	promoter-TSS (NM_020686)	-31	NM_020686	18	Hs.336768	NM_000663	ENSG00000183044	ABAT	GABA-AT|GABAT|NPD009	4-aminobutyrate aminotransferase	protein-coding	0	0	120.5	100.5	1.2	0.0317
EG1_peak_102796	chr9	104850947	104850947	+	49.9465	NA	intron (NM_005502, intron 7 of 49)	intron (NM_005502, intron 7 of 49)	77208	NM_005502	19	Hs.659274	NM_005502	ENSG00000165029	ABCA1	ABC-1|ABC1|CERP|HDLDT1|TGD	ATP binding cassette subfamily A member 1	protein-coding	0	0	61.9	75.5	0.82	0.962
EG1_peak_102797	chr9	104863384	104863384	+	58.9211	NA	intron (NM_005502, intron 5 of 49)	intron (NM_005502, intron 5 of 49)	64771	NM_005502	19	Hs.659274	NM_005502	ENSG00000165029	ABCA1	ABC-1|ABC1|CERP|HDLDT1|TGD	ATP binding cassette subfamily A member 1	protein-coding	0	0	73.1	62	1.18	0.0936
EG1_peak_102798	chr9	104866385	104866385	+	11.4298	NA	intron (NM_005502, intron 5 of 49)	L2c|LINE|L2	61770	NM_005502	19	Hs.659274	NM_005502	ENSG00000165029	ABCA1	ABC-1|ABC1|CERP|HDLDT1|TGD	ATP binding cassette subfamily A member 1	protein-coding	0	0	34	26	1.31	0.104
EG1_peak_102799	chr9	104873383	104873383	+	216.653	NA	intron (NM_005502, intron 5 of 49)	intron (NM_005502, intron 5 of 49)	54772	NM_005502	19	Hs.659274	NM_005502	ENSG00000165029	ABCA1	ABC-1|ABC1|CERP|HDLDT1|TGD	ATP binding cassette subfamily A member 1	protein-coding	0	0	230.8	202	1.14	0.0284
EG1_peak_102800	chr9	104879776	104879776	+	23.4092	NA	intron (NM_005502, intron 5 of 49)	L3|LINE|CR1	48379	NM_005502	19	Hs.659274	NM_005502	ENSG00000165029	ABCA1	ABC-1|ABC1|CERP|HDLDT1|TGD	ATP binding cassette subfamily A member 1	protein-coding	0	0	32.6	37	0.88	0.816
EG1_peak_102801	chr9	104907187	104907187	+	6.45546	NA	intron (NM_005502, intron 1 of 49)	intron (NM_005502, intron 1 of 49)	20968	NM_005502	19	Hs.659274	NM_005502	ENSG00000165029	ABCA1	ABC-1|ABC1|CERP|HDLDT1|TGD	ATP binding cassette subfamily A member 1	protein-coding	0	0	15.8	11.5	1.38	0.185
EG1_peak_102802	chr9	104928081	104928081	+	36.5335	NA	promoter-TSS (NM_005502)	promoter-TSS (NM_005502)	74	NM_005502	19	Hs.659274	NM_005502	ENSG00000165029	ABCA1	ABC-1|ABC1|CERP|HDLDT1|TGD	ATP binding cassette subfamily A member 1	protein-coding	0	0	61.9	49	1.26	0.054
EG1_peak_102803	chr9	104961400	104961400	+	26.4775	NA	Intergenic	Intergenic	-33245	NM_005502	19	Hs.659274	NM_005502	ENSG00000165029	ABCA1	ABC-1|ABC1|CERP|HDLDT1|TGD	ATP binding cassette subfamily A member 1	protein-coding	0	0	42.8	36	1.19	0.178
EG1_peak_102804	chr9	104968365	104968365	+	183.521	NA	Intergenic	CpG	-40210	NM_005502	19	Hs.659274	NM_005502	ENSG00000165029	ABCA1	ABC-1|ABC1|CERP|HDLDT1|TGD	ATP binding cassette subfamily A member 1	protein-coding	0	0	144.2	117.5	1.23	0.00984
EG1_peak_102805	chr9	104991640	104991640	+	56.2363	NA	Intergenic	Intergenic	-63485	NM_005502	19	Hs.659274	NM_005502	ENSG00000165029	ABCA1	ABC-1|ABC1|CERP|HDLDT1|TGD	ATP binding cassette subfamily A member 1	protein-coding	0	0	70.3	63.5	1.11	0.223
EG1_peak_102806	chr9	104993704	104993704	+	10.1854	NA	Intergenic	Intergenic	-65549	NM_005502	19	Hs.659274	NM_005502	ENSG00000165029	ABCA1	ABC-1|ABC1|CERP|HDLDT1|TGD	ATP binding cassette subfamily A member 1	protein-coding	0	0	29.3	24.5	1.2	0.206
EG1_peak_102807	chr9	105007372	105007372	+	54.0264	NA	Intergenic	Intergenic	-79217	NM_005502	19	Hs.659274	NM_005502	ENSG00000165029	ABCA1	ABC-1|ABC1|CERP|HDLDT1|TGD	ATP binding cassette subfamily A member 1	protein-coding	0	0	66.5	111.5	0.6	1
EG1_peak_102808	chr9	105056232	105056232	+	7.87827	NA	Intergenic	MER101-int|LTR|ERV1	-128077	NM_005502	19	Hs.659274	NM_005502	ENSG00000165029	ABCA1	ABC-1|ABC1|CERP|HDLDT1|TGD	ATP binding cassette subfamily A member 1	protein-coding	0	0	20.5	30.5	0.67	0.982
EG1_peak_102809	chr9	105063924	105063924	+	10.2823	NA	Intergenic	Intergenic	-135769	NM_005502	19	Hs.659274	NM_005502	ENSG00000165029	ABCA1	ABC-1|ABC1|CERP|HDLDT1|TGD	ATP binding cassette subfamily A member 1	protein-coding	0	0	27.9	18	1.55	0.0282
EG1_peak_102810	chr9	105064670	105064670	+	42.0748	NA	Intergenic	Intergenic	-136515	NM_005502	19	Hs.659274	NM_005502	ENSG00000165029	ABCA1	ABC-1|ABC1|CERP|HDLDT1|TGD	ATP binding cassette subfamily A member 1	protein-coding	0	0	57.2	70	0.82	0.95
EG1_peak_102811	chr9	105071275	105071275	+	7.15712	NA	Intergenic	Intergenic	-143120	NM_005502	19	Hs.659274	NM_005502	ENSG00000165029	ABCA1	ABC-1|ABC1|CERP|HDLDT1|TGD	ATP binding cassette subfamily A member 1	protein-coding	0	0	17.2	25	0.69	0.962
EG1_peak_104699	chr9	137029468	137029468	+	85.6865	NA	promoter-TSS (NM_212533)	promoter-TSS (NM_212533)	-546	NM_212533	20	Hs.421202	NM_001606	ENSG00000107331	ABCA2	ABC2	ATP binding cassette subfamily A member 2	protein-coding	0	0	163.8	127	1.29	0.00121
EG1_peak_36621	chr16	2317889	2317889	+	3.86449	NA	intron (NM_001089, intron 8 of 32)	AluSz6|SINE|Alu	22839	NM_001089	21	Hs.26630	NM_001089	ENSG00000167972	ABCA3	ABC-C|ABC3|EST111653|LBM180|SMDP3	ATP binding cassette subfamily A member 3	protein-coding	0	0	12.1	8	1.51	0.112
EG1_peak_36622	chr16	2334244	2334244	+	19.5202	NA	intron (NM_001089, intron 1 of 32)	intron (NM_001089, intron 1 of 32)	6484	NM_001089	21	Hs.26630	NM_001089	ENSG00000167972	ABCA3	ABC-C|ABC3|EST111653|LBM180|SMDP3	ATP binding cassette subfamily A member 3	protein-coding	0	0	34.9	29.5	1.18	0.226
EG1_peak_106573	chrX	75156248	75156248	+	18.6058	NA	promoter-TSS (NM_001271697)	promoter-TSS (NM_001271697)	35	NM_004299	22	Hs.370480	NM_004299	ENSG00000131269	ABCB7	ABC7|ASAT|Atm1p|EST140535	ATP binding cassette subfamily B member 7	protein-coding	0	0	30.7	43	0.71	0.984
EG1_peak_84863	chr6	30571322	30571322	+	166.223	NA	promoter-TSS (NM_001090)	promoter-TSS (NM_001090)	-120	NM_001025091	23	Hs.655285	NM_001090	ENSG00000204574	ABCF1	ABC27|ABC50	ATP binding cassette subfamily F member 1	protein-coding	0	0	212.2	160.5	1.32	5.93e-05
EG1_peak_4819	chr1	94021135	94021135	+	77.2217	NA	intron (NM_000350, intron 35 of 49)	intron (NM_000350, intron 35 of 49)	100013	NM_000350	24	Hs.416707	NM_000350	ENSG00000198691	ABCA4	ABC10|ABCR|ARMD2|CORD3|FFM|RMP|RP19|STGD|STGD1	ATP binding cassette subfamily A member 4	protein-coding	0	0	130.8	133.5	0.98	0.631
EG1_peak_4820	chr1	94022707	94022707	+	78.2025	NA	intron (NM_000350, intron 32 of 49)	intron (NM_000350, intron 32 of 49)	98441	NM_000350	24	Hs.416707	NM_000350	ENSG00000198691	ABCA4	ABC10|ABCR|ARMD2|CORD3|FFM|RMP|RP19|STGD|STGD1	ATP binding cassette subfamily A member 4	protein-coding	0	0	148.9	138	1.08	0.208
EG1_peak_4821	chr1	94026122	94026122	+	14.9032	NA	intron (NM_000350, intron 30 of 49)	intron (NM_000350, intron 30 of 49)	95026	NM_000350	24	Hs.416707	NM_000350	ENSG00000198691	ABCA4	ABC10|ABCR|ARMD2|CORD3|FFM|RMP|RP19|STGD|STGD1	ATP binding cassette subfamily A member 4	protein-coding	0	0	48.4	48.5	1	0.548
EG1_peak_4822	chr1	94034079	94034079	+	11.8459	NA	intron (NM_000350, intron 26 of 49)	intron (NM_000350, intron 26 of 49)	87069	NM_000350	24	Hs.416707	NM_000350	ENSG00000198691	ABCA4	ABC10|ABCR|ARMD2|CORD3|FFM|RMP|RP19|STGD|STGD1	ATP binding cassette subfamily A member 4	protein-coding	0	0	56.3	46.5	1.21	0.0961
EG1_peak_4823	chr1	94038725	94038725	+	323.64	NA	intron (NM_000350, intron 24 of 49)	L4_C_Mam|LINE|RTE-X	82423	NM_000350	24	Hs.416707	NM_000350	ENSG00000198691	ABCA4	ABC10|ABCR|ARMD2|CORD3|FFM|RMP|RP19|STGD|STGD1	ATP binding cassette subfamily A member 4	protein-coding	0	0	416	336.5	1.24	1.97e-05
EG1_peak_4824	chr1	94044586	94044586	+	12.3907	NA	intron (NM_000350, intron 20 of 49)	intron (NM_000350, intron 20 of 49)	76562	NM_000350	24	Hs.416707	NM_000350	ENSG00000198691	ABCA4	ABC10|ABCR|ARMD2|CORD3|FFM|RMP|RP19|STGD|STGD1	ATP binding cassette subfamily A member 4	protein-coding	0	0	83.3	66.5	1.25	0.0281
EG1_peak_4825	chr1	94045787	94045787	+	235.861	NA	intron (NM_000350, intron 19 of 49)	intron (NM_000350, intron 19 of 49)	75361	NM_000350	24	Hs.416707	NM_000350	ENSG00000198691	ABCA4	ABC10|ABCR|ARMD2|CORD3|FFM|RMP|RP19|STGD|STGD1	ATP binding cassette subfamily A member 4	protein-coding	0	0	439.7	353	1.25	5.62e-06
EG1_peak_4826	chr1	94048630	94048630	+	227.263	NA	intron (NM_000350, intron 18 of 49)	intron (NM_000350, intron 18 of 49)	72518	NM_000350	24	Hs.416707	NM_000350	ENSG00000198691	ABCA4	ABC10|ABCR|ARMD2|CORD3|FFM|RMP|RP19|STGD|STGD1	ATP binding cassette subfamily A member 4	protein-coding	0	0	374.6	330.5	1.13	0.01
EG1_peak_4827	chr1	94061645	94061645	+	94.9546	NA	intron (NM_000350, intron 13 of 49)	intron (NM_000350, intron 13 of 49)	59503	NM_000350	24	Hs.416707	NM_000350	ENSG00000198691	ABCA4	ABC10|ABCR|ARMD2|CORD3|FFM|RMP|RP19|STGD|STGD1	ATP binding cassette subfamily A member 4	protein-coding	0	0	120.5	101	1.19	0.0356
EG1_peak_4828	chr1	94067391	94067391	+	28.2932	NA	intron (NM_000350, intron 11 of 49)	intron (NM_000350, intron 11 of 49)	53757	NM_000350	24	Hs.416707	NM_000350	ENSG00000198691	ABCA4	ABC10|ABCR|ARMD2|CORD3|FFM|RMP|RP19|STGD|STGD1	ATP binding cassette subfamily A member 4	protein-coding	0	0	97.7	84	1.16	0.0885
EG1_peak_4829	chr1	94069188	94069188	+	134.186	NA	intron (NM_000350, intron 11 of 49)	intron (NM_000350, intron 11 of 49)	51960	NM_000350	24	Hs.416707	NM_000350	ENSG00000198691	ABCA4	ABC10|ABCR|ARMD2|CORD3|FFM|RMP|RP19|STGD|STGD1	ATP binding cassette subfamily A member 4	protein-coding	0	0	220.1	176	1.25	0.000767
EG1_peak_4830	chr1	94083919	94083919	+	5.77422	NA	intron (NM_000350, intron 6 of 49)	intron (NM_000350, intron 6 of 49)	37229	NM_000350	24	Hs.416707	NM_000350	ENSG00000198691	ABCA4	ABC10|ABCR|ARMD2|CORD3|FFM|RMP|RP19|STGD|STGD1	ATP binding cassette subfamily A member 4	protein-coding	0	0	15.8	17.5	0.9	0.757
EG1_peak_4831	chr1	94092384	94092384	+	200.279	NA	intron (NM_000350, intron 6 of 49)	intron (NM_000350, intron 6 of 49)	28764	NM_000350	24	Hs.416707	NM_000350	ENSG00000198691	ABCA4	ABC10|ABCR|ARMD2|CORD3|FFM|RMP|RP19|STGD|STGD1	ATP binding cassette subfamily A member 4	protein-coding	0	0	253.6	211	1.2	0.00271
EG1_peak_4832	chr1	94094465	94094465	+	10.62	NA	intron (NM_000350, intron 6 of 49)	intron (NM_000350, intron 6 of 49)	26683	NM_000350	24	Hs.416707	NM_000350	ENSG00000198691	ABCA4	ABC10|ABCR|ARMD2|CORD3|FFM|RMP|RP19|STGD|STGD1	ATP binding cassette subfamily A member 4	protein-coding	0	0	53	44.5	1.19	0.117
EG1_peak_4833	chr1	94095460	94095460	+	10.0029	NA	intron (NM_000350, intron 6 of 49)	intron (NM_000350, intron 6 of 49)	25688	NM_000350	24	Hs.416707	NM_000350	ENSG00000198691	ABCA4	ABC10|ABCR|ARMD2|CORD3|FFM|RMP|RP19|STGD|STGD1	ATP binding cassette subfamily A member 4	protein-coding	0	0	56.3	50.5	1.11	0.237
EG1_peak_4834	chr1	94101242	94101242	+	5.20184	NA	intron (NM_000350, intron 5 of 49)	intron (NM_000350, intron 5 of 49)	19906	NM_000350	24	Hs.416707	NM_000350	ENSG00000198691	ABCA4	ABC10|ABCR|ARMD2|CORD3|FFM|RMP|RP19|STGD|STGD1	ATP binding cassette subfamily A member 4	protein-coding	0	0	20.9	15	1.4	0.125
EG1_peak_4835	chr1	94106881	94106881	+	13.0519	NA	intron (NM_000350, intron 4 of 49)	L2b|LINE|L2	14267	NM_000350	24	Hs.416707	NM_000350	ENSG00000198691	ABCA4	ABC10|ABCR|ARMD2|CORD3|FFM|RMP|RP19|STGD|STGD1	ATP binding cassette subfamily A member 4	protein-coding	0	0	29.8	17.5	1.7	0.00725
EG1_peak_4836	chr1	94122469	94122469	+	58.2516	NA	Intergenic	Intergenic	-1321	NM_000350	24	Hs.416707	NM_000350	ENSG00000198691	ABCA4	ABC10|ABCR|ARMD2|CORD3|FFM|RMP|RP19|STGD|STGD1	ATP binding cassette subfamily A member 4	protein-coding	0	0	68.9	63.5	1.08	0.302
EG1_peak_4837	chr1	94131028	94131028	+	7.87827	NA	Intergenic	Intergenic	-9880	NM_000350	24	Hs.416707	NM_000350	ENSG00000198691	ABCA4	ABC10|ABCR|ARMD2|CORD3|FFM|RMP|RP19|STGD|STGD1	ATP binding cassette subfamily A member 4	protein-coding	0	0	15.8	18.5	0.86	0.823
EG1_peak_4838	chr1	94142210	94142210	+	146.574	NA	Intergenic	Intergenic	-21062	NM_000350	24	Hs.416707	NM_000350	ENSG00000198691	ABCA4	ABC10|ABCR|ARMD2|CORD3|FFM|RMP|RP19|STGD|STGD1	ATP binding cassette subfamily A member 4	protein-coding	0	0	180.5	205.5	0.88	0.967
EG1_peak_4839	chr1	94152559	94152559	+	1.77884	NA	Intergenic	Intergenic	-31411	NM_000350	24	Hs.416707	NM_000350	ENSG00000198691	ABCA4	ABC10|ABCR|ARMD2|CORD3|FFM|RMP|RP19|STGD|STGD1	ATP binding cassette subfamily A member 4	protein-coding	0	0	11.6	13.5	0.86	0.789
EG1_peak_4840	chr1	94155217	94155217	+	11.3224	NA	Intergenic	Intergenic	-34069	NM_000350	24	Hs.416707	NM_000350	ENSG00000198691	ABCA4	ABC10|ABCR|ARMD2|CORD3|FFM|RMP|RP19|STGD|STGD1	ATP binding cassette subfamily A member 4	protein-coding	0	0	24.2	18	1.34	0.101
EG1_peak_4841	chr1	94161038	94161038	+	21.9537	NA	Intergenic	Intergenic	-39890	NM_000350	24	Hs.416707	NM_000350	ENSG00000198691	ABCA4	ABC10|ABCR|ARMD2|CORD3|FFM|RMP|RP19|STGD|STGD1	ATP binding cassette subfamily A member 4	protein-coding	0	0	71.7	64.5	1.11	0.225
EG1_peak_4842	chr1	94165100	94165100	+	8.90778	NA	Intergenic	HERVL-int|LTR|ERVL	-43952	NM_000350	24	Hs.416707	NM_000350	ENSG00000198691	ABCA4	ABC10|ABCR|ARMD2|CORD3|FFM|RMP|RP19|STGD|STGD1	ATP binding cassette subfamily A member 4	protein-coding	0	0	35.4	25.5	1.39	0.0426
EG1_peak_104162	chr9	130707269	130707269	+	20.7869	NA	Intergenic	AluJo|SINE|Alu	-6612	NM_007313	25	Hs.431048	NM_005157	ENSG00000097007	ABL1	ABL|CHDSKM|JTK7|bcr/abl|c-ABL|c-ABL1|p150|v-abl	ABL proto-oncogene 1, non-receptor tyrosine kinase	protein-coding	0	0	37.2	39.5	0.94	0.676
EG1_peak_104163	chr9	130712817	130712817	+	371.236	NA	Intergenic	CpG	-1064	NM_007313	25	Hs.431048	NM_005157	ENSG00000097007	ABL1	ABL|CHDSKM|JTK7|bcr/abl|c-ABL|c-ABL1|p150|v-abl	ABL proto-oncogene 1, non-receptor tyrosine kinase	protein-coding	0	0	430.9	329	1.31	5.85e-08
EG1_peak_104164	chr9	130728935	130728935	+	33.4586	NA	intron (NM_007313, intron 1 of 10)	L1MEf|LINE|L1	15054	NM_007313	25	Hs.431048	NM_005157	ENSG00000097007	ABL1	ABL|CHDSKM|JTK7|bcr/abl|c-ABL|c-ABL1|p150|v-abl	ABL proto-oncogene 1, non-receptor tyrosine kinase	protein-coding	0	0	53	57.5	0.92	0.741
EG1_peak_104165	chr9	130732392	130732392	+	6.75856	NA	intron (NM_007313, intron 1 of 10)	intron (NM_007313, intron 1 of 10)	18511	NM_007313	25	Hs.431048	NM_005157	ENSG00000097007	ABL1	ABL|CHDSKM|JTK7|bcr/abl|c-ABL|c-ABL1|p150|v-abl	ABL proto-oncogene 1, non-receptor tyrosine kinase	protein-coding	0	0	21.9	20.5	1.07	0.485
EG1_peak_104166	chr9	130742261	130742261	+	62.1923	NA	intron (NM_007313, intron 1 of 10)	intron (NM_007313, intron 1 of 10)	28380	NM_007313	25	Hs.431048	NM_005157	ENSG00000097007	ABL1	ABL|CHDSKM|JTK7|bcr/abl|c-ABL|c-ABL1|p150|v-abl	ABL proto-oncogene 1, non-receptor tyrosine kinase	protein-coding	0	0	87	68	1.28	0.015
EG1_peak_104167	chr9	130747023	130747023	+	24.9906	NA	intron (NM_007313, intron 1 of 10)	MLT1D|LTR|ERVL-MaLR	33142	NM_007313	25	Hs.431048	NM_005157	ENSG00000097007	ABL1	ABL|CHDSKM|JTK7|bcr/abl|c-ABL|c-ABL1|p150|v-abl	ABL proto-oncogene 1, non-receptor tyrosine kinase	protein-coding	0	0	54	41	1.32	0.0404
EG1_peak_104168	chr9	130756192	130756192	+	27.1571	NA	intron (NM_007313, intron 1 of 10)	intron (NM_007313, intron 1 of 10)	42311	NM_007313	25	Hs.431048	NM_005157	ENSG00000097007	ABL1	ABL|CHDSKM|JTK7|bcr/abl|c-ABL|c-ABL1|p150|v-abl	ABL proto-oncogene 1, non-receptor tyrosine kinase	protein-coding	0	0	41.4	46	0.9	0.789
EG1_peak_104169	chr9	130765402	130765402	+	80.0085	NA	intron (NM_007313, intron 1 of 10)	intron (NM_007313, intron 1 of 10)	51521	NM_007313	25	Hs.431048	NM_005157	ENSG00000097007	ABL1	ABL|CHDSKM|JTK7|bcr/abl|c-ABL|c-ABL1|p150|v-abl	ABL proto-oncogene 1, non-receptor tyrosine kinase	protein-coding	0	0	100.5	102	0.99	0.592
EG1_peak_104170	chr9	130771167	130771167	+	43.0666	NA	intron (NM_007313, intron 1 of 10)	intron (NM_007313, intron 1 of 10)	57286	NM_007313	25	Hs.431048	NM_005157	ENSG00000097007	ABL1	ABL|CHDSKM|JTK7|bcr/abl|c-ABL|c-ABL1|p150|v-abl	ABL proto-oncogene 1, non-receptor tyrosine kinase	protein-coding	0	0	52.6	51	1.03	0.463
EG1_peak_104171	chr9	130777915	130777915	+	48.4032	NA	intron (NM_007313, intron 1 of 10)	intron (NM_007313, intron 1 of 10)	-57339	NM_005157	25	Hs.431048	NM_005157	ENSG00000097007	ABL1	ABL|CHDSKM|JTK7|bcr/abl|c-ABL|c-ABL1|p150|v-abl	ABL proto-oncogene 1, non-receptor tyrosine kinase	protein-coding	0	0	0.5	0.5	0.93	0.607
EG1_peak_104172	chr9	130786548	130786548	+	27.5874	NA	intron (NM_007313, intron 1 of 10)	intron (NM_007313, intron 1 of 10)	-48706	NM_005157	25	Hs.431048	NM_005157	ENSG00000097007	ABL1	ABL|CHDSKM|JTK7|bcr/abl|c-ABL|c-ABL1|p150|v-abl	ABL proto-oncogene 1, non-receptor tyrosine kinase	protein-coding	0	0	36.3	33	1.1	0.323
EG1_peak_104173	chr9	130794612	130794612	+	35.089	NA	intron (NM_007313, intron 1 of 10)	intron (NM_007313, intron 1 of 10)	-40642	NM_005157	25	Hs.431048	NM_005157	ENSG00000097007	ABL1	ABL|CHDSKM|JTK7|bcr/abl|c-ABL|c-ABL1|p150|v-abl	ABL proto-oncogene 1, non-receptor tyrosine kinase	protein-coding	0	0	50.3	42.5	1.18	0.142
EG1_peak_104174	chr9	130796481	130796481	+	18.6237	NA	intron (NM_007313, intron 1 of 10)	AluSz6|SINE|Alu	-38773	NM_005157	25	Hs.431048	NM_005157	ENSG00000097007	ABL1	ABL|CHDSKM|JTK7|bcr/abl|c-ABL|c-ABL1|p150|v-abl	ABL proto-oncogene 1, non-receptor tyrosine kinase	protein-coding	0	0	34	31	1.1	0.383
EG1_peak_104175	chr9	130824905	130824905	+	5.77422	NA	intron (NM_007313, intron 1 of 10)	intron (NM_007313, intron 1 of 10)	-10349	NM_005157	25	Hs.431048	NM_005157	ENSG00000097007	ABL1	ABL|CHDSKM|JTK7|bcr/abl|c-ABL|c-ABL1|p150|v-abl	ABL proto-oncogene 1, non-receptor tyrosine kinase	protein-coding	0	0	12.1	9.5	1.27	0.248
EG1_peak_104176	chr9	130834741	130834741	+	189.324	NA	promoter-TSS (NM_005157)	promoter-TSS (NM_005157)	-513	NM_005157	25	Hs.431048	NM_005157	ENSG00000097007	ABL1	ABL|CHDSKM|JTK7|bcr/abl|c-ABL|c-ABL1|p150|v-abl	ABL proto-oncogene 1, non-receptor tyrosine kinase	protein-coding	0	0	236.4	208	1.14	0.0302
EG1_peak_104177	chr9	130846701	130846701	+	85.2893	NA	intron (NM_005157, intron 1 of 10)	intron (NM_005157, intron 1 of 10)	11447	NM_005157	25	Hs.431048	NM_005157	ENSG00000097007	ABL1	ABL|CHDSKM|JTK7|bcr/abl|c-ABL|c-ABL1|p150|v-abl	ABL proto-oncogene 1, non-receptor tyrosine kinase	protein-coding	0	0	184.3	138.5	1.33	0.000129
EG1_peak_104178	chr9	130847749	130847749	+	217.445	NA	intron (NM_005157, intron 1 of 10)	intron (NM_005157, intron 1 of 10)	12495	NM_005157	25	Hs.431048	NM_005157	ENSG00000097007	ABL1	ABL|CHDSKM|JTK7|bcr/abl|c-ABL|c-ABL1|p150|v-abl	ABL proto-oncogene 1, non-receptor tyrosine kinase	protein-coding	0	0	310.4	257	1.21	0.000731
EG1_peak_104179	chr9	130858461	130858461	+	12.5425	NA	intron (NM_007313, intron 3 of 10)	intron (NM_007313, intron 3 of 10)	23207	NM_005157	25	Hs.431048	NM_005157	ENSG00000097007	ABL1	ABL|CHDSKM|JTK7|bcr/abl|c-ABL|c-ABL1|p150|v-abl	ABL proto-oncogene 1, non-receptor tyrosine kinase	protein-coding	0	0	42.8	39.5	1.08	0.366
EG1_peak_104180	chr9	130860971	130860971	+	107.023	NA	intron (NM_007313, intron 3 of 10)	intron (NM_007313, intron 3 of 10)	25717	NM_005157	25	Hs.431048	NM_005157	ENSG00000097007	ABL1	ABL|CHDSKM|JTK7|bcr/abl|c-ABL|c-ABL1|p150|v-abl	ABL proto-oncogene 1, non-receptor tyrosine kinase	protein-coding	0	0	138.7	130.5	1.06	0.267
EG1_peak_94877	chr7	150877239	150877239	+	33.9397	NA	Intergenic	Intergenic	24722	NM_001091	26	Hs.647097	NM_001091	ENSG00000002726	AOC1	ABP|ABP1|DAO|DAO1|KAO	amine oxidase copper containing 1	protein-coding	0	0	54.4	46	1.18	0.135
EG1_peak_94878	chr7	150879536	150879536	+	18.3623	NA	Intergenic	L1PB2|LINE|L1	27019	NM_001091	26	Hs.647097	NM_001091	ENSG00000002726	AOC1	ABP|ABP1|DAO|DAO1|KAO	amine oxidase copper containing 1	protein-coding	0	0	36.3	35	1.04	0.455
EG1_peak_94879	chr7	150898619	150898619	+	53.662	NA	Intergenic	Intergenic	46102	NM_001091	26	Hs.647097	NM_001091	ENSG00000002726	AOC1	ABP|ABP1|DAO|DAO1|KAO	amine oxidase copper containing 1	protein-coding	0	0	71.2	60	1.19	0.0902
EG1_peak_94880	chr7	150903847	150903847	+	23.6833	NA	Intergenic	L3b|LINE|CR1	51330	NM_001091	26	Hs.647097	NM_001091	ENSG00000002726	AOC1	ABP|ABP1|DAO|DAO1|KAO	amine oxidase copper containing 1	protein-coding	0	0	46.5	42.5	1.09	0.316
EG1_peak_8167	chr1	179121450	179121450	+	2.71764	NA	intron (NM_007314, intron 5 of 11)	intron (NM_007314, intron 5 of 11)	21626	NM_005158	27	Hs.159472	NM_005158	ENSG00000143322	ABL2	ABLL|ARG	ABL proto-oncogene 2, non-receptor tyrosine kinase	protein-coding	0	0	15.8	10.5	1.51	0.112
EG1_peak_8168	chr1	179127455	179127455	+	25.7279	NA	intron (NM_007314, intron 3 of 11)	intron (NM_007314, intron 3 of 11)	15621	NM_005158	27	Hs.159472	NM_005158	ENSG00000143322	ABL2	ABLL|ARG	ABL proto-oncogene 2, non-receptor tyrosine kinase	protein-coding	0	0	74.5	56.5	1.32	0.0146
EG1_peak_8169	chr1	179129380	179129380	+	44.9216	NA	intron (NM_007314, intron 3 of 11)	intron (NM_007314, intron 3 of 11)	13696	NM_005158	27	Hs.159472	NM_005158	ENSG00000143322	ABL2	ABLL|ARG	ABL proto-oncogene 2, non-receptor tyrosine kinase	protein-coding	0	0	96.8	114.5	0.85	0.965
EG1_peak_8170	chr1	179141995	179141995	+	90.609	NA	intron (NM_007314, intron 1 of 11)	intron (NM_007314, intron 1 of 11)	1081	NM_005158	27	Hs.159472	NM_005158	ENSG00000143322	ABL2	ABLL|ARG	ABL proto-oncogene 2, non-receptor tyrosine kinase	protein-coding	0	0	146.1	149.5	0.98	0.624
EG1_peak_8171	chr1	179143124	179143124	+	171.141	NA	promoter-TSS (NM_005158)	promoter-TSS (NM_005158)	-48	NM_001136000	27	Hs.159472	NM_005158	ENSG00000143322	ABL2	ABLL|ARG	ABL proto-oncogene 2, non-receptor tyrosine kinase	protein-coding	0	0	273.6	228.5	1.2	0.00229
EG1_peak_8172	chr1	179146758	179146758	+	23.0564	NA	intron (NM_007314, intron 1 of 11)	THE1D|LTR|ERVL-MaLR	-3682	NM_001136000	27	Hs.159472	NM_005158	ENSG00000143322	ABL2	ABLL|ARG	ABL proto-oncogene 2, non-receptor tyrosine kinase	protein-coding	0	0	58.6	44	1.33	0.0246
EG1_peak_8173	chr1	179164706	179164706	+	31.651	NA	intron (NM_007314, intron 1 of 11)	intron (NM_007314, intron 1 of 11)	-21630	NM_001136000	27	Hs.159472	NM_005158	ENSG00000143322	ABL2	ABLL|ARG	ABL proto-oncogene 2, non-receptor tyrosine kinase	protein-coding	0	0	48.9	42	1.16	0.196
EG1_peak_8174	chr1	179169985	179169985	+	19.6562	NA	intron (NM_007314, intron 1 of 11)	AluJr|SINE|Alu	-26909	NM_001136000	27	Hs.159472	NM_005158	ENSG00000143322	ABL2	ABLL|ARG	ABL proto-oncogene 2, non-receptor tyrosine kinase	protein-coding	0	0	29.3	32	0.92	0.726
EG1_peak_8175	chr1	179175551	179175551	+	3.86449	NA	intron (NM_007314, intron 1 of 11)	intron (NM_007314, intron 1 of 11)	-32475	NM_001136000	27	Hs.159472	NM_005158	ENSG00000143322	ABL2	ABLL|ARG	ABL proto-oncogene 2, non-receptor tyrosine kinase	protein-coding	0	0	14	7	1.99	0.027
EG1_peak_8176	chr1	179179094	179179094	+	23.4901	NA	intron (NM_007314, intron 1 of 11)	intron (NM_007314, intron 1 of 11)	-36018	NM_001136000	27	Hs.159472	NM_005158	ENSG00000143322	ABL2	ABLL|ARG	ABL proto-oncogene 2, non-receptor tyrosine kinase	protein-coding	0	0	27.9	27.5	1.02	0.563
EG1_peak_8177	chr1	179191095	179191095	+	22.5151	NA	intron (NM_007314, intron 1 of 11)	intron (NM_007314, intron 1 of 11)	38582	NM_001168236	27	Hs.159472	NM_005158	ENSG00000143322	ABL2	ABLL|ARG	ABL proto-oncogene 2, non-receptor tyrosine kinase	protein-coding	0	0	36.3	38	0.96	0.649
EG1_peak_8178	chr1	179193950	179193950	+	9.37602	NA	intron (NM_007314, intron 1 of 11)	AluY|SINE|Alu	35727	NM_001168236	27	Hs.159472	NM_005158	ENSG00000143322	ABL2	ABLL|ARG	ABL proto-oncogene 2, non-receptor tyrosine kinase	protein-coding	0	0	20.5	17	1.2	0.264
EG1_peak_8179	chr1	179205518	179205518	+	7.87827	NA	intron (NM_007314, intron 1 of 11)	MLT1I|LTR|ERVL-MaLR	24159	NM_001168236	27	Hs.159472	NM_005158	ENSG00000143322	ABL2	ABLL|ARG	ABL proto-oncogene 2, non-receptor tyrosine kinase	protein-coding	0	0	22.3	14.5	1.54	0.0396
EG1_peak_8180	chr1	179209272	179209272	+	4.47743	NA	intron (NM_007314, intron 1 of 11)	MER39|LTR|ERV1	20405	NM_001168236	27	Hs.159472	NM_005158	ENSG00000143322	ABL2	ABLL|ARG	ABL proto-oncogene 2, non-receptor tyrosine kinase	protein-coding	0	0	13.5	23	0.59	0.991
EG1_peak_8181	chr1	179218127	179218127	+	11.7503	NA	intron (NM_007314, intron 1 of 11)	intron (NM_007314, intron 1 of 11)	11550	NM_001168236	27	Hs.159472	NM_005158	ENSG00000143322	ABL2	ABLL|ARG	ABL proto-oncogene 2, non-receptor tyrosine kinase	protein-coding	0	0	19.5	22	0.89	0.768
EG1_peak_8182	chr1	179228907	179228907	+	24.5027	NA	intron (NM_007314, intron 1 of 11)	intron (NM_007314, intron 1 of 11)	770	NM_001168236	27	Hs.159472	NM_005158	ENSG00000143322	ABL2	ABLL|ARG	ABL proto-oncogene 2, non-receptor tyrosine kinase	protein-coding	0	0	72.1	60	1.2	0.0719
EG1_peak_8183	chr1	179230541	179230541	+	63.4021	NA	promoter-TSS (NM_001168238)	promoter-TSS (NM_001168238)	-857	NM_001136001	27	Hs.159472	NM_005158	ENSG00000143322	ABL2	ABLL|ARG	ABL proto-oncogene 2, non-receptor tyrosine kinase	protein-coding	0	0	121.4	127	0.96	0.715
EG1_peak_8184	chr1	179234671	179234671	+	3.81923	NA	Intergenic	Plat_L3|LINE|CR1	-4987	NM_001136001	27	Hs.159472	NM_005158	ENSG00000143322	ABL2	ABLL|ARG	ABL proto-oncogene 2, non-receptor tyrosine kinase	protein-coding	0	0	27.5	29	0.95	0.67
EG1_peak_8185	chr1	179249319	179249319	+	19.6562	NA	Intergenic	Intergenic	-19635	NM_001136001	27	Hs.159472	NM_005158	ENSG00000143322	ABL2	ABLL|ARG	ABL proto-oncogene 2, non-receptor tyrosine kinase	protein-coding	0	0	30.2	26.5	1.14	0.273
EG1_peak_8186	chr1	179251932	179251932	+	5.77422	NA	Intergenic	Intergenic	-22248	NM_001136001	27	Hs.159472	NM_005158	ENSG00000143322	ABL2	ABLL|ARG	ABL proto-oncogene 2, non-receptor tyrosine kinase	protein-coding	0	0	13.5	18	0.75	0.908
EG1_peak_104376	chr9	133277790	133277790	+	4.47743	NA	Intergenic	Intergenic	-2589	NM_020469	28	Hs.654423	NM_020469	ENSG00000175164	ABO	A3GALNT|A3GALT1|GTB|NAGAT	ABO, alpha 1-3-N-acetylgalactosaminyltransferase and alpha 1-3-galactosyltransferase	protein-coding	0	0	14.9	5.5	2.71	0.00169
EG1_peak_104377	chr9	133286700	133286700	+	16.9025	NA	Intergenic	Intergenic	-11499	NM_020469	28	Hs.654423	NM_020469	ENSG00000175164	ABO	A3GALNT|A3GALT1|GTB|NAGAT	ABO, alpha 1-3-N-acetylgalactosaminyltransferase and alpha 1-3-galactosyltransferase	protein-coding	0	0	31.6	24	1.32	0.0958
EG1_peak_40132	chr17	1029615	1029615	+	2.60998	NA	intron (NM_001322840, intron 16 of 22).2	intron (NM_001322840, intron 16 of 22).2	2216	NM_001256847	29	Hs.159306	NM_001092	ENSG00000159842	ABR	MDB	ABR activator of RhoGEF and GTPase	protein-coding	0	0	15.8	23	0.69	0.969
EG1_peak_40133	chr17	1030540	1030540	+	5.07771	NA	intron (NM_001322840, intron 16 of 22).2	intron (NM_001322840, intron 16 of 22).2	1291	NM_001256847	29	Hs.159306	NM_001092	ENSG00000159842	ABR	MDB	ABR activator of RhoGEF and GTPase	protein-coding	0	0	20.5	15.5	1.32	0.154
EG1_peak_40134	chr17	1033835	1033835	+	1.82073	NA	intron (NM_001322840, intron 16 of 22).2	intron (NM_001322840, intron 16 of 22).2	-2004	NM_001256847	29	Hs.159306	NM_001092	ENSG00000159842	ABR	MDB	ABR activator of RhoGEF and GTPase	protein-coding	0	0	14.4	12	1.2	0.318
EG1_peak_40135	chr17	1039707	1039707	+	84.801	NA	intron (NM_001322840, intron 16 of 22).2	intron (NM_001322840, intron 16 of 22).2	-7876	NM_001256847	29	Hs.159306	NM_001092	ENSG00000159842	ABR	MDB	ABR activator of RhoGEF and GTPase	protein-coding	0	0	199.6	148.5	1.34	4.56e-05
EG1_peak_40136	chr17	1043719	1043719	+	245.131	NA	intron (NM_001322840, intron 16 of 22).2	intron (NM_001322840, intron 16 of 22).2	-11888	NM_001256847	29	Hs.159306	NM_001092	ENSG00000159842	ABR	MDB	ABR activator of RhoGEF and GTPase	protein-coding	0	0	335	274	1.22	0.000199
EG1_peak_40137	chr17	1056196	1056196	+	51.1584	NA	intron (NM_001322840, intron 13 of 22).2	intron (NM_001322840, intron 13 of 22).2	22797	NM_001282149	29	Hs.159306	NM_001092	ENSG00000159842	ABR	MDB	ABR activator of RhoGEF and GTPase	protein-coding	0	0	97.3	78.5	1.24	0.0239
EG1_peak_40138	chr17	1061136	1061136	+	221.945	NA	intron (NM_001322840, intron 10 of 22).2	intron (NM_001322840, intron 10 of 22).2	17857	NM_001282149	29	Hs.159306	NM_001092	ENSG00000159842	ABR	MDB	ABR activator of RhoGEF and GTPase	protein-coding	0	0	335	258.5	1.3	2.95e-06
EG1_peak_40139	chr17	1081005	1081005	+	104.285	NA	intron (NM_001322840, intron 5 of 22).2	intron (NM_001322840, intron 5 of 22).2	-2012	NM_001282149	29	Hs.159306	NM_001092	ENSG00000159842	ABR	MDB	ABR activator of RhoGEF and GTPase	protein-coding	0	0	160.1	133.5	1.2	0.014
EG1_peak_40140	chr17	1082799	1082799	+	2.53622	NA	intron (NM_001322840, intron 5 of 22).2	MER5A|DNA|hAT-Charlie	-3806	NM_001282149	29	Hs.159306	NM_001092	ENSG00000159842	ABR	MDB	ABR activator of RhoGEF and GTPase	protein-coding	0	0	29.8	16.5	1.8	0.00335
EG1_peak_40141	chr17	1084009	1084009	+	20.2647	NA	intron (NM_001322840, intron 4 of 22).2	intron (NM_001322840, intron 4 of 22).2	-5016	NM_001282149	29	Hs.159306	NM_001092	ENSG00000159842	ABR	MDB	ABR activator of RhoGEF and GTPase	protein-coding	0	0	70.3	55	1.28	0.0288
EG1_peak_40142	chr17	1087889	1087889	+	102.666	NA	intron (NM_001322840, intron 4 of 22).2	intron (NM_001322840, intron 4 of 22).2	-8896	NM_001282149	29	Hs.159306	NM_001092	ENSG00000159842	ABR	MDB	ABR activator of RhoGEF and GTPase	protein-coding	0	0	132.2	95.5	1.38	0.000234
EG1_peak_40143	chr17	1109473	1109473	+	5.14409	NA	promoter-TSS (NM_001092).3	promoter-TSS (NM_001092).3	-371	NM_001092	29	Hs.159306	NM_001092	ENSG00000159842	ABR	MDB	ABR activator of RhoGEF and GTPase	protein-coding	0	0	47	55.5	0.85	0.914
EG1_peak_40144	chr17	1111478	1111478	+	247.147	NA	intron (NM_001322840, intron 2 of 22).2	intron (NM_001322840, intron 2 of 22).2	-2376	NM_001092	29	Hs.159306	NM_001092	ENSG00000159842	ABR	MDB	ABR activator of RhoGEF and GTPase	protein-coding	0	0	399.7	335	1.19	0.000367
EG1_peak_40145	chr17	1115292	1115292	+	95.9273	NA	intron (NM_001322840, intron 2 of 22).2	intron (NM_001322840, intron 2 of 22).2	-6190	NM_001092	29	Hs.159306	NM_001092	ENSG00000159842	ABR	MDB	ABR activator of RhoGEF and GTPase	protein-coding	0	0	222.4	173.5	1.28	0.000228
EG1_peak_40146	chr17	1123100	1123100	+	161.675	NA	intron (NM_001322840, intron 2 of 22).2	intron (NM_001322840, intron 2 of 22).2	3472	NM_001322840	29	Hs.159306	NM_001092	ENSG00000159842	ABR	MDB	ABR activator of RhoGEF and GTPase	protein-coding	0	0	146.1	124.5	1.17	0.0324
EG1_peak_40147	chr17	1134643	1134643	+	5.50751	NA	intron (NM_001322841, intron 1 of 22)	intron (NM_001322841, intron 1 of 22)	-8071	NM_001322840	29	Hs.159306	NM_001092	ENSG00000159842	ABR	MDB	ABR activator of RhoGEF and GTPase	protein-coding	0	0	19.5	21.5	0.91	0.734
EG1_peak_40148	chr17	1139084	1139084	+	22.1258	NA	intron (NM_001322841, intron 1 of 22)	LTR61|LTR|ERV1	-12512	NM_001322840	29	Hs.159306	NM_001092	ENSG00000159842	ABR	MDB	ABR activator of RhoGEF and GTPase	protein-coding	0	0	36.3	32.5	1.12	0.292
EG1_peak_40149	chr17	1147862	1147862	+	17.1667	NA	intron (NM_001322841, intron 1 of 22)	intron (NM_001322841, intron 1 of 22)	-21290	NM_001322840	29	Hs.159306	NM_001092	ENSG00000159842	ABR	MDB	ABR activator of RhoGEF and GTPase	protein-coding	0	0	29.3	35.5	0.83	0.883
EG1_peak_40150	chr17	1165389	1165389	+	22.8439	NA	intron (NM_001322841, intron 1 of 22)	intron (NM_001322841, intron 1 of 22)	14592	NM_021962	29	Hs.159306	NM_001092	ENSG00000159842	ABR	MDB	ABR activator of RhoGEF and GTPase	protein-coding	0	0	44.2	36.5	1.21	0.125
EG1_peak_40151	chr17	1177156	1177156	+	10.7593	NA	intron (NM_001322841, intron 1 of 22)	intron (NM_001322841, intron 1 of 22)	2825	NM_021962	29	Hs.159306	NM_001092	ENSG00000159842	ABR	MDB	ABR activator of RhoGEF and GTPase	protein-coding	0	0	34	31.5	1.08	0.418
EG1_peak_40152	chr17	1180181	1180181	+	2.62429	NA	promoter-TSS (NM_021962).3	promoter-TSS (NM_021962).3	-200	NM_021962	29	Hs.159306	NM_001092	ENSG00000159842	ABR	MDB	ABR activator of RhoGEF and GTPase	protein-coding	0	0	20.5	8	2.56	0.000253
EG1_peak_40153	chr17	1187324	1187324	+	128.99	NA	promoter-TSS (NM_001159746).2	promoter-TSS (NM_001159746).2	-52	NM_001159746	29	Hs.159306	NM_001092	ENSG00000159842	ABR	MDB	ABR activator of RhoGEF and GTPase	protein-coding	0	0	162.9	140	1.16	0.037
EG1_peak_40154	chr17	1198038	1198038	+	8.43916	NA	intron (NM_001322841, intron 1 of 22)	intron (NM_001322841, intron 1 of 22)	-10766	NM_001159746	29	Hs.159306	NM_001092	ENSG00000159842	ABR	MDB	ABR activator of RhoGEF and GTPase	protein-coding	0	0	25.6	13.5	1.9	0.00322
EG1_peak_40155	chr17	1203706	1203706	+	44.57	NA	intron (NM_001322841, intron 1 of 22)	CpG	-16434	NM_001159746	29	Hs.159306	NM_001092	ENSG00000159842	ABR	MDB	ABR activator of RhoGEF and GTPase	protein-coding	0	0	68.4	51.5	1.33	0.0158
EG1_peak_40156	chr17	1228101	1228101	+	3.74493	NA	3' UTR (NM_001322842, exon 2 of 2)	3' UTR (NM_001322842, exon 2 of 2)	1621	NM_001322842	29	Hs.159306	NM_001092	ENSG00000159842	ABR	MDB	ABR activator of RhoGEF and GTPase	protein-coding	0	0	13	14.5	0.9	0.689
EG1_peak_66758	chr3	38118202	38118202	+	56.6511	NA	intron (NM_007335, intron 33 of 36)	intron (NM_007335, intron 33 of 36)	18925	NM_001607	30	Hs.643487	NM_001607	ENSG00000060971	ACAA1	ACAA|PTHIO|THIO	acetyl-CoA acyltransferase 1	protein-coding	0	0	92.1	78.5	1.17	0.0739
EG1_peak_66759	chr3	38137206	38137206	+	304.026	NA	promoter-TSS (NM_001607)	promoter-TSS (NM_001607)	36	NM_001130410	30	Hs.643487	NM_001607	ENSG00000060971	ACAA1	ACAA|PTHIO|THIO	acetyl-CoA acyltransferase 1	protein-coding	0	0	446.2	370.5	1.2	7.74e-05
EG1_peak_41903	chr17	37292919	37292919	+	6.44875	NA	intron (NM_198838, intron 1 of 54).2	MER51-int|LTR|ERV1	6848	NM_198837	31	Hs.160556	NM_000664	ENSG00000278540	ACACA	ACAC|ACACAD|ACC|ACC1|ACCA	acetyl-CoA carboxylase alpha	protein-coding	0	0	19.1	20.5	0.93	0.66
EG1_peak_41904	chr17	37294855	37294855	+	2.60579	NA	intron (NM_198838, intron 1 of 54).2	MER51-int|LTR|ERV1	4912	NM_198837	31	Hs.160556	NM_000664	ENSG00000278540	ACACA	ACAC|ACACAD|ACC|ACC1|ACCA	acetyl-CoA carboxylase alpha	protein-coding	0	0	16.3	11.5	1.42	0.122
EG1_peak_41905	chr17	37298742	37298742	+	53.8667	NA	intron (NM_198838, intron 1 of 54).2	intron (NM_198838, intron 1 of 54).2	1025	NM_198837	31	Hs.160556	NM_000664	ENSG00000278540	ACACA	ACAC|ACACAD|ACC|ACC1|ACCA	acetyl-CoA carboxylase alpha	protein-coding	0	0	87.9	56.5	1.56	9.98e-05
EG1_peak_41906	chr17	37299858	37299858	+	14.0551	NA	promoter-TSS (NM_198837)	promoter-TSS (NM_198837)	-91	NM_198838	31	Hs.160556	NM_000664	ENSG00000278540	ACACA	ACAC|ACACAD|ACC|ACC1|ACCA	acetyl-CoA carboxylase alpha	protein-coding	0	0	34.4	34.5	1	0.557
EG1_peak_41907	chr17	37359319	37359319	+	105.922	NA	promoter-TSS (NM_198836)	promoter-TSS (NM_198836)	-203	NM_198836	31	Hs.160556	NM_000664	ENSG00000278540	ACACA	ACAC|ACACAD|ACC|ACC1|ACCA	acetyl-CoA carboxylase alpha	protein-coding	0	0	178.2	161.5	1.1	0.105
EG1_peak_41909	chr17	37392004	37392004	+	3.86449	NA	3' UTR (NM_173625, exon 7 of 7).2	3' UTR (NM_173625, exon 7 of 7).2	14807	NM_198839	31	Hs.160556	NM_000664	ENSG00000278540	ACACA	ACAC|ACACAD|ACC|ACC1|ACCA	acetyl-CoA carboxylase alpha	protein-coding	0	0	11.2	9.5	1.18	0.355
EG1_peak_41910	chr17	37397888	37397888	+	24.4757	NA	intron (NM_198839, intron 1 of 59).2	intron (NM_198839, intron 1 of 59).2	8923	NM_198839	31	Hs.160556	NM_000664	ENSG00000278540	ACACA	ACAC|ACACAD|ACC|ACC1|ACCA	acetyl-CoA carboxylase alpha	protein-coding	0	0	27.9	21.5	1.3	0.141
EG1_peak_25519	chr12	109111328	109111328	+	231.378	NA	TTS (NM_080911)	TTS (NM_080911)	-5259	NM_001093	32	Hs.234898	NM_001093	ENSG00000076555	ACACB	ACC2|ACCB|HACC275	acetyl-CoA carboxylase beta	protein-coding	0	0	220.1	217	1.01	0.428
EG1_peak_25520	chr12	109131493	109131493	+	2.71638	NA	intron (NM_001093, intron 1 of 52)	intron (NM_001093, intron 1 of 52)	14906	NM_001093	32	Hs.234898	NM_001093	ENSG00000076555	ACACB	ACC2|ACCB|HACC275	acetyl-CoA carboxylase beta	protein-coding	0	0	13	8	1.63	0.0638
EG1_peak_25521	chr12	109154846	109154846	+	87.2344	NA	intron (NM_001093, intron 2 of 52)	intron (NM_001093, intron 2 of 52)	38259	NM_001093	32	Hs.234898	NM_001093	ENSG00000076555	ACACB	ACC2|ACCB|HACC275	acetyl-CoA carboxylase beta	protein-coding	0	0	107	118	0.91	0.856
EG1_peak_57696	chr2	210198483	210198483	+	17.0099	NA	intron (NM_001608, intron 8 of 10)	intron (NM_001608, intron 8 of 10)	26964	NM_001608	33	Hs.471277	NM_001608	ENSG00000115361	ACADL	ACAD4|LCAD	acyl-CoA dehydrogenase long chain	protein-coding	0	0	29.8	27.5	1.08	0.412
EG1_peak_57697	chr2	210225138	210225138	+	47.7452	NA	intron (NM_001608, intron 1 of 10)	CpG	309	NM_001608	33	Hs.471277	NM_001608	ENSG00000115361	ACADL	ACAD4|LCAD	acyl-CoA dehydrogenase long chain	protein-coding	0	0	47.9	42	1.14	0.24
EG1_peak_4204	chr1	75672958	75672958	+	42.6421	NA	Intergenic	L1M1|LINE|L1	-51389	NM_001127328	34	Hs.445040	NM_000016	ENSG00000117054	ACADM	ACAD1|MCAD|MCADH	acyl-CoA dehydrogenase medium chain	protein-coding	0	0	55.4	52.5	1.05	0.383
EG1_peak_4205	chr1	75724789	75724789	+	121.48	NA	exon (NM_001127328, exon 1 of 12)	exon (NM_001127328, exon 1 of 12)	442	NM_001286043	34	Hs.445040	NM_000016	ENSG00000117054	ACADM	ACAD1|MCAD|MCADH	acyl-CoA dehydrogenase medium chain	protein-coding	0	0	159.1	137	1.16	0.0355
EG1_peak_26063	chr12	120725871	120725871	+	147.656	NA	promoter-TSS (NM_001302554)	promoter-TSS (NM_001302554)	45	NM_001302554	35	Hs.507076	NM_000017	ENSG00000122971	ACADS	ACAD3|SCAD	acyl-CoA dehydrogenase short chain	protein-coding	0	0	188	145	1.3	0.000463
EG1_peak_26064	chr12	120738192	120738192	+	3.62042	NA	intron (NM_001302554, intron 5 of 9)	intron (NM_001302554, intron 5 of 9)	12366	NM_001302554	35	Hs.507076	NM_000017	ENSG00000122971	ACADS	ACAD3|SCAD	acyl-CoA dehydrogenase short chain	protein-coding	0	0	13.5	15.5	0.87	0.772
EG1_peak_26065	chr12	120757303	120757303	+	2.35716	NA	Intergenic	Intergenic	31477	NM_001302554	35	Hs.507076	NM_000017	ENSG00000122971	ACADS	ACAD3|SCAD	acyl-CoA dehydrogenase short chain	protein-coding	0	0	11.6	5.5	2.12	0.0253
EG1_peak_26066	chr12	120774362	120774362	+	35.1887	NA	intron (NM_139015, intron 6 of 10)	intron (NM_139015, intron 6 of 10)	48536	NM_001302554	35	Hs.507076	NM_000017	ENSG00000122971	ACADS	ACAD3|SCAD	acyl-CoA dehydrogenase short chain	protein-coding	0	0	50.3	60.5	0.83	0.925
EG1_peak_26067	chr12	120783433	120783433	+	89.4929	NA	intron (NM_139015, intron 5 of 10)	intron (NM_139015, intron 5 of 10)	57607	NM_001302554	35	Hs.507076	NM_000017	ENSG00000122971	ACADS	ACAD3|SCAD	acyl-CoA dehydrogenase short chain	protein-coding	0	0	110.7	73.5	1.51	4.25e-05
EG1_peak_26068	chr12	120800804	120800804	+	5.11449	NA	intron (NM_139015, intron 2 of 10)	L4_A_Mam|LINE|RTE-X	74978	NM_001302554	35	Hs.507076	NM_000017	ENSG00000122971	ACADS	ACAD3|SCAD	acyl-CoA dehydrogenase short chain	protein-coding	0	0	14	12.5	1.12	0.481
EG1_peak_15724	chr10	123043570	123043570	+	20.5979	NA	intron (NM_001609, intron 6 of 10)	intron (NM_001609, intron 6 of 10)	34564	NM_001330174	36	Hs.81934	NM_001609	ENSG00000196177	ACADSB	2-MEBCAD|ACAD7|SBCAD	acyl-CoA dehydrogenase short/branched chain	protein-coding	0	0	29.8	28.5	1.04	0.487
EG1_peak_15725	chr10	123052435	123052435	+	15.13	NA	intron (NM_001609, intron 9 of 10)	MLT1D|LTR|ERVL-MaLR	43429	NM_001330174	36	Hs.81934	NM_001609	ENSG00000196177	ACADSB	2-MEBCAD|ACAD7|SBCAD	acyl-CoA dehydrogenase short/branched chain	protein-coding	0	0	33	24	1.38	0.0467
EG1_peak_40595	chr17	7215000	7215000	+	135.16	NA	intron (NM_001365, intron 3 of 21)	intron (NM_001365, intron 3 of 21)	-2125	NM_001270447	37	Hs.437178	NM_000018	ENSG00000072778	ACADVL	ACAD6|LCACD|VLCAD	acyl-CoA dehydrogenase very long chain	protein-coding	0	0	249.4	199.5	1.25	0.000402
EG1_peak_40596	chr17	7219953	7219953	+	67.6677	NA	promoter-TSS (NR_135527)	promoter-TSS (NR_135527)	15	NM_000018	37	Hs.437178	NM_000018	ENSG00000072778	ACADVL	ACAD6|LCACD|VLCAD	acyl-CoA dehydrogenase very long chain	protein-coding	0	0	213.6	161	1.33	5.23e-05
EG1_peak_20197	chr11	108115920	108115920	+	35.741	NA	Intergenic	MER51E|LTR|ERV1	-5647	NM_000019	38	Hs.232375	NM_000019	ENSG00000075239	ACAT1	ACAT|MAT|T2|THIL	acetyl-CoA acetyltransferase 1	protein-coding	0	0	62.8	62	1.01	0.517
EG1_peak_20198	chr11	108121568	108121568	+	241.973	NA	promoter-TSS (NM_000019)	promoter-TSS (NM_000019)	1	NM_000019	38	Hs.232375	NM_000019	ENSG00000075239	ACAT1	ACAT|MAT|T2|THIL	acetyl-CoA acetyltransferase 1	protein-coding	0	0	290.4	222.5	1.3	8.49e-06
EG1_peak_20199	chr11	108167671	108167671	+	7.87827	NA	intron (NM_001321307, intron 15 of 17)	intron (NM_001321307, intron 15 of 17)	46104	NM_000019	38	Hs.232375	NM_000019	ENSG00000075239	ACAT1	ACAT|MAT|T2|THIL	acetyl-CoA acetyltransferase 1	protein-coding	0	0	18.1	18	1.01	0.531
EG1_peak_89182	chr6	159758768	159758768	+	17.5035	NA	intron (NM_001322817, intron 1 of 7)	intron (NM_001322817, intron 1 of 7)	-3277	NM_005891	39	Hs.571037	NM_005891	ENSG00000120437	ACAT2	-	acetyl-CoA acetyltransferase 2	protein-coding	0	0	88.4	81	1.09	0.232
EG1_peak_89183	chr6	159760804	159760804	+	13.121	NA	non-coding (NR_037166, exon 2 of 2)	non-coding (NR_037166, exon 2 of 2)	-1241	NM_005891	39	Hs.571037	NM_005891	ENSG00000120437	ACAT2	-	acetyl-CoA acetyltransferase 2	protein-coding	0	0	91.2	101.5	0.9	0.863
EG1_peak_41728	chr17	33228737	33228737	+	21.1754	NA	intron (NM_001094, intron 1 of 9)	intron (NM_001094, intron 1 of 9)	64251	NM_183377	40	Hs.368417	NM_001094	ENSG00000108684	ASIC2	ACCN|ACCN1|ASIC2a|BNC1|BNaC1|MDEG|hBNaC1	acid sensing ion channel subunit 2	protein-coding	0	0	34.4	23.5	1.47	0.0244
EG1_peak_41729	chr17	33235439	33235439	+	86.2014	NA	intron (NM_001094, intron 1 of 9)	intron (NM_001094, intron 1 of 9)	57549	NM_183377	40	Hs.368417	NM_001094	ENSG00000108684	ASIC2	ACCN|ACCN1|ASIC2a|BNC1|BNaC1|MDEG|hBNaC1	acid sensing ion channel subunit 2	protein-coding	0	0	88.4	93	0.95	0.712
EG1_peak_41730	chr17	33241531	33241531	+	23.4901	NA	intron (NM_001094, intron 1 of 9)	LTR79|LTR|ERVL	51457	NM_183377	40	Hs.368417	NM_001094	ENSG00000108684	ASIC2	ACCN|ACCN1|ASIC2a|BNC1|BNaC1|MDEG|hBNaC1	acid sensing ion channel subunit 2	protein-coding	0	0	38.6	40.5	0.95	0.674
EG1_peak_41731	chr17	33267442	33267442	+	57.4007	NA	intron (NM_001094, intron 1 of 9)	intron (NM_001094, intron 1 of 9)	25546	NM_183377	40	Hs.368417	NM_001094	ENSG00000108684	ASIC2	ACCN|ACCN1|ASIC2a|BNC1|BNaC1|MDEG|hBNaC1	acid sensing ion channel subunit 2	protein-coding	0	0	62.8	83	0.76	0.993
EG1_peak_41732	chr17	33284192	33284192	+	43.3425	NA	intron (NM_001094, intron 1 of 9)	MamRep434|DNA|TcMar-Tigger	8796	NM_183377	40	Hs.368417	NM_001094	ENSG00000108684	ASIC2	ACCN|ACCN1|ASIC2a|BNC1|BNaC1|MDEG|hBNaC1	acid sensing ion channel subunit 2	protein-coding	0	0	53	70.5	0.75	0.987
EG1_peak_41733	chr17	33291736	33291736	+	17.0913	NA	exon (NM_183377, exon 1 of 10)	exon (NM_183377, exon 1 of 10)	1252	NM_183377	40	Hs.368417	NM_001094	ENSG00000108684	ASIC2	ACCN|ACCN1|ASIC2a|BNC1|BNaC1|MDEG|hBNaC1	acid sensing ion channel subunit 2	protein-coding	0	0	32.1	41	0.78	0.936
EG1_peak_41734	chr17	33292857	33292857	+	5.20184	NA	5' UTR (NM_183377, exon 1 of 10)	5' UTR (NM_183377, exon 1 of 10)	131	NM_183377	40	Hs.368417	NM_001094	ENSG00000108684	ASIC2	ACCN|ACCN1|ASIC2a|BNC1|BNaC1|MDEG|hBNaC1	acid sensing ion channel subunit 2	protein-coding	0	0	18.6	19	0.98	0.622
EG1_peak_23272	chr12	50050486	50050486	+	2.95785	NA	Intergenic	Intergenic	-7110	NR_046389	41	Hs.274361	NM_001095	ENSG00000110881	ASIC1	ACCN2|ASIC|BNaC2	acid sensing ion channel subunit 1	protein-coding	0	0	12.1	9.5	1.27	0.248
EG1_peak_23273	chr12	50056210	50056210	+	19.1269	NA	Intergenic	Intergenic	-1386	NR_046389	41	Hs.274361	NM_001095	ENSG00000110881	ASIC1	ACCN2|ASIC|BNaC2	acid sensing ion channel subunit 1	protein-coding	0	0	47.9	50	0.96	0.683
EG1_peak_23274	chr12	50057440	50057440	+	36.0776	NA	promoter-TSS (NR_046389)	promoter-TSS (NR_046389)	-156	NR_046389	41	Hs.274361	NM_001095	ENSG00000110881	ASIC1	ACCN2|ASIC|BNaC2	acid sensing ion channel subunit 1	protein-coding	0	0	62.4	64.5	0.97	0.639
EG1_peak_23275	chr12	50070722	50070722	+	80.4033	NA	intron (NM_020039, intron 3 of 11)	(CCCCAG)n|Simple_repeat|Simple_repeat	-2863	NM_001256830	41	Hs.274361	NM_001095	ENSG00000110881	ASIC1	ACCN2|ASIC|BNaC2	acid sensing ion channel subunit 1	protein-coding	0	0	133.5	120.5	1.11	0.138
EG1_peak_23276	chr12	50075392	50075392	+	149.472	NA	intron (NM_001256830, intron 1 of 9)	intron (NM_001256830, intron 1 of 9)	1807	NM_001256830	41	Hs.274361	NM_001095	ENSG00000110881	ASIC1	ACCN2|ASIC|BNaC2	acid sensing ion channel subunit 1	protein-coding	0	0	194.5	161.5	1.2	0.00707
EG1_peak_92957	chr7	100897325	100897325	+	25.7992	NA	promoter-TSS (NM_001367918)	promoter-TSS (NM_001367918)	-331	NM_001367918	43	Hs.154495	NM_000665	ENSG00000087085	ACHE	ACEE|ARACHE|N-ACHE|YT	acetylcholinesterase (Cartwright blood group)	protein-coding	0	0	51.7	36	1.43	0.0106
EG1_peak_92958	chr7	100915318	100915318	+	13.4114	NA	Intergenic	MER54B|LTR|ERVL	-18324	NM_001367918	43	Hs.154495	NM_000665	ENSG00000087085	ACHE	ACEE|ARACHE|N-ACHE|YT	acetylcholinesterase (Cartwright blood group)	protein-coding	0	0	29.8	29	1.03	0.525
EG1_peak_42248	chr17	41919057	41919057	+	136.758	NA	promoter-TSS (NM_001303274)	promoter-TSS (NM_001303274)	-35	NM_001303274	47	Hs.387567	NM_001096	ENSG00000131473	ACLY	ACL|ATPCL|CLATP	ATP citrate lyase	protein-coding	0	0	218.2	177.5	1.23	0.0018
EG1_peak_100733	chr9	32379488	32379488	+	55.0865	NA	Intergenic	Intergenic	-5115	NM_001278352	48	Hs.567229	NM_002197	ENSG00000122729	ACO1	ACONS|HEL60|IREB1|IREBP|IREBP1|IRP1	aconitase 1	protein-coding	0	0	83.3	80.5	1.03	0.405
EG1_peak_100734	chr9	32384887	32384887	+	187.956	NA	intron (NM_002197, intron 1 of 20)	CpG	244	NM_002197	48	Hs.567229	NM_002197	ENSG00000122729	ACO1	ACONS|HEL60|IREB1|IREBP|IREBP1|IRP1	aconitase 1	protein-coding	0	0	194	183	1.06	0.217
EG1_peak_100735	chr9	32394802	32394802	+	20.1562	NA	intron (NM_001278352, intron 2 of 21)	MamRep605|LTR?|LTR?	10159	NM_002197	48	Hs.567229	NM_002197	ENSG00000122729	ACO1	ACONS|HEL60|IREB1|IREBP|IREBP1|IRP1	aconitase 1	protein-coding	0	0	53	41	1.29	0.0404
EG1_peak_100736	chr9	32396012	32396012	+	176.301	NA	intron (NM_001278352, intron 2 of 21)	intron (NM_001278352, intron 2 of 21)	11369	NM_002197	48	Hs.567229	NM_002197	ENSG00000122729	ACO1	ACONS|HEL60|IREB1|IREBP|IREBP1|IRP1	aconitase 1	protein-coding	0	0	201.9	170	1.19	0.0111
EG1_peak_100737	chr9	32423513	32423513	+	144.885	NA	intron (NM_001278352, intron 10 of 21)	intron (NM_001278352, intron 10 of 21)	38870	NM_002197	48	Hs.567229	NM_002197	ENSG00000122729	ACO1	ACONS|HEL60|IREB1|IREBP|IREBP1|IRP1	aconitase 1	protein-coding	0	0	168.9	148.5	1.14	0.0617
EG1_peak_100738	chr9	32424780	32424780	+	11.5682	NA	intron (NM_001278352, intron 11 of 21)	intron (NM_001278352, intron 11 of 21)	40137	NM_002197	48	Hs.567229	NM_002197	ENSG00000122729	ACO1	ACONS|HEL60|IREB1|IREBP|IREBP1|IRP1	aconitase 1	protein-coding	0	0	43.3	28	1.55	0.00504
EG1_peak_100739	chr9	32427617	32427617	+	9.846	NA	intron (NM_001278352, intron 13 of 21)	Tigger3b|DNA|TcMar-Tigger	42974	NM_002197	48	Hs.567229	NM_002197	ENSG00000122729	ACO1	ACONS|HEL60|IREB1|IREBP|IREBP1|IRP1	aconitase 1	protein-coding	0	0	55.8	47.5	1.18	0.155
EG1_peak_100740	chr9	32430991	32430991	+	119.877	NA	intron (NM_001278352, intron 15 of 21)	intron (NM_001278352, intron 15 of 21)	46348	NM_002197	48	Hs.567229	NM_002197	ENSG00000122729	ACO1	ACONS|HEL60|IREB1|IREBP|IREBP1|IRP1	aconitase 1	protein-coding	0	0	161.5	162.5	0.99	0.557
EG1_peak_65448	chr22	50739059	50739059	+	8.14946	NA	promoter-TSS (NR_134637)	promoter-TSS (NR_134637)	855	NM_001097	49	Hs.370870	NM_001097	ENSG00000100312	ACR	-	acrosin	protein-coding	0	0	57.7	50	1.15	0.178
EG1_peak_65449	chr22	50740339	50740339	+	6.12324	NA	intron (NM_001097, intron 3 of 4).2	MIR3|SINE|MIR	2135	NM_001097	49	Hs.370870	NM_001097	ENSG00000100312	ACR	-	acrosin	protein-coding	0	0	48.9	48.5	1.01	0.548
EG1_peak_64892	chr22	41479815	41479815	+	7.34108	NA	intron (NM_001098, intron 1 of 17)	intron (NM_001098, intron 1 of 17)	10698	NM_001098	50	Hs.643610	NM_001098	ENSG00000100412	ACO2	ACONM|HEL-S-284|ICRD|OCA8|OPA9	aconitase 2	protein-coding	0	0	14.9	8.5	1.75	0.0514
EG1_peak_64893	chr22	41501562	41501562	+	6.45546	NA	intron (NM_001098, intron 2 of 17)	intron (NM_001098, intron 2 of 17)	32445	NM_001098	50	Hs.643610	NM_001098	ENSG00000100412	ACO2	ACONM|HEL-S-284|ICRD|OCA8|OPA9	aconitase 2	protein-coding	0	0	19.5	15.5	1.26	0.218
EG1_peak_44185	chr17	75970255	75970255	+	117.069	NA	intron (NM_004035, intron 2 of 13)	GA-rich|Low_complexity|Low_complexity	8911	NM_004035	51	Hs.464137	NM_004035	ENSG00000161533	ACOX1	ACOX|PALMCOX|SCOX	acyl-CoA oxidase 1	protein-coding	0	0	133.1	98.5	1.35	0.00054
EG1_peak_50649	chr2	264980	264980	+	191.17	NA	promoter-TSS (NR_104224)	promoter-TSS (NR_104224)	33	NM_004300	52	Hs.558296	NM_004300	ENSG00000143727	ACP1	HAAP|LMW-PTP|LMWPTP	acid phosphatase 1	protein-coding	0	0	218.2	188.5	1.16	0.0191
EG1_peak_48043	chr19	11581136	11581136	+	52.9459	NA	Intergenic	Intergenic	-2161	NM_001111036	54	Hs.1211	NM_001611	ENSG00000102575	ACP5	HPAP|TRACP5a|TRACP5b|TRAP|TrATPase	acid phosphatase 5, tartrate resistant	protein-coding	0	0	74.5	71.5	1.04	0.399
EG1_peak_48044	chr19	11587854	11587854	+	26.4775	NA	Intergenic	Intergenic	-8879	NM_001111036	54	Hs.1211	NM_001611	ENSG00000102575	ACP5	HPAP|TRACP5a|TRACP5b|TRAP|TrATPase	acid phosphatase 5, tartrate resistant	protein-coding	0	0	39.6	49	0.81	0.938
EG1_peak_69916	chr3	132180467	132180467	+	24.4757	NA	Intergenic	MER91B|DNA|hAT-Tip100	-136940	NM_001099	55	Hs.433060	NM_001099	ENSG00000014257	ACPP	5'-NT|ACP-3|ACP3	acid phosphatase, prostate	protein-coding	0	0	31.6	24.5	1.29	0.115
EG1_peak_69917	chr3	132210915	132210915	+	3.86449	NA	Intergenic	Intergenic	-106492	NM_001099	55	Hs.433060	NM_001099	ENSG00000014257	ACPP	5'-NT|ACP-3|ACP3	acid phosphatase, prostate	protein-coding	0	0	12.6	7	1.79	0.0533
EG1_peak_69918	chr3	132231839	132231839	+	6.45546	NA	Intergenic	tRNA-Cys-TGY|tRNA|tRNA	-85568	NM_001099	55	Hs.433060	NM_001099	ENSG00000014257	ACPP	5'-NT|ACP-3|ACP3	acid phosphatase, prostate	protein-coding	0	0	18.1	24	0.76	0.913
EG1_peak_69919	chr3	132253297	132253297	+	7.87827	NA	Intergenic	Intergenic	-64110	NM_001099	55	Hs.433060	NM_001099	ENSG00000014257	ACPP	5'-NT|ACP-3|ACP3	acid phosphatase, prostate	protein-coding	0	0	16.3	12.5	1.3	0.194
EG1_peak_69920	chr3	132347187	132347187	+	14.2743	NA	intron (NM_001292037, intron 6 of 8)	intron (NM_001292037, intron 6 of 8)	29780	NM_001292037	55	Hs.433060	NM_001099	ENSG00000014257	ACPP	5'-NT|ACP-3|ACP3	acid phosphatase, prostate	protein-coding	0	0	27.5	40.5	0.68	0.99
EG1_peak_21013	chr11	125670338	125670338	+	7.85958	NA	intron (NM_001330427, intron 12 of 12)	L1MEf|LINE|L1	10509	NM_001612	56	Hs.169222	NM_001612	ENSG00000134940	ACRV1	D11S4365|SP-10|SPACA2	acrosomal vesicle protein 1	protein-coding	0	0	37.2	45	0.83	0.901
EG1_peak_21014	chr11	125671763	125671763	+	57.1623	NA	3' UTR (NM_020069, exon 4 of 4)	3' UTR (NM_020069, exon 4 of 4)	9084	NM_001612	56	Hs.169222	NM_001612	ENSG00000134940	ACRV1	D11S4365|SP-10|SPACA2	acrosomal vesicle protein 1	protein-coding	0	0	114.5	92.5	1.24	0.0168
EG1_peak_21015	chr11	125674364	125674364	+	85.465	NA	intron (NM_001612, intron 3 of 3)	intron (NM_001612, intron 3 of 3)	6483	NM_001612	56	Hs.169222	NM_001612	ENSG00000134940	ACRV1	D11S4365|SP-10|SPACA2	acrosomal vesicle protein 1	protein-coding	0	0	129.4	142.5	0.91	0.881
EG1_peak_21016	chr11	125689710	125689710	+	3.27695	NA	Intergenic	Intergenic	-8863	NM_020108	56	Hs.169222	NM_001612	ENSG00000134940	ACRV1	D11S4365|SP-10|SPACA2	acrosomal vesicle protein 1	protein-coding	0	0	12.6	10.5	1.2	0.361
EG1_peak_10287	chr1	229389254	229389254	+	5.77422	NA	Intergenic	Intergenic	44842	NM_001100	58	Hs.1288	NM_001100	ENSG00000143632	ACTA1	ACTA|ASMA|CFTD|CFTD1|CFTDM|MPFD|NEM1|NEM2|NEM3|SHPM	actin alpha 1, skeletal muscle	protein-coding	0	0	15.4	24	0.64	0.98
EG1_peak_10288	chr1	229408850	229408850	+	1.95241	NA	Intergenic	Intergenic	25246	NM_001100	58	Hs.1288	NM_001100	ENSG00000143632	ACTA1	ACTA|ASMA|CFTD|CFTD1|CFTDM|MPFD|NEM1|NEM2|NEM3|SHPM	actin alpha 1, skeletal muscle	protein-coding	0	0	10.7	3.5	3.06	0.00331
EG1_peak_10289	chr1	229411168	229411168	+	5.15801	NA	Intergenic	Intergenic	22928	NM_001100	58	Hs.1288	NM_001100	ENSG00000143632	ACTA1	ACTA|ASMA|CFTD|CFTD1|CFTDM|MPFD|NEM1|NEM2|NEM3|SHPM	actin alpha 1, skeletal muscle	protein-coding	0	0	20.5	31.5	0.65	0.988
EG1_peak_10290	chr1	229435052	229435052	+	4.65865	NA	promoter-TSS (NM_001100)	promoter-TSS (NM_001100)	-956	NM_001100	58	Hs.1288	NM_001100	ENSG00000143632	ACTA1	ACTA|ASMA|CFTD|CFTD1|CFTDM|MPFD|NEM1|NEM2|NEM3|SHPM	actin alpha 1, skeletal muscle	protein-coding	0	0	20	10.5	1.91	0.00579
EG1_peak_89924	chr7	5523130	5523130	+	19.927	NA	intron (NR_126168, intron 3 of 3)	intron (NR_126168, intron 3 of 3)	7471	NM_001101	60	Hs.520640	NM_001101	ENSG00000075624	ACTB	BRWS1|PS1TP5BP1	actin beta	protein-coding	0	0	133.5	101.5	1.32	0.00157
EG1_peak_89925	chr7	5528007	5528007	+	6.93087	NA	exon (NM_001101, exon 5 of 6)	exon (NM_001101, exon 5 of 6)	2594	NM_001101	60	Hs.520640	NM_001101	ENSG00000075624	ACTB	BRWS1|PS1TP5BP1	actin beta	protein-coding	0	0	87	65	1.34	0.00528
EG1_peak_89926	chr7	5530724	5530724	+	49.0864	NA	promoter-TSS (NM_001101)	promoter-TSS (NM_001101)	-123	NM_001101	60	Hs.520640	NM_001101	ENSG00000075624	ACTB	BRWS1|PS1TP5BP1	actin beta	protein-coding	0	0	167.5	143	1.17	0.0269
EG1_peak_89927	chr7	5541752	5541752	+	1.86785	NA	Intergenic	Intergenic	-11151	NM_001101	60	Hs.520640	NM_001101	ENSG00000075624	ACTB	BRWS1|PS1TP5BP1	actin beta	protein-coding	0	0	16.8	11	1.52	0.0926
EG1_peak_89928	chr7	5549494	5549494	+	269.116	NA	Intergenic	Intergenic	-18893	NM_001101	60	Hs.520640	NM_001101	ENSG00000075624	ACTB	BRWS1|PS1TP5BP1	actin beta	protein-coding	0	0	309.9	219	1.42	5.85e-09
EG1_peak_89929	chr7	5556161	5556161	+	51.0001	NA	Intergenic	CpG	-25560	NM_001101	60	Hs.520640	NM_001101	ENSG00000075624	ACTB	BRWS1|PS1TP5BP1	actin beta	protein-coding	0	0	121	78.5	1.54	8.14e-06
EG1_peak_89930	chr7	5559078	5559078	+	31.7858	NA	Intergenic	Intergenic	-28477	NM_001101	60	Hs.520640	NM_001101	ENSG00000075624	ACTB	BRWS1|PS1TP5BP1	actin beta	protein-coding	0	0	129.8	112	1.16	0.062
EG1_peak_33183	chr15	34795470	34795470	+	45.8258	NA	promoter-TSS (NM_005159)	promoter-TSS (NM_005159)	79	NM_005159	70	Hs.118127	NM_005159	ENSG00000159251	ACTC1	ACTC|ASD5|CMD1R|CMH11|LVNC4	actin alpha cardiac muscle 1	protein-coding	0	0	60.5	54	1.12	0.224
EG1_peak_33184	chr15	34799369	34799369	+	3.39451	NA	intron (NR_120329, intron 2 of 2)	intron (NR_120329, intron 2 of 2)	-3820	NM_005159	70	Hs.118127	NM_005159	ENSG00000159251	ACTC1	ACTC|ASD5|CMD1R|CMH11|LVNC4	actin alpha cardiac muscle 1	protein-coding	0	0	13.5	14.5	0.93	0.689
EG1_peak_33185	chr15	34810899	34810899	+	21.5509	NA	non-coding (NR_120329, exon 3 of 3)	non-coding (NR_120329, exon 3 of 3)	-15350	NM_005159	70	Hs.118127	NM_005159	ENSG00000159251	ACTC1	ACTC|ASD5|CMD1R|CMH11|LVNC4	actin alpha cardiac muscle 1	protein-coding	0	0	30.7	38.5	0.8	0.931
EG1_peak_33186	chr15	34837435	34837435	+	100.506	NA	Intergenic	Intergenic	-41886	NM_005159	70	Hs.118127	NM_005159	ENSG00000159251	ACTC1	ACTC|ASD5|CMD1R|CMH11|LVNC4	actin alpha cardiac muscle 1	protein-coding	0	0	107.5	105.5	1.02	0.455
EG1_peak_33187	chr15	34853204	34853204	+	8.94668	NA	3' UTR (NM_014691, exon 35 of 35)	3' UTR (NM_014691, exon 35 of 35)	-57655	NM_005159	70	Hs.118127	NM_005159	ENSG00000159251	ACTC1	ACTC|ASD5|CMD1R|CMH11|LVNC4	actin alpha cardiac muscle 1	protein-coding	0	0	14.4	19.5	0.74	0.919
EG1_peak_33188	chr15	34855669	34855669	+	58.7211	NA	3' UTR (NM_014691, exon 35 of 35)	3' UTR (NM_014691, exon 35 of 35)	-60120	NM_005159	70	Hs.118127	NM_005159	ENSG00000159251	ACTC1	ACTC|ASD5|CMD1R|CMH11|LVNC4	actin alpha cardiac muscle 1	protein-coding	0	0	76.3	98	0.78	0.991
EG1_peak_44671	chr17	81484513	81484513	+	66.315	NA	Intergenic	CpG	28286	NM_001614	71	Hs.514581	NM_001614	ENSG00000184009	ACTG1	ACT|ACTG|DFNA20|DFNA26|HEL-176	actin gamma 1	protein-coding	0	0	114.5	91	1.26	0.0111
EG1_peak_44672	chr17	81487994	81487994	+	32.0504	NA	Intergenic	CpG	24805	NM_001614	71	Hs.514581	NM_001614	ENSG00000184009	ACTG1	ACT|ACTG|DFNA20|DFNA26|HEL-176	actin gamma 1	protein-coding	0	0	75.8	58.5	1.3	0.0213
EG1_peak_44673	chr17	81500042	81500042	+	7.11966	NA	Intergenic	Intergenic	12757	NM_001614	71	Hs.514581	NM_001614	ENSG00000184009	ACTG1	ACT|ACTG|DFNA20|DFNA26|HEL-176	actin gamma 1	protein-coding	0	0	23.3	15.5	1.5	0.0442
EG1_peak_44674	chr17	81508327	81508327	+	22.9233	NA	Intergenic	AluY|SINE|Alu	4472	NM_001614	71	Hs.514581	NM_001614	ENSG00000184009	ACTG1	ACT|ACTG|DFNA20|DFNA26|HEL-176	actin gamma 1	protein-coding	0	0	84.7	68.5	1.24	0.0383
EG1_peak_44675	chr17	81513784	81513784	+	68.1491	NA	promoter-TSS (NM_001614)	promoter-TSS (NM_001614)	-985	NM_001199954	71	Hs.514581	NM_001614	ENSG00000184009	ACTG1	ACT|ACTG|DFNA20|DFNA26|HEL-176	actin gamma 1	protein-coding	0	0	148.9	125	1.19	0.0244
EG1_peak_44676	chr17	81515407	81515407	+	12.7572	NA	Intergenic	Intergenic	-2608	NM_001199954	71	Hs.514581	NM_001614	ENSG00000184009	ACTG1	ACT|ACTG|DFNA20|DFNA26|HEL-176	actin gamma 1	protein-coding	0	0	75.8	56	1.35	0.00882
EG1_peak_44677	chr17	81518965	81518965	+	21.1689	NA	Intergenic	CpG	-6166	NM_001199954	71	Hs.514581	NM_001614	ENSG00000184009	ACTG1	ACT|ACTG|DFNA20|DFNA26|HEL-176	actin gamma 1	protein-coding	0	0	82.8	75	1.1	0.224
EG1_peak_49117	chr19	38634762	38634762	+	11.2092	NA	intron (NM_013234, intron 6 of 7).2	intron (NM_013234, intron 6 of 7).2	-12887	NM_004924	81	Hs.270291	NM_004924	ENSG00000130402	ACTN4	ACTININ-4|FSGS|FSGS1	actinin alpha 4	protein-coding	0	0	31.2	32	0.97	0.594
EG1_peak_49118	chr19	38637186	38637186	+	36.9131	NA	TTS (NM_001308393)	TTS (NM_001308393)	-10463	NM_004924	81	Hs.270291	NM_004924	ENSG00000130402	ACTN4	ACTININ-4|FSGS|FSGS1	actinin alpha 4	protein-coding	0	0	54	42	1.29	0.0566
EG1_peak_49119	chr19	38647543	38647543	+	76.8366	NA	promoter-TSS (NM_004924)	promoter-TSS (NM_004924)	-106	NM_004924	81	Hs.270291	NM_004924	ENSG00000130402	ACTN4	ACTININ-4|FSGS|FSGS1	actinin alpha 4	protein-coding	0	0	176.8	128	1.38	3.36e-05
EG1_peak_49120	chr19	38649745	38649745	+	4.50155	NA	intron (NM_001322033, intron 1 of 20).2	intron (NM_001322033, intron 1 of 20).2	2096	NM_001322033	81	Hs.270291	NM_004924	ENSG00000130402	ACTN4	ACTININ-4|FSGS|FSGS1	actinin alpha 4	protein-coding	0	0	50.3	51.5	0.98	0.601
EG1_peak_49121	chr19	38651359	38651359	+	71.9996	NA	intron (NM_001322033, intron 1 of 20).2	intron (NM_001322033, intron 1 of 20).2	3710	NM_001322033	81	Hs.270291	NM_004924	ENSG00000130402	ACTN4	ACTININ-4|FSGS|FSGS1	actinin alpha 4	protein-coding	0	0	151.2	105	1.44	1.45e-05
EG1_peak_49122	chr19	38657936	38657936	+	41.3178	NA	intron (NM_001322033, intron 1 of 20).2	intron (NM_001322033, intron 1 of 20).2	10287	NM_001322033	81	Hs.270291	NM_004924	ENSG00000130402	ACTN4	ACTININ-4|FSGS|FSGS1	actinin alpha 4	protein-coding	0	0	92.1	99.5	0.93	0.787
EG1_peak_49123	chr19	38658763	38658763	+	84.5014	NA	intron (NM_001322033, intron 1 of 20).2	intron (NM_001322033, intron 1 of 20).2	11114	NM_001322033	81	Hs.270291	NM_004924	ENSG00000130402	ACTN4	ACTININ-4|FSGS|FSGS1	actinin alpha 4	protein-coding	0	0	138.7	91.5	1.52	3.58e-06
EG1_peak_49124	chr19	38659807	38659807	+	10.4659	NA	intron (NM_001322033, intron 1 of 20).2	intron (NM_001322033, intron 1 of 20).2	12158	NM_001322033	81	Hs.270291	NM_004924	ENSG00000130402	ACTN4	ACTININ-4|FSGS|FSGS1	actinin alpha 4	protein-coding	0	0	48.4	58	0.83	0.919
EG1_peak_49125	chr19	38667230	38667230	+	66.1054	NA	intron (NM_001322033, intron 1 of 20).2	intron (NM_001322033, intron 1 of 20).2	19581	NM_001322033	81	Hs.270291	NM_004924	ENSG00000130402	ACTN4	ACTININ-4|FSGS|FSGS1	actinin alpha 4	protein-coding	0	0	145.2	110	1.32	0.000811
EG1_peak_49126	chr19	38676441	38676441	+	12.316	NA	intron (NM_001322033, intron 1 of 20).2	intron (NM_001322033, intron 1 of 20).2	28792	NM_001322033	81	Hs.270291	NM_004924	ENSG00000130402	ACTN4	ACTININ-4|FSGS|FSGS1	actinin alpha 4	protein-coding	0	0	47.5	49.5	0.96	0.658
EG1_peak_49127	chr19	38680512	38680512	+	89.7746	NA	intron (NM_001322033, intron 1 of 20).2	(TGAA)n|Simple_repeat|Simple_repeat	32863	NM_001322033	81	Hs.270291	NM_004924	ENSG00000130402	ACTN4	ACTININ-4|FSGS|FSGS1	actinin alpha 4	protein-coding	0	0	205.2	136	1.51	2.18e-08
EG1_peak_49128	chr19	38683817	38683817	+	76.7568	NA	intron (NM_001322033, intron 1 of 20).2	intron (NM_001322033, intron 1 of 20).2	36168	NM_001322033	81	Hs.270291	NM_004924	ENSG00000130402	ACTN4	ACTININ-4|FSGS|FSGS1	actinin alpha 4	protein-coding	0	0	150.8	136	1.11	0.124
EG1_peak_49129	chr19	38685859	38685859	+	120.399	NA	intron (NM_001322033, intron 1 of 20).2	intron (NM_001322033, intron 1 of 20).2	38210	NM_001322033	81	Hs.270291	NM_004924	ENSG00000130402	ACTN4	ACTININ-4|FSGS|FSGS1	actinin alpha 4	protein-coding	0	0	217.8	175	1.24	0.0012
EG1_peak_49130	chr19	38693578	38693578	+	242.455	NA	intron (NM_001322033, intron 1 of 20).2	intron (NM_001322033, intron 1 of 20).2	45929	NM_001322033	81	Hs.270291	NM_004924	ENSG00000130402	ACTN4	ACTININ-4|FSGS|FSGS1	actinin alpha 4	protein-coding	0	0	323.4	247	1.31	2.15e-06
EG1_peak_71597	chr3	179516643	179516643	+	27.4933	NA	Intergenic	HERVH-int|LTR|ERV1	-46237	NM_178042	86	Hs.435326	NM_004301	ENSG00000136518	ACTL6A	ACTL6|ARPN-BETA|Arp4|BAF53A|INO80K	actin like 6A	protein-coding	0	0	32.6	29.5	1.1	0.347
EG1_peak_71598	chr3	179527157	179527157	+	108.609	NA	Intergenic	Intergenic	-35723	NM_178042	86	Hs.435326	NM_004301	ENSG00000136518	ACTL6A	ACTL6|ARPN-BETA|Arp4|BAF53A|INO80K	actin like 6A	protein-coding	0	0	139.1	112.5	1.24	0.00865
EG1_peak_71599	chr3	179527944	179527944	+	17.3051	NA	Intergenic	AluY|SINE|Alu	-34936	NM_178042	86	Hs.435326	NM_004301	ENSG00000136518	ACTL6A	ACTL6|ARPN-BETA|Arp4|BAF53A|INO80K	actin like 6A	protein-coding	0	0	43.7	37.5	1.17	0.204
EG1_peak_71600	chr3	179545160	179545160	+	10.9427	NA	Intergenic	Tigger17a|DNA|TcMar-Tigger	-17720	NM_178042	86	Hs.435326	NM_004301	ENSG00000136518	ACTL6A	ACTL6|ARPN-BETA|Arp4|BAF53A|INO80K	actin like 6A	protein-coding	0	0	25.6	25	1.02	0.527
EG1_peak_71601	chr3	179562883	179562883	+	420.161	NA	promoter-TSS (NM_178042)	promoter-TSS (NM_178042)	3	NM_177989	86	Hs.435326	NM_004301	ENSG00000136518	ACTL6A	ACTL6|ARPN-BETA|Arp4|BAF53A|INO80K	actin like 6A	protein-coding	0	0	479.7	355	1.35	2.34e-10
EG1_peak_31132	chr14	68894935	68894935	+	39.6579	NA	intron (NM_001102, intron 8 of 20)	L3b|LINE|CR1	84367	NM_001102	87	Hs.235750	NM_001102	ENSG00000072110	ACTN1	BDPLT15	actinin alpha 1	protein-coding	0	0	99.1	94.5	1.05	0.335
EG1_peak_31133	chr14	68899403	68899403	+	5.26086	NA	intron (NM_001102, intron 8 of 20)	(CCCACAC)n|Simple_repeat|Simple_repeat	79899	NM_001102	87	Hs.235750	NM_001102	ENSG00000072110	ACTN1	BDPLT15	actinin alpha 1	protein-coding	0	0	36.8	30	1.23	0.157
EG1_peak_31134	chr14	68911811	68911811	+	83.3697	NA	intron (NM_001102, intron 4 of 20)	intron (NM_001102, intron 4 of 20)	67491	NM_001102	87	Hs.235750	NM_001102	ENSG00000072110	ACTN1	BDPLT15	actinin alpha 1	protein-coding	0	0	107	78	1.37	0.00106
EG1_peak_31135	chr14	68936048	68936048	+	24.2306	NA	intron (NM_001102, intron 1 of 20)	MIR3|SINE|MIR	43254	NM_001102	87	Hs.235750	NM_001102	ENSG00000072110	ACTN1	BDPLT15	actinin alpha 1	protein-coding	0	0	112.1	118.5	0.95	0.737
EG1_peak_31136	chr14	68937999	68937999	+	14.9084	NA	intron (NM_001102, intron 1 of 20)	intron (NM_001102, intron 1 of 20)	41303	NM_001102	87	Hs.235750	NM_001102	ENSG00000072110	ACTN1	BDPLT15	actinin alpha 1	protein-coding	0	0	85.2	72.5	1.17	0.082
EG1_peak_31137	chr14	68940183	68940183	+	258.896	NA	intron (NM_001102, intron 1 of 20)	intron (NM_001102, intron 1 of 20)	39119	NM_001102	87	Hs.235750	NM_001102	ENSG00000072110	ACTN1	BDPLT15	actinin alpha 1	protein-coding	0	0	410.9	348.5	1.18	0.000718
EG1_peak_31138	chr14	68949707	68949707	+	21.2851	NA	intron (NM_001102, intron 1 of 20)	L1MB3|LINE|L1	29595	NM_001102	87	Hs.235750	NM_001102	ENSG00000072110	ACTN1	BDPLT15	actinin alpha 1	protein-coding	0	0	82.4	74.5	1.11	0.207
EG1_peak_31139	chr14	68951265	68951265	+	214.912	NA	intron (NM_001102, intron 1 of 20)	intron (NM_001102, intron 1 of 20)	28037	NM_001102	87	Hs.235750	NM_001102	ENSG00000072110	ACTN1	BDPLT15	actinin alpha 1	protein-coding	0	0	314.6	230.5	1.36	1.05e-07
EG1_peak_31140	chr14	68958809	68958809	+	71.6701	NA	intron (NM_001102, intron 1 of 20)	intron (NM_001102, intron 1 of 20)	20493	NM_001102	87	Hs.235750	NM_001102	ENSG00000072110	ACTN1	BDPLT15	actinin alpha 1	protein-coding	0	0	121	91	1.33	0.00208
EG1_peak_31141	chr14	68962323	68962323	+	8.49578	NA	intron (NM_001102, intron 1 of 20)	intron (NM_001102, intron 1 of 20)	16979	NM_001102	87	Hs.235750	NM_001102	ENSG00000072110	ACTN1	BDPLT15	actinin alpha 1	protein-coding	0	0	34.9	38.5	0.91	0.787
EG1_peak_31142	chr14	68967009	68967009	+	11.6258	NA	intron (NM_001102, intron 1 of 20)	intron (NM_001102, intron 1 of 20)	12293	NM_001102	87	Hs.235750	NM_001102	ENSG00000072110	ACTN1	BDPLT15	actinin alpha 1	protein-coding	0	0	47	37	1.27	0.0846
EG1_peak_31143	chr14	68969405	68969405	+	30.9384	NA	intron (NM_001102, intron 1 of 20)	intron (NM_001102, intron 1 of 20)	9897	NM_001102	87	Hs.235750	NM_001102	ENSG00000072110	ACTN1	BDPLT15	actinin alpha 1	protein-coding	0	0	67.9	52.5	1.29	0.0303
EG1_peak_31144	chr14	68970502	68970502	+	2.65047	NA	intron (NM_001102, intron 1 of 20)	intron (NM_001102, intron 1 of 20)	8800	NM_001102	87	Hs.235750	NM_001102	ENSG00000072110	ACTN1	BDPLT15	actinin alpha 1	protein-coding	0	0	23.3	25	0.93	0.682
EG1_peak_31145	chr14	68975919	68975919	+	7.92661	NA	intron (NM_001102, intron 1 of 20)	intron (NM_001102, intron 1 of 20)	3383	NM_001102	87	Hs.235750	NM_001102	ENSG00000072110	ACTN1	BDPLT15	actinin alpha 1	protein-coding	0	0	64.2	65.5	0.98	0.59
EG1_peak_31146	chr14	68978094	68978094	+	24.58	NA	intron (NM_001102, intron 1 of 20)	CpG	1208	NM_001102	87	Hs.235750	NM_001102	ENSG00000072110	ACTN1	BDPLT15	actinin alpha 1	protein-coding	0	0	104.2	74	1.41	0.000575
EG1_peak_31147	chr14	68979470	68979470	+	88.0687	NA	promoter-TSS (NR_073422)	promoter-TSS (NR_073422)	-104	NM_001130004	87	Hs.235750	NM_001102	ENSG00000072110	ACTN1	BDPLT15	actinin alpha 1	protein-coding	0	0	207.1	159.5	1.3	0.000178
EG1_peak_10636	chr1	236686701	236686701	+	27.7656	NA	exon (NM_001278343, exon 1 of 21)	exon (NM_001278343, exon 1 of 21)	202	NM_001278343	88	Hs.498178	NM_001103	ENSG00000077522	ACTN2	CMD1AA|CMH23	actinin alpha 2	protein-coding	0	0	51.2	36	1.42	0.0106
EG1_peak_10637	chr1	236714057	236714057	+	74.6629	NA	intron (NM_001278344, intron 1 of 22)	intron (NM_001278344, intron 1 of 22)	27558	NM_001278343	88	Hs.498178	NM_001103	ENSG00000077522	ACTN2	CMD1AA|CMH23	actinin alpha 2	protein-coding	0	0	0.5	0.5	0.93	0.607
EG1_peak_10638	chr1	236734516	236734516	+	203.294	NA	exon (NM_001278343, exon 8 of 21)	exon (NM_001278343, exon 8 of 21)	48017	NM_001278343	88	Hs.498178	NM_001103	ENSG00000077522	ACTN2	CMD1AA|CMH23	actinin alpha 2	protein-coding	0	0	214.5	205.5	1.04	0.286
EG1_peak_55784	chr2	157784571	157784571	+	151.927	NA	intron (NM_001111067, intron 3 of 10)	intron (NM_001111067, intron 3 of 10)	54059	NM_001347667	90	Hs.470316	NM_001105	ENSG00000115170	ACVR1	ACTRI|ACVR1A|ACVRLK2|ALK2|FOP|SKR1|TSRI	activin A receptor type 1	protein-coding	0	0	178.2	166	1.07	0.185
EG1_peak_55785	chr2	157792887	157792887	+	23.5743	NA	intron (NM_001111067, intron 3 of 10)	intron (NM_001111067, intron 3 of 10)	45743	NM_001347667	90	Hs.470316	NM_001105	ENSG00000115170	ACVR1	ACTRI|ACVR1A|ACVRLK2|ALK2|FOP|SKR1|TSRI	activin A receptor type 1	protein-coding	0	0	40.9	50.5	0.81	0.944
EG1_peak_55786	chr2	157815820	157815820	+	8.61818	NA	intron (NM_001111067, intron 2 of 10)	intron (NM_001111067, intron 2 of 10)	22810	NM_001347667	90	Hs.470316	NM_001105	ENSG00000115170	ACVR1	ACTRI|ACVR1A|ACVRLK2|ALK2|FOP|SKR1|TSRI	activin A receptor type 1	protein-coding	0	0	22.3	27	0.83	0.856
EG1_peak_55787	chr2	157831457	157831457	+	95.8492	NA	intron (NM_001347664, intron 1 of 11)	intron (NM_001347664, intron 1 of 11)	7173	NM_001347667	90	Hs.470316	NM_001105	ENSG00000115170	ACVR1	ACTRI|ACVR1A|ACVRLK2|ALK2|FOP|SKR1|TSRI	activin A receptor type 1	protein-coding	0	0	91.7	78	1.18	0.081
EG1_peak_55788	chr2	157838685	157838685	+	133.258	NA	promoter-TSS (NM_001347667)	promoter-TSS (NM_001347667)	-55	NM_001347667	90	Hs.470316	NM_001105	ENSG00000115170	ACVR1	ACTRI|ACVR1A|ACVRLK2|ALK2|FOP|SKR1|TSRI	activin A receptor type 1	protein-coding	0	0	186.1	166	1.12	0.0671
EG1_peak_55789	chr2	157849803	157849803	+	33.9022	NA	intron (NM_001347664, intron 1 of 11)	MER99|DNA|hAT?	-11173	NM_001347667	90	Hs.470316	NM_001105	ENSG00000115170	ACVR1	ACTRI|ACVR1A|ACVRLK2|ALK2|FOP|SKR1|TSRI	activin A receptor type 1	protein-coding	0	0	43.3	30.5	1.42	0.0188
EG1_peak_55790	chr2	157855816	157855816	+	160.625	NA	intron (NM_001347664, intron 1 of 11)	intron (NM_001347664, intron 1 of 11)	-17186	NM_001347667	90	Hs.470316	NM_001105	ENSG00000115170	ACVR1	ACTRI|ACVR1A|ACVRLK2|ALK2|FOP|SKR1|TSRI	activin A receptor type 1	protein-coding	0	0	179.1	146.5	1.22	0.0051
EG1_peak_55791	chr2	157866360	157866360	+	17.5003	NA	intron (NM_001347666, intron 1 of 11)	intron (NM_001347666, intron 1 of 11)	8639	NM_001105	90	Hs.470316	NM_001105	ENSG00000115170	ACVR1	ACTRI|ACVR1A|ACVRLK2|ALK2|FOP|SKR1|TSRI	activin A receptor type 1	protein-coding	0	0	35.4	58	0.61	1
EG1_peak_55792	chr2	157869193	157869193	+	27.1129	NA	intron (NM_001347666, intron 1 of 11)	(TGA)n|Simple_repeat|Simple_repeat	5806	NM_001105	90	Hs.470316	NM_001105	ENSG00000115170	ACVR1	ACTRI|ACVR1A|ACVRLK2|ALK2|FOP|SKR1|TSRI	activin A receptor type 1	protein-coding	0	0	42.8	32.5	1.32	0.0616
EG1_peak_55793	chr2	157875244	157875244	+	19.3783	NA	promoter-TSS (NM_001105)	promoter-TSS (NM_001105)	-245	NM_001105	90	Hs.470316	NM_001105	ENSG00000115170	ACVR1	ACTRI|ACVR1A|ACVRLK2|ALK2|FOP|SKR1|TSRI	activin A receptor type 1	protein-coding	0	0	65.6	50.5	1.3	0.028
EG1_peak_55794	chr2	157876429	157876429	+	191.934	NA	promoter-TSS (NM_001347663)	promoter-TSS (NM_001347663)	-99	NM_001111067	90	Hs.470316	NM_001105	ENSG00000115170	ACVR1	ACTRI|ACVR1A|ACVRLK2|ALK2|FOP|SKR1|TSRI	activin A receptor type 1	protein-coding	0	0	275.5	240	1.15	0.0144
EG1_peak_55795	chr2	157898726	157898726	+	56.1758	NA	Intergenic	Intergenic	-22396	NM_001111067	90	Hs.470316	NM_001105	ENSG00000115170	ACVR1	ACTRI|ACVR1A|ACVRLK2|ALK2|FOP|SKR1|TSRI	activin A receptor type 1	protein-coding	0	0	63.3	65.5	0.97	0.638
EG1_peak_23396	chr12	51941099	51941099	+	3.27695	NA	Intergenic	Intergenic	-10600	NM_004302	91	Hs.438918	NM_004302	ENSG00000135503	ACVR1B	ACTRIB|ACVRLK4|ALK4|SKR2	activin A receptor type 1B	protein-coding	0	0	14.4	13	1.11	0.427
EG1_peak_23397	chr12	51951409	51951409	+	118.83	NA	promoter-TSS (NM_020328)	promoter-TSS (NM_020328)	-290	NM_004302	91	Hs.438918	NM_004302	ENSG00000135503	ACVR1B	ACTRIB|ACVRLK4|ALK4|SKR2	activin A receptor type 1B	protein-coding	0	0	171.2	110.5	1.55	5.9e-08
EG1_peak_23398	chr12	51952409	51952409	+	9.69023	NA	promoter-TSS (NM_020327)	promoter-TSS (NM_020327)	710	NM_020328	91	Hs.438918	NM_004302	ENSG00000135503	ACVR1B	ACTRIB|ACVRLK4|ALK4|SKR2	activin A receptor type 1B	protein-coding	0	0	42.3	33.5	1.26	0.0869
EG1_peak_23399	chr12	51953166	51953166	+	9.91192	NA	promoter-TSS (NM_020327)	promoter-TSS (NM_020327)	-214	NM_020327	91	Hs.438918	NM_004302	ENSG00000135503	ACVR1B	ACTRIB|ACVRLK4|ALK4|SKR2	activin A receptor type 1B	protein-coding	0	0	37.7	30.5	1.24	0.139
EG1_peak_23400	chr12	51961067	51961067	+	4.47743	NA	intron (NM_020327, intron 1 of 8)	L2b|LINE|L2	7687	NM_020327	91	Hs.438918	NM_004302	ENSG00000135503	ACVR1B	ACTRIB|ACVRLK4|ALK4|SKR2	activin A receptor type 1B	protein-coding	0	0	15.4	13.5	1.14	0.377
EG1_peak_23401	chr12	51961852	51961852	+	5.11449	NA	intron (NM_020327, intron 1 of 8)	intron (NM_020327, intron 1 of 8)	8472	NM_020327	91	Hs.438918	NM_004302	ENSG00000135503	ACVR1B	ACTRIB|ACVRLK4|ALK4|SKR2	activin A receptor type 1B	protein-coding	0	0	14	15.5	0.9	0.772
EG1_peak_23402	chr12	51971197	51971197	+	82.6096	NA	intron (NM_020327, intron 1 of 8)	intron (NM_020327, intron 1 of 8)	17817	NM_020327	91	Hs.438918	NM_004302	ENSG00000135503	ACVR1B	ACTRIB|ACVRLK4|ALK4|SKR2	activin A receptor type 1B	protein-coding	0	0	146.6	129.5	1.13	0.0818
EG1_peak_23403	chr12	51973043	51973043	+	184.164	NA	intron (NM_020327, intron 1 of 8)	intron (NM_020327, intron 1 of 8)	19663	NM_020327	91	Hs.438918	NM_004302	ENSG00000135503	ACVR1B	ACTRIB|ACVRLK4|ALK4|SKR2	activin A receptor type 1B	protein-coding	0	0	312.2	242.5	1.29	1.06e-05
EG1_peak_23404	chr12	51977006	51977006	+	26.7891	NA	intron (NM_004302, intron 3 of 8)	intron (NM_004302, intron 3 of 8)	23626	NM_020327	91	Hs.438918	NM_004302	ENSG00000135503	ACVR1B	ACTRIB|ACVRLK4|ALK4|SKR2	activin A receptor type 1B	protein-coding	0	0	92.6	76	1.22	0.0409
EG1_peak_55521	chr2	147782673	147782673	+	27.4933	NA	Intergenic	Intergenic	-61844	NM_001278580	92	Hs.470174	NM_001616	ENSG00000121989	ACVR2A	ACTRII|ACVR2	activin A receptor type 2A	protein-coding	0	0	36.8	57	0.64	0.999
EG1_peak_55522	chr2	147829348	147829348	+	17.8082	NA	Intergenic	L1MB7|LINE|L1	-15169	NM_001278580	92	Hs.470174	NM_001616	ENSG00000121989	ACVR2A	ACTRII|ACVR2	activin A receptor type 2A	protein-coding	0	0	27.5	29	0.95	0.67
EG1_peak_55523	chr2	147844049	147844049	+	165.868	NA	promoter-TSS (NM_001616)	promoter-TSS (NM_001616)	-468	NM_001278580	92	Hs.470174	NM_001616	ENSG00000121989	ACVR2A	ACTRII|ACVR2	activin A receptor type 2A	protein-coding	0	0	203.3	199.5	1.02	0.412
EG1_peak_55524	chr2	147845652	147845652	+	8.50551	NA	intron (NM_001278579, intron 2 of 11)	intron (NM_001278579, intron 2 of 11)	623	NM_001616	92	Hs.470174	NM_001616	ENSG00000121989	ACVR2A	ACTRII|ACVR2	activin A receptor type 2A	protein-coding	0	0	40	33	1.21	0.13
EG1_peak_55525	chr2	147864074	147864074	+	39.8905	NA	intron (NM_001278579, intron 2 of 11)	intron (NM_001278579, intron 2 of 11)	19045	NM_001616	92	Hs.470174	NM_001616	ENSG00000121989	ACVR2A	ACTRII|ACVR2	activin A receptor type 2A	protein-coding	0	0	42.8	39.5	1.08	0.366
EG1_peak_55526	chr2	147910929	147910929	+	27.7028	NA	intron (NM_001278579, intron 5 of 11)	intron (NM_001278579, intron 5 of 11)	65900	NM_001616	92	Hs.470174	NM_001616	ENSG00000121989	ACVR2A	ACTRII|ACVR2	activin A receptor type 2A	protein-coding	0	0	41.9	37.5	1.12	0.305
EG1_peak_55527	chr2	147914242	147914242	+	11.9606	NA	intron (NM_001278579, intron 5 of 11)	L3b|LINE|CR1	69213	NM_001616	92	Hs.470174	NM_001616	ENSG00000121989	ACVR2A	ACTRII|ACVR2	activin A receptor type 2A	protein-coding	0	0	25.6	14.5	1.77	0.00759
EG1_peak_66773	chr3	38438629	38438629	+	22.4092	NA	Intergenic	LTR12|LTR|ERV1	-15261	NM_001106	93	Hs.174273	NM_001106	ENSG00000114739	ACVR2B	ACTRIIB|ActR-IIB|HTX4	activin A receptor type 2B	protein-coding	0	0	30.7	28	1.1	0.377
EG1_peak_66774	chr3	38453584	38453584	+	31.7869	NA	promoter-TSS (NM_001106)	promoter-TSS (NM_001106)	-306	NM_001106	93	Hs.174273	NM_001106	ENSG00000114739	ACVR2B	ACTRIIB|ActR-IIB|HTX4	activin A receptor type 2B	protein-coding	0	0	70.3	56	1.25	0.0392
EG1_peak_66775	chr3	38454337	38454337	+	18.1076	NA	exon (NM_001106, exon 1 of 11)	exon (NM_001106, exon 1 of 11)	447	NM_001106	93	Hs.174273	NM_001106	ENSG00000114739	ACVR2B	ACTRIIB|ActR-IIB|HTX4	activin A receptor type 2B	protein-coding	0	0	47.9	32.5	1.47	0.00983
EG1_peak_23391	chr12	51899070	51899070	+	125.147	NA	Intergenic	Intergenic	-8348	NM_000020	94	Hs.591026	NM_000020	ENSG00000139567	ACVRL1	ACVRLK1|ALK-1|ALK1|HHT|HHT2|ORW2|SKR3|TSR-I	activin A receptor like type 1	protein-coding	0	0	265.7	220	1.21	0.00176
EG1_peak_23392	chr12	51906244	51906244	+	147.417	NA	Intergenic	MIR|SINE|MIR	-1174	NM_000020	94	Hs.591026	NM_000020	ENSG00000139567	ACVRL1	ACVRLK1|ALK-1|ALK1|HHT|HHT2|ORW2|SKR3|TSR-I	activin A receptor like type 1	protein-coding	0	0	249.9	220.5	1.13	0.0315
EG1_peak_23393	chr12	51912255	51912255	+	111.586	NA	promoter-TSS (NM_001077401)	promoter-TSS (NM_001077401)	-128	NM_001077401	94	Hs.591026	NM_000020	ENSG00000139567	ACVRL1	ACVRLK1|ALK-1|ALK1|HHT|HHT2|ORW2|SKR3|TSR-I	activin A receptor like type 1	protein-coding	0	0	216.8	189.5	1.14	0.0315
EG1_peak_23394	chr12	51923624	51923624	+	41.5151	NA	TTS (NM_000020)	TTS (NM_000020)	11241	NM_001077401	94	Hs.591026	NM_000020	ENSG00000139567	ACVRL1	ACVRLK1|ALK-1|ALK1|HHT|HHT2|ORW2|SKR3|TSR-I	activin A receptor like type 1	protein-coding	0	0	135.9	102.5	1.33	0.00122
EG1_peak_23395	chr12	51926306	51926306	+	228.308	NA	Intergenic	Intergenic	13923	NM_001077401	94	Hs.591026	NM_000020	ENSG00000139567	ACVRL1	ACVRLK1|ALK-1|ALK1|HHT|HHT2|ORW2|SKR3|TSR-I	activin A receptor like type 1	protein-coding	0	0	344.8	300	1.15	0.00688
EG1_peak_67592	chr3	51983252	51983252	+	145.174	NA	promoter-TSS (NM_001198895)	promoter-TSS (NM_001198895)	-283	NM_001198895	95	Hs.334707	NM_000666	ENSG00000243989	ACY1	ACY-1|ACY1D|HEL-S-5	aminoacylase 1	protein-coding	0	0	204.7	202	1.01	0.453
EG1_peak_67593	chr3	51989482	51989482	+	8.61818	NA	TTS (NM_001198895)	TTS (NM_001198895)	5947	NM_001198896	95	Hs.334707	NM_000666	ENSG00000243989	ACY1	ACY-1|ACY1D|HEL-S-5	aminoacylase 1	protein-coding	0	0	38.6	28.5	1.36	0.0508
EG1_peak_31494	chr14	75059824	75059824	+	12.6365	NA	intron (NR_126394, intron 1 of 1)	L1MB3|LINE|L1	4200	NM_001302616	97	Hs.18573	NM_001107	ENSG00000119640	ACYP1	ACYPE	acylphosphatase 1	protein-coding	0	0	49.3	49	1.01	0.519
EG1_peak_31495	chr14	75064013	75064013	+	163.659	NA	promoter-TSS (NM_001107)	promoter-TSS (NM_001107)	11	NM_001302616	97	Hs.18573	NM_001107	ENSG00000119640	ACYP1	ACYPE	acylphosphatase 1	protein-coding	0	0	202.4	191	1.06	0.222
EG1_peak_31496	chr14	75069354	75069354	+	90.1258	NA	promoter-TSS (NM_001042430)	promoter-TSS (NM_001042430)	136	NR_126394	97	Hs.18573	NM_001107	ENSG00000119640	ACYP1	ACYPE	acylphosphatase 1	protein-coding	0	0	119.6	83	1.44	0.000118
EG1_peak_52620	chr2	54000812	54000812	+	3.86449	NA	intron (NM_001320587, intron 2 of 5)	MLT1I|LTR|ERVL-MaLR	29699	NM_001320586	98	Hs.516173	NM_138448	ENSG00000170634	ACYP2	ACYM|ACYP	acylphosphatase 2	protein-coding	0	0	14.9	13	1.15	0.427
EG1_peak_52621	chr2	54041320	54041320	+	92.4204	NA	intron (NM_001320587, intron 2 of 5)	L2a|LINE|L2	70207	NM_001320586	98	Hs.516173	NM_138448	ENSG00000170634	ACYP2	ACYM|ACYP	acylphosphatase 2	protein-coding	0	0	113.5	98	1.16	0.0739
EG1_peak_52622	chr2	54053244	54053244	+	7.87827	NA	intron (NM_001320586, intron 3 of 6)	intron (NM_001320586, intron 3 of 6)	-62371	NM_138448	98	Hs.516173	NM_138448	ENSG00000170634	ACYP2	ACYM|ACYP	acylphosphatase 2	protein-coding	0	0	17.7	11.5	1.54	0.0764
EG1_peak_52623	chr2	54074090	54074090	+	5.77422	NA	intron (NM_001320587, intron 3 of 5)	AluJr4|SINE|Alu	-41525	NM_138448	98	Hs.516173	NM_138448	ENSG00000170634	ACYP2	ACYM|ACYP	acylphosphatase 2	protein-coding	0	0	15.8	13.5	1.17	0.377
EG1_peak_52624	chr2	54103909	54103909	+	179.064	NA	intron (NM_001320587, intron 3 of 5)	intron (NM_001320587, intron 3 of 5)	-11706	NM_138448	98	Hs.516173	NM_138448	ENSG00000170634	ACYP2	ACYM|ACYP	acylphosphatase 2	protein-coding	0	0	196.8	159.5	1.23	0.00285
EG1_peak_52625	chr2	54115833	54115833	+	126.653	NA	intron (NM_138448, intron 1 of 3)	CpG	218	NM_001320590	98	Hs.516173	NM_138448	ENSG00000170634	ACYP2	ACYM|ACYP	acylphosphatase 2	protein-coding	0	0	137.3	117	1.17	0.0383
EG1_peak_60974	chr20	44625749	44625749	+	5.74503	NA	intron (NR_136160, intron 4 of 10)	intron (NR_136160, intron 4 of 10)	25950	NM_000022	100	Hs.654536	NM_000022	ENSG00000196839	ADA	-	adenosine deaminase	protein-coding	0	0	29.3	19.5	1.5	0.0261
EG1_peak_60975	chr20	44642602	44642602	+	69.9319	NA	intron (NR_136160, intron 1 of 10)	intron (NR_136160, intron 1 of 10)	9097	NM_000022	100	Hs.654536	NM_000022	ENSG00000196839	ADA	-	adenosine deaminase	protein-coding	0	0	166.1	140.5	1.18	0.0195
EG1_peak_60976	chr20	44643812	44643812	+	314.902	NA	intron (NR_136160, intron 1 of 10)	intron (NR_136160, intron 1 of 10)	7887	NM_000022	100	Hs.654536	NM_000022	ENSG00000196839	ADA	-	adenosine deaminase	protein-coding	0	0	401.1	347.5	1.15	0.00269
EG1_peak_60977	chr20	44651999	44651999	+	44.6636	NA	promoter-TSS (NM_000022)	promoter-TSS (NM_000022)	-241	NM_001322050	100	Hs.654536	NM_000022	ENSG00000196839	ADA	-	adenosine deaminase	protein-coding	0	0	80	54.5	1.47	0.000715
EG1_peak_16095	chr10	133265052	133265052	+	9.48708	NA	intron (NM_001164489, intron 20 of 21)	intron (NM_001164489, intron 20 of 21)	11816	NM_001164489	101	Hs.501574	NM_001109	ENSG00000151651	ADAM8	CD156|CD156a|MS2	ADAM metallopeptidase domain 8	protein-coding	0	0	7	4	1.74	0.215
EG1_peak_16096	chr10	133269119	133269119	+	2.34065	NA	intron (NM_001164490, intron 16 of 19)	intron (NM_001164490, intron 16 of 19)	7749	NM_001164489	101	Hs.501574	NM_001109	ENSG00000151651	ADAM8	CD156|CD156a|MS2	ADAM metallopeptidase domain 8	protein-coding	0	0	20.5	10	2.05	0.00345
EG1_peak_16097	chr10	133274968	133274968	+	4.51897	NA	intron (NM_001164490, intron 1 of 19)	intron (NM_001164490, intron 1 of 19)	1900	NM_001164489	101	Hs.501574	NM_001109	ENSG00000151651	ADAM8	CD156|CD156a|MS2	ADAM metallopeptidase domain 8	protein-coding	0	0	32.1	27	1.19	0.191
EG1_peak_16098	chr10	133276382	133276382	+	4.37826	NA	intron (NM_001164489, intron 1 of 21)	intron (NM_001164489, intron 1 of 21)	486	NM_001164489	101	Hs.501574	NM_001109	ENSG00000151651	ADAM8	CD156|CD156a|MS2	ADAM metallopeptidase domain 8	protein-coding	0	0	31.2	23	1.36	0.064
EG1_peak_16099	chr10	133278667	133278667	+	3.293	NA	TTS (NR_046330)	TTS (NR_046330)	-1799	NM_001109	101	Hs.501574	NM_001109	ENSG00000151651	ADAM8	CD156|CD156a|MS2	ADAM metallopeptidase domain 8	protein-coding	0	0	22.8	18.5	1.23	0.236
EG1_peak_16100	chr10	133281033	133281033	+	3.93405	NA	intron (NM_001256617, intron 18 of 18)	(GCTGG)n|Simple_repeat|Simple_repeat	-4165	NM_001109	101	Hs.501574	NM_001109	ENSG00000151651	ADAM8	CD156|CD156a|MS2	ADAM metallopeptidase domain 8	protein-coding	0	0	12.6	7.5	1.68	0.0792
EG1_peak_34189	chr15	58731944	58731944	+	27.4933	NA	intron (NM_001320570, intron 1 of 14)	intron (NM_001320570, intron 1 of 14)	17763	NM_001320570	102	Hs.172028	NM_001110	ENSG00000137845	ADAM10	AD10|AD18|CD156c|CDw156|HsT18717|MADM|RAK|kuz	ADAM metallopeptidase domain 10	protein-coding	0	0	34	35.5	0.96	0.685
EG1_peak_34190	chr15	58738249	58738249	+	12.919	NA	intron (NM_001320570, intron 1 of 14)	intron (NM_001320570, intron 1 of 14)	11458	NM_001320570	102	Hs.172028	NM_001110	ENSG00000137845	ADAM10	AD10|AD18|CD156c|CDw156|HsT18717|MADM|RAK|kuz	ADAM metallopeptidase domain 10	protein-coding	0	0	30.7	29	1.06	0.451
EG1_peak_34191	chr15	58742539	58742539	+	111.167	NA	intron (NM_001320570, intron 1 of 14)	intron (NM_001320570, intron 1 of 14)	7168	NM_001320570	102	Hs.172028	NM_001110	ENSG00000137845	ADAM10	AD10|AD18|CD156c|CDw156|HsT18717|MADM|RAK|kuz	ADAM metallopeptidase domain 10	protein-coding	0	0	130.8	113	1.16	0.0628
EG1_peak_34192	chr15	58749965	58749965	+	173.825	NA	promoter-TSS (NM_001110)	promoter-TSS (NM_001110)	-258	NM_001110	102	Hs.172028	NM_001110	ENSG00000137845	ADAM10	AD10|AD18|CD156c|CDw156|HsT18717|MADM|RAK|kuz	ADAM metallopeptidase domain 10	protein-coding	0	0	258.3	184	1.4	1.54e-07
EG1_peak_7054	chr1	154595835	154595835	+	44.5417	NA	intron (NM_001111, intron 6 of 14)	Tigger3b|DNA|TcMar-Tigger	10418	NM_001193495	103	Hs.12341	NM_001111	ENSG00000160710	ADAR	ADAR1|AGS6|DRADA|DSH|DSRAD|G1P1|IFI-4|IFI4|K88DSRBP|P136	adenosine deaminase RNA specific	protein-coding	0	0	53	52.5	1.01	0.491
EG1_peak_7055	chr1	154599215	154599215	+	4.92064	NA	intron (NM_001111, intron 2 of 14)	intron (NM_001111, intron 2 of 14)	7038	NM_001193495	103	Hs.12341	NM_001111	ENSG00000160710	ADAR	ADAR1|AGS6|DRADA|DSH|DSRAD|G1P1|IFI-4|IFI4|K88DSRBP|P136	adenosine deaminase RNA specific	protein-coding	0	0	15.8	15	1.05	0.534
EG1_peak_7056	chr1	154607971	154607971	+	56.2767	NA	intron (NM_001365045, intron 1 of 14)	CpG	215	NM_001365047	103	Hs.12341	NM_001111	ENSG00000160710	ADAR	ADAR1|AGS6|DRADA|DSH|DSRAD|G1P1|IFI-4|IFI4|K88DSRBP|P136	adenosine deaminase RNA specific	protein-coding	0	0	79.1	56.5	1.4	0.00269
EG1_peak_7057	chr1	154617132	154617132	+	61.5985	NA	intron (NM_001365045, intron 1 of 14)	intron (NM_001365045, intron 1 of 14)	-8335	NM_001365048	103	Hs.12341	NM_001111	ENSG00000160710	ADAR	ADAR1|AGS6|DRADA|DSH|DSRAD|G1P1|IFI-4|IFI4|K88DSRBP|P136	adenosine deaminase RNA specific	protein-coding	0	0	68.4	73	0.94	0.736
EG1_peak_7058	chr1	154627336	154627336	+	79.3124	NA	intron (NM_001365045, intron 1 of 14)	CpG	635	NM_001025107	103	Hs.12341	NM_001111	ENSG00000160710	ADAR	ADAR1|AGS6|DRADA|DSH|DSRAD|G1P1|IFI-4|IFI4|K88DSRBP|P136	adenosine deaminase RNA specific	protein-coding	0	0	87.9	79	1.11	0.198
EG1_peak_7059	chr1	154669897	154669897	+	65.1321	NA	Intergenic	Intergenic	-41900	NM_001365045	103	Hs.12341	NM_001111	ENSG00000160710	ADAR	ADAR1|AGS6|DRADA|DSH|DSRAD|G1P1|IFI-4|IFI4|K88DSRBP|P136	adenosine deaminase RNA specific	protein-coding	0	0	72.1	88	0.82	0.964
EG1_peak_7060	chr1	154697809	154697809	+	9.37602	NA	3' UTR (NM_001365837, exon 9 of 9)	3' UTR (NM_001365837, exon 9 of 9)	-69812	NM_001365045	103	Hs.12341	NM_001111	ENSG00000160710	ADAR	ADAR1|AGS6|DRADA|DSH|DSRAD|G1P1|IFI-4|IFI4|K88DSRBP|P136	adenosine deaminase RNA specific	protein-coding	0	0	23.3	28.5	0.82	0.872
EG1_peak_7061	chr1	154714834	154714834	+	8.61818	NA	intron (NM_170782, intron 6 of 7)	intron (NM_170782, intron 6 of 7)	-86837	NM_001365045	103	Hs.12341	NM_001111	ENSG00000160710	ADAR	ADAR1|AGS6|DRADA|DSH|DSRAD|G1P1|IFI-4|IFI4|K88DSRBP|P136	adenosine deaminase RNA specific	protein-coding	0	0	20.5	12	1.71	0.0213
EG1_peak_7062	chr1	154729217	154729217	+	41.6735	NA	intron (NM_170782, intron 4 of 7)	intron (NM_170782, intron 4 of 7)	-101220	NM_001365045	103	Hs.12341	NM_001111	ENSG00000160710	ADAR	ADAR1|AGS6|DRADA|DSH|DSRAD|G1P1|IFI-4|IFI4|K88DSRBP|P136	adenosine deaminase RNA specific	protein-coding	0	0	86.1	82.5	1.04	0.364
EG1_peak_7063	chr1	154730392	154730392	+	68.3273	NA	intron (NM_170782, intron 4 of 7)	intron (NM_170782, intron 4 of 7)	-102395	NM_001365045	103	Hs.12341	NM_001111	ENSG00000160710	ADAR	ADAR1|AGS6|DRADA|DSH|DSRAD|G1P1|IFI-4|IFI4|K88DSRBP|P136	adenosine deaminase RNA specific	protein-coding	0	0	119.1	112	1.06	0.266
EG1_peak_7064	chr1	154733763	154733763	+	5.47151	NA	intron (NM_170782, intron 3 of 7)	intron (NM_170782, intron 3 of 7)	-105766	NM_001365045	103	Hs.12341	NM_001111	ENSG00000160710	ADAR	ADAR1|AGS6|DRADA|DSH|DSRAD|G1P1|IFI-4|IFI4|K88DSRBP|P136	adenosine deaminase RNA specific	protein-coding	0	0	36.8	30	1.23	0.157
EG1_peak_7065	chr1	154737027	154737027	+	30.7928	NA	intron (NM_170782, intron 3 of 7)	L2c|LINE|L2	-109030	NM_001365045	103	Hs.12341	NM_001111	ENSG00000160710	ADAR	ADAR1|AGS6|DRADA|DSH|DSRAD|G1P1|IFI-4|IFI4|K88DSRBP|P136	adenosine deaminase RNA specific	protein-coding	0	0	53.5	52	1.03	0.463
EG1_peak_63202	chr21	45074173	45074173	+	38.9779	NA	promoter-TSS (NR_027673)	promoter-TSS (NR_027673)	-405	NR_027673	104	Hs.474018	NM_001112	ENSG00000197381	ADARB1	ADAR2|DRABA2|DRADA2|RED1	adenosine deaminase RNA specific B1	protein-coding	0	0	60	34.5	1.74	5.22e-05
EG1_peak_63203	chr21	45083087	45083087	+	6.50933	NA	intron (NM_001346688, intron 1 of 11)	intron (NM_001346688, intron 1 of 11)	8036	NM_001346688	104	Hs.474018	NM_001112	ENSG00000197381	ADARB1	ADAR2|DRABA2|DRADA2|RED1	adenosine deaminase RNA specific B1	protein-coding	0	0	13	10.5	1.24	0.258
EG1_peak_63204	chr21	45093318	45093318	+	58.3502	NA	intron (NM_001346688, intron 1 of 11)	intron (NM_001346688, intron 1 of 11)	18267	NM_001346688	104	Hs.474018	NM_001112	ENSG00000197381	ADARB1	ADAR2|DRABA2|DRADA2|RED1	adenosine deaminase RNA specific B1	protein-coding	0	0	99.1	91.5	1.08	0.23
EG1_peak_63205	chr21	45095690	45095690	+	24.4879	NA	intron (NM_001346688, intron 1 of 11)	intron (NM_001346688, intron 1 of 11)	20639	NM_001346688	104	Hs.474018	NM_001112	ENSG00000197381	ADARB1	ADAR2|DRABA2|DRADA2|RED1	adenosine deaminase RNA specific B1	protein-coding	0	0	67	46.5	1.44	0.00275
EG1_peak_63206	chr21	45102588	45102588	+	91.1459	NA	intron (NM_001346688, intron 1 of 11)	L1MC3|LINE|L1	27537	NM_001346688	104	Hs.474018	NM_001112	ENSG00000197381	ADARB1	ADAR2|DRABA2|DRADA2|RED1	adenosine deaminase RNA specific B1	protein-coding	0	0	113.5	100.5	1.13	0.117
EG1_peak_63207	chr21	45110084	45110084	+	64.5699	NA	intron (NM_001346688, intron 1 of 11)	intron (NM_001346688, intron 1 of 11)	35033	NM_001346688	104	Hs.474018	NM_001112	ENSG00000197381	ADARB1	ADAR2|DRABA2|DRADA2|RED1	adenosine deaminase RNA specific B1	protein-coding	0	0	79.6	67	1.19	0.0827
EG1_peak_63208	chr21	45128845	45128845	+	46.0643	NA	intron (NR_027674, intron 2 of 11)	intron (NR_027674, intron 2 of 11)	-23685	NM_001346687	104	Hs.474018	NM_001112	ENSG00000197381	ADARB1	ADAR2|DRABA2|DRADA2|RED1	adenosine deaminase RNA specific B1	protein-coding	0	0	93.5	102.5	0.91	0.838
EG1_peak_63209	chr21	45130650	45130650	+	69.1894	NA	intron (NR_027674, intron 2 of 11)	intron (NR_027674, intron 2 of 11)	-21880	NM_001346687	104	Hs.474018	NM_001112	ENSG00000197381	ADARB1	ADAR2|DRABA2|DRADA2|RED1	adenosine deaminase RNA specific B1	protein-coding	0	0	108	126.5	0.85	0.965
EG1_peak_63210	chr21	45133056	45133056	+	8.60883	NA	intron (NR_027674, intron 2 of 11)	LTR37-int|LTR|ERV1	-19474	NM_001346687	104	Hs.474018	NM_001112	ENSG00000197381	ADARB1	ADAR2|DRABA2|DRADA2|RED1	adenosine deaminase RNA specific B1	protein-coding	0	0	45.6	43.5	1.05	0.43
EG1_peak_63211	chr21	45137296	45137296	+	39.2295	NA	intron (NR_027673, intron 3 of 12)	intron (NR_027673, intron 3 of 12)	-15234	NM_001346687	104	Hs.474018	NM_001112	ENSG00000197381	ADARB1	ADAR2|DRABA2|DRADA2|RED1	adenosine deaminase RNA specific B1	protein-coding	0	0	81.4	86.5	0.94	0.737
EG1_peak_63212	chr21	45138787	45138787	+	12.5101	NA	intron (NR_027673, intron 3 of 12)	intron (NR_027673, intron 3 of 12)	-13743	NM_001346687	104	Hs.474018	NM_001112	ENSG00000197381	ADARB1	ADAR2|DRABA2|DRADA2|RED1	adenosine deaminase RNA specific B1	protein-coding	0	0	44.7	31	1.44	0.016
EG1_peak_63213	chr21	45140556	45140556	+	122.628	NA	intron (NR_027673, intron 3 of 12)	intron (NR_027673, intron 3 of 12)	-11974	NM_001346687	104	Hs.474018	NM_001112	ENSG00000197381	ADARB1	ADAR2|DRABA2|DRADA2|RED1	adenosine deaminase RNA specific B1	protein-coding	0	0	168.4	135.5	1.24	0.00386
EG1_peak_63214	chr21	45154956	45154956	+	7.87827	NA	intron (NM_001346687, intron 1 of 11)	intron (NM_001346687, intron 1 of 11)	2426	NM_001346687	104	Hs.474018	NM_001112	ENSG00000197381	ADARB1	ADAR2|DRABA2|DRADA2|RED1	adenosine deaminase RNA specific B1	protein-coding	0	0	19.5	30.5	0.64	0.99
EG1_peak_63215	chr21	45183136	45183136	+	16.0097	NA	intron (NR_027674, intron 6 of 11)	intron (NR_027674, intron 6 of 11)	30606	NM_001346687	104	Hs.474018	NM_001112	ENSG00000197381	ADARB1	ADAR2|DRABA2|DRADA2|RED1	adenosine deaminase RNA specific B1	protein-coding	0	0	23.7	27.5	0.86	0.829
EG1_peak_91446	chr7	45574725	45574725	+	32.321	NA	exon (NM_021116, exon 1 of 20)	exon (NM_021116, exon 1 of 20)	357	NM_021116	107	Hs.192215	NM_021116	ENSG00000164742	ADCY1	AC1|DFNB44	adenylate cyclase 1	protein-coding	0	0	47.9	40	1.2	0.152
EG1_peak_91447	chr7	45663424	45663424	+	15.3067	NA	intron (NM_021116, intron 8 of 19)	intron (NM_021116, intron 8 of 19)	89056	NM_021116	107	Hs.192215	NM_021116	ENSG00000164742	ADCY1	AC1|DFNB44	adenylate cyclase 1	protein-coding	0	0	32.1	29.5	1.09	0.347
EG1_peak_51420	chr2	24887027	24887027	+	64.5758	NA	intron (NM_001320613, intron 2 of 21)	THE1C|LTR|ERVL-MaLR	33210	NM_001320613	109	Hs.467898	NM_004036	ENSG00000138031	ADCY3	AC-III|AC3|BMIQ19	adenylate cyclase 3	protein-coding	0	0	82.4	95.5	0.86	0.927
EG1_peak_51421	chr2	24919924	24919924	+	14.9378	NA	5' UTR (NM_004036, exon 1 of 22)	5' UTR (NM_004036, exon 1 of 22)	313	NM_001320613	109	Hs.467898	NM_004036	ENSG00000138031	ADCY3	AC-III|AC3|BMIQ19	adenylate cyclase 3	protein-coding	0	0	40.9	34.5	1.19	0.195
EG1_peak_51422	chr2	24926700	24926700	+	7.75004	NA	Intergenic	Intergenic	-6463	NM_004036	109	Hs.467898	NM_004036	ENSG00000138031	ADCY3	AC-III|AC3|BMIQ19	adenylate cyclase 3	protein-coding	0	0	21.4	20.5	1.04	0.485
EG1_peak_69412	chr3	123328984	123328984	+	14.7178	NA	intron (NM_183357, intron 5 of 20)	intron (NM_183357, intron 5 of 20)	87358	NM_001199642	111	Hs.593292	NM_183357	ENSG00000173175	ADCY5	AC5|FDFM	adenylate cyclase 5	protein-coding	0	0	41.4	42.5	0.97	0.612
EG1_peak_69413	chr3	123332455	123332455	+	5.08233	NA	intron (NM_183357, intron 4 of 20)	intron (NM_183357, intron 4 of 20)	83887	NM_001199642	111	Hs.593292	NM_183357	ENSG00000173175	ADCY5	AC5|FDFM	adenylate cyclase 5	protein-coding	0	0	22.8	15	1.52	0.0531
EG1_peak_69414	chr3	123344333	123344333	+	15.7607	NA	intron (NM_183357, intron 3 of 20)	L3b|LINE|CR1	72009	NM_001199642	111	Hs.593292	NM_183357	ENSG00000173175	ADCY5	AC5|FDFM	adenylate cyclase 5	protein-coding	0	0	30.2	51	0.59	0.999
EG1_peak_69415	chr3	123354050	123354050	+	12.2176	NA	intron (NM_183357, intron 1 of 20)	intron (NM_183357, intron 1 of 20)	62292	NM_001199642	111	Hs.593292	NM_183357	ENSG00000173175	ADCY5	AC5|FDFM	adenylate cyclase 5	protein-coding	0	0	19.5	23	0.85	0.825
EG1_peak_69416	chr3	123386226	123386226	+	5.56863	NA	intron (NM_183357, intron 1 of 20)	intron (NM_183357, intron 1 of 20)	30116	NM_001199642	111	Hs.593292	NM_183357	ENSG00000173175	ADCY5	AC5|FDFM	adenylate cyclase 5	protein-coding	0	0	17.2	21.5	0.8	0.861
EG1_peak_69417	chr3	123396984	123396984	+	6.45546	NA	intron (NM_183357, intron 1 of 20)	intron (NM_183357, intron 1 of 20)	19358	NM_001199642	111	Hs.593292	NM_183357	ENSG00000173175	ADCY5	AC5|FDFM	adenylate cyclase 5	protein-coding	0	0	15.4	14	1.1	0.43
EG1_peak_69418	chr3	123449691	123449691	+	7.34513	NA	Intergenic	CpG-20166	-1146	NM_183357	111	Hs.593292	NM_183357	ENSG00000173175	ADCY5	AC5|FDFM	adenylate cyclase 5	protein-coding	0	0	23.3	35	0.66	0.987
EG1_peak_69419	chr3	123489560	123489560	+	14.3724	NA	Intergenic	Intergenic	-41015	NM_183357	111	Hs.593292	NM_183357	ENSG00000173175	ADCY5	AC5|FDFM	adenylate cyclase 5	protein-coding	0	0	26.5	27	0.98	0.602
EG1_peak_23132	chr12	48788078	48788078	+	48.7476	NA	intron (NM_015270, intron 1 of 21)	intron (NM_015270, intron 1 of 21)	1011	NM_015270	112	Hs.525401	NM_015270	ENSG00000174233	ADCY6	AC6|LCCS8	adenylate cyclase 6	protein-coding	0	0	75.8	70.5	1.08	0.311
EG1_peak_38131	chr16	50210681	50210681	+	24.4892	NA	intron (NM_001365324, intron 1 of 11)	intron (NM_001365324, intron 1 of 11)	-55870	NM_001114	113	Hs.513578	NM_001114	ENSG00000121281	ADCY7	AC7	adenylate cyclase 7	protein-coding	0	0	67	86	0.78	0.985
EG1_peak_38132	chr16	50214074	50214074	+	14.4165	NA	intron (NM_001365324, intron 2 of 11)	intron (NM_001365324, intron 2 of 11)	-52477	NM_001114	113	Hs.513578	NM_001114	ENSG00000121281	ADCY7	AC7	adenylate cyclase 7	protein-coding	0	0	33	35.5	0.93	0.685
EG1_peak_38133	chr16	50245543	50245543	+	56.9518	NA	Intergenic	Intergenic	-21008	NM_001114	113	Hs.513578	NM_001114	ENSG00000121281	ADCY7	AC7	adenylate cyclase 7	protein-coding	0	0	84.2	72	1.17	0.09
EG1_peak_38134	chr16	50246528	50246528	+	25.2078	NA	Intergenic	CpG	-20023	NM_001114	113	Hs.513578	NM_001114	ENSG00000121281	ADCY7	AC7	adenylate cyclase 7	protein-coding	0	0	54.4	44.5	1.22	0.0915
EG1_peak_38135	chr16	50259871	50259871	+	4.84601	NA	Intergenic	Intergenic	-6680	NM_001114	113	Hs.513578	NM_001114	ENSG00000121281	ADCY7	AC7	adenylate cyclase 7	protein-coding	0	0	15.4	12	1.28	0.228
EG1_peak_38136	chr16	50266542	50266542	+	98.7357	NA	promoter-TSS (NM_001286057)	promoter-TSS (NM_001286057)	-9	NM_001114	113	Hs.513578	NM_001114	ENSG00000121281	ADCY7	AC7	adenylate cyclase 7	protein-coding	0	0	140.1	107.5	1.3	0.00151
EG1_peak_38137	chr16	50272402	50272402	+	5.43127	NA	intron (NM_001114, intron 1 of 25)	intron (NM_001114, intron 1 of 25)	5851	NM_001286057	113	Hs.513578	NM_001114	ENSG00000121281	ADCY7	AC7	adenylate cyclase 7	protein-coding	0	0	17.7	19	0.93	0.708
EG1_peak_38138	chr16	50279250	50279250	+	2.94512	NA	intron (NM_001114, intron 1 of 25)	intron (NM_001114, intron 1 of 25)	12699	NM_001286057	113	Hs.513578	NM_001114	ENSG00000121281	ADCY7	AC7	adenylate cyclase 7	protein-coding	0	0	11.2	8	1.4	0.184
EG1_peak_99283	chr8	130749869	130749869	+	71.417	NA	Intergenic	Intergenic	291040	NM_001115	114	Hs.591859	NM_001115	ENSG00000155897	ADCY8	AC8|ADCY3|HBAC1	adenylate cyclase 8	protein-coding	0	0	87.5	85.5	1.02	0.45
EG1_peak_99284	chr8	130762513	130762513	+	18.9312	NA	Intergenic	Intergenic	278396	NM_001115	114	Hs.591859	NM_001115	ENSG00000155897	ADCY8	AC8|ADCY3|HBAC1	adenylate cyclase 8	protein-coding	0	0	38.6	54	0.72	0.991
EG1_peak_99285	chr8	130764755	130764755	+	5.93144	NA	Intergenic	Intergenic	276154	NM_001115	114	Hs.591859	NM_001115	ENSG00000155897	ADCY8	AC8|ADCY3|HBAC1	adenylate cyclase 8	protein-coding	0	0	18.1	28.5	0.64	0.986
EG1_peak_99286	chr8	130768719	130768719	+	3.19307	NA	Intergenic	L2a|LINE|L2	272190	NM_001115	114	Hs.591859	NM_001115	ENSG00000155897	ADCY8	AC8|ADCY3|HBAC1	adenylate cyclase 8	protein-coding	0	0	13.5	12	1.12	0.424
EG1_peak_99287	chr8	130802818	130802818	+	17.67	NA	intron (NM_001115, intron 14 of 17)	LTR16C|LTR|ERVL	238091	NM_001115	114	Hs.591859	NM_001115	ENSG00000155897	ADCY8	AC8|ADCY3|HBAC1	adenylate cyclase 8	protein-coding	0	0	38.2	27	1.41	0.0263
EG1_peak_99288	chr8	130803725	130803725	+	47.2314	NA	intron (NM_001115, intron 14 of 17)	MIR|SINE|MIR	237184	NM_001115	114	Hs.591859	NM_001115	ENSG00000155897	ADCY8	AC8|ADCY3|HBAC1	adenylate cyclase 8	protein-coding	0	0	48.9	62	0.79	0.971
EG1_peak_99289	chr8	130809080	130809080	+	14.6677	NA	intron (NM_001115, intron 14 of 17)	intron (NM_001115, intron 14 of 17)	231829	NM_001115	114	Hs.591859	NM_001115	ENSG00000155897	ADCY8	AC8|ADCY3|HBAC1	adenylate cyclase 8	protein-coding	0	0	30.2	36	0.84	0.862
EG1_peak_99290	chr8	130811024	130811024	+	4.47743	NA	intron (NM_001115, intron 14 of 17)	intron (NM_001115, intron 14 of 17)	229885	NM_001115	114	Hs.591859	NM_001115	ENSG00000155897	ADCY8	AC8|ADCY3|HBAC1	adenylate cyclase 8	protein-coding	0	0	11.2	9.5	1.18	0.355
EG1_peak_99291	chr8	130880752	130880752	+	63.007	NA	intron (NM_001115, intron 8 of 17)	MER94|DNA|hAT-Blackjack	160157	NM_001115	114	Hs.591859	NM_001115	ENSG00000155897	ADCY8	AC8|ADCY3|HBAC1	adenylate cyclase 8	protein-coding	0	0	63.7	54	1.18	0.125
EG1_peak_99292	chr8	130903723	130903723	+	4.66679	NA	intron (NM_001115, intron 7 of 17)	intron (NM_001115, intron 7 of 17)	137186	NM_001115	114	Hs.591859	NM_001115	ENSG00000155897	ADCY8	AC8|ADCY3|HBAC1	adenylate cyclase 8	protein-coding	0	0	41.4	46	0.9	0.789
EG1_peak_99293	chr8	130904720	130904720	+	86.616	NA	intron (NM_001115, intron 6 of 17)	Tigger12|DNA|TcMar-Tigger	136189	NM_001115	114	Hs.591859	NM_001115	ENSG00000155897	ADCY8	AC8|ADCY3|HBAC1	adenylate cyclase 8	protein-coding	0	0	165.2	156	1.06	0.246
EG1_peak_99294	chr8	130906833	130906833	+	56.1178	NA	intron (NM_001115, intron 6 of 17)	intron (NM_001115, intron 6 of 17)	134076	NM_001115	114	Hs.591859	NM_001115	ENSG00000155897	ADCY8	AC8|ADCY3|HBAC1	adenylate cyclase 8	protein-coding	0	0	102.4	110.5	0.93	0.803
EG1_peak_99295	chr8	130917661	130917661	+	5.11449	NA	intron (NM_001115, intron 5 of 17)	intron (NM_001115, intron 5 of 17)	123248	NM_001115	114	Hs.591859	NM_001115	ENSG00000155897	ADCY8	AC8|ADCY3|HBAC1	adenylate cyclase 8	protein-coding	0	0	13	14.5	0.9	0.689
EG1_peak_99296	chr8	131037131	131037131	+	12.5734	NA	intron (NM_001115, intron 1 of 17)	intron (NM_001115, intron 1 of 17)	3778	NM_001115	114	Hs.591859	NM_001115	ENSG00000155897	ADCY8	AC8|ADCY3|HBAC1	adenylate cyclase 8	protein-coding	0	0	25.1	25.5	0.99	0.566
EG1_peak_99297	chr8	131041935	131041935	+	2.1851	NA	Intergenic	CpG	-1026	NM_001115	114	Hs.591859	NM_001115	ENSG00000155897	ADCY8	AC8|ADCY3|HBAC1	adenylate cyclase 8	protein-coding	0	0	9.3	4.5	2.07	0.0403
EG1_peak_36762	chr16	4054091	4054091	+	6.45546	NA	intron (NM_001116, intron 2 of 10)	L2a|LINE|L2	62351	NM_001116	115	Hs.391860	NM_001116	ENSG00000162104	ADCY9	AC9|ACIX	adenylate cyclase 9	protein-coding	0	0	20.9	28.5	0.73	0.96
EG1_peak_36763	chr16	4115804	4115804	+	35.044	NA	5' UTR (NM_001116, exon 1 of 11)	5' UTR (NM_001116, exon 1 of 11)	638	NM_001116	115	Hs.391860	NM_001116	ENSG00000162104	ADCY9	AC9|ACIX	adenylate cyclase 9	protein-coding	0	0	64.7	57	1.13	0.193
EG1_peak_36764	chr16	4116759	4116759	+	35.7129	NA	promoter-TSS (NM_001116)	promoter-TSS (NM_001116)	-317	NM_001116	115	Hs.391860	NM_001116	ENSG00000162104	ADCY9	AC9|ACIX	adenylate cyclase 9	protein-coding	0	0	65.6	56	1.17	0.129
EG1_peak_36765	chr16	4161186	4161186	+	5.77422	NA	Intergenic	L1MB7|LINE|L1	-44744	NM_001116	115	Hs.391860	NM_001116	ENSG00000162104	ADCY9	AC9|ACIX	adenylate cyclase 9	protein-coding	0	0	14.4	5.5	2.62	0.00169
EG1_peak_44925	chr18	906890	906890	+	4.99459	NA	intron (NM_001099733, intron 2 of 4)	CpG	1524	NM_001117	116	Hs.531719	NM_001117	ENSG00000141433	ADCYAP1	PACAP	adenylate cyclase activating polypeptide 1	protein-coding	0	0	16.8	12	1.4	0.156
EG1_peak_44926	chr18	907914	907914	+	6.01632	NA	intron (NM_001099733, intron 3 of 4)	CpG-12302	2548	NM_001117	116	Hs.531719	NM_001117	ENSG00000141433	ADCYAP1	PACAP	adenylate cyclase activating polypeptide 1	protein-coding	0	0	18.6	16	1.16	0.341
EG1_peak_44927	chr18	909047	909047	+	2.74772	NA	intron (NM_001099733, intron 4 of 4)	CpG-12302	3681	NM_001117	116	Hs.531719	NM_001117	ENSG00000141433	ADCYAP1	PACAP	adenylate cyclase activating polypeptide 1	protein-coding	0	0	11.6	8.5	1.37	0.237
EG1_peak_90836	chr7	31058301	31058301	+	12.8685	NA	intron (NM_001199637, intron 1 of 13)	intron (NM_001199637, intron 1 of 13)	5840	NM_001199635	117	Hs.377783	NM_001118	ENSG00000078549	ADCYAP1R1	PAC1|PAC1R|PACAPR|PACAPRI	ADCYAP receptor type I	protein-coding	0	0	32.1	28.5	1.13	0.28
EG1_peak_90837	chr7	31074207	31074207	+	32.5177	NA	intron (NM_001199637, intron 3 of 13)	MIR1_Amn|SINE|MIR	21746	NM_001199635	117	Hs.377783	NM_001118	ENSG00000078549	ADCYAP1R1	PAC1|PAC1R|PACAPR|PACAPRI	ADCYAP receptor type I	protein-coding	0	0	48.9	33.5	1.46	0.0107
EG1_peak_90838	chr7	31079965	31079965	+	13.3272	NA	intron (NM_001199637, intron 4 of 13)	intron (NM_001199637, intron 4 of 13)	27504	NM_001199635	117	Hs.377783	NM_001118	ENSG00000078549	ADCYAP1R1	PAC1|PAC1R|PACAPR|PACAPRI	ADCYAP receptor type I	protein-coding	0	0	30.7	40.5	0.76	0.963
EG1_peak_90839	chr7	31082549	31082549	+	15.4525	NA	intron (NM_001199636, intron 6 of 16)	intron (NM_001199636, intron 6 of 16)	30088	NM_001199635	117	Hs.377783	NM_001118	ENSG00000078549	ADCYAP1R1	PAC1|PAC1R|PACAPR|PACAPRI	ADCYAP receptor type I	protein-coding	0	0	26.5	21.5	1.23	0.191
EG1_peak_90840	chr7	31122822	31122822	+	47.4841	NA	Intergenic	Intergenic	70361	NM_001199635	117	Hs.377783	NM_001118	ENSG00000078549	ADCYAP1R1	PAC1|PAC1R|PACAPR|PACAPRI	ADCYAP receptor type I	protein-coding	0	0	57.2	62.5	0.92	0.773
EG1_peak_90841	chr7	31134615	31134615	+	48.4219	NA	Intergenic	Intergenic	82154	NM_001199635	117	Hs.377783	NM_001118	ENSG00000078549	ADCYAP1R1	PAC1|PAC1R|PACAPR|PACAPRI	ADCYAP receptor type I	protein-coding	0	0	47.9	49.5	0.97	0.658
EG1_peak_90842	chr7	31193140	31193140	+	14.2637	NA	Intergenic	CpG	140679	NM_001199635	117	Hs.377783	NM_001118	ENSG00000078549	ADCYAP1R1	PAC1|PAC1R|PACAPR|PACAPRI	ADCYAP receptor type I	protein-coding	0	0	27	17	1.59	0.0252
EG1_peak_72750	chr4	2838185	2838185	+	92.7097	NA	3' UTR (NM_001145855, exon 13 of 13)	3' UTR (NM_001145855, exon 13 of 13)	-5659	NM_014190	118	Hs.183706	NM_001119	ENSG00000087274	ADD1	ADDA	adducin 1	protein-coding	0	0	131.2	127	1.03	0.373
EG1_peak_72751	chr4	2843663	2843663	+	127.849	NA	promoter-TSS (NM_001354754)	promoter-TSS (NM_001354754)	-181	NM_014190	118	Hs.183706	NM_001119	ENSG00000087274	ADD1	ADDA	adducin 1	protein-coding	0	0	176.4	155.5	1.13	0.0566
EG1_peak_72752	chr4	2850190	2850190	+	3.64218	NA	intron (NM_001286645, intron 1 of 17)	L1MB7|LINE|L1	6040	NM_001354755	118	Hs.183706	NM_001119	ENSG00000087274	ADD1	ADDA	adducin 1	protein-coding	0	0	12.1	4	3.02	0.000915
EG1_peak_72753	chr4	2851558	2851558	+	8.43273	NA	intron (NM_001286645, intron 1 of 17)	intron (NM_001286645, intron 1 of 17)	7408	NM_001354755	118	Hs.183706	NM_001119	ENSG00000087274	ADD1	ADDA	adducin 1	protein-coding	0	0	19.5	16	1.22	0.258
EG1_peak_72754	chr4	2858715	2858715	+	18.1999	NA	intron (NM_001286645, intron 1 of 17)	AluJb|SINE|Alu	14565	NM_001354755	118	Hs.183706	NM_001119	ENSG00000087274	ADD1	ADDA	adducin 1	protein-coding	0	0	42.3	27	1.57	0.00447
EG1_peak_72755	chr4	2861066	2861066	+	14.2136	NA	intron (NM_001354757, intron 2 of 16)	L2a|LINE|L2	16916	NM_001354755	118	Hs.183706	NM_001119	ENSG00000087274	ADD1	ADDA	adducin 1	protein-coding	0	0	39.1	44	0.89	0.794
EG1_peak_72756	chr4	2862658	2862658	+	20.4543	NA	intron (NM_001354757, intron 2 of 16)	L2a|LINE|L2	18508	NM_001354755	118	Hs.183706	NM_001119	ENSG00000087274	ADD1	ADDA	adducin 1	protein-coding	0	0	53.5	24.5	2.18	4.09e-07
EG1_peak_72757	chr4	2868007	2868007	+	32.0395	NA	5' UTR (NM_001286645, exon 2 of 18)	5' UTR (NM_001286645, exon 2 of 18)	23857	NM_001354755	118	Hs.183706	NM_001119	ENSG00000087274	ADD1	ADDA	adducin 1	protein-coding	0	0	49.3	59	0.84	0.917
EG1_peak_72758	chr4	2878546	2878546	+	11.7962	NA	intron (NM_014190, intron 2 of 15)	L2a|LINE|L2	34396	NM_001354755	118	Hs.183706	NM_001119	ENSG00000087274	ADD1	ADDA	adducin 1	protein-coding	0	0	28.8	36	0.8	0.926
EG1_peak_72759	chr4	2881561	2881561	+	11.7733	NA	intron (NM_014190, intron 2 of 15)	L1ME4a|LINE|L1	37411	NM_001354755	118	Hs.183706	NM_001119	ENSG00000087274	ADD1	ADDA	adducin 1	protein-coding	0	0	27	34.5	0.78	0.943
EG1_peak_53223	chr2	70727475	70727475	+	25.4715	NA	intron (NM_017482, intron 1 of 12)	intron (NM_017482, intron 1 of 12)	40240	NM_001185054	119	Hs.66187	NM_001617	ENSG00000075340	ADD2	ADDB	adducin 2	protein-coding	0	0	38.2	34.5	1.11	0.297
EG1_peak_53224	chr2	70768066	70768066	+	7.15712	NA	promoter-TSS (NM_001185054)	promoter-TSS (NM_001185054)	134	NM_001185055	119	Hs.66187	NM_001617	ENSG00000075340	ADD2	ADDB	adducin 2	protein-coding	0	0	16.3	20.5	0.79	0.868
EG1_peak_15195	chr10	109965627	109965627	+	59.8875	NA	intron (NR_038943, intron 2 of 4)	intron (NR_038943, intron 2 of 4)	-30746	NM_001320591	120	Hs.501012	NM_001121	ENSG00000148700	ADD3	ADDL|CPSQ3	adducin 3	protein-coding	0	0	141	100	1.41	9.16e-05
EG1_peak_15196	chr10	109967589	109967589	+	169.028	NA	intron (NR_038943, intron 2 of 4)	intron (NR_038943, intron 2 of 4)	-28784	NM_001320591	120	Hs.501012	NM_001121	ENSG00000148700	ADD3	ADDL|CPSQ3	adducin 3	protein-coding	0	0	259.6	241.5	1.08	0.137
EG1_peak_15197	chr10	109978611	109978611	+	7.15712	NA	intron (NR_038943, intron 2 of 4)	intron (NR_038943, intron 2 of 4)	-17762	NM_001320591	120	Hs.501012	NM_001121	ENSG00000148700	ADD3	ADDL|CPSQ3	adducin 3	protein-coding	0	0	16.3	20.5	0.79	0.868
EG1_peak_15198	chr10	109992642	109992642	+	22.3893	NA	intron (NR_038943, intron 2 of 4)	intron (NR_038943, intron 2 of 4)	-3731	NM_001320591	120	Hs.501012	NM_001121	ENSG00000148700	ADD3	ADDL|CPSQ3	adducin 3	protein-coding	0	0	30.7	34	0.9	0.776
EG1_peak_100489	chr9	19119133	19119133	+	118.686	NA	intron (NR_038064, intron 5 of 6)	intron (NR_038064, intron 5 of 6)	8359	NM_001122	123	Hs.3416	NM_001122	ENSG00000147872	PLIN2	ADFP|ADRP	perilipin 2	protein-coding	0	0	136.3	96	1.42	6.95e-05
EG1_peak_100490	chr9	19127583	19127583	+	46.1902	NA	promoter-TSS (NM_001122)	promoter-TSS (NM_001122)	23	NR_038064	123	Hs.3416	NM_001122	ENSG00000147872	PLIN2	ADFP|ADRP	perilipin 2	protein-coding	0	0	91.7	92.5	0.99	0.576
EG1_peak_100491	chr9	19137586	19137586	+	4.47743	NA	Intergenic	Intergenic	-9980	NR_038064	123	Hs.3416	NM_001122	ENSG00000147872	PLIN2	ADFP|ADRP	perilipin 2	protein-coding	0	0	15.4	15	1.02	0.534
EG1_peak_100492	chr9	19161863	19161863	+	103.727	NA	Intergenic	Intergenic	-34257	NR_038064	123	Hs.3416	NM_001122	ENSG00000147872	PLIN2	ADFP|ADRP	perilipin 2	protein-coding	0	0	134.5	143	0.94	0.785
EG1_peak_100493	chr9	19172173	19172173	+	22.379	NA	Intergenic	Intergenic	-44567	NR_038064	123	Hs.3416	NM_001122	ENSG00000147872	PLIN2	ADFP|ADRP	perilipin 2	protein-coding	0	0	43.3	35	1.24	0.105
EG1_peak_100494	chr9	19174358	19174358	+	44.0194	NA	Intergenic	Intergenic	-46752	NR_038064	123	Hs.3416	NM_001122	ENSG00000147872	PLIN2	ADFP|ADRP	perilipin 2	protein-coding	0	0	62.4	65	0.96	0.662
EG1_peak_75307	chr4	99144204	99144204	+	16.0097	NA	promoter-TSS (NM_000670)	promoter-TSS (NM_000670)	94	NM_000670	127	Hs.1219	NM_000670	ENSG00000198099	ADH4	ADH-2|HEL-S-4	alcohol dehydrogenase 4 (class II), pi polypeptide	protein-coding	0	0	30.7	38	0.81	0.92
EG1_peak_75305	chr4	99060445	99060445	+	166.965	NA	intron (NM_015143, intron 10 of 10)	AluY|SINE|Alu	28343	NM_000671	128	Hs.78989	NM_000671	ENSG00000197894	ADH5	ADH-3|ADHX|FALDH|FDH|GSH-FDH|GSNOR|HEL-S-60p	alcohol dehydrogenase 5 (class III), chi polypeptide	protein-coding	0	0	208.9	168.5	1.24	0.0018
EG1_peak_75308	chr4	99404768	99404768	+	95.885	NA	Intergenic	LTR33|LTR|ERVL	30366	NM_001166504	131	Hs.389	NM_000673	ENSG00000196344	ADH7	ADH4	alcohol dehydrogenase 7 (class IV), mu or sigma polypeptide	protein-coding	0	0	114.5	107	1.07	0.262
EG1_peak_75309	chr4	99405674	99405674	+	30.6127	NA	Intergenic	Intergenic	29460	NM_001166504	131	Hs.389	NM_000673	ENSG00000196344	ADH7	ADH4	alcohol dehydrogenase 7 (class IV), mu or sigma polypeptide	protein-coding	0	0	49.8	49.5	1.01	0.547
EG1_peak_75310	chr4	99463028	99463028	+	16.0097	NA	Intergenic	Intergenic	-27518	NM_000673	131	Hs.389	NM_000673	ENSG00000196344	ADH7	ADH4	alcohol dehydrogenase 7 (class IV), mu or sigma polypeptide	protein-coding	0	0	28.8	31.5	0.92	0.757
EG1_peak_13733	chr10	74151351	74151351	+	262.737	NA	promoter-TSS (NM_001320265)	promoter-TSS (NM_001320265)	130	NM_001369123	132	Hs.656586	NM_001123	ENSG00000156110	ADK	AK	adenosine kinase	protein-coding	0	0	283.8	219	1.3	1.93e-05
EG1_peak_13734	chr10	74165668	74165668	+	34.8786	NA	intron (NM_001369123, intron 1 of 9)	intron (NM_001369123, intron 1 of 9)	-10821	NM_001202449	132	Hs.656586	NM_001123	ENSG00000156110	ADK	AK	adenosine kinase	protein-coding	0	0	41.9	34	1.23	0.134
EG1_peak_13735	chr10	74176657	74176657	+	417.362	NA	promoter-TSS (NM_001369124)	promoter-TSS (NM_001369124)	-106	NM_001369124	132	Hs.656586	NM_001123	ENSG00000156110	ADK	AK	adenosine kinase	protein-coding	0	0	465.8	329.5	1.41	1.2e-12
EG1_peak_13736	chr10	74190119	74190119	+	19.6562	NA	intron (NM_001369124, intron 1 of 9)	L1MB7|LINE|L1	13356	NM_001369124	132	Hs.656586	NM_001123	ENSG00000156110	ADK	AK	adenosine kinase	protein-coding	0	0	29.3	37	0.79	0.923
EG1_peak_13737	chr10	74224329	74224329	+	45.4988	NA	intron (NM_001202449, intron 2 of 9)	intron (NM_001202449, intron 2 of 9)	47566	NM_001369124	132	Hs.656586	NM_001123	ENSG00000156110	ADK	AK	adenosine kinase	protein-coding	0	0	103.8	110.5	0.94	0.775
EG1_peak_13738	chr10	74227931	74227931	+	151.368	NA	intron (NM_001369124, intron 3 of 9)	AluJr|SINE|Alu	51168	NM_001369124	132	Hs.656586	NM_001123	ENSG00000156110	ADK	AK	adenosine kinase	protein-coding	0	0	157.3	131	1.2	0.0148
EG1_peak_13739	chr10	74238237	74238237	+	80.1329	NA	intron (NM_001369124, intron 3 of 9)	MLT1L|LTR|ERVL-MaLR	61474	NM_001369124	132	Hs.656586	NM_001123	ENSG00000156110	ADK	AK	adenosine kinase	protein-coding	0	0	100.5	83.5	1.2	0.043
EG1_peak_13740	chr10	74266238	74266238	+	110.169	NA	intron (NM_001369124, intron 3 of 9)	intron (NM_001369124, intron 3 of 9)	89475	NM_001369124	132	Hs.656586	NM_001123	ENSG00000156110	ADK	AK	adenosine kinase	protein-coding	0	0	113.5	91	1.25	0.0143
EG1_peak_13741	chr10	74337503	74337503	+	24.4757	NA	intron (NM_001369124, intron 4 of 9)	LTR16C|LTR|ERVL	160740	NM_001369124	132	Hs.656586	NM_001123	ENSG00000156110	ADK	AK	adenosine kinase	protein-coding	0	0	32.6	33.5	0.97	0.625
EG1_peak_16718	chr11	10303266	10303266	+	15.6423	NA	Intergenic	CpG	-1807	NM_001124	133	Hs.441047	NM_001124	ENSG00000148926	ADM	AM|PAMP	adrenomedullin	protein-coding	0	0	87.5	84	1.04	0.386
EG1_peak_16719	chr11	10304711	10304711	+	15.1223	NA	promoter-TSS (NM_001124)	promoter-TSS (NM_001124)	-362	NM_001124	133	Hs.441047	NM_001124	ENSG00000148926	ADM	AM|PAMP	adrenomedullin	protein-coding	0	0	125.6	99	1.27	0.00658
EG1_peak_8986	chr1	203117943	203117943	+	24.2947	NA	Intergenic	Intergenic	-9783	NM_001365065	134	Hs.77867	NM_000674	ENSG00000163485	ADORA1	RDC7	adenosine A1 receptor	protein-coding	0	0	42.8	39.5	1.08	0.366
EG1_peak_8987	chr1	203125119	203125119	+	5.08374	NA	Intergenic	Intergenic	-2607	NM_001365065	134	Hs.77867	NM_000674	ENSG00000163485	ADORA1	RDC7	adenosine A1 receptor	protein-coding	0	0	14.9	27	0.55	0.998
EG1_peak_8988	chr1	203128242	203128242	+	7.02353	NA	intron (NM_001048230, intron 1 of 2)	CpG	516	NM_000674	134	Hs.77867	NM_000674	ENSG00000163485	ADORA1	RDC7	adenosine A1 receptor	protein-coding	0	0	23.7	20	1.19	0.279
EG1_peak_63818	chr22	24390231	24390231	+	7.51679	NA	intron (NM_001254732, intron 13 of 14)	intron (NM_001254732, intron 13 of 14)	-33366	NM_001278500	135	Hs.197029	NM_000675	ENSG00000128271	ADORA2A	A2aR|ADORA2|RDC8	adenosine A2a receptor	protein-coding	0	0	23.7	20.5	1.16	0.319
EG1_peak_63819	chr22	24391976	24391976	+	42.2033	NA	intron (NM_001254732, intron 13 of 14)	intron (NM_001254732, intron 13 of 14)	-31621	NM_001278500	135	Hs.197029	NM_000675	ENSG00000128271	ADORA2A	A2aR|ADORA2|RDC8	adenosine A2a receptor	protein-coding	0	0	62.4	66.5	0.94	0.726
EG1_peak_63820	chr22	24402706	24402706	+	111.23	NA	intron (NM_001254732, intron 13 of 14)	intron (NM_001254732, intron 13 of 14)	-20891	NM_001278500	135	Hs.197029	NM_000675	ENSG00000128271	ADORA2A	A2aR|ADORA2|RDC8	adenosine A2a receptor	protein-coding	0	0	133.5	122.5	1.09	0.182
EG1_peak_63821	chr22	24407497	24407497	+	63.1949	NA	intron (NM_001254732, intron 13 of 14)	intron (NM_001254732, intron 13 of 14)	-16100	NM_001278500	135	Hs.197029	NM_000675	ENSG00000128271	ADORA2A	A2aR|ADORA2|RDC8	adenosine A2a receptor	protein-coding	0	0	132.2	135	0.98	0.613
EG1_peak_63822	chr22	24410364	24410364	+	18.2223	NA	intron (NM_001254732, intron 13 of 14)	intron (NM_001254732, intron 13 of 14)	-13233	NM_001278500	135	Hs.197029	NM_000675	ENSG00000128271	ADORA2A	A2aR|ADORA2|RDC8	adenosine A2a receptor	protein-coding	0	0	54	45	1.2	0.133
EG1_peak_63823	chr22	24420210	24420210	+	79.3512	NA	intron (NR_103546, intron 18 of 19)	intron (NR_103546, intron 18 of 19)	-3387	NM_001278500	135	Hs.197029	NM_000675	ENSG00000128271	ADORA2A	A2aR|ADORA2|RDC8	adenosine A2a receptor	protein-coding	0	0	128	130	0.98	0.615
EG1_peak_63824	chr22	24423803	24423803	+	15.9915	NA	intron (NM_001278500, intron 1 of 2)	CpG	206	NM_001278500	135	Hs.197029	NM_000675	ENSG00000128271	ADORA2A	A2aR|ADORA2|RDC8	adenosine A2a receptor	protein-coding	0	0	71.2	52.5	1.36	0.00863
EG1_peak_63825	chr22	24434293	24434293	+	43.8026	NA	intron (NM_001278497, intron 3 of 3)	MIR3|SINE|MIR	2174	NM_001278498	135	Hs.197029	NM_000675	ENSG00000128271	ADORA2A	A2aR|ADORA2|RDC8	adenosine A2a receptor	protein-coding	0	0	82.8	76.5	1.08	0.279
EG1_peak_63826	chr22	24440470	24440470	+	28.1755	NA	intron (NR_028483, intron 6 of 7)	MIRc|SINE|MIR	8351	NM_001278498	135	Hs.197029	NM_000675	ENSG00000128271	ADORA2A	A2aR|ADORA2|RDC8	adenosine A2a receptor	protein-coding	0	0	51.7	48.5	1.06	0.379
EG1_peak_63827	chr22	24455958	24455958	+	11.7244	NA	intron (NR_028483, intron 4 of 7)	intron (NR_028483, intron 4 of 7)	23839	NM_001278498	135	Hs.197029	NM_000675	ENSG00000128271	ADORA2A	A2aR|ADORA2|RDC8	adenosine A2a receptor	protein-coding	0	0	22.3	15.5	1.44	0.0696
EG1_peak_63828	chr22	24460828	24460828	+	15.3117	NA	intron (NR_028483, intron 3 of 7)	intron (NR_028483, intron 3 of 7)	28709	NM_001278498	135	Hs.197029	NM_000675	ENSG00000128271	ADORA2A	A2aR|ADORA2|RDC8	adenosine A2a receptor	protein-coding	0	0	43.7	51	0.86	0.885
EG1_peak_40866	chr17	15885874	15885874	+	7.15712	NA	Intergenic	Intergenic	-59043	NM_000676	136	Hs.167046	NM_000676	ENSG00000170425	ADORA2B	ADORA2	adenosine A2b receptor	protein-coding	0	0	15.8	21	0.75	0.928
EG1_peak_40867	chr17	15893839	15893839	+	11.7503	NA	Intergenic	MER58A|DNA|hAT-Charlie	-51078	NM_000676	136	Hs.167046	NM_000676	ENSG00000170425	ADORA2B	ADORA2	adenosine A2b receptor	protein-coding	0	0	24.7	23.5	1.05	0.486
EG1_peak_40868	chr17	15914959	15914959	+	37.8158	NA	Intergenic	Intergenic	-29958	NM_000676	136	Hs.167046	NM_000676	ENSG00000170425	ADORA2B	ADORA2	adenosine A2b receptor	protein-coding	0	0	53.5	29.5	1.81	6.18e-05
EG1_peak_40869	chr17	15942602	15942602	+	23.3935	NA	Intergenic	Intergenic	-2315	NM_000676	136	Hs.167046	NM_000676	ENSG00000170425	ADORA2B	ADORA2	adenosine A2b receptor	protein-coding	0	0	83.8	82	1.02	0.471
EG1_peak_40870	chr17	15945254	15945254	+	114.932	NA	exon (NM_000676, exon 1 of 2)	exon (NM_000676, exon 1 of 2)	337	NM_000676	136	Hs.167046	NM_000676	ENSG00000170425	ADORA2B	ADORA2	adenosine A2b receptor	protein-coding	0	0	179.1	157.5	1.14	0.0494
EG1_peak_40871	chr17	15954399	15954399	+	81.1414	NA	intron (NM_000676, intron 1 of 1)	intron (NM_000676, intron 1 of 1)	9482	NM_000676	136	Hs.167046	NM_000676	ENSG00000170425	ADORA2B	ADORA2	adenosine A2b receptor	protein-coding	0	0	165.2	153.5	1.08	0.187
EG1_peak_40872	chr17	15959289	15959289	+	174.064	NA	intron (NM_000676, intron 1 of 1)	intron (NM_000676, intron 1 of 1)	14372	NM_000676	136	Hs.167046	NM_000676	ENSG00000170425	ADORA2B	ADORA2	adenosine A2b receptor	protein-coding	0	0	191.7	211	0.91	0.923
EG1_peak_40873	chr17	15966699	15966699	+	108.612	NA	intron (NM_000676, intron 1 of 1)	intron (NM_000676, intron 1 of 1)	21782	NM_000676	136	Hs.167046	NM_000676	ENSG00000170425	ADORA2B	ADORA2	adenosine A2b receptor	protein-coding	0	0	131.7	118.5	1.11	0.136
EG1_peak_5357	chr1	111507718	111507718	+	175.883	NA	intron (NM_001081976, intron 1 of 5)	intron (NM_001081976, intron 1 of 5)	-3597	NM_000677	140	Hs.281342	NM_000677	ENSG00000282608	ADORA3	A3AR	adenosine A3 receptor	protein-coding	0	0	237.3	206.5	1.15	0.0201
EG1_peak_5358	chr1	111515814	111515814	+	159.721	NA	intron (NM_001081976, intron 1 of 5)	CpG	-11693	NM_000677	140	Hs.281342	NM_000677	ENSG00000282608	ADORA3	A3AR	adenosine A3 receptor	protein-coding	0	0	213.6	172.5	1.24	0.00159
EG1_peak_69271	chr3	119579562	119579562	+	88.3123	NA	promoter-TSS (NM_001291950)	promoter-TSS (NM_001291950)	70	NM_001291950	141	Hs.99884	NM_001125	ENSG00000144843	ADPRH	ARH1|hARH1	ADP-ribosylarginine hydrolase	protein-coding	0	0	91.2	81.5	1.12	0.159
EG1_peak_10100	chr1	226366105	226366105	+	83.7838	NA	intron (NM_001618, intron 17 of 22)	intron (NM_001618, intron 17 of 22)	41988	NM_001618	142	Hs.177766	NM_001618	ENSG00000143799	PARP1	ADPRT|ADPRT 1|ADPRT1|ARTD1|PARP|PARP-1|PPOL|pADPRT-1	poly(ADP-ribose) polymerase 1	protein-coding	0	0	101.9	116	0.88	0.927
EG1_peak_10101	chr1	226373292	226373292	+	1.68139	NA	intron (NM_001618, intron 14 of 22)	intron (NM_001618, intron 14 of 22)	34801	NM_001618	142	Hs.177766	NM_001618	ENSG00000143799	PARP1	ADPRT|ADPRT 1|ADPRT1|ARTD1|PARP|PARP-1|PPOL|pADPRT-1	poly(ADP-ribose) polymerase 1	protein-coding	0	0	8.8	9.5	0.93	0.731
EG1_peak_10102	chr1	226408057	226408057	+	97.5524	NA	promoter-TSS (NM_001618)	promoter-TSS (NM_001618)	36	NM_001618	142	Hs.177766	NM_001618	ENSG00000143799	PARP1	ADPRT|ADPRT 1|ADPRT1|ARTD1|PARP|PARP-1|PPOL|pADPRT-1	poly(ADP-ribose) polymerase 1	protein-coding	0	0	146.1	148.5	0.98	0.592
EG1_peak_10103	chr1	226424705	226424705	+	7.16698	NA	Intergenic	Intergenic	-16612	NM_001618	142	Hs.177766	NM_001618	ENSG00000143799	PARP1	ADPRT|ADPRT 1|ADPRT1|ARTD1|PARP|PARP-1|PPOL|pADPRT-1	poly(ADP-ribose) polymerase 1	protein-coding	0	0	21.4	23	0.93	0.69
EG1_peak_10104	chr1	226457568	226457568	+	19.6562	NA	Intergenic	Intergenic	-49475	NM_001618	142	Hs.177766	NM_001618	ENSG00000143799	PARP1	ADPRT|ADPRT 1|ADPRT1|ARTD1|PARP|PARP-1|PPOL|pADPRT-1	poly(ADP-ribose) polymerase 1	protein-coding	0	0	27	22.5	1.2	0.257
EG1_peak_27029	chr13	24441963	24441963	+	7.87827	NA	exon (NM_006437, exon 30 of 34)	exon (NM_006437, exon 30 of 34)	70815	NM_006437	143	Hs.744855	NM_006437	ENSG00000102699	PARP4	ADPRTL1|ARTD4|PARP-4|PARPL|PH5P|VAULT3|VPARP|VWA5C|p193	poly(ADP-ribose) polymerase family member 4	protein-coding	0	0	7	12	0.58	0.98
EG1_peak_27030	chr13	24471085	24471085	+	4.47743	NA	intron (NM_006437, intron 15 of 33)	FordPrefect_a|DNA|hAT-Tip100	41693	NM_006437	143	Hs.744855	NM_006437	ENSG00000102699	PARP4	ADPRTL1|ARTD4|PARP-4|PARPL|PH5P|VAULT3|VPARP|VWA5C|p193	poly(ADP-ribose) polymerase family member 4	protein-coding	0	0	11.2	7.5	1.49	0.138
EG1_peak_27031	chr13	24491974	24491974	+	7.87827	NA	intron (NM_006437, intron 9 of 33)	MLT1L|LTR|ERVL-MaLR	20804	NM_006437	143	Hs.744855	NM_006437	ENSG00000102699	PARP4	ADPRTL1|ARTD4|PARP-4|PARPL|PH5P|VAULT3|VPARP|VWA5C|p193	poly(ADP-ribose) polymerase family member 4	protein-coding	0	0	21.9	25.5	0.86	0.839
EG1_peak_27032	chr13	24501099	24501099	+	67.4703	NA	intron (NM_006437, intron 3 of 33)	intron (NM_006437, intron 3 of 33)	11679	NM_006437	143	Hs.744855	NM_006437	ENSG00000102699	PARP4	ADPRTL1|ARTD4|PARP-4|PARPL|PH5P|VAULT3|VPARP|VWA5C|p193	poly(ADP-ribose) polymerase family member 4	protein-coding	0	0	90.3	95.5	0.95	0.727
EG1_peak_27033	chr13	24502988	24502988	+	52.1966	NA	intron (NM_006437, intron 2 of 33)	intron (NM_006437, intron 2 of 33)	9790	NM_006437	143	Hs.744855	NM_006437	ENSG00000102699	PARP4	ADPRTL1|ARTD4|PARP-4|PARPL|PH5P|VAULT3|VPARP|VWA5C|p193	poly(ADP-ribose) polymerase family member 4	protein-coding	0	0	79.1	89.5	0.88	0.879
EG1_peak_27034	chr13	24512613	24512613	+	135.645	NA	intron (NM_006437, intron 1 of 33)	CpG	165	NM_006437	143	Hs.744855	NM_006437	ENSG00000102699	PARP4	ADPRTL1|ARTD4|PARP-4|PARPL|PH5P|VAULT3|VPARP|VWA5C|p193	poly(ADP-ribose) polymerase family member 4	protein-coding	0	0	189.4	170.5	1.11	0.0857
EG1_peak_59377	chr20	4221458	4221458	+	26.2326	NA	3' UTR (NM_000678, exon 2 of 2)	3' UTR (NM_000678, exon 2 of 2)	27829	NM_000678	146	Hs.557	NM_000678	ENSG00000171873	ADRA1D	ADRA1|ADRA1A|ADRA1R|ALPHA1|DAR|dJ779E11.2	adrenoceptor alpha 1D	protein-coding	0	0	72.1	48	1.5	0.00073
EG1_peak_59378	chr20	4225998	4225998	+	96.9069	NA	intron (NM_000678, intron 1 of 1)	intron (NM_000678, intron 1 of 1)	23289	NM_000678	146	Hs.557	NM_000678	ENSG00000171873	ADRA1D	ADRA1|ADRA1A|ADRA1R|ALPHA1|DAR|dJ779E11.2	adrenoceptor alpha 1D	protein-coding	0	0	150.3	135	1.11	0.107
EG1_peak_59379	chr20	4249719	4249719	+	63.9701	NA	promoter-TSS (NM_000678)	promoter-TSS (NM_000678)	-432	NM_000678	146	Hs.557	NM_000678	ENSG00000171873	ADRA1D	ADRA1|ADRA1A|ADRA1R|ALPHA1|DAR|dJ779E11.2	adrenoceptor alpha 1D	protein-coding	0	0	83.8	82.5	1.02	0.493
EG1_peak_59380	chr20	4369898	4369898	+	8.61818	NA	Intergenic	LTR33C|LTR|ERVL	-120611	NM_000678	146	Hs.557	NM_000678	ENSG00000171873	ADRA1D	ADRA1|ADRA1A|ADRA1R|ALPHA1|DAR|dJ779E11.2	adrenoceptor alpha 1D	protein-coding	0	0	16.8	5.5	3.05	0.0002
EG1_peak_59381	chr20	4401795	4401795	+	19.6562	NA	Intergenic	Intergenic	-152508	NM_000678	146	Hs.557	NM_000678	ENSG00000171873	ADRA1D	ADRA1|ADRA1A|ADRA1R|ALPHA1|DAR|dJ779E11.2	adrenoceptor alpha 1D	protein-coding	0	0	34.9	35	1	0.59
EG1_peak_59382	chr20	4406789	4406789	+	14.2637	NA	Intergenic	Intergenic	-157502	NM_000678	146	Hs.557	NM_000678	ENSG00000171873	ADRA1D	ADRA1|ADRA1A|ADRA1R|ALPHA1|DAR|dJ779E11.2	adrenoceptor alpha 1D	protein-coding	0	0	26.5	24	1.11	0.368
EG1_peak_82638	chr5	159912626	159912626	+	131.307	NA	Intergenic	MIRb|SINE|MIR	-3856	NM_000679	147	Hs.368632	NM_000679	ENSG00000170214	ADRA1B	ADRA1|ALPHA1BAR	adrenoceptor alpha 1B	protein-coding	0	0	197.3	215.5	0.92	0.904
EG1_peak_82639	chr5	159916491	159916491	+	12.1813	NA	promoter-TSS (NM_000679)	promoter-TSS (NM_000679)	9	NM_000679	147	Hs.368632	NM_000679	ENSG00000170214	ADRA1B	ADRA1|ALPHA1BAR	adrenoceptor alpha 1B	protein-coding	0	0	59.1	44	1.34	0.0177
EG1_peak_82640	chr5	159928318	159928318	+	42.6421	NA	intron (NM_000679, intron 1 of 1)	intron (NM_000679, intron 1 of 1)	11836	NM_000679	147	Hs.368632	NM_000679	ENSG00000170214	ADRA1B	ADRA1|ALPHA1BAR	adrenoceptor alpha 1B	protein-coding	0	0	48.4	33	1.47	0.00833
EG1_peak_82641	chr5	159936874	159936874	+	4.47743	NA	intron (NM_000679, intron 1 of 1)	intron (NM_000679, intron 1 of 1)	20392	NM_000679	147	Hs.368632	NM_000679	ENSG00000170214	ADRA1B	ADRA1|ALPHA1BAR	adrenoceptor alpha 1B	protein-coding	0	0	14.4	7	2.06	0.0128
EG1_peak_96138	chr8	26867277	26867277	+	10.151	NA	promoter-TSS (NM_000680)	promoter-TSS (NM_000680)	1	NM_000680	148	Hs.52931	NM_000680	ENSG00000120907	ADRA1A	ADRA1C|ADRA1L1|ALPHA1AAR	adrenoceptor alpha 1A	protein-coding	0	0	20.5	17	1.2	0.264
EG1_peak_15276	chr10	111034932	111034932	+	4.47743	NA	Intergenic	Intergenic	-42097	NM_000681	150	Hs.249159	NM_000681	ENSG00000150594	ADRA2A	ADRA2|ADRA2R|ADRAR|ALPHA2AAR|ZNF32	adrenoceptor alpha 2A	protein-coding	0	0	16.3	18.5	0.88	0.751
EG1_peak_15277	chr10	111076337	111076337	+	34.791	NA	promoter-TSS (NM_000681)	promoter-TSS (NM_000681)	-692	NM_000681	150	Hs.249159	NM_000681	ENSG00000150594	ADRA2A	ADRA2|ADRA2R|ADRAR|ALPHA2AAR|ZNF32	adrenoceptor alpha 2A	protein-coding	0	0	57.7	59.5	0.97	0.644
EG1_peak_15278	chr10	111077967	111077967	+	13.2603	NA	5' UTR (NM_000681, exon 1 of 1)	5' UTR (NM_000681, exon 1 of 1)	938	NM_000681	150	Hs.249159	NM_000681	ENSG00000150594	ADRA2A	ADRA2|ADRA2R|ADRAR|ALPHA2AAR|ZNF32	adrenoceptor alpha 2A	protein-coding	0	0	37.2	27.5	1.35	0.0481
EG1_peak_15279	chr10	111094012	111094012	+	14.2637	NA	Intergenic	Intergenic	16983	NM_000681	150	Hs.249159	NM_000681	ENSG00000150594	ADRA2A	ADRA2|ADRA2R|ADRAR|ALPHA2AAR|ZNF32	adrenoceptor alpha 2A	protein-coding	0	0	28.4	38	0.75	0.961
EG1_peak_53947	chr2	96100065	96100065	+	5.69223	NA	Intergenic	MIR|SINE|MIR	16506	NM_000682	151	Hs.247686	NM_000682	ENSG00000274286	ADRA2B	ADRA2L1|ADRA2RL1|ADRARL1|ALPHA2BAR|FAME2|alpha-2BAR	adrenoceptor alpha 2B	protein-coding	0	0	20	15	1.33	0.125
EG1_peak_53948	chr2	96103440	96103440	+	3.44534	NA	Intergenic	Intergenic	13131	NM_000682	151	Hs.247686	NM_000682	ENSG00000274286	ADRA2B	ADRA2L1|ADRA2RL1|ADRARL1|ALPHA2BAR|FAME2|alpha-2BAR	adrenoceptor alpha 2B	protein-coding	0	0	16.8	13.5	1.24	0.282
EG1_peak_53949	chr2	96117219	96117219	+	25.7083	NA	promoter-TSS (NM_000682)	promoter-TSS (NM_000682)	-648	NM_000682	151	Hs.247686	NM_000682	ENSG00000274286	ADRA2B	ADRA2L1|ADRA2RL1|ADRARL1|ALPHA2BAR|FAME2|alpha-2BAR	adrenoceptor alpha 2B	protein-coding	0	0	52.6	45.5	1.16	0.185
EG1_peak_72828	chr4	3765556	3765556	+	12.8685	NA	promoter-TSS (NM_000683)	promoter-TSS (NM_000683)	-829	NM_000683	152	Hs.123022	NM_000683	ENSG00000184160	ADRA2C	ADRA2L2|ADRA2RL2|ADRARL2|ALPHA2CAR	adrenoceptor alpha 2C	protein-coding	0	0	30.2	42	0.72	0.978
EG1_peak_72829	chr4	3815023	3815023	+	15.13	NA	Intergenic	(ACTCT)n|Simple_repeat|Simple_repeat	48638	NM_000683	152	Hs.123022	NM_000683	ENSG00000184160	ADRA2C	ADRA2L2|ADRA2RL2|ADRARL2|ALPHA2CAR	adrenoceptor alpha 2C	protein-coding	0	0	7.9	4	1.98	0.111
EG1_peak_72830	chr4	3857991	3857991	+	4.23285	NA	Intergenic	Intergenic	91606	NM_000683	152	Hs.123022	NM_000683	ENSG00000184160	ADRA2C	ADRA2L2|ADRA2RL2|ADRARL2|ALPHA2CAR	adrenoceptor alpha 2C	protein-coding	0	0	18.1	12	1.51	0.063
EG1_peak_15365	chr10	114009448	114009448	+	8.61818	NA	Intergenic	Intergenic	-34418	NM_000684	153	Hs.99913	NM_000684	ENSG00000043591	ADRB1	ADRB1R|B1AR|BETA1AR|RHR	adrenoceptor beta 1	protein-coding	0	0	22.8	15	1.52	0.0531
EG1_peak_15366	chr10	114026708	114026708	+	331.555	NA	Intergenic	Intergenic	-17158	NM_000684	153	Hs.99913	NM_000684	ENSG00000043591	ADRB1	ADRB1R|B1AR|BETA1AR|RHR	adrenoceptor beta 1	protein-coding	0	0	295	274.5	1.07	0.115
EG1_peak_15367	chr10	114043216	114043216	+	14.4105	NA	promoter-TSS (NM_000684)	promoter-TSS (NM_000684)	-650	NM_000684	153	Hs.99913	NM_000684	ENSG00000043591	ADRB1	ADRB1R|B1AR|BETA1AR|RHR	adrenoceptor beta 1	protein-coding	0	0	38.2	21.5	1.77	0.000815
EG1_peak_15368	chr10	114044182	114044182	+	16.943	NA	exon (NM_000684, exon 1 of 1)	exon (NM_000684, exon 1 of 1)	316	NM_000684	153	Hs.99913	NM_000684	ENSG00000043591	ADRB1	ADRB1R|B1AR|BETA1AR|RHR	adrenoceptor beta 1	protein-coding	0	0	35.8	20	1.79	0.00149
EG1_peak_15369	chr10	114045303	114045303	+	23.102	NA	exon (NM_000684, exon 1 of 1)	exon (NM_000684, exon 1 of 1)	1437	NM_000684	153	Hs.99913	NM_000684	ENSG00000043591	ADRB1	ADRB1R|B1AR|BETA1AR|RHR	adrenoceptor beta 1	protein-coding	0	0	39.6	26.5	1.49	0.0135
EG1_peak_15370	chr10	114101247	114101247	+	45.7912	NA	Intergenic	CpG	57381	NM_000684	153	Hs.99913	NM_000684	ENSG00000043591	ADRB1	ADRB1R|B1AR|BETA1AR|RHR	adrenoceptor beta 1	protein-coding	0	0	63.7	66.5	0.96	0.683
EG1_peak_15371	chr10	114103450	114103450	+	10.2072	NA	Intergenic	Intergenic	59584	NM_000684	153	Hs.99913	NM_000684	ENSG00000043591	ADRB1	ADRB1R|B1AR|BETA1AR|RHR	adrenoceptor beta 1	protein-coding	0	0	35.4	36	0.98	0.589
EG1_peak_82139	chr5	148741494	148741494	+	19.9209	NA	Intergenic	Intergenic	-85099	NM_000024	154	Hs.2551	NM_000024	ENSG00000169252	ADRB2	ADRB2R|ADRBR|B2AR|BAR|BETA2AR	adrenoceptor beta 2	protein-coding	0	0	32.6	24.5	1.33	0.0828
EG1_peak_82140	chr5	148776967	148776967	+	73.8167	NA	Intergenic	MER6A|DNA|TcMar-Tigger	-49626	NM_000024	154	Hs.2551	NM_000024	ENSG00000169252	ADRB2	ADRB2R|ADRBR|B2AR|BAR|BETA2AR	adrenoceptor beta 2	protein-coding	0	0	81.4	63	1.29	0.0165
EG1_peak_82141	chr5	148791539	148791539	+	21.1811	NA	Intergenic	Intergenic	-35054	NM_000024	154	Hs.2551	NM_000024	ENSG00000169252	ADRB2	ADRB2R|ADRBR|B2AR|BAR|BETA2AR	adrenoceptor beta 2	protein-coding	0	0	35.8	41	0.87	0.845
EG1_peak_82142	chr5	148805537	148805537	+	49.5035	NA	Intergenic	MER102b|DNA|hAT-Charlie	-21056	NM_000024	154	Hs.2551	NM_000024	ENSG00000169252	ADRB2	ADRB2R|ADRBR|B2AR|BAR|BETA2AR	adrenoceptor beta 2	protein-coding	0	0	94	71	1.32	0.00703
EG1_peak_82143	chr5	148806772	148806772	+	26.2085	NA	Intergenic	L2c|LINE|L2	-19821	NM_000024	154	Hs.2551	NM_000024	ENSG00000169252	ADRB2	ADRB2R|ADRBR|B2AR|BAR|BETA2AR	adrenoceptor beta 2	protein-coding	0	0	64.2	64	1	0.517
EG1_peak_82144	chr5	148807943	148807943	+	21.8466	NA	Intergenic	Intergenic	-18650	NM_000024	154	Hs.2551	NM_000024	ENSG00000169252	ADRB2	ADRB2R|ADRBR|B2AR|BAR|BETA2AR	adrenoceptor beta 2	protein-coding	0	0	50.7	37	1.37	0.0239
EG1_peak_82145	chr5	148820975	148820975	+	9.69412	NA	Intergenic	L3|LINE|CR1	-5618	NM_000024	154	Hs.2551	NM_000024	ENSG00000169252	ADRB2	ADRB2R|ADRBR|B2AR|BAR|BETA2AR	adrenoceptor beta 2	protein-coding	0	0	21.4	19	1.13	0.353
EG1_peak_82146	chr5	148826507	148826507	+	252.23	NA	promoter-TSS (NM_000024)	promoter-TSS (NM_000024)	-86	NM_000024	154	Hs.2551	NM_000024	ENSG00000169252	ADRB2	ADRB2R|ADRBR|B2AR|BAR|BETA2AR	adrenoceptor beta 2	protein-coding	0	0	359.2	323.5	1.11	0.0273
EG1_peak_82147	chr5	148844049	148844049	+	26.2781	NA	Intergenic	MIR1_Amn|SINE|MIR	17456	NM_000024	154	Hs.2551	NM_000024	ENSG00000169252	ADRB2	ADRB2R|ADRBR|B2AR|BAR|BETA2AR	adrenoceptor beta 2	protein-coding	0	0	47.5	37	1.28	0.0633
EG1_peak_82148	chr5	148844944	148844944	+	5.30789	NA	Intergenic	L2a|LINE|L2	18351	NM_000024	154	Hs.2551	NM_000024	ENSG00000169252	ADRB2	ADRB2R|ADRBR|B2AR|BAR|BETA2AR	adrenoceptor beta 2	protein-coding	0	0	21.4	13.5	1.59	0.0351
EG1_peak_82149	chr5	148910907	148910907	+	175.75	NA	Intergenic	Intergenic	84314	NM_000024	154	Hs.2551	NM_000024	ENSG00000169252	ADRB2	ADRB2R|ADRBR|B2AR|BAR|BETA2AR	adrenoceptor beta 2	protein-coding	0	0	357.8	259	1.38	4.8e-09
EG1_peak_82150	chr5	148913245	148913245	+	266.514	NA	Intergenic	Intergenic	86652	NM_000024	154	Hs.2551	NM_000024	ENSG00000169252	ADRB2	ADRB2R|ADRBR|B2AR|BAR|BETA2AR	adrenoceptor beta 2	protein-coding	0	0	441.1	289.5	1.52	8.37e-17
EG1_peak_82151	chr5	148925015	148925015	+	66.0219	NA	Intergenic	Intergenic	98422	NM_000024	154	Hs.2551	NM_000024	ENSG00000169252	ADRB2	ADRB2R|ADRBR|B2AR|BAR|BETA2AR	adrenoceptor beta 2	protein-coding	0	0	95.4	58.5	1.63	7.21e-06
EG1_peak_82152	chr5	148928369	148928369	+	67.7011	NA	Intergenic	Intergenic	101776	NM_000024	154	Hs.2551	NM_000024	ENSG00000169252	ADRB2	ADRB2R|ADRBR|B2AR|BAR|BETA2AR	adrenoceptor beta 2	protein-coding	0	0	105.6	86.5	1.22	0.0293
EG1_peak_82153	chr5	148939895	148939895	+	39.141	NA	Intergenic	MER113|DNA|hAT-Charlie	113302	NM_000024	154	Hs.2551	NM_000024	ENSG00000169252	ADRB2	ADRB2R|ADRBR|B2AR|BAR|BETA2AR	adrenoceptor beta 2	protein-coding	0	0	50.3	49.5	1.02	0.491
EG1_peak_96544	chr8	37965844	37965844	+	10.9942	NA	exon (NM_000025, exon 1 of 2)	exon (NM_000025, exon 1 of 2)	755	NM_000025	155	Hs.2549	NM_000025	ENSG00000188778	ADRB3	BETA3AR	adrenoceptor beta 3	protein-coding	0	0	23.7	37.5	0.63	0.996
EG1_peak_96545	chr8	37968900	37968900	+	2.27842	NA	Intergenic	Intergenic	-2301	NM_000025	155	Hs.2549	NM_000025	ENSG00000188778	ADRB3	BETA3AR	adrenoceptor beta 3	protein-coding	0	0	12.6	14	0.9	0.74
EG1_peak_96546	chr8	37993859	37993859	+	15.4747	NA	Intergenic	Intergenic	-27260	NM_000025	155	Hs.2549	NM_000025	ENSG00000188778	ADRB3	BETA3AR	adrenoceptor beta 3	protein-coding	0	0	34	29	1.17	0.252
EG1_peak_96547	chr8	37996419	37996419	+	33.1018	NA	Intergenic	Intergenic	-29820	NM_000025	155	Hs.2549	NM_000025	ENSG00000188778	ADRB3	BETA3AR	adrenoceptor beta 3	protein-coding	0	0	47	43	1.09	0.344
EG1_peak_18749	chr11	67261513	67261513	+	11.8543	NA	Intergenic	Intergenic	-4960	NM_001619	156	Hs.83636	NM_001619	ENSG00000173020	GRK2	ADRBK1|BARK1|BETA-ARK1	G protein-coupled receptor kinase 2	protein-coding	0	0	46.5	29.5	1.58	0.00294
EG1_peak_18750	chr11	67262905	67262905	+	35.2407	NA	Intergenic	L2b|LINE|L2	-3568	NM_001619	156	Hs.83636	NM_001619	ENSG00000173020	GRK2	ADRBK1|BARK1|BETA-ARK1	G protein-coupled receptor kinase 2	protein-coding	0	0	94.5	96	0.98	0.595
EG1_peak_18751	chr11	67266318	67266318	+	4.74216	NA	promoter-TSS (NM_001619)	promoter-TSS (NM_001619)	-155	NM_001619	156	Hs.83636	NM_001619	ENSG00000173020	GRK2	ADRBK1|BARK1|BETA-ARK1	G protein-coupled receptor kinase 2	protein-coding	0	0	38.6	38.5	1	0.554
EG1_peak_18752	chr11	67267407	67267407	+	4.84314	NA	intron (NM_001619, intron 1 of 20)	intron (NM_001619, intron 1 of 20)	934	NM_001619	156	Hs.83636	NM_001619	ENSG00000173020	GRK2	ADRBK1|BARK1|BETA-ARK1	G protein-coupled receptor kinase 2	protein-coding	0	0	37.2	43	0.87	0.839
EG1_peak_18753	chr11	67270195	67270195	+	13.8363	NA	intron (NM_001619, intron 1 of 20)	intron (NM_001619, intron 1 of 20)	3722	NM_001619	156	Hs.83636	NM_001619	ENSG00000173020	GRK2	ADRBK1|BARK1|BETA-ARK1	G protein-coupled receptor kinase 2	protein-coding	0	0	38.2	34	1.12	0.268
EG1_peak_18754	chr11	67277652	67277652	+	97.7618	NA	intron (NM_001619, intron 2 of 20)	intron (NM_001619, intron 2 of 20)	11179	NM_001619	156	Hs.83636	NM_001619	ENSG00000173020	GRK2	ADRBK1|BARK1|BETA-ARK1	G protein-coupled receptor kinase 2	protein-coding	0	0	170.3	166.5	1.02	0.403
EG1_peak_63917	chr22	25544078	25544078	+	3.27695	NA	Intergenic	Intergenic	-20597	NM_005160	157	Hs.657494	NM_005160	ENSG00000100077	GRK3	ADRBK2|BARK2	G protein-coupled receptor kinase 3	protein-coding	0	0	13	7	1.86	0.027
EG1_peak_63918	chr22	25552569	25552569	+	17.8082	NA	Intergenic	MLT1E3|LTR|ERVL-MaLR	-12106	NM_005160	157	Hs.657494	NM_005160	ENSG00000100077	GRK3	ADRBK2|BARK2	G protein-coupled receptor kinase 3	protein-coding	0	0	31.6	41	0.77	0.955
EG1_peak_63919	chr22	25563633	25563633	+	1.41608	NA	Intergenic	Intergenic	-1042	NM_005160	157	Hs.657494	NM_005160	ENSG00000100077	GRK3	ADRBK2|BARK2	G protein-coupled receptor kinase 3	protein-coding	0	0	10.7	3.5	3.06	0.00331
EG1_peak_63920	chr22	25564619	25564619	+	16.3582	NA	promoter-TSS (NM_005160)	promoter-TSS (NM_005160)	-56	NM_005160	157	Hs.657494	NM_005160	ENSG00000100077	GRK3	ADRBK2|BARK2	G protein-coupled receptor kinase 3	protein-coding	0	0	32.6	36.5	0.89	0.794
EG1_peak_63921	chr22	25583221	25583221	+	11.7503	NA	intron (NM_001362778, intron 1 of 19)	intron (NM_001362778, intron 1 of 19)	18546	NM_001362778	157	Hs.657494	NM_005160	ENSG00000100077	GRK3	ADRBK2|BARK2	G protein-coupled receptor kinase 3	protein-coding	0	0	20	13	1.54	0.0427
EG1_peak_64809	chr22	40263391	40263391	+	107.504	NA	intron (NM_001024843, intron 7 of 23)	intron (NM_001024843, intron 7 of 23)	-83109	NM_001123378	158	Hs.75527	NM_000026	ENSG00000239900	ADSL	AMPS|ASASE|ASL	adenylosuccinate lyase	protein-coding	0	0	155.9	142.5	1.09	0.157
EG1_peak_64810	chr22	40265921	40265921	+	27.8173	NA	exon (NM_001162501, exon 5 of 23)	exon (NM_001162501, exon 5 of 23)	-80579	NM_001123378	158	Hs.75527	NM_000026	ENSG00000239900	ADSL	AMPS|ASASE|ASL	adenylosuccinate lyase	protein-coding	0	0	49.3	39	1.26	0.068
EG1_peak_64811	chr22	40273540	40273540	+	13.6882	NA	exon (NM_001024843, exon 9 of 24)	exon (NM_001024843, exon 9 of 24)	-72960	NM_001123378	158	Hs.75527	NM_000026	ENSG00000239900	ADSL	AMPS|ASASE|ASL	adenylosuccinate lyase	protein-coding	0	0	27.5	22.5	1.22	0.196
EG1_peak_64812	chr22	40276647	40276647	+	36.1113	NA	intron (NM_015088, intron 6 of 20)	intron (NM_015088, intron 6 of 20)	-69853	NM_001123378	158	Hs.75527	NM_000026	ENSG00000239900	ADSL	AMPS|ASASE|ASL	adenylosuccinate lyase	protein-coding	0	0	45.1	47	0.96	0.634
EG1_peak_64813	chr22	40298668	40298668	+	18.7262	NA	intron (NM_015088, intron 10 of 20)	MIR|SINE|MIR	-47832	NM_001123378	158	Hs.75527	NM_000026	ENSG00000239900	ADSL	AMPS|ASASE|ASL	adenylosuccinate lyase	protein-coding	0	0	24.7	19	1.3	0.151
EG1_peak_64814	chr22	40327517	40327517	+	45.0012	NA	3' UTR (NM_001024843, exon 24 of 24)	3' UTR (NM_001024843, exon 24 of 24)	-18983	NM_001123378	158	Hs.75527	NM_000026	ENSG00000239900	ADSL	AMPS|ASASE|ASL	adenylosuccinate lyase	protein-coding	0	0	55.4	36	1.54	0.00193
EG1_peak_64815	chr22	40332400	40332400	+	9.84739	NA	3' UTR (NM_001024843, exon 24 of 24)	3' UTR (NM_001024843, exon 24 of 24)	-14100	NM_001123378	158	Hs.75527	NM_000026	ENSG00000239900	ADSL	AMPS|ASASE|ASL	adenylosuccinate lyase	protein-coding	0	0	27.5	39	0.7	0.982
EG1_peak_64816	chr22	40336484	40336484	+	2.70498	NA	TTS (NM_001024843)	TTS (NM_001024843)	-10016	NM_001123378	158	Hs.75527	NM_000026	ENSG00000239900	ADSL	AMPS|ASASE|ASL	adenylosuccinate lyase	protein-coding	0	0	11.2	17	0.66	0.951
EG1_peak_64817	chr22	40346553	40346553	+	195.446	NA	promoter-TSS (NM_001123378)	promoter-TSS (NM_001123378)	53	NM_000026	158	Hs.75527	NM_000026	ENSG00000239900	ADSL	AMPS|ASASE|ASL	adenylosuccinate lyase	protein-coding	0	0	233.1	203.5	1.15	0.0228
EG1_peak_64818	chr22	40348226	40348226	+	3.62076	NA	intron (NM_001363840, intron 1 of 13)	intron (NM_001363840, intron 1 of 13)	1726	NM_000026	158	Hs.75527	NM_000026	ENSG00000239900	ADSL	AMPS|ASASE|ASL	adenylosuccinate lyase	protein-coding	0	0	38.6	44	0.88	0.836
EG1_peak_10781	chr1	244414755	244414755	+	28.4111	NA	intron (NM_001126, intron 11 of 12)	LTR16|LTR|ERVL	37154	NM_001126	159	Hs.498313	NM_001126	ENSG00000035687	ADSS	ADEH|ADSS 2|ADSS2	adenylosuccinate synthase	protein-coding	0	0	41.4	36.5	1.13	0.249
EG1_peak_10782	chr1	244435837	244435837	+	92.4284	NA	intron (NM_001365073, intron 3 of 12)	Tigger4|DNA|TcMar-Tigger	16072	NM_001126	159	Hs.498313	NM_001126	ENSG00000035687	ADSS	ADEH|ADSS 2|ADSS2	adenylosuccinate synthase	protein-coding	0	0	121.9	102	1.2	0.0362
EG1_peak_10783	chr1	244437438	244437438	+	3.3742	NA	intron (NM_001365073, intron 2 of 12)	intron (NM_001365073, intron 2 of 12)	14471	NM_001126	159	Hs.498313	NM_001126	ENSG00000035687	ADSS	ADEH|ADSS 2|ADSS2	adenylosuccinate synthase	protein-coding	0	0	20.9	19.5	1.07	0.485
EG1_peak_10784	chr1	244439572	244439572	+	4.17724	NA	intron (NM_001365073, intron 1 of 12)	L1M1|LINE|L1	12337	NM_001126	159	Hs.498313	NM_001126	ENSG00000035687	ADSS	ADEH|ADSS 2|ADSS2	adenylosuccinate synthase	protein-coding	0	0	26.1	14.5	1.8	0.00408
EG1_peak_10785	chr1	244452131	244452131	+	209.472	NA	promoter-TSS (NM_001126)	promoter-TSS (NM_001126)	-71	NM_001365073	159	Hs.498313	NM_001126	ENSG00000035687	ADSS	ADEH|ADSS 2|ADSS2	adenylosuccinate synthase	protein-coding	0	0	333.2	254	1.31	1.24e-06
EG1_peak_50115	chr19	49766598	49766598	+	522.101	NA	promoter-TSS (NM_014203)	promoter-TSS (NM_014203)	-403	NM_014203	160	Hs.467125	NM_014203	ENSG00000196961	AP2A1	ADTAA|AP2-ALPHA|CLAPA1	adaptor related protein complex 2 subunit alpha 1	protein-coding	0	0	635.6	446.5	1.42	2.89e-17
EG1_peak_50116	chr19	49774293	49774293	+	3.27695	NA	intron (NM_130787, intron 1 of 22)	L2a|LINE|L2	7292	NM_130787	160	Hs.467125	NM_014203	ENSG00000196961	AP2A1	ADTAA|AP2-ALPHA|CLAPA1	adaptor related protein complex 2 subunit alpha 1	protein-coding	0	0	9.8	3.5	2.79	0.00987
EG1_peak_16236	chr11	925904	925904	+	27.5444	NA	promoter-TSS (NM_012305).3	promoter-TSS (NM_012305).3	34	NM_012305	161	Hs.19121	NM_012305	ENSG00000183020	AP2A2	ADTAB|CLAPA2|HIP-9|HIP9|HYPJ	adaptor related protein complex 2 subunit alpha 2	protein-coding	0	0	68.4	33	2.07	6.46e-08
EG1_peak_16237	chr11	926759	926759	+	44.7447	NA	intron (NR_144509, intron 1 of 20)	intron (NR_144509, intron 1 of 20)	889	NM_012305	161	Hs.19121	NM_012305	ENSG00000183020	AP2A2	ADTAB|CLAPA2|HIP-9|HIP9|HYPJ	adaptor related protein complex 2 subunit alpha 2	protein-coding	0	0	93.5	62.5	1.5	0.000186
EG1_peak_16238	chr11	931584	931584	+	27.1883	NA	intron (NR_144509, intron 1 of 20)	intron (NR_144509, intron 1 of 20)	5714	NM_012305	161	Hs.19121	NM_012305	ENSG00000183020	AP2A2	ADTAB|CLAPA2|HIP-9|HIP9|HYPJ	adaptor related protein complex 2 subunit alpha 2	protein-coding	0	0	72.1	81.5	0.88	0.867
EG1_peak_16239	chr11	932724	932724	+	34.9202	NA	intron (NR_144509, intron 1 of 20)	intron (NR_144509, intron 1 of 20)	6854	NM_012305	161	Hs.19121	NM_012305	ENSG00000183020	AP2A2	ADTAB|CLAPA2|HIP-9|HIP9|HYPJ	adaptor related protein complex 2 subunit alpha 2	protein-coding	0	0	75.4	76.5	0.99	0.583
EG1_peak_16240	chr11	940890	940890	+	13.0484	NA	intron (NR_144509, intron 1 of 20)	intron (NR_144509, intron 1 of 20)	15020	NM_012305	161	Hs.19121	NM_012305	ENSG00000183020	AP2A2	ADTAB|CLAPA2|HIP-9|HIP9|HYPJ	adaptor related protein complex 2 subunit alpha 2	protein-coding	0	0	28.4	24.5	1.16	0.265
EG1_peak_16241	chr11	945002	945002	+	3.9088	NA	intron (NR_144509, intron 1 of 20)	intron (NR_144509, intron 1 of 20)	19132	NM_012305	161	Hs.19121	NM_012305	ENSG00000183020	AP2A2	ADTAB|CLAPA2|HIP-9|HIP9|HYPJ	adaptor related protein complex 2 subunit alpha 2	protein-coding	0	0	15.8	5.5	2.88	0.000599
EG1_peak_16242	chr11	952702	952702	+	3.80564	NA	intron (NR_144509, intron 1 of 20)	intron (NR_144509, intron 1 of 20)	26832	NM_012305	161	Hs.19121	NM_012305	ENSG00000183020	AP2A2	ADTAB|CLAPA2|HIP-9|HIP9|HYPJ	adaptor related protein complex 2 subunit alpha 2	protein-coding	0	0	13.5	7.5	1.8	0.0427
EG1_peak_16243	chr11	965044	965044	+	18.5751	NA	intron (NR_144509, intron 2 of 20)	intron (NR_144509, intron 2 of 20)	39174	NM_012305	161	Hs.19121	NM_012305	ENSG00000183020	AP2A2	ADTAB|CLAPA2|HIP-9|HIP9|HYPJ	adaptor related protein complex 2 subunit alpha 2	protein-coding	0	0	0.5	0.5	0.93	0.607
EG1_peak_16244	chr11	975959	975959	+	9.72881	NA	intron (NR_144509, intron 4 of 20)	intron (NR_144509, intron 4 of 20)	50089	NM_012305	161	Hs.19121	NM_012305	ENSG00000183020	AP2A2	ADTAB|CLAPA2|HIP-9|HIP9|HYPJ	adaptor related protein complex 2 subunit alpha 2	protein-coding	0	0	28.4	17	1.67	0.00883
EG1_peak_16245	chr11	980196	980196	+	9.20412	NA	intron (NR_144509, intron 5 of 20)	CpG	54326	NM_012305	161	Hs.19121	NM_012305	ENSG00000183020	AP2A2	ADTAB|CLAPA2|HIP-9|HIP9|HYPJ	adaptor related protein complex 2 subunit alpha 2	protein-coding	0	0	0.5	0.5	0.93	0.607
EG1_peak_64110	chr22	29364265	29364265	+	24.9014	NA	intron (NM_001166019, intron 2 of 20)	intron (NM_001166019, intron 2 of 20)	24305	NM_001166019	162	Hs.368794	NM_001127	ENSG00000100280	AP1B1	ADTB1|AP105A|BAM22|CLAPB2	adaptor related protein complex 1 subunit beta 1	protein-coding	0	0	48.9	71.5	0.68	0.999
EG1_peak_64111	chr22	29366102	29366102	+	6.67139	NA	intron (NM_001166019, intron 2 of 20)	intron (NM_001166019, intron 2 of 20)	22468	NM_001166019	162	Hs.368794	NM_001127	ENSG00000100280	AP1B1	ADTB1|AP105A|BAM22|CLAPB2	adaptor related protein complex 1 subunit beta 1	protein-coding	0	0	24.7	19.5	1.26	0.18
EG1_peak_64112	chr22	29380500	29380500	+	124.733	NA	intron (NM_001166019, intron 1 of 20)	L2-1_AMi|LINE|L2	8070	NM_001166019	162	Hs.368794	NM_001127	ENSG00000100280	AP1B1	ADTB1|AP105A|BAM22|CLAPB2	adaptor related protein complex 1 subunit beta 1	protein-coding	0	0	146.6	151.5	0.97	0.683
EG1_peak_64113	chr22	29388622	29388622	+	50.223	NA	promoter-TSS (NM_145730)	promoter-TSS (NM_145730)	-39	NM_001127	162	Hs.368794	NM_001127	ENSG00000100280	AP1B1	ADTB1|AP105A|BAM22|CLAPB2	adaptor related protein complex 1 subunit beta 1	protein-coding	0	0	85.6	83.5	1.03	0.449
EG1_peak_64114	chr22	29395148	29395148	+	40.9113	NA	Intergenic	Intergenic	-6565	NM_001127	162	Hs.368794	NM_001127	ENSG00000100280	AP1B1	ADTB1|AP105A|BAM22|CLAPB2	adaptor related protein complex 1 subunit beta 1	protein-coding	0	0	51.2	50	1.02	0.462
EG1_peak_64115	chr22	29412922	29412922	+	37.5671	NA	Intergenic	Intergenic	-24339	NM_001127	162	Hs.368794	NM_001127	ENSG00000100280	AP1B1	ADTB1|AP105A|BAM22|CLAPB2	adaptor related protein complex 1 subunit beta 1	protein-coding	0	0	9.3	7.5	1.24	0.338
EG1_peak_41810	chr17	35587374	35587374	+	108.01	NA	promoter-TSS (NM_001282)	promoter-TSS (NM_001282)	52	NM_001282	163	Hs.514819	NM_001282	ENSG00000006125	AP2B1	ADTB2|AP105B|AP2-BETA|CLAPB1	adaptor related protein complex 2 subunit beta 1	protein-coding	0	0	148.4	130	1.14	0.0647
EG1_peak_41811	chr17	35588703	35588703	+	4.02573	NA	intron (NM_001030006, intron 1 of 21)	intron (NM_001030006, intron 1 of 21)	1381	NM_001282	163	Hs.514819	NM_001282	ENSG00000006125	AP2B1	ADTB2|AP105B|AP2-BETA|CLAPB1	adaptor related protein complex 2 subunit beta 1	protein-coding	0	0	29.3	41	0.72	0.979
EG1_peak_41812	chr17	35612893	35612893	+	6.45546	NA	intron (NM_001030006, intron 5 of 21)	(CA)n|Simple_repeat|Simple_repeat	25571	NM_001282	163	Hs.514819	NM_001282	ENSG00000006125	AP2B1	ADTB2|AP105B|AP2-BETA|CLAPB1	adaptor related protein complex 2 subunit beta 1	protein-coding	0	0	16.3	13	1.25	0.236
EG1_peak_41813	chr17	35630780	35630780	+	185.893	NA	intron (NM_001030006, intron 9 of 21)	intron (NM_001030006, intron 9 of 21)	43458	NM_001282	163	Hs.514819	NM_001282	ENSG00000006125	AP2B1	ADTB2|AP105B|AP2-BETA|CLAPB1	adaptor related protein complex 2 subunit beta 1	protein-coding	0	0	182.4	188.5	0.97	0.692
EG1_peak_38977	chr16	71809063	71809063	+	106.201	NA	promoter-TSS (NM_001030007)	promoter-TSS (NM_001030007)	-229	NM_001128	164	Hs.461253	NM_001128	ENSG00000166747	AP1G1	ADTG|CLAPG1	adaptor related protein complex 1 subunit gamma 1	protein-coding	0	0	129.8	97.5	1.33	0.00131
EG1_peak_38978	chr16	71816803	71816803	+	80.0728	NA	Intergenic	Intergenic	-7969	NM_001128	164	Hs.461253	NM_001128	ENSG00000166747	AP1G1	ADTG|CLAPG1	adaptor related protein complex 1 subunit gamma 1	protein-coding	0	0	99.1	91.5	1.08	0.23
EG1_peak_91348	chr7	44102371	44102371	+	15.7211	NA	Intergenic	Intergenic	-1974	NM_001129	165	Hs.439463	NM_001129	ENSG00000106624	AEBP1	ACLP	AE binding protein 1	protein-coding	0	0	49.3	32.5	1.52	0.00413
EG1_peak_91349	chr7	44105474	44105474	+	9.86244	NA	intron (NM_001129, intron 1 of 20)	MIRb|SINE|MIR	1129	NM_001129	165	Hs.439463	NM_001129	ENSG00000106624	AEBP1	ACLP	AE binding protein 1	protein-coding	0	0	36.3	36.5	0.99	0.555
EG1_peak_47385	chr19	3061586	3061586	+	6.98577	NA	intron (NM_198969, intron 1 of 6)	CpG	909	NM_198970	166	Hs.515053	NM_001130	ENSG00000104964	TLE5	AES|AES-1|AES-2|ESP1|GRG|GRG5|Grg-5	TLE family member 5, transcriptional modulator	protein-coding	0	0	22.3	22.5	0.99	0.57
EG1_peak_85974	chr6	49849719	49849719	+	16.0097	NA	intron (NM_170609, intron 3 of 6)	intron (NM_170609, intron 3 of 6)	16816	NM_001131	167	Hs.109620	NM_001131	ENSG00000124812	CRISP1	AEGL1|ARP|CRISP-1|HEL-S-57|HSCRISP1D|HSCRISP1G|HUMARP	cysteine rich secretory protein 1	protein-coding	0	0	20.9	21.5	0.97	0.656
EG1_peak_77370	chr4	177442382	177442382	+	337.218	NA	promoter-TSS (NM_000027)	promoter-TSS (NM_000027)	55	NM_000027	175	Hs.207776	NM_000027	ENSG00000038002	AGA	AGU|ASRG|GA	aspartylglucosaminidase	protein-coding	0	0	314.1	302	1.04	0.252
EG1_peak_77371	chr4	177483502	177483502	+	16.591	NA	Intergenic	Intergenic	-40999	NM_001171988	175	Hs.207776	NM_000027	ENSG00000038002	AGA	AGU|ASRG|GA	aspartylglucosaminidase	protein-coding	0	0	38.2	35	1.09	0.328
EG1_peak_77372	chr4	177484804	177484804	+	85.4025	NA	Intergenic	MLT1F2|LTR|ERVL-MaLR	-42301	NM_001171988	175	Hs.207776	NM_000027	ENSG00000038002	AGA	AGU|ASRG|GA	aspartylglucosaminidase	protein-coding	0	0	99.1	121.5	0.82	0.984
EG1_peak_35785	chr15	88744990	88744990	+	31.651	NA	Intergenic	Intergenic	-58446	NM_001369268	176	Hs.2159	NM_001135	ENSG00000157766	ACAN	AGC1|AGCAN|CSPG1|CSPGCP|MSK16|SEDK|SSOAOD	aggrecan	protein-coding	0	0	32.6	36.5	0.89	0.794
EG1_peak_35786	chr15	88800244	88800244	+	17.5962	NA	Intergenic	L3|LINE|CR1	-3192	NM_001369268	176	Hs.2159	NM_001135	ENSG00000157766	ACAN	AGC1|AGCAN|CSPG1|CSPGCP|MSK16|SEDK|SSOAOD	aggrecan	protein-coding	0	0	31.6	42	0.75	0.967
EG1_peak_35787	chr15	88834536	88834536	+	15.0069	NA	intron (NM_001369268, intron 1 of 18)	intron (NM_001369268, intron 1 of 18)	31093	NM_013227	176	Hs.2159	NM_001135	ENSG00000157766	ACAN	AGC1|AGCAN|CSPG1|CSPGCP|MSK16|SEDK|SSOAOD	aggrecan	protein-coding	0	0	26.1	26.5	0.98	0.565
EG1_peak_5038	chr1	99808909	99808909	+	112.21	NA	Intergenic	Intergenic	-41452	NM_000642	178	Hs.904	NM_000028	ENSG00000162688	AGL	GDE	amylo-alpha-1, 6-glucosidase, 4-alpha-glucanotransferase	protein-coding	0	0	121.4	102	1.19	0.0362
EG1_peak_5039	chr1	99850280	99850280	+	144.463	NA	promoter-TSS (NM_000643)	promoter-TSS (NM_000643)	-81	NM_000642	178	Hs.904	NM_000028	ENSG00000162688	AGL	GDE	amylo-alpha-1, 6-glucosidase, 4-alpha-glucanotransferase	protein-coding	0	0	142.9	139	1.03	0.411
EG1_peak_5040	chr1	99887272	99887272	+	28.5188	NA	intron (NM_000028, intron 20 of 33)	intron (NM_000028, intron 20 of 33)	36297	NM_000646	178	Hs.904	NM_000028	ENSG00000162688	AGL	GDE	amylo-alpha-1, 6-glucosidase, 4-alpha-glucanotransferase	protein-coding	0	0	32.6	39.5	0.82	0.902
EG1_peak_38684	chr16	67486955	67486955	+	80.774	NA	Intergenic	Intergenic	-3142	NM_001138	181	Hs.104633	NM_001138	ENSG00000159723	AGRP	AGRT|ART|ASIP2	agouti related neuropeptide	protein-coding	0	0	121	123.5	0.98	0.636
EG1_peak_38685	chr16	67494202	67494202	+	5.67754	NA	Intergenic	MER20|DNA|hAT-Charlie	-10389	NM_001138	181	Hs.104633	NM_001138	ENSG00000159723	AGRP	AGRT|ART|ASIP2	agouti related neuropeptide	protein-coding	0	0	19.1	15.5	1.23	0.218
EG1_peak_59672	chr20	10667287	10667287	+	77.6849	NA	intron (NM_000214, intron 2 of 25)	intron (NM_000214, intron 2 of 25)	6712	NM_000214	182	Hs.224012	NM_000214	ENSG00000101384	JAG1	AGS|AGS1|AHD|AWS|CD339|DCHE|HJ1|JAGL1	jagged canonical Notch ligand 1	protein-coding	0	0	169.8	157	1.08	0.179
EG1_peak_59673	chr20	10671652	10671652	+	70.3821	NA	intron (NM_000214, intron 2 of 25)	intron (NM_000214, intron 2 of 25)	2347	NM_000214	182	Hs.224012	NM_000214	ENSG00000101384	JAG1	AGS|AGS1|AHD|AWS|CD339|DCHE|HJ1|JAGL1	jagged canonical Notch ligand 1	protein-coding	0	0	208.5	165.5	1.26	0.000811
EG1_peak_59674	chr20	10672696	10672696	+	5.48032	NA	intron (NM_000214, intron 2 of 25)	CpG	1303	NM_000214	182	Hs.224012	NM_000214	ENSG00000101384	JAG1	AGS|AGS1|AHD|AWS|CD339|DCHE|HJ1|JAGL1	jagged canonical Notch ligand 1	protein-coding	0	0	75.8	60	1.26	0.0341
EG1_peak_59675	chr20	10674189	10674189	+	93.4998	NA	promoter-TSS (NM_000214)	promoter-TSS (NM_000214)	-190	NM_000214	182	Hs.224012	NM_000214	ENSG00000101384	JAG1	AGS|AGS1|AHD|AWS|CD339|DCHE|HJ1|JAGL1	jagged canonical Notch ligand 1	protein-coding	0	0	215.4	180	1.2	0.00608
EG1_peak_59676	chr20	10679418	10679418	+	4.765	NA	Intergenic	Intergenic	-5419	NM_000214	182	Hs.224012	NM_000214	ENSG00000101384	JAG1	AGS|AGS1|AHD|AWS|CD339|DCHE|HJ1|JAGL1	jagged canonical Notch ligand 1	protein-coding	0	0	25.1	16.5	1.52	0.0304
EG1_peak_59677	chr20	10708978	10708978	+	40.3808	NA	Intergenic	Intergenic	-34979	NM_000214	182	Hs.224012	NM_000214	ENSG00000101384	JAG1	AGS|AGS1|AHD|AWS|CD339|DCHE|HJ1|JAGL1	jagged canonical Notch ligand 1	protein-coding	0	0	47.9	42.5	1.13	0.264
EG1_peak_10335	chr1	230681818	230681818	+	18.7262	NA	intron (NM_007357, intron 10 of 17)	intron (NM_007357, intron 10 of 17)	32304	NM_000029	183	Hs.19383	NM_000029	ENSG00000135744	AGT	ANHU|SERPINA8|hFLT1	angiotensinogen	protein-coding	0	0	31.2	25	1.25	0.137
EG1_peak_10336	chr1	230694913	230694913	+	4.33192	NA	TTS (NM_001145036)	TTS (NM_001145036)	19209	NM_000029	183	Hs.19383	NM_000029	ENSG00000135744	AGT	ANHU|SERPINA8|hFLT1	angiotensinogen	protein-coding	0	0	15.8	7.5	2.11	0.0103
EG1_peak_70455	chr3	148513464	148513464	+	35.9503	NA	Intergenic	Intergenic	-184407	NM_000685	185	Hs.477887	NM_000685	ENSG00000144891	AGTR1	AG2S|AGTR1B|AT1|AT1AR|AT1B|AT1BR|AT1R|AT2R1|HAT1R	angiotensin II receptor type 1	protein-coding	0	0	44.2	50.5	0.88	0.838
EG1_peak_70456	chr3	148528195	148528195	+	7.87827	NA	Intergenic	Intergenic	-169676	NM_000685	185	Hs.477887	NM_000685	ENSG00000144891	AGTR1	AG2S|AGTR1B|AT1|AT1AR|AT1B|AT1BR|AT1R|AT2R1|HAT1R	angiotensin II receptor type 1	protein-coding	0	0	15.4	16	0.96	0.632
EG1_peak_70457	chr3	148697956	148697956	+	8.61818	NA	promoter-TSS (NM_031850)	promoter-TSS (NM_031850)	85	NM_009585	185	Hs.477887	NM_000685	ENSG00000144891	AGTR1	AG2S|AGTR1B|AT1|AT1AR|AT1B|AT1BR|AT1R|AT2R1|HAT1R	angiotensin II receptor type 1	protein-coding	0	0	18.1	24.5	0.74	0.927
EG1_peak_107076	chrX	116232980	116232980	+	37.0459	NA	Intergenic	Intergenic	62236	NM_000686	186	Hs.405348	NM_000686	ENSG00000180772	AGTR2	AT2|ATGR2|MRX88	angiotensin II receptor type 2	protein-coding	0	0	36.3	49	0.74	0.977
EG1_peak_107077	chrX	116246512	116246512	+	43.7838	NA	Intergenic	HERV9-int|LTR|ERV1	75768	NM_000686	186	Hs.405348	NM_000686	ENSG00000180772	AGTR2	AT2|ATGR2|MRX88	angiotensin II receptor type 2	protein-coding	0	0	58.6	46.5	1.26	0.0572
EG1_peak_107078	chrX	116272492	116272492	+	84.0713	NA	Intergenic	L2c|LINE|L2	101748	NM_000686	186	Hs.405348	NM_000686	ENSG00000180772	AGTR2	AT2|ATGR2|MRX88	angiotensin II receptor type 2	protein-coding	0	0	88.4	72	1.23	0.0371
EG1_peak_107079	chrX	116276580	116276580	+	6.57274	NA	Intergenic	Intergenic	105836	NM_000686	186	Hs.405348	NM_000686	ENSG00000180772	AGTR2	AT2|ATGR2|MRX88	angiotensin II receptor type 2	protein-coding	0	0	18.1	21	0.86	0.773
EG1_peak_18056	chr11	57213766	57213766	+	38.6556	NA	Intergenic	Intergenic	23484	NR_027991	187	Hs.438311	NM_005161	ENSG00000134817	APLNR	AGTRL1|APJ|APJR|HG11	apelin receptor	protein-coding	0	0	54	38.5	1.4	0.0153
EG1_peak_18057	chr11	57222393	57222393	+	8.39663	NA	Intergenic	L2a|LINE|L2	14857	NR_027991	187	Hs.438311	NM_005161	ENSG00000134817	APLNR	AGTRL1|APJ|APJR|HG11	apelin receptor	protein-coding	0	0	23.7	22	1.08	0.444
EG1_peak_18058	chr11	57224756	57224756	+	15.932	NA	Intergenic	Intergenic	12494	NR_027991	187	Hs.438311	NM_005161	ENSG00000134817	APLNR	AGTRL1|APJ|APJR|HG11	apelin receptor	protein-coding	0	0	33	32.5	1.02	0.488
EG1_peak_18059	chr11	57249260	57249260	+	64.4135	NA	Intergenic	Intergenic	-11807	NM_005161	187	Hs.438311	NM_005161	ENSG00000134817	APLNR	AGTRL1|APJ|APJR|HG11	apelin receptor	protein-coding	0	0	82.8	107	0.77	0.995
EG1_peak_18060	chr11	57261571	57261571	+	38.4527	NA	Intergenic	Intergenic	-24118	NM_005161	187	Hs.438311	NM_005161	ENSG00000134817	APLNR	AGTRL1|APJ|APJR|HG11	apelin receptor	protein-coding	0	0	50.3	76	0.66	0.999
EG1_peak_18061	chr11	57269720	57269720	+	27.8601	NA	Intergenic	Intergenic	-32267	NM_005161	187	Hs.438311	NM_005161	ENSG00000134817	APLNR	AGTRL1|APJ|APJR|HG11	apelin receptor	protein-coding	0	0	37.2	28.5	1.31	0.0714
EG1_peak_18062	chr11	57275696	57275696	+	19.4543	NA	Intergenic	Intergenic	-38243	NM_005161	187	Hs.438311	NM_005161	ENSG00000134817	APLNR	AGTRL1|APJ|APJR|HG11	apelin receptor	protein-coding	0	0	60.5	48.5	1.25	0.0608
EG1_peak_18063	chr11	57278056	57278056	+	94.0273	NA	Intergenic	Intergenic	-40603	NM_005161	187	Hs.438311	NM_005161	ENSG00000134817	APLNR	AGTRL1|APJ|APJR|HG11	apelin receptor	protein-coding	0	0	112.6	100	1.13	0.126
EG1_peak_58962	chr2	240850458	240850458	+	6.94452	NA	Intergenic	Intergenic	-18366	NM_000030	189	Hs.144567	NM_000030	ENSG00000172482	AGXT	AGT|AGT1|AGXT1|PH1|SPAT|SPT|TLH6	alanine--glyoxylate and serine--pyruvate aminotransferase	protein-coding	0	0	8.4	3	2.79	0.0119
EG1_peak_58963	chr2	240851369	240851369	+	60.9232	NA	Intergenic	Intergenic	-17455	NM_000030	189	Hs.144567	NM_000030	ENSG00000172482	AGXT	AGT|AGT1|AGXT1|PH1|SPAT|SPT|TLH6	alanine--glyoxylate and serine--pyruvate aminotransferase	protein-coding	0	0	83.3	76	1.1	0.225
EG1_peak_58964	chr2	240864253	240864253	+	2.1851	NA	Intergenic	MER84-int|LTR|ERV1	-4571	NM_000030	189	Hs.144567	NM_000030	ENSG00000172482	AGXT	AGT|AGT1|AGXT1|PH1|SPAT|SPT|TLH6	alanine--glyoxylate and serine--pyruvate aminotransferase	protein-coding	0	0	8.4	2.5	3.35	0.00425
EG1_peak_58965	chr2	240872771	240872771	+	2.90362	NA	intron (NM_000030, intron 4 of 10)	intron (NM_000030, intron 4 of 10)	3947	NM_000030	189	Hs.144567	NM_000030	ENSG00000172482	AGXT	AGT|AGT1|AGXT1|PH1|SPAT|SPT|TLH6	alanine--glyoxylate and serine--pyruvate aminotransferase	protein-coding	0	0	16.8	15	1.12	0.432
EG1_peak_105687	chrX	30283686	30283686	+	94.388	NA	Intergenic	MamGypLTR1a|LTR|Gypsy	25704	NM_000475	190	Hs.268490	NM_000475	ENSG00000169297	NR0B1	AHC|AHCH|AHX|DAX-1|DAX1|DSS|GTD|HHG|NROB1|SRXY2	nuclear receptor subfamily 0 group B member 1	protein-coding	0	0	90.3	90	1	0.514
EG1_peak_105688	chrX	30308506	30308506	+	10.9427	NA	exon (NM_000475, exon 1 of 2)	exon (NM_000475, exon 1 of 2)	884	NM_000475	190	Hs.268490	NM_000475	ENSG00000169297	NR0B1	AHC|AHCH|AHX|DAX-1|DAX1|DSS|GTD|HHG|NROB1|SRXY2	nuclear receptor subfamily 0 group B member 1	protein-coding	0	0	21.9	20.5	1.07	0.485
EG1_peak_60410	chr20	34293843	34293843	+	2.91282	NA	intron (NM_001362750, intron 3 of 10)	intron (NM_001362750, intron 3 of 10)	9147	NM_001322086	191	Hs.388004	NM_000687	ENSG00000101444	AHCY	SAHH|adoHcyase	adenosylhomocysteinase	protein-coding	0	0	13.5	14	0.96	0.642
EG1_peak_60411	chr20	34303324	34303324	+	266.045	NA	promoter-TSS (NM_001322084)	promoter-TSS (NM_001322084)	31	NM_001362750	191	Hs.388004	NM_000687	ENSG00000101444	AHCY	SAHH|adoHcyase	adenosylhomocysteinase	protein-coding	0	0	299.2	250.5	1.19	0.00157
EG1_peak_60412	chr20	34312031	34312031	+	3.47219	NA	promoter-TSS (NM_001161766)	promoter-TSS (NM_001161766)	-229	NM_001161766	191	Hs.388004	NM_000687	ENSG00000101444	AHCY	SAHH|adoHcyase	adenosylhomocysteinase	protein-coding	0	0	21.9	20	1.09	0.441
EG1_peak_60413	chr20	34312832	34312832	+	67.9069	NA	Intergenic	Intergenic	-1030	NM_001161766	191	Hs.388004	NM_000687	ENSG00000101444	AHCY	SAHH|adoHcyase	adenosylhomocysteinase	protein-coding	0	0	105.6	93.5	1.13	0.129
EG1_peak_60414	chr20	34314616	34314616	+	39.3871	NA	Intergenic	L2c|LINE|L2	-2814	NM_001161766	191	Hs.388004	NM_000687	ENSG00000101444	AHCY	SAHH|adoHcyase	adenosylhomocysteinase	protein-coding	0	0	85.2	80	1.06	0.303
EG1_peak_60415	chr20	34323275	34323275	+	8.81368	NA	Intergenic	MER41B|LTR|ERV1	-11473	NM_001161766	191	Hs.388004	NM_000687	ENSG00000101444	AHCY	SAHH|adoHcyase	adenosylhomocysteinase	protein-coding	0	0	20.9	28	0.75	0.952
EG1_peak_60416	chr20	34324756	34324756	+	15.2198	NA	Intergenic	L2a|LINE|L2	-12954	NM_001161766	191	Hs.388004	NM_000687	ENSG00000101444	AHCY	SAHH|adoHcyase	adenosylhomocysteinase	protein-coding	0	0	26.5	32	0.83	0.877
EG1_peak_60417	chr20	34335110	34335110	+	5.11449	NA	Intergenic	Intergenic	-23308	NM_001161766	191	Hs.388004	NM_000687	ENSG00000101444	AHCY	SAHH|adoHcyase	adenosylhomocysteinase	protein-coding	0	0	19.1	13.5	1.41	0.0916
EG1_peak_90243	chr7	17105938	17105938	+	8.61818	NA	Intergenic	MLT2B2|LTR|ERVL	-192714	NM_001621	196	Hs.171189	NM_001621	ENSG00000106546	AHR	RP85|bHLHe76	aryl hydrocarbon receptor	protein-coding	0	0	22.3	29	0.77	0.923
EG1_peak_90244	chr7	17130484	17130484	+	8.61818	NA	Intergenic	Intergenic	-168168	NM_001621	196	Hs.171189	NM_001621	ENSG00000106546	AHR	RP85|bHLHe76	aryl hydrocarbon receptor	protein-coding	0	0	16.8	18.5	0.91	0.751
EG1_peak_90245	chr7	17185837	17185837	+	37.0459	NA	Intergenic	Intergenic	-112815	NM_001621	196	Hs.171189	NM_001621	ENSG00000106546	AHR	RP85|bHLHe76	aryl hydrocarbon receptor	protein-coding	0	0	38.2	35	1.09	0.328
EG1_peak_90246	chr7	17207433	17207433	+	193.282	NA	Intergenic	Intergenic	-91219	NM_001621	196	Hs.171189	NM_001621	ENSG00000106546	AHR	RP85|bHLHe76	aryl hydrocarbon receptor	protein-coding	0	0	184.7	176	1.05	0.283
EG1_peak_90247	chr7	17234640	17234640	+	111.812	NA	Intergenic	Intergenic	-64012	NM_001621	196	Hs.171189	NM_001621	ENSG00000106546	AHR	RP85|bHLHe76	aryl hydrocarbon receptor	protein-coding	0	0	113.1	90	1.26	0.0108
EG1_peak_90248	chr7	17239243	17239243	+	27.6954	NA	Intergenic	Intergenic	-59409	NM_001621	196	Hs.171189	NM_001621	ENSG00000106546	AHR	RP85|bHLHe76	aryl hydrocarbon receptor	protein-coding	0	0	72.6	46.5	1.56	0.000316
EG1_peak_90249	chr7	17239982	17239982	+	67.9065	NA	Intergenic	Intergenic	-58670	NM_001621	196	Hs.171189	NM_001621	ENSG00000106546	AHR	RP85|bHLHe76	aryl hydrocarbon receptor	protein-coding	0	0	94	104	0.9	0.871
EG1_peak_90250	chr7	17261371	17261371	+	12.5734	NA	Intergenic	Intergenic	-37281	NM_001621	196	Hs.171189	NM_001621	ENSG00000106546	AHR	RP85|bHLHe76	aryl hydrocarbon receptor	protein-coding	0	0	24.7	29.5	0.84	0.867
EG1_peak_90251	chr7	17274786	17274786	+	65.3641	NA	Intergenic	MER135|DNA|DNA	-23866	NM_001621	196	Hs.171189	NM_001621	ENSG00000106546	AHR	RP85|bHLHe76	aryl hydrocarbon receptor	protein-coding	0	0	76.8	69.5	1.1	0.233
EG1_peak_90252	chr7	17276292	17276292	+	5.89685	NA	Intergenic	Intergenic	-22360	NM_001621	196	Hs.171189	NM_001621	ENSG00000106546	AHR	RP85|bHLHe76	aryl hydrocarbon receptor	protein-coding	0	0	18.1	34.5	0.53	0.999
EG1_peak_90253	chr7	17298759	17298759	+	37.0129	NA	5' UTR (NM_001621, exon 1 of 11)	5' UTR (NM_001621, exon 1 of 11)	107	NM_001621	196	Hs.171189	NM_001621	ENSG00000106546	AHR	RP85|bHLHe76	aryl hydrocarbon receptor	protein-coding	0	0	81.4	82.5	0.99	0.58
EG1_peak_90254	chr7	17305208	17305208	+	171.095	NA	intron (NM_001621, intron 1 of 10)	intron (NM_001621, intron 1 of 10)	6556	NM_001621	196	Hs.171189	NM_001621	ENSG00000106546	AHR	RP85|bHLHe76	aryl hydrocarbon receptor	protein-coding	0	0	184.3	145	1.27	0.00103
EG1_peak_90255	chr7	17313346	17313346	+	50.782	NA	intron (NM_001621, intron 2 of 10)	intron (NM_001621, intron 2 of 10)	14694	NM_001621	196	Hs.171189	NM_001621	ENSG00000106546	AHR	RP85|bHLHe76	aryl hydrocarbon receptor	protein-coding	0	0	60.5	50.5	1.2	0.105
EG1_peak_71912	chr3	186614982	186614982	+	15.4078	NA	intron (NM_001354572, intron 1 of 6)	intron (NM_001354572, intron 1 of 6)	1922	NM_001354571	197	Hs.324746	NM_001622	ENSG00000145192	AHSG	A2HS|AHS|APMR1|FETUA|HSGA	alpha 2-HS glycoprotein	protein-coding	0	0	59.1	58.5	1.01	0.491
EG1_peak_71913	chr3	186617255	186617255	+	167.27	NA	exon (NM_001354571, exon 4 of 7)	exon (NM_001354571, exon 4 of 7)	4195	NM_001354571	197	Hs.324746	NM_001622	ENSG00000145192	AHSG	A2HS|AHS|APMR1|FETUA|HSGA	alpha 2-HS glycoprotein	protein-coding	0	0	203.8	169	1.21	0.00603
EG1_peak_87140	chr6	106489237	106489237	+	26.4775	NA	intron (NM_001371242, intron 2 of 21)	L1MA6|LINE|L1	-22618	NM_001624	202	Hs.724262	NM_001624	ENSG00000112297	CRYBG1	AIM1|ST4	crystallin beta-gamma domain containing 1	protein-coding	0	0	42.3	52	0.81	0.931
EG1_peak_87141	chr6	106490547	106490547	+	19.6562	NA	intron (NM_001371242, intron 2 of 21)	intron (NM_001371242, intron 2 of 21)	-21308	NM_001624	202	Hs.724262	NM_001624	ENSG00000112297	CRYBG1	AIM1|ST4	crystallin beta-gamma domain containing 1	protein-coding	0	0	29.8	23	1.29	0.127
EG1_peak_87142	chr6	106510618	106510618	+	17.0775	NA	intron (NM_001371242, intron 2 of 21)	CpG	-1237	NM_001624	202	Hs.724262	NM_001624	ENSG00000112297	CRYBG1	AIM1|ST4	crystallin beta-gamma domain containing 1	protein-coding	0	0	46.1	43	1.07	0.344
EG1_peak_87143	chr6	106511841	106511841	+	42.3997	NA	promoter-TSS (NM_001624)	promoter-TSS (NM_001624)	-14	NM_001624	202	Hs.724262	NM_001624	ENSG00000112297	CRYBG1	AIM1|ST4	crystallin beta-gamma domain containing 1	protein-coding	0	0	74	64.5	1.15	0.159
EG1_peak_87144	chr6	106525354	106525354	+	7.6171	NA	exon (NM_001624, exon 4 of 20)	exon (NM_001624, exon 4 of 20)	13499	NM_001624	202	Hs.724262	NM_001624	ENSG00000112297	CRYBG1	AIM1|ST4	crystallin beta-gamma domain containing 1	protein-coding	0	0	18.1	27	0.67	0.973
EG1_peak_87145	chr6	106528202	106528202	+	42.4046	NA	intron (NM_001371242, intron 7 of 21)	intron (NM_001371242, intron 7 of 21)	16347	NM_001624	202	Hs.724262	NM_001624	ENSG00000112297	CRYBG1	AIM1|ST4	crystallin beta-gamma domain containing 1	protein-coding	0	0	55.4	55.5	1	0.545
EG1_peak_87146	chr6	106530727	106530727	+	23.0797	NA	intron (NM_001371242, intron 8 of 21)	intron (NM_001371242, intron 8 of 21)	18872	NM_001624	202	Hs.724262	NM_001624	ENSG00000112297	CRYBG1	AIM1|ST4	crystallin beta-gamma domain containing 1	protein-coding	0	0	50.3	50.5	1	0.547
EG1_peak_87147	chr6	106546885	106546885	+	86.8471	NA	intron (NM_001371242, intron 13 of 21)	intron (NM_001371242, intron 13 of 21)	35030	NM_001624	202	Hs.724262	NM_001624	ENSG00000112297	CRYBG1	AIM1|ST4	crystallin beta-gamma domain containing 1	protein-coding	0	0	93.1	76	1.22	0.0323
EG1_peak_87148	chr6	106556144	106556144	+	3.27695	NA	intron (NM_001371242, intron 17 of 21)	L1M5|LINE|L1	44289	NM_001624	202	Hs.724262	NM_001624	ENSG00000112297	CRYBG1	AIM1|ST4	crystallin beta-gamma domain containing 1	protein-coding	0	0	11.6	7.5	1.55	0.138
EG1_peak_87149	chr6	106566741	106566741	+	50.0837	NA	intron (NM_001371242, intron 21 of 21)	intron (NM_001371242, intron 21 of 21)	54886	NM_001624	202	Hs.724262	NM_001624	ENSG00000112297	CRYBG1	AIM1|ST4	crystallin beta-gamma domain containing 1	protein-coding	0	0	54.9	44	1.25	0.0794
EG1_peak_103890	chr9	127875783	127875783	+	5.27967	NA	intron (NM_001318121, intron 1 of 6)	(CTCCC)n|Simple_repeat|Simple_repeat	1960	NM_000476	203	Hs.175473	NM_000476	ENSG00000106992	AK1	HTL-S-58j	adenylate kinase 1	protein-coding	0	0	32.6	35.5	0.92	0.744
EG1_peak_103891	chr9	127877315	127877315	+	40.4158	NA	intron (NM_001318121, intron 1 of 6)	intron (NM_001318121, intron 1 of 6)	428	NM_000476	203	Hs.175473	NM_000476	ENSG00000106992	AK1	HTL-S-58j	adenylate kinase 1	protein-coding	0	0	82.4	92	0.9	0.864
EG1_peak_103892	chr9	127882822	127882822	+	59.8627	NA	Intergenic	Intergenic	-3201	NM_001318121	203	Hs.175473	NM_000476	ENSG00000106992	AK1	HTL-S-58j	adenylate kinase 1	protein-coding	0	0	103.8	83	1.25	0.0187
EG1_peak_103893	chr9	127884628	127884628	+	7.66569	NA	TTS (NM_001287002)	TTS (NM_001287002)	-5007	NM_001318121	203	Hs.175473	NM_000476	ENSG00000106992	AK1	HTL-S-58j	adenylate kinase 1	protein-coding	0	0	26.1	25	1.04	0.447
EG1_peak_2289	chr1	33004840	33004840	+	22.1146	NA	Intergenic	MIR|SINE|MIR	32043	NM_013411	204	Hs.470907	NM_001625	ENSG00000004455	AK2	ADK2	adenylate kinase 2	protein-coding	0	0	92.1	79	1.17	0.0823
EG1_peak_2290	chr1	33006167	33006167	+	64.0227	NA	Intergenic	MER1B|DNA|hAT-Charlie	30716	NM_013411	204	Hs.470907	NM_001625	ENSG00000004455	AK2	ADK2	adenylate kinase 2	protein-coding	0	0	111.7	111	1.01	0.513
EG1_peak_2291	chr1	33007413	33007413	+	145.597	NA	TTS (NM_001319139)	TTS (NM_001319139)	29470	NM_013411	204	Hs.470907	NM_001625	ENSG00000004455	AK2	ADK2	adenylate kinase 2	protein-coding	0	0	225.2	174.5	1.29	0.000139
EG1_peak_2292	chr1	33036936	33036936	+	421.656	NA	promoter-TSS (NM_001319143)	promoter-TSS (NM_001319143)	-25	NM_001319143	204	Hs.470907	NM_001625	ENSG00000004455	AK2	ADK2	adenylate kinase 2	protein-coding	0	0	490.9	377.5	1.3	1.71e-08
EG1_peak_2293	chr1	33055284	33055284	+	75.3368	NA	Intergenic	LTR78B|LTR|ERV1	-18373	NM_001319143	204	Hs.470907	NM_001625	ENSG00000004455	AK2	ADK2	adenylate kinase 2	protein-coding	0	0	74	72	1.03	0.469
EG1_peak_3895	chr1	65141552	65141552	+	7.87827	NA	Intergenic	Intergenic	-5997	NM_203464	205	Hs.10862	NM_013410	ENSG00000162433	AK4	AK 4|AK3|AK3L1|AK3L2	adenylate kinase 4	protein-coding	0	0	19.1	23	0.83	0.825
EG1_peak_3896	chr1	65148607	65148607	+	39.619	NA	promoter-TSS (NM_001330616)	promoter-TSS (NM_001330616)	-387	NM_001330616	205	Hs.10862	NM_013410	ENSG00000162433	AK4	AK 4|AK3|AK3L1|AK3L2	adenylate kinase 4	protein-coding	0	0	75.4	67.5	1.12	0.195
EG1_peak_32660	chr14	104775740	104775740	+	1.53608	NA	exon (NM_005163, exon 5 of 14)	exon (NM_005163, exon 5 of 14)	17861	NM_005163	207	Hs.525622	NM_005163	ENSG00000142208	AKT1	AKT|CWS6|PKB|PKB-ALPHA|PRKBA|RAC|RAC-ALPHA	AKT serine/threonine kinase 1	protein-coding	0	0	17.7	15.5	1.14	0.385
EG1_peak_32661	chr14	104777862	104777862	+	5.59573	NA	intron (NM_001014431, intron 3 of 13)	intron (NM_001014431, intron 3 of 13)	15739	NM_005163	207	Hs.525622	NM_005163	ENSG00000142208	AKT1	AKT|CWS6|PKB|PKB-ALPHA|PRKBA|RAC|RAC-ALPHA	AKT serine/threonine kinase 1	protein-coding	0	0	28.8	18.5	1.56	0.0235
EG1_peak_32662	chr14	104792645	104792645	+	5.52679	NA	5' UTR (NM_005163, exon 2 of 14)	5' UTR (NM_005163, exon 2 of 14)	956	NM_005163	207	Hs.525622	NM_005163	ENSG00000142208	AKT1	AKT|CWS6|PKB|PKB-ALPHA|PRKBA|RAC|RAC-ALPHA	AKT serine/threonine kinase 1	protein-coding	0	0	40.5	27	1.5	0.0113
EG1_peak_32663	chr14	104794408	104794408	+	72.9777	NA	promoter-TSS (NM_005163)	promoter-TSS (NM_005163)	-807	NM_005163	207	Hs.525622	NM_005163	ENSG00000142208	AKT1	AKT|CWS6|PKB|PKB-ALPHA|PRKBA|RAC|RAC-ALPHA	AKT serine/threonine kinase 1	protein-coding	0	0	145.2	142.5	1.02	0.428
EG1_peak_49238	chr19	40273791	40273791	+	5.11449	NA	intron (NM_001626, intron 1 of 13)	intron (NM_001626, intron 1 of 13)	-8440	NM_001330511	208	Hs.631535	NM_001626	ENSG00000105221	AKT2	HIHGHH|PKBB|PKBBETA|PRKBB|RAC-BETA	AKT serine/threonine kinase 2	protein-coding	0	0	15.8	6.5	2.43	0.00296
EG1_peak_49239	chr19	40284820	40284820	+	8.37701	NA	intron (NM_001626, intron 1 of 13)	intron (NM_001626, intron 1 of 13)	525	NM_001243028	208	Hs.631535	NM_001626	ENSG00000105221	AKT2	HIHGHH|PKBB|PKBBETA|PRKBB|RAC-BETA	AKT serine/threonine kinase 2	protein-coding	0	0	47	50.5	0.93	0.755
EG1_peak_49240	chr19	40285581	40285581	+	187.143	NA	promoter-TSS (NM_001243028)	promoter-TSS (NM_001243028)	-236	NM_001626	208	Hs.631535	NM_001626	ENSG00000105221	AKT2	HIHGHH|PKBB|PKBBETA|PRKBB|RAC-BETA	AKT serine/threonine kinase 2	protein-coding	0	0	260.1	205	1.27	0.000124
EG1_peak_49241	chr19	40305483	40305483	+	18.5016	NA	Intergenic	Intergenic	-20138	NM_001626	208	Hs.631535	NM_001626	ENSG00000105221	AKT2	HIHGHH|PKBB|PKBBETA|PRKBB|RAC-BETA	AKT serine/threonine kinase 2	protein-coding	0	0	31.6	27.5	1.15	0.276
EG1_peak_103141	chr9	113398353	113398353	+	35.7185	NA	intron (NM_001003945, intron 1 of 11)	intron (NM_001003945, intron 1 of 11)	2767	NM_001317745	210	Hs.1227	NM_000031	ENSG00000148218	ALAD	ALADH|PBGS	aminolevulinate dehydratase	protein-coding	0	0	114	111.5	1.02	0.419
EG1_peak_103142	chr9	113401430	113401430	+	342.395	NA	promoter-TSS (NM_001317745)	promoter-TSS (NM_001317745)	-92	NM_001003945	210	Hs.1227	NM_000031	ENSG00000148218	ALAD	ALADH|PBGS	aminolevulinate dehydratase	protein-coding	0	0	440.7	331	1.33	6.56e-09
EG1_peak_67623	chr3	52198134	52198134	+	123.913	NA	promoter-TSS (NM_000688)	promoter-TSS (NM_000688)	-26	NM_000688	211	Hs.476308	NM_000688	ENSG00000023330	ALAS1	ALAS|ALAS-H|ALAS3|ALASH|MIG4	5'-aminolevulinate synthase 1	protein-coding	0	0	149.4	110.5	1.35	0.000283
EG1_peak_106270	chrX	55026438	55026438	+	2.71638	NA	intron (NM_001037967, intron 1 of 9)	intron (NM_001037967, intron 1 of 9)	4539	NM_001037968	212	Hs.522666	NM_000032	ENSG00000158578	ALAS2	ALAS-E|ALASE|ANH1|ASB|SIDBA1|XLDPP|XLEPP|XLSA	5'-aminolevulinate synthase 2	protein-coding	0	0	10.2	9.5	1.08	0.478
EG1_peak_68858	chr3	104604561	104604561	+	75.7145	NA	Intergenic	LTR16C|LTR|ERVL	-762152	NM_001243283	214	Hs.591293	NM_001627	ENSG00000170017	ALCAM	CD166|MEMD	activated leukocyte cell adhesion molecule	protein-coding	0	0	60	71.5	0.84	0.925
EG1_peak_68859	chr3	104629188	104629188	+	117.676	NA	Intergenic	Intergenic	-737525	NM_001243283	214	Hs.591293	NM_001627	ENSG00000170017	ALCAM	CD166|MEMD	activated leukocyte cell adhesion molecule	protein-coding	0	0	120.1	112	1.07	0.237
EG1_peak_68860	chr3	104880171	104880171	+	21.5509	NA	Intergenic	LTR78B|LTR|ERV1	-486542	NM_001243283	214	Hs.591293	NM_001627	ENSG00000170017	ALCAM	CD166|MEMD	activated leukocyte cell adhesion molecule	protein-coding	0	0	28.8	22.5	1.28	0.146
EG1_peak_68861	chr3	104893492	104893492	+	3.27695	NA	Intergenic	Intergenic	-473221	NM_001243283	214	Hs.591293	NM_001627	ENSG00000170017	ALCAM	CD166|MEMD	activated leukocyte cell adhesion molecule	protein-coding	0	0	12.1	19.5	0.62	0.973
EG1_peak_68862	chr3	104907658	104907658	+	65.9125	NA	Intergenic	Intergenic	-459055	NM_001243283	214	Hs.591293	NM_001627	ENSG00000170017	ALCAM	CD166|MEMD	activated leukocyte cell adhesion molecule	protein-coding	0	0	126.1	111.5	1.13	0.0943
EG1_peak_68863	chr3	104909367	104909367	+	93.7661	NA	Intergenic	Intergenic	-457346	NM_001243283	214	Hs.591293	NM_001627	ENSG00000170017	ALCAM	CD166|MEMD	activated leukocyte cell adhesion molecule	protein-coding	0	0	155.4	138.5	1.12	0.0888
EG1_peak_68864	chr3	104952678	104952678	+	31.651	NA	Intergenic	Intergenic	-414035	NM_001243283	214	Hs.591293	NM_001627	ENSG00000170017	ALCAM	CD166|MEMD	activated leukocyte cell adhesion molecule	protein-coding	0	0	40.5	39	1.04	0.458
EG1_peak_68865	chr3	104963700	104963700	+	10.151	NA	Intergenic	Intergenic	-403013	NM_001243283	214	Hs.591293	NM_001627	ENSG00000170017	ALCAM	CD166|MEMD	activated leukocyte cell adhesion molecule	protein-coding	0	0	18.6	9.5	1.96	0.00893
EG1_peak_68866	chr3	105195471	105195471	+	47.2519	NA	Intergenic	Intergenic	-171242	NM_001243283	214	Hs.591293	NM_001627	ENSG00000170017	ALCAM	CD166|MEMD	activated leukocyte cell adhesion molecule	protein-coding	0	0	39.6	54	0.73	0.986
EG1_peak_68867	chr3	105253163	105253163	+	9.37602	NA	Intergenic	Intergenic	-113550	NM_001243283	214	Hs.591293	NM_001627	ENSG00000170017	ALCAM	CD166|MEMD	activated leukocyte cell adhesion molecule	protein-coding	0	0	17.2	22.5	0.77	0.902
EG1_peak_68868	chr3	105275133	105275133	+	170.685	NA	Intergenic	L1MEf|LINE|L1	-91580	NM_001243283	214	Hs.591293	NM_001627	ENSG00000170017	ALCAM	CD166|MEMD	activated leukocyte cell adhesion molecule	protein-coding	0	0	195	180.5	1.08	0.166
EG1_peak_68869	chr3	105277905	105277905	+	21.1308	NA	Intergenic	MLT2C2|LTR|ERVL	-88808	NM_001243283	214	Hs.591293	NM_001627	ENSG00000170017	ALCAM	CD166|MEMD	activated leukocyte cell adhesion molecule	protein-coding	0	0	51.7	43.5	1.19	0.145
EG1_peak_68870	chr3	105293684	105293684	+	7.87827	NA	Intergenic	Intergenic	-73029	NM_001243283	214	Hs.591293	NM_001627	ENSG00000170017	ALCAM	CD166|MEMD	activated leukocyte cell adhesion molecule	protein-coding	0	0	18.6	21.5	0.87	0.804
EG1_peak_68871	chr3	105304420	105304420	+	4.47743	NA	Intergenic	L1PA7|LINE|L1	-62293	NM_001243283	214	Hs.591293	NM_001627	ENSG00000170017	ALCAM	CD166|MEMD	activated leukocyte cell adhesion molecule	protein-coding	0	0	12.1	12	1.01	0.538
EG1_peak_68872	chr3	105352055	105352055	+	21.2369	NA	Intergenic	MIRc|SINE|MIR	-14658	NM_001243283	214	Hs.591293	NM_001627	ENSG00000170017	ALCAM	CD166|MEMD	activated leukocyte cell adhesion molecule	protein-coding	0	0	48.9	48	1.02	0.519
EG1_peak_68873	chr3	105353759	105353759	+	44.2227	NA	Intergenic	CpG	-12954	NM_001243283	214	Hs.591293	NM_001627	ENSG00000170017	ALCAM	CD166|MEMD	activated leukocyte cell adhesion molecule	protein-coding	0	0	50.3	50.5	1	0.547
EG1_peak_68874	chr3	105359559	105359559	+	64.5573	NA	Intergenic	Intergenic	-7154	NM_001243283	214	Hs.591293	NM_001627	ENSG00000170017	ALCAM	CD166|MEMD	activated leukocyte cell adhesion molecule	protein-coding	0	0	78.2	67	1.17	0.102
EG1_peak_68875	chr3	105366630	105366630	+	430.931	NA	promoter-TSS (NM_001627)	promoter-TSS (NM_001627)	-83	NM_001243283	214	Hs.591293	NM_001627	ENSG00000170017	ALCAM	CD166|MEMD	activated leukocyte cell adhesion molecule	protein-coding	0	0	694.7	565.5	1.23	9.78e-08
EG1_peak_68876	chr3	105368144	105368144	+	3.62344	NA	intron (NM_001243280, intron 1 of 14)	intron (NM_001243280, intron 1 of 14)	1235	NM_001243280	214	Hs.591293	NM_001627	ENSG00000170017	ALCAM	CD166|MEMD	activated leukocyte cell adhesion molecule	protein-coding	0	0	90.7	91	1	0.556
EG1_peak_68877	chr3	105369614	105369614	+	28.8543	NA	intron (NM_001243280, intron 1 of 14)	intron (NM_001243280, intron 1 of 14)	2705	NM_001243280	214	Hs.591293	NM_001627	ENSG00000170017	ALCAM	CD166|MEMD	activated leukocyte cell adhesion molecule	protein-coding	0	0	121.9	112.5	1.08	0.223
EG1_peak_68878	chr3	105394353	105394353	+	83.6118	NA	intron (NM_001243280, intron 1 of 14)	intron (NM_001243280, intron 1 of 14)	27444	NM_001243280	214	Hs.591293	NM_001627	ENSG00000170017	ALCAM	CD166|MEMD	activated leukocyte cell adhesion molecule	protein-coding	0	0	84.7	66.5	1.27	0.0215
EG1_peak_68879	chr3	105402029	105402029	+	37.0138	NA	intron (NM_001243280, intron 1 of 14)	intron (NM_001243280, intron 1 of 14)	35120	NM_001243280	214	Hs.591293	NM_001627	ENSG00000170017	ALCAM	CD166|MEMD	activated leukocyte cell adhesion molecule	protein-coding	0	0	38.6	32	1.21	0.165
EG1_peak_68880	chr3	105418064	105418064	+	8.61818	NA	intron (NM_001243280, intron 1 of 14)	intron (NM_001243280, intron 1 of 14)	51155	NM_001243280	214	Hs.591293	NM_001627	ENSG00000170017	ALCAM	CD166|MEMD	activated leukocyte cell adhesion molecule	protein-coding	0	0	16.8	14.5	1.16	0.381
EG1_peak_68881	chr3	105598278	105598278	+	76.0421	NA	Intergenic	LTR8B|LTR|ERV1	231369	NM_001243280	214	Hs.591293	NM_001627	ENSG00000170017	ALCAM	CD166|MEMD	activated leukocyte cell adhesion molecule	protein-coding	0	0	87.5	81.5	1.07	0.285
EG1_peak_107685	chrX	153726694	153726694	+	36.9646	NA	intron (NM_000033, intron 1 of 9)	intron (NM_000033, intron 1 of 9)	1838	NM_000033	215	Hs.159546	NM_000033	ENSG00000101986	ABCD1	ABC42|ALD|ALDP|AMN	ATP binding cassette subfamily D member 1	protein-coding	0	0	94	76	1.24	0.0323
EG1_peak_101750	chr9	72925522	72925522	+	5.77422	NA	exon (NM_000689, exon 6 of 13)	exon (NM_000689, exon 6 of 13)	27531	NM_000689	216	Hs.76392	NM_000689	ENSG00000165092	ALDH1A1	ALDC|ALDH-E1|ALDH1|ALDH11|HEL-9|HEL-S-53e|HEL12|PUMB1|RALDH1	aldehyde dehydrogenase 1 family member A1	protein-coding	0	0	14	5.5	2.54	0.00445
EG1_peak_101751	chr9	72953136	72953136	+	7.87827	NA	promoter-TSS (NM_000689)	promoter-TSS (NM_000689)	-83	NM_000689	216	Hs.76392	NM_000689	ENSG00000165092	ALDH1A1	ALDC|ALDH-E1|ALDH1|ALDH11|HEL-9|HEL-S-53e|HEL12|PUMB1|RALDH1	aldehyde dehydrogenase 1 family member A1	protein-coding	0	0	20.9	20.5	1.02	0.574
EG1_peak_101752	chr9	72971504	72971504	+	10.9427	NA	Intergenic	L1MEd|LINE|L1	-18451	NM_000689	216	Hs.76392	NM_000689	ENSG00000165092	ALDH1A1	ALDC|ALDH-E1|ALDH1|ALDH11|HEL-9|HEL-S-53e|HEL12|PUMB1|RALDH1	aldehyde dehydrogenase 1 family member A1	protein-coding	0	0	24.7	22.5	1.1	0.403
EG1_peak_101753	chr9	72977890	72977890	+	7.15712	NA	Intergenic	Intergenic	-24837	NM_000689	216	Hs.76392	NM_000689	ENSG00000165092	ALDH1A1	ALDC|ALDH-E1|ALDH1|ALDH11|HEL-9|HEL-S-53e|HEL12|PUMB1|RALDH1	aldehyde dehydrogenase 1 family member A1	protein-coding	0	0	23.3	22.5	1.03	0.486
EG1_peak_101754	chr9	72987990	72987990	+	65.966	NA	Intergenic	Intergenic	-34937	NM_000689	216	Hs.76392	NM_000689	ENSG00000165092	ALDH1A1	ALDC|ALDH-E1|ALDH1|ALDH11|HEL-9|HEL-S-53e|HEL12|PUMB1|RALDH1	aldehyde dehydrogenase 1 family member A1	protein-coding	0	0	74.9	68	1.1	0.249
EG1_peak_101755	chr9	72996284	72996284	+	26.0372	NA	Intergenic	Intergenic	-43231	NM_000689	216	Hs.76392	NM_000689	ENSG00000165092	ALDH1A1	ALDC|ALDH-E1|ALDH1|ALDH11|HEL-9|HEL-S-53e|HEL12|PUMB1|RALDH1	aldehyde dehydrogenase 1 family member A1	protein-coding	0	0	67.5	64.5	1.05	0.394
EG1_peak_101756	chr9	72997701	72997701	+	164.984	NA	Intergenic	Intergenic	-44648	NM_000689	216	Hs.76392	NM_000689	ENSG00000165092	ALDH1A1	ALDC|ALDH-E1|ALDH1|ALDH11|HEL-9|HEL-S-53e|HEL12|PUMB1|RALDH1	aldehyde dehydrogenase 1 family member A1	protein-coding	0	0	171.2	142	1.21	0.00987
EG1_peak_101757	chr9	73007179	73007179	+	17.4934	NA	Intergenic	L1ME3Cz|LINE|L1	-54126	NM_000689	216	Hs.76392	NM_000689	ENSG00000165092	ALDH1A1	ALDC|ALDH-E1|ALDH1|ALDH11|HEL-9|HEL-S-53e|HEL12|PUMB1|RALDH1	aldehyde dehydrogenase 1 family member A1	protein-coding	0	0	30.2	21.5	1.41	0.0478
EG1_peak_101758	chr9	73008263	73008263	+	19.6335	NA	Intergenic	LTR50|LTR|ERVL	-55210	NM_000689	216	Hs.76392	NM_000689	ENSG00000165092	ALDH1A1	ALDC|ALDH-E1|ALDH1|ALDH11|HEL-9|HEL-S-53e|HEL12|PUMB1|RALDH1	aldehyde dehydrogenase 1 family member A1	protein-coding	0	0	35.8	32	1.12	0.321
EG1_peak_101759	chr9	73011592	73011592	+	5.39109	NA	Intergenic	Intergenic	-58539	NM_000689	216	Hs.76392	NM_000689	ENSG00000165092	ALDH1A1	ALDC|ALDH-E1|ALDH1|ALDH11|HEL-9|HEL-S-53e|HEL12|PUMB1|RALDH1	aldehyde dehydrogenase 1 family member A1	protein-coding	0	0	21.4	13	1.65	0.025
EG1_peak_101760	chr9	73014026	73014026	+	12.5734	NA	Intergenic	Intergenic	-60973	NM_000689	216	Hs.76392	NM_000689	ENSG00000165092	ALDH1A1	ALDC|ALDH-E1|ALDH1|ALDH11|HEL-9|HEL-S-53e|HEL12|PUMB1|RALDH1	aldehyde dehydrogenase 1 family member A1	protein-coding	0	0	23.7	27.5	0.86	0.829
EG1_peak_101761	chr9	73023353	73023353	+	41.5076	NA	Intergenic	Intergenic	-70300	NM_000689	216	Hs.76392	NM_000689	ENSG00000165092	ALDH1A1	ALDC|ALDH-E1|ALDH1|ALDH11|HEL-9|HEL-S-53e|HEL12|PUMB1|RALDH1	aldehyde dehydrogenase 1 family member A1	protein-coding	0	0	42.3	36.5	1.16	0.201
EG1_peak_25685	chr12	111741497	111741497	+	168.425	NA	intron (NM_025247, intron 12 of 20)	intron (NM_025247, intron 12 of 20)	-25436	NM_000690	217	Hs.604551	NM_000690	ENSG00000111275	ALDH2	ALDH-E2|ALDHI|ALDM	aldehyde dehydrogenase 2 family member	protein-coding	0	0	225.2	215	1.05	0.256
EG1_peak_25686	chr12	111749016	111749016	+	28.9003	NA	intron (NM_025247, intron 17 of 20)	intron (NM_025247, intron 17 of 20)	-17917	NM_000690	217	Hs.604551	NM_000690	ENSG00000111275	ALDH2	ALDH-E2|ALDHI|ALDM	aldehyde dehydrogenase 2 family member	protein-coding	0	0	52.6	57	0.92	0.764
EG1_peak_25687	chr12	111753396	111753396	+	51.2558	NA	intron (NM_025247, intron 18 of 20)	intron (NM_025247, intron 18 of 20)	-13537	NM_000690	217	Hs.604551	NM_000690	ENSG00000111275	ALDH2	ALDH-E2|ALDHI|ALDM	aldehyde dehydrogenase 2 family member	protein-coding	0	0	88.4	73	1.21	0.0481
EG1_peak_25688	chr12	111766937	111766937	+	56.8089	NA	promoter-TSS (NM_001204889)	promoter-TSS (NM_001204889)	4	NM_001204889	217	Hs.604551	NM_000690	ENSG00000111275	ALDH2	ALDH-E2|ALDHI|ALDM	aldehyde dehydrogenase 2 family member	protein-coding	0	0	110.7	89	1.24	0.0173
EG1_peak_25689	chr12	111775780	111775780	+	42.1232	NA	intron (NM_000690, intron 1 of 12)	intron (NM_000690, intron 1 of 12)	8847	NM_001204889	217	Hs.604551	NM_000690	ENSG00000111275	ALDH2	ALDH-E2|ALDHI|ALDM	aldehyde dehydrogenase 2 family member	protein-coding	0	0	72.1	65.5	1.1	0.226
EG1_peak_41204	chr17	19745083	19745083	+	40.2996	NA	exon (NM_001135167, exon 2 of 11)	exon (NM_001135167, exon 2 of 11)	376	NM_001135168	218	Hs.531682	NM_000691	ENSG00000108602	ALDH3A1	ALDH3|ALDHIII	aldehyde dehydrogenase 3 family member A1	protein-coding	0	0	62.4	46	1.36	0.0141
EG1_peak_41205	chr17	19753193	19753193	+	248.028	NA	Intergenic	Intergenic	-4895	NM_001330150	218	Hs.531682	NM_000691	ENSG00000108602	ALDH3A1	ALDH3|ALDHIII	aldehyde dehydrogenase 3 family member A1	protein-coding	0	0	287.1	183.5	1.56	1.02e-12
EG1_peak_41206	chr17	19762737	19762737	+	26.5318	NA	Intergenic	Intergenic	-14439	NM_001330150	218	Hs.531682	NM_000691	ENSG00000108602	ALDH3A1	ALDH3|ALDHIII	aldehyde dehydrogenase 3 family member A1	protein-coding	0	0	59.1	58.5	1.01	0.491
EG1_peak_41207	chr17	19766686	19766686	+	65.0124	NA	Intergenic	Intergenic	-18388	NM_001330150	218	Hs.531682	NM_000691	ENSG00000108602	ALDH3A1	ALDH3|ALDHIII	aldehyde dehydrogenase 3 family member A1	protein-coding	0	0	85.6	83	1.03	0.428
EG1_peak_41208	chr17	19770233	19770233	+	4.46605	NA	TTS (NM_001142610)	TTS (NM_001142610)	-21935	NM_001330150	218	Hs.531682	NM_000691	ENSG00000108602	ALDH3A1	ALDH3|ALDHIII	aldehyde dehydrogenase 3 family member A1	protein-coding	0	0	23.3	29	0.8	0.89
EG1_peak_101141	chr9	38339218	38339218	+	39.333	NA	Intergenic	MIRc|SINE|MIR	-53484	NM_000692	219	Hs.436219	NM_000692	ENSG00000137124	ALDH1B1	ALDH5|ALDHX	aldehyde dehydrogenase 1 family member B1	protein-coding	0	0	49.8	79.5	0.63	1
EG1_peak_101142	chr9	38358877	38358877	+	13.1608	NA	Intergenic	Intergenic	-33825	NM_000692	219	Hs.436219	NM_000692	ENSG00000137124	ALDH1B1	ALDH5|ALDHX	aldehyde dehydrogenase 1 family member B1	protein-coding	0	0	35.4	40.5	0.87	0.827
EG1_peak_101143	chr9	38363182	38363182	+	42.8673	NA	Intergenic	Intergenic	-29520	NM_000692	219	Hs.436219	NM_000692	ENSG00000137124	ALDH1B1	ALDH5|ALDHX	aldehyde dehydrogenase 1 family member B1	protein-coding	0	0	57.7	68.5	0.84	0.93
EG1_peak_101144	chr9	38392723	38392723	+	312.83	NA	promoter-TSS (NM_000692)	promoter-TSS (NM_000692)	21	NM_000692	219	Hs.436219	NM_000692	ENSG00000137124	ALDH1B1	ALDH5|ALDHX	aldehyde dehydrogenase 1 family member B1	protein-coding	0	0	309	259.5	1.19	0.00184
EG1_peak_101145	chr9	38400613	38400613	+	6.42542	NA	Intergenic	Intergenic	7911	NM_000692	219	Hs.436219	NM_000692	ENSG00000137124	ALDH1B1	ALDH5|ALDHX	aldehyde dehydrogenase 1 family member B1	protein-coding	0	0	18.1	22	0.82	0.831
EG1_peak_36295	chr15	100873217	100873217	+	15.5677	NA	non-coding (NR_160707, exon 3 of 3)	non-coding (NR_160707, exon 3 of 3)	-6614	NM_000693	220	Hs.459538	NM_000693	ENSG00000184254	ALDH1A3	ALDH1A6|ALDH6|MCOP8|RALDH3	aldehyde dehydrogenase 1 family member A3	protein-coding	0	0	31.2	23.5	1.33	0.0788
EG1_peak_36296	chr15	100879847	100879847	+	17.4714	NA	promoter-TSS (NM_001293815)	promoter-TSS (NM_001293815)	16	NM_001293815	220	Hs.459538	NM_000693	ENSG00000184254	ALDH1A3	ALDH1A6|ALDH6|MCOP8|RALDH3	aldehyde dehydrogenase 1 family member A3	protein-coding	0	0	42.8	41	1.04	0.459
EG1_peak_36297	chr15	100881940	100881940	+	4.34095	NA	intron (NM_000693, intron 1 of 12)	intron (NM_000693, intron 1 of 12)	2109	NM_001293815	220	Hs.459538	NM_000693	ENSG00000184254	ALDH1A3	ALDH1A6|ALDH6|MCOP8|RALDH3	aldehyde dehydrogenase 1 family member A3	protein-coding	0	0	17.2	7	2.46	0.000958
EG1_peak_36298	chr15	100889569	100889569	+	174.428	NA	intron (NM_001293815, intron 3 of 9)	intron (NM_001293815, intron 3 of 9)	9738	NM_001293815	220	Hs.459538	NM_000693	ENSG00000184254	ALDH1A3	ALDH1A6|ALDH6|MCOP8|RALDH3	aldehyde dehydrogenase 1 family member A3	protein-coding	0	0	229.9	227.5	1.01	0.469
EG1_peak_36299	chr15	100891802	100891802	+	32.2095	NA	TTS (NR_135827)	TTS (NR_135827)	11971	NM_001293815	220	Hs.459538	NM_000693	ENSG00000184254	ALDH1A3	ALDH1A6|ALDH6|MCOP8|RALDH3	aldehyde dehydrogenase 1 family member A3	protein-coding	0	0	92.6	80	1.16	0.101
EG1_peak_18808	chr11	68010202	68010202	+	63.9396	NA	promoter-TSS (NM_000694)	promoter-TSS (NM_000694)	-125	NM_001290059	221	Hs.523841	NM_000694	ENSG00000006534	ALDH3B1	ALDH4|ALDH7	aldehyde dehydrogenase 3 family member B1	protein-coding	0	0	112.6	106	1.06	0.293
EG1_peak_18809	chr11	68014668	68014668	+	57.2813	NA	intron (NM_001030010, intron 1 of 8)	MIR1_Amn|SINE|MIR	4341	NM_001030010	221	Hs.523841	NM_000694	ENSG00000006534	ALDH3B1	ALDH4|ALDH7	aldehyde dehydrogenase 3 family member B1	protein-coding	0	0	115.9	111	1.04	0.365
EG1_peak_18793	chr11	67714057	67714057	+	68.9995	NA	Intergenic	Intergenic	-32833	NM_001031615	222	Hs.87539	NM_000695	ENSG00000132746	ALDH3B2	ALDH8	aldehyde dehydrogenase 3 family member B2	protein-coding	0	0	43.7	26	1.68	0.00139
EG1_peak_7705	chr1	165674810	165674810	+	99.983	NA	intron (NM_001365774, intron 6 of 10)	L1M2|LINE|L1	23752	NM_001365774	223	Hs.2533	NM_000696	ENSG00000143149	ALDH9A1	ALDH4|ALDH7|ALDH9|E3|TMABADH	aldehyde dehydrogenase 9 family member A1	protein-coding	0	0	105.2	101.5	1.04	0.377
EG1_peak_7706	chr1	165698356	165698356	+	111.58	NA	promoter-TSS (NR_036683)	promoter-TSS (NR_036683)	206	NM_001365774	223	Hs.2533	NM_000696	ENSG00000143149	ALDH9A1	ALDH4|ALDH7|ALDH9|E3|TMABADH	aldehyde dehydrogenase 9 family member A1	protein-coding	0	0	140.1	134	1.05	0.313
EG1_peak_41200	chr17	19648753	19648753	+	222.029	NA	promoter-TSS (NM_001031806)	promoter-TSS (NM_001031806)	2	NM_001369136	224	Hs.499886	NM_000382	ENSG00000072210	ALDH3A2	ALDH10|FALDH|SLS	aldehyde dehydrogenase 3 family member A2	protein-coding	0	0	299.2	251.5	1.19	0.00194
EG1_peak_22830	chr12	39619886	39619886	+	96.2257	NA	promoter-TSS (NM_005164)	promoter-TSS (NM_005164)	-83	NM_005164	225	Hs.117852	NM_005164	ENSG00000173208	ABCD2	ABC39|ALDL1|ALDR|ALDRP|hALDR	ATP binding cassette subfamily D member 2	protein-coding	0	0	88.9	97.5	0.91	0.845
EG1_peak_37819	chr16	30065435	30065435	+	380.371	NA	promoter-TSS (NM_001243177)	promoter-TSS (NM_001243177)	-325	NM_001243177	226	Hs.513490	NM_000034	ENSG00000149925	ALDOA	ALDA|GSD12|HEL-S-87p	aldolase, fructose-bisphosphate A	protein-coding	0	0	499.8	395	1.27	2.72e-07
EG1_peak_102772	chr9	101418956	101418956	+	20.5979	NA	Intergenic	LTR85a|LTR|Gypsy?	16818	NM_000035	229	Hs.530274	NM_000035	ENSG00000136872	ALDOB	ALDB|ALDO2	aldolase, fructose-bisphosphate B	protein-coding	0	0	27.5	32.5	0.84	0.855
EG1_peak_102773	chr9	101449408	101449408	+	146.053	NA	Intergenic	CpG	-13634	NM_000035	229	Hs.530274	NM_000035	ENSG00000136872	ALDOB	ALDB|ALDO2	aldolase, fructose-bisphosphate B	protein-coding	0	0	131.2	125.5	1.05	0.323
EG1_peak_41438	chr17	28576975	28576975	+	81.798	NA	promoter-TSS (NM_005165)	promoter-TSS (NM_005165)	-80	NM_005165	230	Hs.155247	NM_005165	ENSG00000109107	ALDOC	ALDC	aldolase, fructose-bisphosphate C	protein-coding	0	0	125.6	108	1.16	0.0588
EG1_peak_94275	chr7	134420744	134420744	+	28.5174	NA	Intergenic	Intergenic	38356	NM_001628	231	Hs.521212	NM_001628	ENSG00000085662	AKR1B1	ADR|ALDR1|ALR2|AR	aldo-keto reductase family 1 member B	protein-coding	0	0	40.5	38.5	1.05	0.426
EG1_peak_94276	chr7	134422228	134422228	+	8.22127	NA	Intergenic	Intergenic	36872	NM_001628	231	Hs.521212	NM_001628	ENSG00000085662	AKR1B1	ADR|ALDR1|ALR2|AR	aldo-keto reductase family 1 member B	protein-coding	0	0	25.6	31.5	0.81	0.897
EG1_peak_94277	chr7	134432633	134432633	+	399.561	NA	Intergenic	MER1A|DNA|hAT-Charlie	26467	NM_001628	231	Hs.521212	NM_001628	ENSG00000085662	AKR1B1	ADR|ALDR1|ALR2|AR	aldo-keto reductase family 1 member B	protein-coding	0	0	369.9	341	1.08	0.0696
EG1_peak_94278	chr7	134448848	134448848	+	122.736	NA	intron (NM_001346142, intron 5 of 9)	intron (NM_001346142, intron 5 of 9)	10252	NM_001628	231	Hs.521212	NM_001628	ENSG00000085662	AKR1B1	ADR|ALDR1|ALR2|AR	aldo-keto reductase family 1 member B	protein-coding	0	0	145.2	105	1.38	0.000126
EG1_peak_94279	chr7	134454821	134454821	+	4.27783	NA	intron (NM_001346142, intron 1 of 9)	intron (NM_001346142, intron 1 of 9)	4279	NM_001628	231	Hs.521212	NM_001628	ENSG00000085662	AKR1B1	ADR|ALDR1|ALR2|AR	aldo-keto reductase family 1 member B	protein-coding	0	0	34.4	34.5	1	0.557
EG1_peak_94280	chr7	134459194	134459194	+	174.943	NA	promoter-TSS (NM_001628)	promoter-TSS (NM_001628)	-2	NR_144376	231	Hs.521212	NM_001628	ENSG00000085662	AKR1B1	ADR|ALDR1|ALR2|AR	aldo-keto reductase family 1 member B	protein-coding	0	0	244.8	189	1.3	7.09e-05
EG1_peak_94281	chr7	134480897	134480897	+	58.1001	NA	Intergenic	MIRb|SINE|MIR	-21658	NM_001346142	231	Hs.521212	NM_001628	ENSG00000085662	AKR1B1	ADR|ALDR1|ALR2|AR	aldo-keto reductase family 1 member B	protein-coding	0	0	74.9	55.5	1.35	0.0101
EG1_peak_51728	chr2	29192766	29192766	+	10.746	NA	TTS (NM_001353765)	TTS (NM_001353765)	31134	NM_001353765	238	Hs.654469	NM_004304	ENSG00000171094	ALK	CD246|NBLST3	ALK receptor tyrosine kinase	protein-coding	0	0	34	39	0.87	0.852
EG1_peak_51729	chr2	29197029	29197029	+	40.4576	NA	intron (NM_004304, intron 27 of 28)	intron (NM_004304, intron 27 of 28)	26871	NM_001353765	238	Hs.654469	NM_004304	ENSG00000171094	ALK	CD246|NBLST3	ALK receptor tyrosine kinase	protein-coding	0	0	67.5	58	1.16	0.133
EG1_peak_51730	chr2	29213948	29213948	+	15.6977	NA	intron (NM_004304, intron 24 of 28)	intron (NM_004304, intron 24 of 28)	9952	NM_001353765	238	Hs.654469	NM_004304	ENSG00000171094	ALK	CD246|NBLST3	ALK receptor tyrosine kinase	protein-coding	0	0	27.9	34.5	0.81	0.918
EG1_peak_51731	chr2	29215720	29215720	+	4.63103	NA	intron (NM_004304, intron 23 of 28)	intron (NM_004304, intron 23 of 28)	8180	NM_001353765	238	Hs.654469	NM_004304	ENSG00000171094	ALK	CD246|NBLST3	ALK receptor tyrosine kinase	protein-coding	0	0	14.4	6	2.4	0.00363
EG1_peak_51732	chr2	29216350	29216350	+	2.42763	NA	intron (NM_004304, intron 23 of 28)	intron (NM_004304, intron 23 of 28)	7550	NM_001353765	238	Hs.654469	NM_004304	ENSG00000171094	ALK	CD246|NBLST3	ALK receptor tyrosine kinase	protein-coding	0	0	12.1	5.5	2.2	0.011
EG1_peak_51733	chr2	29246325	29246325	+	9.62162	NA	intron (NM_004304, intron 12 of 28)	intron (NM_004304, intron 12 of 28)	-22425	NM_001353765	238	Hs.654469	NM_004304	ENSG00000171094	ALK	CD246|NBLST3	ALK receptor tyrosine kinase	protein-coding	0	0	23.7	19	1.25	0.207
EG1_peak_51734	chr2	29260360	29260360	+	31.1821	NA	intron (NM_004304, intron 11 of 28)	HAL1M8|LINE|L1	-36460	NM_001353765	238	Hs.654469	NM_004304	ENSG00000171094	ALK	CD246|NBLST3	ALK receptor tyrosine kinase	protein-coding	0	0	46.5	53.5	0.87	0.864
EG1_peak_51735	chr2	29322208	29322208	+	10.151	NA	intron (NM_004304, intron 6 of 28)	intron (NM_004304, intron 6 of 28)	-98308	NM_001353765	238	Hs.654469	NM_004304	ENSG00000171094	ALK	CD246|NBLST3	ALK receptor tyrosine kinase	protein-coding	0	0	22.3	19.5	1.15	0.315
EG1_peak_51736	chr2	29330159	29330159	+	5.11449	NA	intron (NM_004304, intron 5 of 28)	intron (NM_004304, intron 5 of 28)	-106259	NM_001353765	238	Hs.654469	NM_004304	ENSG00000171094	ALK	CD246|NBLST3	ALK receptor tyrosine kinase	protein-coding	0	0	14.4	8.5	1.7	0.0514
EG1_peak_51737	chr2	29920463	29920463	+	5.77422	NA	exon (NM_004304, exon 1 of 29)	exon (NM_004304, exon 1 of 29)	1123	NM_004304	238	Hs.654469	NM_004304	ENSG00000171094	ALK	CD246|NBLST3	ALK receptor tyrosine kinase	protein-coding	0	0	13.5	18.5	0.73	0.925
EG1_peak_12687	chr10	45373709	45373709	+	14.7241	NA	promoter-TSS (NM_001320861)	promoter-TSS (NM_001320861)	-457	NM_001256154	240	Hs.89499	NM_000698	ENSG00000012779	ALOX5	5-LO|5-LOX|5LPG|LOG5	arachidonate 5-lipoxygenase	protein-coding	0	0	25.1	28	0.9	0.74
EG1_peak_12688	chr10	45374842	45374842	+	9.49375	NA	intron (NM_001320862, intron 1 of 13).2	intron (NM_001320862, intron 1 of 13).2	626	NM_001320862	240	Hs.89499	NM_000698	ENSG00000012779	ALOX5	5-LO|5-LOX|5LPG|LOG5	arachidonate 5-lipoxygenase	protein-coding	0	0	20.5	24	0.85	0.82
EG1_peak_27303	chr13	30674103	30674103	+	221.328	NA	Intergenic	CpG	-39375	NM_001204406	241	Hs.507658	NM_001629	ENSG00000132965	ALOX5AP	FLAP	arachidonate 5-lipoxygenase activating protein	protein-coding	0	0	204.7	166	1.23	0.00238
EG1_peak_27304	chr13	30679911	30679911	+	5.15801	NA	Intergenic	Intergenic	-33567	NM_001204406	241	Hs.507658	NM_001629	ENSG00000132965	ALOX5AP	FLAP	arachidonate 5-lipoxygenase activating protein	protein-coding	0	0	14.4	29	0.5	0.999
EG1_peak_27305	chr13	30681927	30681927	+	13.209	NA	Intergenic	Intergenic	-31551	NM_001204406	241	Hs.507658	NM_001629	ENSG00000132965	ALOX5AP	FLAP	arachidonate 5-lipoxygenase activating protein	protein-coding	0	0	26.1	28.5	0.91	0.706
EG1_peak_27306	chr13	30690614	30690614	+	7.87827	NA	Intergenic	Intergenic	-22864	NM_001204406	241	Hs.507658	NM_001629	ENSG00000132965	ALOX5AP	FLAP	arachidonate 5-lipoxygenase activating protein	protein-coding	0	0	17.2	12.5	1.38	0.131
EG1_peak_27307	chr13	30697710	30697710	+	43.6682	NA	Intergenic	Intergenic	-15768	NM_001204406	241	Hs.507658	NM_001629	ENSG00000132965	ALOX5AP	FLAP	arachidonate 5-lipoxygenase activating protein	protein-coding	0	0	72.1	80.5	0.9	0.842
EG1_peak_27308	chr13	30708784	30708784	+	46.9933	NA	Intergenic	L1ME2|LINE|L1	-4694	NM_001204406	241	Hs.507658	NM_001629	ENSG00000132965	ALOX5AP	FLAP	arachidonate 5-lipoxygenase activating protein	protein-coding	0	0	80.5	70.5	1.14	0.142
EG1_peak_27309	chr13	30713262	30713262	+	48.6833	NA	promoter-TSS (NM_001204406)	promoter-TSS (NM_001204406)	-216	NM_001204406	241	Hs.507658	NM_001629	ENSG00000132965	ALOX5AP	FLAP	arachidonate 5-lipoxygenase activating protein	protein-coding	0	0	80.5	71.5	1.13	0.171
EG1_peak_27310	chr13	30719333	30719333	+	9.37602	NA	intron (NM_001204406, intron 1 of 5)	intron (NM_001204406, intron 1 of 5)	5855	NM_001204406	241	Hs.507658	NM_001629	ENSG00000132965	ALOX5AP	FLAP	arachidonate 5-lipoxygenase activating protein	protein-coding	0	0	20.9	16.5	1.27	0.224
EG1_peak_27311	chr13	30740329	30740329	+	62.9585	NA	intron (NM_001204406, intron 2 of 5)	MIR|SINE|MIR	4821	NM_001629	241	Hs.507658	NM_001629	ENSG00000132965	ALOX5AP	FLAP	arachidonate 5-lipoxygenase activating protein	protein-coding	0	0	145.6	139	1.05	0.316
EG1_peak_27312	chr13	30743778	30743778	+	203.155	NA	intron (NM_001204406, intron 2 of 5)	L2c|LINE|L2	8270	NM_001629	241	Hs.507658	NM_001629	ENSG00000132965	ALOX5AP	FLAP	arachidonate 5-lipoxygenase activating protein	protein-coding	0	0	286.6	239.5	1.2	0.0019
EG1_peak_27313	chr13	30763948	30763948	+	25.4715	NA	exon (NM_001629, exon 5 of 5)	exon (NM_001629, exon 5 of 5)	28440	NM_001629	241	Hs.507658	NM_001629	ENSG00000132965	ALOX5AP	FLAP	arachidonate 5-lipoxygenase activating protein	protein-coding	0	0	29.8	30.5	0.98	0.631
EG1_peak_40683	chr17	8073797	8073797	+	32.2693	NA	intron (NM_001139, intron 12 of 14)	intron (NM_001139, intron 12 of 14)	13919	NM_001139	242	Hs.136574	NM_001139	ENSG00000179477	ALOX12B	12R-LOX|ARCI2	arachidonate 12-lipoxygenase, 12R type	protein-coding	0	0	46.1	39	1.18	0.149
EG1_peak_40684	chr17	8080068	8080068	+	80.1708	NA	intron (NM_001139, intron 6 of 14)	CpG-10659	7648	NM_001139	242	Hs.136574	NM_001139	ENSG00000179477	ALOX12B	12R-LOX|ARCI2	arachidonate 12-lipoxygenase, 12R type	protein-coding	0	0	98.6	85.5	1.15	0.0991
EG1_peak_40567	chr17	6843496	6843496	+	5.77422	NA	Intergenic	Intergenic	-10080	NR_002710	245	Hs.378695	NR_002710	ENSG00000262943	ALOX12P2	ALOX12E	arachidonate 12-lipoxygenase pseudogene 2	pseudo	0	0	11.6	18	0.65	0.97
EG1_peak_40568	chr17	6879752	6879752	+	10.9427	NA	intron (NR_002710, intron 2 of 13)	HERVK9-int|LTR|ERVK	-14025	NR_120453	245	Hs.378695	NR_002710	ENSG00000262943	ALOX12P2	ALOX12E	arachidonate 12-lipoxygenase pseudogene 2	pseudo	0	0	19.5	30	0.65	0.987
EG1_peak_40569	chr17	6894305	6894305	+	10.9427	NA	intron (NR_120453, intron 1 of 12)	CpG	528	NR_120453	245	Hs.378695	NR_002710	ENSG00000262943	ALOX12P2	ALOX12E	arachidonate 12-lipoxygenase pseudogene 2	pseudo	0	0	24.2	17.5	1.38	0.0807
EG1_peak_40570	chr17	6913987	6913987	+	42.1794	NA	Intergenic	L1PBb|LINE|L1	20210	NR_120453	245	Hs.378695	NR_002710	ENSG00000262943	ALOX12P2	ALOX12E	arachidonate 12-lipoxygenase pseudogene 2	pseudo	0	0	54.4	49	1.11	0.256
EG1_peak_40571	chr17	6936758	6936758	+	15.13	NA	Intergenic	HERV4_I-int|LTR|ERV1	42981	NR_120453	245	Hs.378695	NR_002710	ENSG00000262943	ALOX12P2	ALOX12E	arachidonate 12-lipoxygenase pseudogene 2	pseudo	0	0	27.5	30.5	0.9	0.761
EG1_peak_40419	chr17	4626109	4626109	+	10.151	NA	Intergenic	Intergenic	15569	NM_001140	246	Hs.73809	NM_001140	ENSG00000161905	ALOX15	12-LOX|15-LOX|15-LOX-1|LOG15	arachidonate 15-lipoxygenase	protein-coding	0	0	21.4	19	1.13	0.353
EG1_peak_40420	chr17	4639576	4639576	+	4.77333	NA	exon (NM_001140, exon 2 of 14)	exon (NM_001140, exon 2 of 14)	2102	NM_001140	246	Hs.73809	NM_001140	ENSG00000161905	ALOX15	12-LOX|15-LOX|15-LOX-1|LOG15	arachidonate 15-lipoxygenase	protein-coding	0	0	14.4	21.5	0.67	0.965
EG1_peak_40421	chr17	4658536	4658536	+	22.5151	NA	Intergenic	HAL1|LINE|L1	-16858	NM_001140	246	Hs.73809	NM_001140	ENSG00000161905	ALOX15	12-LOX|15-LOX|15-LOX-1|LOG15	arachidonate 15-lipoxygenase	protein-coding	0	0	35.8	34	1.05	0.455
EG1_peak_40680	chr17	8041517	8041517	+	18.653	NA	intron (NM_001039130, intron 3 of 12)	intron (NM_001039130, intron 3 of 12)	2458	NM_001039131	247	Hs.111256	NM_001141	ENSG00000179593	ALOX15B	15-LOX-2	arachidonate 15-lipoxygenase type B	protein-coding	0	0	28.4	25	1.14	0.3
EG1_peak_40681	chr17	8056367	8056367	+	143.504	NA	Intergenic	LTR5_Hs|LTR|ERVK	17308	NM_001039131	247	Hs.111256	NM_001141	ENSG00000179593	ALOX15B	15-LOX-2	arachidonate 15-lipoxygenase type B	protein-coding	0	0	173.1	189	0.92	0.886
EG1_peak_40682	chr17	8057821	8057821	+	44.2385	NA	Intergenic	Intergenic	18762	NM_001039131	247	Hs.111256	NM_001141	ENSG00000179593	ALOX15B	15-LOX-2	arachidonate 15-lipoxygenase type B	protein-coding	0	0	76.3	66	1.16	0.122
EG1_peak_58504	chr2	232432807	232432807	+	15.7065	NA	Intergenic	Intergenic	-23346	NM_001631	248	Hs.37009	NM_001631	ENSG00000163295	ALPI	IAP	alkaline phosphatase, intestinal	protein-coding	0	0	28.4	17	1.67	0.00883
EG1_peak_58505	chr2	232439626	232439626	+	17.7417	NA	Intergenic	Intergenic	-16527	NM_001631	248	Hs.37009	NM_001631	ENSG00000163295	ALPI	IAP	alkaline phosphatase, intestinal	protein-coding	0	0	41.9	49	0.85	0.89
EG1_peak_58506	chr2	232440693	232440693	+	45.0687	NA	Intergenic	Intergenic	-15460	NM_001631	248	Hs.37009	NM_001631	ENSG00000163295	ALPI	IAP	alkaline phosphatase, intestinal	protein-coding	0	0	88.4	92	0.96	0.676
EG1_peak_58507	chr2	232444630	232444630	+	28.5232	NA	Intergenic	Intergenic	-11523	NM_001631	248	Hs.37009	NM_001631	ENSG00000163295	ALPI	IAP	alkaline phosphatase, intestinal	protein-coding	0	0	72.6	64.5	1.13	0.19
EG1_peak_58508	chr2	232446368	232446368	+	18.5412	NA	Intergenic	Intergenic	-9785	NM_001631	248	Hs.37009	NM_001631	ENSG00000163295	ALPI	IAP	alkaline phosphatase, intestinal	protein-coding	0	0	7.4	5.5	1.35	0.314
EG1_peak_1359	chr1	21490972	21490972	+	16.1422	NA	Intergenic	LTR28C|LTR|ERV1	-18012	NM_001369805	249	Hs.75431	NM_000478	ENSG00000162551	ALPL	AP-TNAP|APTNAP|HOPS|TNALP|TNAP|TNSALP	alkaline phosphatase, biomineralization associated	protein-coding	0	0	28.4	22	1.29	0.123
EG1_peak_1360	chr1	21509113	21509113	+	24.5383	NA	promoter-TSS (NM_001127501)	promoter-TSS (NM_001127501)	129	NM_001369804	249	Hs.75431	NM_000478	ENSG00000162551	ALPL	AP-TNAP|APTNAP|HOPS|TNALP|TNAP|TNSALP	alkaline phosphatase, biomineralization associated	protein-coding	0	0	59.1	68.5	0.86	0.889
EG1_peak_1361	chr1	21534940	21534940	+	16.8069	NA	intron (NM_001177520, intron 1 of 9)	L2a|LINE|L2	-16330	NM_001369803	249	Hs.75431	NM_000478	ENSG00000162551	ALPL	AP-TNAP|APTNAP|HOPS|TNALP|TNAP|TNSALP	alkaline phosphatase, biomineralization associated	protein-coding	0	0	35.8	34.5	1.04	0.489
EG1_peak_1362	chr1	21568466	21568466	+	6.03523	NA	intron (NM_001177520, intron 5 of 9)	intron (NM_001177520, intron 5 of 9)	17196	NM_001369803	249	Hs.75431	NM_000478	ENSG00000162551	ALPL	AP-TNAP|APTNAP|HOPS|TNALP|TNAP|TNSALP	alkaline phosphatase, biomineralization associated	protein-coding	0	0	22.3	28	0.8	0.894
EG1_peak_1363	chr1	21574483	21574483	+	153.341	NA	intron (NM_001177520, intron 7 of 9)	intron (NM_001177520, intron 7 of 9)	23213	NM_001369803	249	Hs.75431	NM_000478	ENSG00000162551	ALPL	AP-TNAP|APTNAP|HOPS|TNALP|TNAP|TNSALP	alkaline phosphatase, biomineralization associated	protein-coding	0	0	180.1	186.5	0.97	0.693
EG1_peak_1364	chr1	21587082	21587082	+	125.163	NA	Intergenic	Intergenic	35812	NM_001369803	249	Hs.75431	NM_000478	ENSG00000162551	ALPL	AP-TNAP|APTNAP|HOPS|TNALP|TNAP|TNSALP	alkaline phosphatase, biomineralization associated	protein-coding	0	0	170.8	144	1.19	0.0188
EG1_peak_1365	chr1	21595682	21595682	+	15.5663	NA	TTS (NM_001350527)	TTS (NM_001350527)	44412	NM_001369803	249	Hs.75431	NM_000478	ENSG00000162551	ALPL	AP-TNAP|APTNAP|HOPS|TNALP|TNAP|TNSALP	alkaline phosphatase, biomineralization associated	protein-coding	0	0	41.4	38	1.09	0.334
EG1_peak_58492	chr2	232292777	232292777	+	24.5182	NA	intron (NR_046477, intron 12 of 18)	intron (NR_046477, intron 12 of 18)	-85974	NM_001632	250	Hs.284255	NM_001632	ENSG00000163283	ALPP	ALP|ALPI|IAP|PALP|PLAP|PLAP-1	alkaline phosphatase, placental	protein-coding	0	0	41.4	40.5	1.02	0.49
EG1_peak_58493	chr2	232301221	232301221	+	132.133	NA	intron (NR_046476, intron 14 of 20)	MIRb|SINE|MIR	-77530	NM_001632	250	Hs.284255	NM_001632	ENSG00000163283	ALPP	ALP|ALPI|IAP|PALP|PLAP|PLAP-1	alkaline phosphatase, placental	protein-coding	0	0	135.9	102	1.33	0.00103
EG1_peak_58494	chr2	232315758	232315758	+	173.22	NA	intron (NR_046476, intron 14 of 20)	intron (NR_046476, intron 14 of 20)	-62993	NM_001632	250	Hs.284255	NM_001632	ENSG00000163283	ALPP	ALP|ALPI|IAP|PALP|PLAP|PLAP-1	alkaline phosphatase, placental	protein-coding	0	0	248.9	209	1.19	0.00468
EG1_peak_58495	chr2	232326169	232326169	+	66.5733	NA	intron (NR_046476, intron 14 of 20)	intron (NR_046476, intron 14 of 20)	-52582	NM_001632	250	Hs.284255	NM_001632	ENSG00000163283	ALPP	ALP|ALPI|IAP|PALP|PLAP|PLAP-1	alkaline phosphatase, placental	protein-coding	0	0	93.1	88	1.06	0.311
EG1_peak_58496	chr2	232327246	232327246	+	62.0326	NA	intron (NR_046476, intron 14 of 20)	intron (NR_046476, intron 14 of 20)	-51505	NM_001632	250	Hs.284255	NM_001632	ENSG00000163283	ALPP	ALP|ALPI|IAP|PALP|PLAP|PLAP-1	alkaline phosphatase, placental	protein-coding	0	0	91.7	86.5	1.06	0.328
EG1_peak_58497	chr2	232335415	232335415	+	26.5337	NA	intron (NR_046477, intron 18 of 18)	intron (NR_046477, intron 18 of 18)	-43336	NM_001632	250	Hs.284255	NM_001632	ENSG00000163283	ALPP	ALP|ALPI|IAP|PALP|PLAP|PLAP-1	alkaline phosphatase, placental	protein-coding	0	0	26.1	18	1.45	0.0446
EG1_peak_58498	chr2	232343260	232343260	+	1.69518	NA	intron (NM_001257281, intron 13 of 13)	intron (NM_001257281, intron 13 of 13)	-35491	NM_001632	250	Hs.284255	NM_001632	ENSG00000163283	ALPP	ALP|ALPI|IAP|PALP|PLAP|PLAP-1	alkaline phosphatase, placental	protein-coding	0	0	15.4	9	1.71	0.0415
EG1_peak_58499	chr2	232349033	232349033	+	2.98056	NA	Intergenic	Intergenic	-29718	NM_001632	250	Hs.284255	NM_001632	ENSG00000163283	ALPP	ALP|ALPI|IAP|PALP|PLAP|PLAP-1	alkaline phosphatase, placental	protein-coding	0	0	14.4	16.5	0.87	0.764
EG1_peak_58500	chr2	232351488	232351488	+	3.10847	NA	Intergenic	CpG	-27263	NM_001632	250	Hs.284255	NM_001632	ENSG00000163283	ALPP	ALP|ALPI|IAP|PALP|PLAP|PLAP-1	alkaline phosphatase, placental	protein-coding	0	0	14.4	11.5	1.25	0.267
EG1_peak_58501	chr2	232365721	232365721	+	16.3801	NA	Intergenic	Intergenic	-13030	NM_001632	250	Hs.284255	NM_001632	ENSG00000163283	ALPP	ALP|ALPI|IAP|PALP|PLAP|PLAP-1	alkaline phosphatase, placental	protein-coding	0	0	34.9	20	1.74	0.00269
EG1_peak_58503	chr2	232419082	232419082	+	23.0294	NA	Intergenic	CpG	12238	NM_031313	251	Hs.333509	NM_031313	ENSG00000163286	ALPG	ALPPL|ALPPL2|GCAP	alkaline phosphatase, germ cell	protein-coding	0	0	37.2	34.5	1.08	0.357
EG1_peak_5290	chr1	110053969	110053969	+	21.5641	NA	non-coding (NR_073071, exon 22 of 22)	non-coding (NR_073071, exon 22 of 22)	16703	NM_006492	257	Hs.669953	NM_006492	ENSG00000156150	ALX3	FND|FND1	ALX homeobox 3	protein-coding	0	0	46.1	33	1.4	0.0186
EG1_peak_5291	chr1	110060287	110060287	+	9.3458	NA	3' UTR (NM_006492, exon 4 of 4)	3' UTR (NM_006492, exon 4 of 4)	10385	NM_006492	257	Hs.669953	NM_006492	ENSG00000156150	ALX3	FND|FND1	ALX homeobox 3	protein-coding	0	0	30.2	14	2.16	0.000136
EG1_peak_5292	chr1	110068195	110068195	+	6.24217	NA	intron (NM_006492, intron 1 of 3)	CpG	2477	NM_006492	257	Hs.669953	NM_006492	ENSG00000156150	ALX3	FND|FND1	ALX homeobox 3	protein-coding	0	0	25.6	16	1.6	0.0223
EG1_peak_5293	chr1	110069719	110069719	+	2.77933	NA	intron (NM_006492, intron 1 of 3)	CpG	953	NM_006492	257	Hs.669953	NM_006492	ENSG00000156150	ALX3	FND|FND1	ALX homeobox 3	protein-coding	0	0	18.1	16.5	1.1	0.388
EG1_peak_74419	chr4	70601570	70601570	+	8.61818	NA	exon (NM_016519, exon 6 of 13)	exon (NM_016519, exon 6 of 13)	9314	NM_016519	258	Hs.272396	NM_016519	ENSG00000178522	AMBN	AI1F	ameloblastin	protein-coding	0	0	19.5	20	0.98	0.619
EG1_peak_103202	chr9	113979563	113979563	+	9.52492	NA	intron (NM_001318042, intron 2 of 14)	intron (NM_001318042, intron 2 of 14)	98737	NM_001633	259	Hs.436911	NM_001633	ENSG00000106927	AMBP	A1M|EDC1|HCP|HI30|IATIL|ITI|ITIL|ITILC|UTI	alpha-1-microglobulin/bikunin precursor	protein-coding	0	0	19.5	16	1.22	0.258
EG1_peak_103203	chr9	113986355	113986355	+	29.4732	NA	intron (NM_001318042, intron 2 of 14)	intron (NM_001318042, intron 2 of 14)	91945	NM_001633	259	Hs.436911	NM_001633	ENSG00000106927	AMBP	A1M|EDC1|HCP|HI30|IATIL|ITI|ITIL|ITILC|UTI	alpha-1-microglobulin/bikunin precursor	protein-coding	0	0	56.3	56	1.01	0.518
EG1_peak_103204	chr9	113994354	113994354	+	313.458	NA	intron (NM_001318041, intron 3 of 13)	intron (NM_001318041, intron 3 of 13)	83946	NM_001633	259	Hs.436911	NM_001633	ENSG00000106927	AMBP	A1M|EDC1|HCP|HI30|IATIL|ITI|ITIL|ITILC|UTI	alpha-1-microglobulin/bikunin precursor	protein-coding	0	0	349.9	242	1.45	6.44e-11
EG1_peak_103205	chr9	114003550	114003550	+	4.29277	NA	intron (NM_001318042, intron 6 of 14)	L1ME3A|LINE|L1	74750	NM_001633	259	Hs.436911	NM_001633	ENSG00000106927	AMBP	A1M|EDC1|HCP|HI30|IATIL|ITI|ITIL|ITILC|UTI	alpha-1-microglobulin/bikunin precursor	protein-coding	0	0	18.6	14.5	1.28	0.21
EG1_peak_103206	chr9	114029730	114029730	+	5.47176	NA	intron (NM_001318040, intron 10 of 13)	intron (NM_001318040, intron 10 of 13)	48570	NM_001633	259	Hs.436911	NM_001633	ENSG00000106927	AMBP	A1M|EDC1|HCP|HI30|IATIL|ITI|ITIL|ITILC|UTI	alpha-1-microglobulin/bikunin precursor	protein-coding	0	0	17.2	18	0.96	0.625
EG1_peak_103207	chr9	114033522	114033522	+	9.14486	NA	intron (NM_001318042, intron 12 of 14)	intron (NM_001318042, intron 12 of 14)	44778	NM_001633	259	Hs.436911	NM_001633	ENSG00000106927	AMBP	A1M|EDC1|HCP|HI30|IATIL|ITI|ITIL|ITILC|UTI	alpha-1-microglobulin/bikunin precursor	protein-coding	0	0	27.5	21.5	1.28	0.141
EG1_peak_103208	chr9	114047085	114047085	+	14.8287	NA	intron (NM_001318042, intron 13 of 14)	intron (NM_001318042, intron 13 of 14)	31215	NM_001633	259	Hs.436911	NM_001633	ENSG00000106927	AMBP	A1M|EDC1|HCP|HI30|IATIL|ITI|ITIL|ITILC|UTI	alpha-1-microglobulin/bikunin precursor	protein-coding	0	0	32.1	36	0.89	0.77
EG1_peak_103209	chr9	114047903	114047903	+	4.15409	NA	exon (NM_001318040, exon 13 of 14)	exon (NM_001318040, exon 13 of 14)	30397	NM_001633	259	Hs.436911	NM_001633	ENSG00000106927	AMBP	A1M|EDC1|HCP|HI30|IATIL|ITI|ITIL|ITILC|UTI	alpha-1-microglobulin/bikunin precursor	protein-coding	0	0	18.1	10.5	1.73	0.0219
EG1_peak_103210	chr9	114059344	114059344	+	5.76988	NA	TTS (NM_001633)	TTS (NM_001633)	18956	NM_001633	259	Hs.436911	NM_001633	ENSG00000106927	AMBP	A1M|EDC1|HCP|HI30|IATIL|ITI|ITIL|ITILC|UTI	alpha-1-microglobulin/bikunin precursor	protein-coding	0	0	23.7	30	0.79	0.919
EG1_peak_103211	chr9	114061076	114061076	+	5.93172	NA	exon (NM_001633, exon 9 of 10)	exon (NM_001633, exon 9 of 10)	17224	NM_001633	259	Hs.436911	NM_001633	ENSG00000106927	AMBP	A1M|EDC1|HCP|HI30|IATIL|ITI|ITIL|ITILC|UTI	alpha-1-microglobulin/bikunin precursor	protein-coding	0	0	21.4	25	0.86	0.815
EG1_peak_103212	chr9	114072857	114072857	+	2.04011	NA	intron (NM_001633, intron 5 of 9)	intron (NM_001633, intron 5 of 9)	5443	NM_001633	259	Hs.436911	NM_001633	ENSG00000106927	AMBP	A1M|EDC1|HCP|HI30|IATIL|ITI|ITIL|ITILC|UTI	alpha-1-microglobulin/bikunin precursor	protein-coding	0	0	14.9	21.5	0.69	0.965
EG1_peak_103213	chr9	114082705	114082705	+	88.9838	NA	Intergenic	Intergenic	-4405	NM_001633	259	Hs.436911	NM_001633	ENSG00000106927	AMBP	A1M|EDC1|HCP|HI30|IATIL|ITI|ITIL|ITILC|UTI	alpha-1-microglobulin/bikunin precursor	protein-coding	0	0	108	100	1.08	0.255
EG1_peak_87303	chr6	110682561	110682561	+	39.2614	NA	intron (NM_001300963, intron 3 of 13)	intron (NM_001300963, intron 3 of 13)	-132060	NM_001287215	262	Hs.159118	NM_001634	ENSG00000123505	AMD1	ADOMETDC|AMD|SAMDC	adenosylmethionine decarboxylase 1	protein-coding	0	0	47.9	61.5	0.78	0.976
EG1_peak_87304	chr6	110687493	110687493	+	6.45546	NA	intron (NM_001300963, intron 3 of 13)	intron (NM_001300963, intron 3 of 13)	-127128	NM_001287215	262	Hs.159118	NM_001634	ENSG00000123505	AMD1	ADOMETDC|AMD|SAMDC	adenosylmethionine decarboxylase 1	protein-coding	0	0	16.3	13	1.25	0.236
EG1_peak_87306	chr6	110874616	110874616	+	148.935	NA	promoter-TSS (NM_001634)	promoter-TSS (NM_001634)	-168	NR_109768	262	Hs.159118	NM_001634	ENSG00000123505	AMD1	ADOMETDC|AMD|SAMDC	adenosylmethionine decarboxylase 1	protein-coding	0	0	277.3	250	1.11	0.0487
EG1_peak_87307	chr6	110876317	110876317	+	91.7978	NA	intron (NM_001287216, intron 1 of 4)	CpG	1533	NM_001287214	262	Hs.159118	NM_001634	ENSG00000123505	AMD1	ADOMETDC|AMD|SAMDC	adenosylmethionine decarboxylase 1	protein-coding	0	0	189.9	184	1.03	0.366
EG1_peak_87308	chr6	110904685	110904685	+	3.99113	NA	Intergenic	L1PA5|LINE|L1	29901	NM_001287214	262	Hs.159118	NM_001634	ENSG00000123505	AMD1	ADOMETDC|AMD|SAMDC	adenosylmethionine decarboxylase 1	protein-coding	0	0	15.4	7	2.19	0.00572
EG1_peak_38259	chr16	56356624	56356624	+	158.526	NA	3' UTR (NM_020988, exon 9 of 9)	3' UTR (NM_020988, exon 9 of 9)	68365	NM_001323511	267	Hs.295137	NM_001144	ENSG00000159461	AMFR	GP78|RNF45	autocrine motility factor receptor	protein-coding	0	0	201.9	196.5	1.03	0.384
EG1_peak_38260	chr16	56370935	56370935	+	14.8801	NA	intron (NM_001144, intron 10 of 13)	intron (NM_001144, intron 10 of 13)	54054	NM_001323511	267	Hs.295137	NM_001144	ENSG00000159461	AMFR	GP78|RNF45	autocrine motility factor receptor	protein-coding	0	0	32.1	34	0.94	0.657
EG1_peak_38261	chr16	56419501	56419501	+	11.1573	NA	intron (NM_001144, intron 1 of 13)	intron (NM_001144, intron 1 of 13)	5488	NM_001323511	267	Hs.295137	NM_001144	ENSG00000159461	AMFR	GP78|RNF45	autocrine motility factor receptor	protein-coding	0	0	23.7	19	1.25	0.207
EG1_peak_38262	chr16	56424316	56424316	+	5.88789	NA	intron (NM_001144, intron 1 of 13)	intron (NM_001144, intron 1 of 13)	673	NM_001323511	267	Hs.295137	NM_001144	ENSG00000159461	AMFR	GP78|RNF45	autocrine motility factor receptor	protein-coding	0	0	28.4	18	1.58	0.0173
EG1_peak_38263	chr16	56425655	56425655	+	109.1	NA	promoter-TSS (NM_001323511)	promoter-TSS (NM_001323511)	-110	NM_001144	267	Hs.295137	NM_001144	ENSG00000159461	AMFR	GP78|RNF45	autocrine motility factor receptor	protein-coding	0	0	158.7	111.5	1.42	1.95e-05
EG1_peak_47305	chr19	2247254	2247254	+	16.2484	NA	intron (NM_007165, intron 7 of 8)	intron (NM_007165, intron 7 of 8)	-2069	NM_000479	268	Hs.112432	NM_000479	ENSG00000104899	AMH	MIF|MIS	anti-Mullerian hormone	protein-coding	0	0	59.6	37.5	1.59	0.000707
EG1_peak_23520	chr12	53412880	53412880	+	5.70232	NA	3' UTR (NM_001251825, exon 6 of 6)	3' UTR (NM_001251825, exon 6 of 6)	-10975	NM_001164690	269	Hs.659889	NM_020547	ENSG00000135409	AMHR2	AMHR|MISR2|MISRII|MRII	anti-Mullerian hormone receptor type 2	protein-coding	0	0	15.4	16	0.96	0.632
EG1_peak_23521	chr12	53421625	53421625	+	194.136	NA	Intergenic	Intergenic	-2230	NM_001164690	269	Hs.659889	NM_020547	ENSG00000135409	AMHR2	AMHR|MISR2|MISRII|MRII	anti-Mullerian hormone receptor type 2	protein-coding	0	0	194.5	164.5	1.18	0.0135
EG1_peak_23522	chr12	53428474	53428474	+	23.1873	NA	intron (NM_020547, intron 6 of 10)	MIR|SINE|MIR	4619	NM_020547	269	Hs.659889	NM_020547	ENSG00000135409	AMHR2	AMHR|MISR2|MISRII|MRII	anti-Mullerian hormone receptor type 2	protein-coding	0	0	44.7	30	1.49	0.00974
EG1_peak_5480	chr1	114701502	114701502	+	2.71638	NA	Intergenic	Intergenic	-5884	NM_000036	270	Hs.89570	NM_000036	ENSG00000116748	AMPD1	MAD|MADA|MMDD	adenosine monophosphate deaminase 1	protein-coding	0	0	10.2	9	1.14	0.413
EG1_peak_5243	chr1	109617510	109617510	+	137.458	NA	Intergenic	Intergenic	-2303	NM_139156	271	Hs.82927	NM_004037	ENSG00000116337	AMPD2	PCH9|SPG63	adenosine monophosphate deaminase 2	protein-coding	0	0	269.4	191.5	1.41	7.44e-08
EG1_peak_5244	chr1	109621037	109621037	+	142.374	NA	promoter-TSS (NM_004037)	promoter-TSS (NM_004037)	-105	NM_004037	271	Hs.82927	NM_004037	ENSG00000116337	AMPD2	PCH9|SPG63	adenosine monophosphate deaminase 2	protein-coding	0	0	303.4	211.5	1.43	1.99e-09
EG1_peak_5245	chr1	109621840	109621840	+	6.13741	NA	intron (NM_001308170, intron 1 of 16)	intron (NM_001308170, intron 1 of 16)	698	NM_004037	271	Hs.82927	NM_004037	ENSG00000116337	AMPD2	PCH9|SPG63	adenosine monophosphate deaminase 2	protein-coding	0	0	60	67	0.9	0.819
EG1_peak_5246	chr1	109636734	109636734	+	3.08432	NA	Intergenic	L2|LINE|L2	12746	NM_001257361	271	Hs.82927	NM_004037	ENSG00000116337	AMPD2	PCH9|SPG63	adenosine monophosphate deaminase 2	protein-coding	0	0	21.4	22.5	0.95	0.653
EG1_peak_16727	chr11	10387244	10387244	+	5.81576	NA	intron (NR_103765, intron 2 of 3)	intron (NR_103765, intron 2 of 3)	-63077	NM_001172431	272	Hs.501890	NM_000480	ENSG00000133805	AMPD3	-	adenosine monophosphate deaminase 3	protein-coding	0	0	15.8	9	1.76	0.0415
EG1_peak_16728	chr11	10401127	10401127	+	113.646	NA	intron (NR_103765, intron 2 of 3)	intron (NR_103765, intron 2 of 3)	-49194	NM_001172431	272	Hs.501890	NM_000480	ENSG00000133805	AMPD3	-	adenosine monophosphate deaminase 3	protein-coding	0	0	144.2	109.5	1.32	0.00092
EG1_peak_16729	chr11	10406347	10406347	+	60.6711	NA	intron (NR_103765, intron 2 of 3)	intron (NR_103765, intron 2 of 3)	-43974	NM_001172431	272	Hs.501890	NM_000480	ENSG00000133805	AMPD3	-	adenosine monophosphate deaminase 3	protein-coding	0	0	109.8	95	1.16	0.0852
EG1_peak_16730	chr11	10407252	10407252	+	136.199	NA	intron (NR_103765, intron 2 of 3)	intron (NR_103765, intron 2 of 3)	-43069	NM_001172431	272	Hs.501890	NM_000480	ENSG00000133805	AMPD3	-	adenosine monophosphate deaminase 3	protein-coding	0	0	184.3	163	1.13	0.0563
EG1_peak_16731	chr11	10414861	10414861	+	39.2607	NA	intron (NR_103765, intron 3 of 3)	intron (NR_103765, intron 3 of 3)	-35460	NM_001172431	272	Hs.501890	NM_000480	ENSG00000133805	AMPD3	-	adenosine monophosphate deaminase 3	protein-coding	0	0	50.3	43	1.17	0.16
EG1_peak_16732	chr11	10450878	10450878	+	17.3691	NA	5' UTR (NM_000480, exon 1 of 15)	5' UTR (NM_000480, exon 1 of 15)	187	NM_000480	272	Hs.501890	NM_000480	ENSG00000133805	AMPD3	-	adenosine monophosphate deaminase 3	protein-coding	0	0	30.7	36	0.85	0.862
EG1_peak_16733	chr11	10456227	10456227	+	63.1501	NA	5' UTR (NM_001025390, exon 1 of 15)	5' UTR (NM_001025390, exon 1 of 15)	171	NM_001025390	272	Hs.501890	NM_000480	ENSG00000133805	AMPD3	-	adenosine monophosphate deaminase 3	protein-coding	0	0	82.8	62	1.34	0.00862
EG1_peak_16734	chr11	10459320	10459320	+	8.49227	NA	intron (NM_001025390, intron 1 of 14)	intron (NM_001025390, intron 1 of 14)	-1811	NM_001172430	272	Hs.501890	NM_000480	ENSG00000133805	AMPD3	-	adenosine monophosphate deaminase 3	protein-coding	0	0	30.2	26	1.16	0.241
EG1_peak_91132	chr7	38559065	38559065	+	25.4729	NA	intron (NM_001635, intron 1 of 20)	intron (NM_001635, intron 1 of 20)	72308	NM_001635	273	Hs.592182	NM_001635	ENSG00000078053	AMPH	AMPH1	amphiphysin	protein-coding	0	0	81	102.5	0.79	0.991
EG1_peak_91133	chr7	38561338	38561338	+	212.031	NA	intron (NM_001635, intron 1 of 20)	intron (NM_001635, intron 1 of 20)	70035	NM_001635	273	Hs.592182	NM_001635	ENSG00000078053	AMPH	AMPH1	amphiphysin	protein-coding	0	0	334.6	293	1.14	0.0101
EG1_peak_91134	chr7	38585080	38585080	+	16.0097	NA	intron (NM_001635, intron 1 of 20)	intron (NM_001635, intron 1 of 20)	46293	NM_001635	273	Hs.592182	NM_001635	ENSG00000078053	AMPH	AMPH1	amphiphysin	protein-coding	0	0	25.1	22	1.14	0.288
EG1_peak_91135	chr7	38597430	38597430	+	34.3939	NA	intron (NM_001635, intron 1 of 20)	intron (NM_001635, intron 1 of 20)	33943	NM_001635	273	Hs.592182	NM_001635	ENSG00000078053	AMPH	AMPH1	amphiphysin	protein-coding	0	0	39.1	58	0.67	0.997
EG1_peak_91136	chr7	38630960	38630960	+	44.6132	NA	intron (NM_001635, intron 1 of 20)	CpG	413	NM_001635	273	Hs.592182	NM_001635	ENSG00000078053	AMPH	AMPH1	amphiphysin	protein-coding	0	0	59.1	56.5	1.05	0.387
EG1_peak_55001	chr2	127014875	127014875	+	100.64	NA	Intergenic	MIRb|SINE|MIR	67190	NM_001320634	274	Hs.193163	NM_004305	ENSG00000136717	BIN1	AMPH2|AMPHL|CNM2|SH3P9	bridging integrator 1	protein-coding	0	0	119.6	105.5	1.13	0.104
EG1_peak_55002	chr2	127025770	127025770	+	150.529	NA	Intergenic	Intergenic	56295	NM_001320634	274	Hs.193163	NM_004305	ENSG00000136717	BIN1	AMPH2|AMPHL|CNM2|SH3P9	bridging integrator 1	protein-coding	0	0	165.2	137.5	1.2	0.0123
EG1_peak_55003	chr2	127031187	127031187	+	17.8082	NA	Intergenic	Intergenic	50878	NM_001320634	274	Hs.193163	NM_004305	ENSG00000136717	BIN1	AMPH2|AMPHL|CNM2|SH3P9	bridging integrator 1	protein-coding	0	0	24.2	32	0.76	0.939
EG1_peak_55004	chr2	127050374	127050374	+	62.3132	NA	intron (NM_001320633, intron 14 of 14)	intron (NM_001320633, intron 14 of 14)	31691	NM_001320634	274	Hs.193163	NM_004305	ENSG00000136717	BIN1	AMPH2|AMPHL|CNM2|SH3P9	bridging integrator 1	protein-coding	0	0	98.6	82.5	1.2	0.0523
EG1_peak_55005	chr2	127061592	127061592	+	78.8961	NA	intron (NM_004305, intron 9 of 14)	intron (NM_004305, intron 9 of 14)	20473	NM_001320634	274	Hs.193163	NM_004305	ENSG00000136717	BIN1	AMPH2|AMPHL|CNM2|SH3P9	bridging integrator 1	protein-coding	0	0	209.4	156.5	1.34	3.65e-05
EG1_peak_55006	chr2	127064888	127064888	+	473.052	NA	intron (NM_139349, intron 6 of 14)	intron (NM_139349, intron 6 of 14)	17177	NM_001320634	274	Hs.193163	NM_004305	ENSG00000136717	BIN1	AMPH2|AMPHL|CNM2|SH3P9	bridging integrator 1	protein-coding	0	0	608.6	418	1.46	1.94e-18
EG1_peak_55007	chr2	127081132	127081132	+	7.3377	NA	intron (NM_001320633, intron 1 of 14)	intron (NM_001320633, intron 1 of 14)	933	NM_001320634	274	Hs.193163	NM_004305	ENSG00000136717	BIN1	AMPH2|AMPHL|CNM2|SH3P9	bridging integrator 1	protein-coding	0	0	36.3	31	1.17	0.206
EG1_peak_55008	chr2	127083929	127083929	+	66.8671	NA	5' UTR (NM_001320642, exon 1 of 19)	5' UTR (NM_001320642, exon 1 of 19)	621	NM_001320642	274	Hs.193163	NM_004305	ENSG00000136717	BIN1	AMPH2|AMPHL|CNM2|SH3P9	bridging integrator 1	protein-coding	0	0	133.1	104.5	1.27	0.00409
EG1_peak_55009	chr2	127087407	127087407	+	44.5212	NA	intron (NM_001320633, intron 1 of 14)	MamTip2|DNA|hAT-Tip100	-2857	NM_001320642	274	Hs.193163	NM_004305	ENSG00000136717	BIN1	AMPH2|AMPHL|CNM2|SH3P9	bridging integrator 1	protein-coding	0	0	95.4	66	1.45	0.000463
EG1_peak_55010	chr2	127093832	127093832	+	20.6238	NA	intron (NM_001320633, intron 1 of 14)	intron (NM_001320633, intron 1 of 14)	-9282	NM_001320642	274	Hs.193163	NM_004305	ENSG00000136717	BIN1	AMPH2|AMPHL|CNM2|SH3P9	bridging integrator 1	protein-coding	0	0	50.3	41.5	1.21	0.109
EG1_peak_55011	chr2	127094791	127094791	+	6.90529	NA	intron (NM_001320633, intron 1 of 14)	intron (NM_001320633, intron 1 of 14)	-10241	NM_001320642	274	Hs.193163	NM_004305	ENSG00000136717	BIN1	AMPH2|AMPHL|CNM2|SH3P9	bridging integrator 1	protein-coding	0	0	26.1	20.5	1.27	0.136
EG1_peak_55012	chr2	127107246	127107246	+	149.87	NA	promoter-TSS (NM_139351)	promoter-TSS (NM_139351)	-92	NM_001320632	274	Hs.193163	NM_004305	ENSG00000136717	BIN1	AMPH2|AMPHL|CNM2|SH3P9	bridging integrator 1	protein-coding	0	0	261.5	220.5	1.19	0.00428
EG1_peak_55013	chr2	127144206	127144206	+	168.494	NA	Intergenic	MIR|SINE|MIR	-37052	NM_001320632	274	Hs.193163	NM_004305	ENSG00000136717	BIN1	AMPH2|AMPHL|CNM2|SH3P9	bridging integrator 1	protein-coding	0	0	200.6	173	1.16	0.0239
EG1_peak_55014	chr2	127149574	127149574	+	9.48259	NA	Intergenic	L1M4|LINE|L1	-42420	NM_001320632	274	Hs.193163	NM_004305	ENSG00000136717	BIN1	AMPH2|AMPHL|CNM2|SH3P9	bridging integrator 1	protein-coding	0	0	64.2	74.5	0.86	0.901
EG1_peak_55015	chr2	127153870	127153870	+	327.386	NA	Intergenic	Intergenic	-46716	NM_001320632	274	Hs.193163	NM_004305	ENSG00000136717	BIN1	AMPH2|AMPHL|CNM2|SH3P9	bridging integrator 1	protein-coding	0	0	376.4	313.5	1.2	0.000332
EG1_peak_67422	chr3	49421405	49421405	+	129.633	NA	TTS (NM_032316)	TTS (NM_032316)	1068	NM_001164710	275	Hs.102	NM_000481	ENSG00000145020	AMT	GCE|GCST|GCVT|NKH	aminomethyltransferase	protein-coding	0	0	178.7	125	1.43	4.76e-06
EG1_peak_29527	chr14	20663254	20663254	+	173.002	NA	Intergenic	tRNA-Tyr-TAC|tRNA|tRNA	-20923	NM_001145	283	Hs.283749	NM_001145	ENSG00000214274	ANG	ALS9|HEL168|RAA1|RNASE4|RNASE5	angiogenin	protein-coding	0	0	202.4	154.5	1.31	0.000145
EG1_peak_29528	chr14	20672151	20672151	+	38.257	NA	Intergenic	LTR59|LTR|ERV1	-12026	NM_001145	283	Hs.283749	NM_001145	ENSG00000214274	ANG	ALS9|HEL168|RAA1|RNASE4|RNASE5	angiogenin	protein-coding	0	0	52.1	57	0.91	0.764
EG1_peak_29529	chr14	20684282	20684282	+	121.516	NA	promoter-TSS (NM_001282192)	promoter-TSS (NM_001282192)	105	NM_001145	283	Hs.283749	NM_001145	ENSG00000214274	ANG	ALS9|HEL168|RAA1|RNASE4|RNASE5	angiogenin	protein-coding	0	0	266.2	213	1.25	0.000257
EG1_peak_29530	chr14	20691176	20691176	+	33.9631	NA	intron (NM_194431, intron 1 of 1)	intron (NM_194431, intron 1 of 1)	2412	NM_001097577	283	Hs.283749	NM_001145	ENSG00000214274	ANG	ALS9|HEL168|RAA1|RNASE4|RNASE5	angiogenin	protein-coding	0	0	45.6	48	0.95	0.687
EG1_peak_29531	chr14	20697814	20697814	+	202.092	NA	intron (NM_001282192, intron 2 of 2)	intron (NM_001282192, intron 2 of 2)	9050	NM_001097577	283	Hs.283749	NM_001145	ENSG00000214274	ANG	ALS9|HEL168|RAA1|RNASE4|RNASE5	angiogenin	protein-coding	0	0	243.4	230	1.06	0.204
EG1_peak_29532	chr14	20707165	20707165	+	60.5414	NA	Intergenic	LTR26B|LTR|ERV1	18401	NM_001097577	283	Hs.283749	NM_001145	ENSG00000214274	ANG	ALS9|HEL168|RAA1|RNASE4|RNASE5	angiogenin	protein-coding	0	0	89.3	115	0.78	0.995
EG1_peak_29533	chr14	20715060	20715060	+	16.9025	NA	Intergenic	HERVIP10F-int|LTR|ERV1	26296	NM_001097577	283	Hs.283749	NM_001145	ENSG00000214274	ANG	ALS9|HEL168|RAA1|RNASE4|RNASE5	angiogenin	protein-coding	0	0	25.1	25	1.01	0.527
EG1_peak_98429	chr8	107116459	107116459	+	8.61818	NA	Intergenic	Intergenic	220056	NM_001314051	284	Hs.369675	NM_001146	ENSG00000154188	ANGPT1	AGP1|AGPT|ANG1	angiopoietin 1	protein-coding	0	0	18.6	13.5	1.38	0.139
EG1_peak_98430	chr8	107195435	107195435	+	10.9427	NA	Intergenic	Intergenic	141080	NM_001314051	284	Hs.369675	NM_001146	ENSG00000154188	ANGPT1	AGP1|AGPT|ANG1	angiopoietin 1	protein-coding	0	0	18.6	19	0.98	0.622
EG1_peak_98431	chr8	107215506	107215506	+	16.9025	NA	Intergenic	L2b|LINE|L2	121009	NM_001314051	284	Hs.369675	NM_001146	ENSG00000154188	ANGPT1	AGP1|AGPT|ANG1	angiopoietin 1	protein-coding	0	0	31.2	32	0.97	0.594
EG1_peak_98432	chr8	107223461	107223461	+	25.4715	NA	Intergenic	Intergenic	113054	NM_001314051	284	Hs.369675	NM_001146	ENSG00000154188	ANGPT1	AGP1|AGPT|ANG1	angiopoietin 1	protein-coding	0	0	36.3	27.5	1.32	0.0681
EG1_peak_98433	chr8	107421543	107421543	+	13.4114	NA	intron (NM_001199859, intron 1 of 8)	intron (NM_001199859, intron 1 of 8)	76375	NM_001199859	284	Hs.369675	NM_001146	ENSG00000154188	ANGPT1	AGP1|AGPT|ANG1	angiopoietin 1	protein-coding	0	0	23.3	29.5	0.79	0.905
EG1_peak_98434	chr8	107449017	107449017	+	32.713	NA	intron (NM_001199859, intron 1 of 8)	intron (NM_001199859, intron 1 of 8)	48901	NM_001199859	284	Hs.369675	NM_001146	ENSG00000154188	ANGPT1	AGP1|AGPT|ANG1	angiopoietin 1	protein-coding	0	0	46.5	49.5	0.94	0.71
EG1_peak_98435	chr8	107485554	107485554	+	31.4539	NA	intron (NM_001199859, intron 1 of 8)	intron (NM_001199859, intron 1 of 8)	12364	NM_001199859	284	Hs.369675	NM_001146	ENSG00000154188	ANGPT1	AGP1|AGPT|ANG1	angiopoietin 1	protein-coding	0	0	50.3	43.5	1.16	0.18
EG1_peak_98436	chr8	107486793	107486793	+	2.64678	NA	intron (NM_001199859, intron 1 of 8)	intron (NM_001199859, intron 1 of 8)	11125	NM_001199859	284	Hs.369675	NM_001146	ENSG00000154188	ANGPT1	AGP1|AGPT|ANG1	angiopoietin 1	protein-coding	0	0	15.8	18.5	0.86	0.823
EG1_peak_98437	chr8	107496055	107496055	+	34.9424	NA	intron (NM_001199859, intron 1 of 8)	intron (NM_001199859, intron 1 of 8)	1863	NM_001199859	284	Hs.369675	NM_001146	ENSG00000154188	ANGPT1	AGP1|AGPT|ANG1	angiopoietin 1	protein-coding	0	0	98.2	96	1.02	0.433
EG1_peak_98438	chr8	107497828	107497828	+	97.2946	NA	promoter-TSS (NM_001146)	promoter-TSS (NM_001146)	90	NM_001199859	284	Hs.369675	NM_001146	ENSG00000154188	ANGPT1	AGP1|AGPT|ANG1	angiopoietin 1	protein-coding	0	0	140.1	146.5	0.96	0.715
EG1_peak_98439	chr8	107505969	107505969	+	22.3931	NA	Intergenic	Intergenic	-8051	NM_001146	284	Hs.369675	NM_001146	ENSG00000154188	ANGPT1	AGP1|AGPT|ANG1	angiopoietin 1	protein-coding	0	0	35.8	41.5	0.86	0.863
EG1_peak_98440	chr8	107531497	107531497	+	5.11449	NA	Intergenic	Intergenic	-33579	NM_001146	284	Hs.369675	NM_001146	ENSG00000154188	ANGPT1	AGP1|AGPT|ANG1	angiopoietin 1	protein-coding	0	0	15.4	13.5	1.14	0.377
EG1_peak_98441	chr8	107703550	107703550	+	71.8059	NA	Intergenic	Intergenic	-205632	NM_001146	284	Hs.369675	NM_001146	ENSG00000154188	ANGPT1	AGP1|AGPT|ANG1	angiopoietin 1	protein-coding	0	0	74.9	61.5	1.22	0.0662
EG1_peak_95284	chr8	6487380	6487380	+	118.577	NA	intron (NM_024596, intron 11 of 13)	intron (NM_024596, intron 11 of 13)	75865	NM_001118887	285	Hs.583870	NM_001147	ENSG00000091879	ANGPT2	AGPT2|ANG2	angiopoietin 2	protein-coding	0	0	130.8	100.5	1.3	0.00268
EG1_peak_95285	chr8	6493054	6493054	+	16.9025	NA	intron (NM_024596, intron 11 of 13)	intron (NM_024596, intron 11 of 13)	70191	NM_001118887	285	Hs.583870	NM_001147	ENSG00000091879	ANGPT2	AGPT2|ANG2	angiopoietin 2	protein-coding	0	0	32.1	35	0.92	0.717
EG1_peak_95286	chr8	6528749	6528749	+	73.7325	NA	intron (NM_001118888, intron 1 of 7)	intron (NM_001118888, intron 1 of 7)	34496	NM_001118887	285	Hs.583870	NM_001147	ENSG00000091879	ANGPT2	AGPT2|ANG2	angiopoietin 2	protein-coding	0	0	92.1	57.5	1.6	1.7e-05
EG1_peak_95287	chr8	6547744	6547744	+	360.314	NA	intron (NM_001147, intron 1 of 8)	intron (NM_001147, intron 1 of 8)	15501	NM_001118887	285	Hs.583870	NM_001147	ENSG00000091879	ANGPT2	AGPT2|ANG2	angiopoietin 2	protein-coding	0	0	414.6	309	1.34	7.63e-09
EG1_peak_95288	chr8	6557852	6557852	+	26.904	NA	intron (NM_001147, intron 1 of 8)	intron (NM_001147, intron 1 of 8)	5393	NM_001118887	285	Hs.583870	NM_001147	ENSG00000091879	ANGPT2	AGPT2|ANG2	angiopoietin 2	protein-coding	0	0	114	99.5	1.15	0.0825
EG1_peak_95289	chr8	6559100	6559100	+	44.7778	NA	intron (NM_001147, intron 1 of 8)	intron (NM_001147, intron 1 of 8)	4145	NM_001118887	285	Hs.583870	NM_001147	ENSG00000091879	ANGPT2	AGPT2|ANG2	angiopoietin 2	protein-coding	0	0	149.4	123.5	1.21	0.0141
EG1_peak_95290	chr8	6559909	6559909	+	166.094	NA	intron (NM_001147, intron 1 of 8)	intron (NM_001147, intron 1 of 8)	3336	NM_001118887	285	Hs.583870	NM_001147	ENSG00000091879	ANGPT2	AGPT2|ANG2	angiopoietin 2	protein-coding	0	0	305.7	277.5	1.1	0.0542
EG1_peak_95291	chr8	6561406	6561406	+	7.30089	NA	intron (NM_001147, intron 1 of 8)	intron (NM_001147, intron 1 of 8)	1839	NM_001118887	285	Hs.583870	NM_001147	ENSG00000091879	ANGPT2	AGPT2|ANG2	angiopoietin 2	protein-coding	0	0	64.2	41.5	1.55	0.000713
EG1_peak_95292	chr8	6563111	6563111	+	51.8889	NA	5' UTR (NM_001118887, exon 1 of 9)	5' UTR (NM_001118887, exon 1 of 9)	134	NM_001118887	285	Hs.583870	NM_001147	ENSG00000091879	ANGPT2	AGPT2|ANG2	angiopoietin 2	protein-coding	0	0	115.9	125	0.93	0.826
EG1_peak_95293	chr8	6570581	6570581	+	26.5664	NA	intron (NM_024596, intron 12 of 13)	intron (NM_024596, intron 12 of 13)	-7336	NM_001147	285	Hs.583870	NM_001147	ENSG00000091879	ANGPT2	AGPT2|ANG2	angiopoietin 2	protein-coding	0	0	41.4	36	1.15	0.223
EG1_peak_95294	chr8	6585692	6585692	+	141.358	NA	intron (NM_024596, intron 12 of 13)	intron (NM_024596, intron 12 of 13)	-22447	NM_001147	285	Hs.583870	NM_001147	ENSG00000091879	ANGPT2	AGPT2|ANG2	angiopoietin 2	protein-coding	0	0	161.9	152	1.07	0.243
EG1_peak_96715	chr8	41663832	41663832	+	41.4106	NA	intron (NM_020475, intron 39 of 41)	intron (NM_020475, intron 39 of 41)	1442	NM_020480	286	Hs.654438	NM_000037	ENSG00000029534	ANK1	ANK|SPH1|SPH2	ankyrin 1	protein-coding	0	0	58.6	47	1.25	0.0664
EG1_peak_96716	chr8	41684029	41684029	+	16.0943	NA	intron (NM_020475, intron 37 of 41)	intron (NM_020475, intron 37 of 41)	-18755	NM_020478	286	Hs.654438	NM_000037	ENSG00000029534	ANK1	ANK|SPH1|SPH2	ankyrin 1	protein-coding	0	0	48.4	61	0.79	0.962
EG1_peak_96717	chr8	41685597	41685597	+	132.47	NA	intron (NM_020475, intron 36 of 41)	intron (NM_020475, intron 36 of 41)	-20323	NM_020478	286	Hs.654438	NM_000037	ENSG00000029534	ANK1	ANK|SPH1|SPH2	ankyrin 1	protein-coding	0	0	176.8	164	1.08	0.184
EG1_peak_96718	chr8	41701913	41701913	+	49.7817	NA	intron (NM_020475, intron 21 of 41)	CpG	-36639	NM_020478	286	Hs.654438	NM_000037	ENSG00000029534	ANK1	ANK|SPH1|SPH2	ankyrin 1	protein-coding	0	0	62.4	64	0.97	0.615
EG1_peak_96719	chr8	41712564	41712564	+	46.7566	NA	intron (NM_020475, intron 16 of 41)	intron (NM_020475, intron 16 of 41)	-47290	NM_020478	286	Hs.654438	NM_000037	ENSG00000029534	ANK1	ANK|SPH1|SPH2	ankyrin 1	protein-coding	0	0	65.1	56.5	1.15	0.144
EG1_peak_96720	chr8	41717984	41717984	+	39.6116	NA	intron (NM_020475, intron 11 of 41)	intron (NM_020475, intron 11 of 41)	-52710	NM_020478	286	Hs.654438	NM_000037	ENSG00000029534	ANK1	ANK|SPH1|SPH2	ankyrin 1	protein-coding	0	0	67	62.5	1.07	0.301
EG1_peak_96721	chr8	41725950	41725950	+	5.77422	NA	intron (NM_020475, intron 5 of 41)	CpG-27195	-60676	NM_020478	286	Hs.654438	NM_000037	ENSG00000029534	ANK1	ANK|SPH1|SPH2	ankyrin 1	protein-coding	0	0	18.6	14.5	1.28	0.21
EG1_peak_96722	chr8	41735176	41735176	+	70.9347	NA	intron (NM_020475, intron 2 of 41)	intron (NM_020475, intron 2 of 41)	62446	NM_020477	286	Hs.654438	NM_000037	ENSG00000029534	ANK1	ANK|SPH1|SPH2	ankyrin 1	protein-coding	0	0	84.2	86	0.98	0.6
EG1_peak_96723	chr8	41770725	41770725	+	91.3804	NA	intron (NM_001142446, intron 1 of 42)	intron (NM_001142446, intron 1 of 42)	26897	NM_020477	286	Hs.654438	NM_000037	ENSG00000029534	ANK1	ANK|SPH1|SPH2	ankyrin 1	protein-coding	0	0	109.8	131.5	0.84	0.98
EG1_peak_96724	chr8	41792475	41792475	+	250.95	NA	intron (NM_001142446, intron 1 of 42)	intron (NM_001142446, intron 1 of 42)	5147	NM_020477	286	Hs.654438	NM_000037	ENSG00000029534	ANK1	ANK|SPH1|SPH2	ankyrin 1	protein-coding	0	0	290.4	265	1.1	0.0677
EG1_peak_96725	chr8	41798296	41798296	+	183.339	NA	promoter-TSS (NM_020476)	promoter-TSS (NM_020476)	-674	NM_020475	286	Hs.654438	NM_000037	ENSG00000029534	ANK1	ANK|SPH1|SPH2	ankyrin 1	protein-coding	0	0	191.7	153	1.25	0.00168
EG1_peak_96726	chr8	41812877	41812877	+	133.74	NA	intron (NM_001142446, intron 1 of 42)	MER1B|DNA|hAT-Charlie	-15255	NM_020475	286	Hs.654438	NM_000037	ENSG00000029534	ANK1	ANK|SPH1|SPH2	ankyrin 1	protein-coding	0	0	125.6	111	1.13	0.102
EG1_peak_96727	chr8	41828337	41828337	+	174.011	NA	intron (NM_001142446, intron 1 of 42)	CpG	-30715	NM_020475	286	Hs.654438	NM_000037	ENSG00000029534	ANK1	ANK|SPH1|SPH2	ankyrin 1	protein-coding	0	0	214	186.5	1.15	0.0259
EG1_peak_96728	chr8	41834854	41834854	+	43.5047	NA	intron (NM_001142446, intron 1 of 42)	intron (NM_001142446, intron 1 of 42)	-37232	NM_020475	286	Hs.654438	NM_000037	ENSG00000029534	ANK1	ANK|SPH1|SPH2	ankyrin 1	protein-coding	0	0	55.4	45	1.23	0.0816
EG1_peak_96729	chr8	41896127	41896127	+	17.2698	NA	intron (NM_001142446, intron 1 of 42)	CpG	614	NM_001142446	286	Hs.654438	NM_000037	ENSG00000029534	ANK1	ANK|SPH1|SPH2	ankyrin 1	protein-coding	0	0	34.9	25.5	1.37	0.0615
EG1_peak_96730	chr8	41898811	41898811	+	2.70844	NA	Intergenic	L2b|LINE|L2	-2070	NM_001142446	286	Hs.654438	NM_000037	ENSG00000029534	ANK1	ANK|SPH1|SPH2	ankyrin 1	protein-coding	0	0	11.2	6.5	1.72	0.0668
EG1_peak_96731	chr8	41905377	41905377	+	23.5718	NA	Intergenic	LTR45C|LTR|ERV1	-8636	NM_001142446	286	Hs.654438	NM_000037	ENSG00000029534	ANK1	ANK|SPH1|SPH2	ankyrin 1	protein-coding	0	0	37.2	39.5	0.94	0.676
EG1_peak_75662	chr4	112705767	112705767	+	67.5179	NA	promoter-TSS (NM_001354269)	promoter-TSS (NM_001354269)	-251	NM_001354269	287	Hs.620557	NM_001148	ENSG00000145362	ANK2	ANK-2|LQT4|brank-2	ankyrin 2	protein-coding	0	0	41.9	51	0.82	0.933
EG1_peak_75663	chr4	112747280	112747280	+	16.0097	NA	intron (NM_001354269, intron 1 of 43)	MER129|LTR?|LTR?	41262	NM_001354269	287	Hs.620557	NM_001148	ENSG00000145362	ANK2	ANK-2|LQT4|brank-2	ankyrin 2	protein-coding	0	0	27.9	35	0.8	0.93
EG1_peak_75664	chr4	112762761	112762761	+	8.61818	NA	intron (NM_001354269, intron 1 of 43)	AluSx|SINE|Alu	-55236	NM_001127493	287	Hs.620557	NM_001148	ENSG00000145362	ANK2	ANK-2|LQT4|brank-2	ankyrin 2	protein-coding	0	0	22.3	16.5	1.35	0.112
EG1_peak_75665	chr4	112765846	112765846	+	12.7543	NA	intron (NM_001354269, intron 1 of 43)	MER20|DNA|hAT-Charlie	-52151	NM_001127493	287	Hs.620557	NM_001148	ENSG00000145362	ANK2	ANK-2|LQT4|brank-2	ankyrin 2	protein-coding	0	0	26.5	22.5	1.18	0.257
EG1_peak_75666	chr4	112818119	112818119	+	47.7187	NA	5' UTR (NM_001354277, exon 1 of 41)	5' UTR (NM_001354277, exon 1 of 41)	122	NM_001354257	287	Hs.620557	NM_001148	ENSG00000145362	ANK2	ANK-2|LQT4|brank-2	ankyrin 2	protein-coding	0	0	66.5	79	0.84	0.939
EG1_peak_75667	chr4	112857641	112857641	+	80.3499	NA	intron (NM_001354275, intron 1 of 43)	intron (NM_001354275, intron 1 of 43)	-3346	NM_001354271	287	Hs.620557	NM_001148	ENSG00000145362	ANK2	ANK-2|LQT4|brank-2	ankyrin 2	protein-coding	0	0	86.1	76.5	1.13	0.152
EG1_peak_75668	chr4	112908671	112908671	+	27.4933	NA	intron (NM_001354275, intron 2 of 43)	intron (NM_001354275, intron 2 of 43)	47684	NM_001354261	287	Hs.620557	NM_001148	ENSG00000145362	ANK2	ANK-2|LQT4|brank-2	ankyrin 2	protein-coding	0	0	43.3	39.5	1.1	0.309
EG1_peak_75669	chr4	113026833	113026833	+	2.71638	NA	intron (NM_001354275, intron 2 of 43)	intron (NM_001354275, intron 2 of 43)	-22581	NM_001354236	287	Hs.620557	NM_001148	ENSG00000145362	ANK2	ANK-2|LQT4|brank-2	ankyrin 2	protein-coding	0	0	10.2	19.5	0.52	0.993
EG1_peak_75670	chr4	113278471	113278471	+	32.713	NA	exon (NM_001354277, exon 15 of 41)	exon (NM_001354277, exon 15 of 41)	-14368	NM_001354282	287	Hs.620557	NM_001148	ENSG00000145362	ANK2	ANK-2|LQT4|brank-2	ankyrin 2	protein-coding	0	0	47	48	0.98	0.633
EG1_peak_75671	chr4	113349637	113349637	+	58.017	NA	intron (NM_001354275, intron 36 of 43)	intron (NM_001354275, intron 36 of 43)	56798	NM_001354280	287	Hs.620557	NM_001148	ENSG00000145362	ANK2	ANK-2|LQT4|brank-2	ankyrin 2	protein-coding	0	0	69.8	81	0.86	0.92
EG1_peak_75672	chr4	113355862	113355862	+	5.77422	NA	exon (NM_001148, exon 38 of 46)	exon (NM_001148, exon 38 of 46)	63023	NM_001354280	287	Hs.620557	NM_001148	ENSG00000145362	ANK2	ANK-2|LQT4|brank-2	ankyrin 2	protein-coding	0	0	15.4	17	0.9	0.719
EG1_peak_75673	chr4	113358862	113358862	+	2.71638	NA	exon (NM_001148, exon 38 of 46)	exon (NM_001148, exon 38 of 46)	66023	NM_001354280	287	Hs.620557	NM_001148	ENSG00000145362	ANK2	ANK-2|LQT4|brank-2	ankyrin 2	protein-coding	0	0	13.5	10.5	1.29	0.258
EG1_peak_75674	chr4	113383401	113383401	+	55.8258	NA	3' UTR (NM_001354279, exon 25 of 25)	3' UTR (NM_001354279, exon 25 of 25)	90562	NM_001354280	287	Hs.620557	NM_001148	ENSG00000145362	ANK2	ANK-2|LQT4|brank-2	ankyrin 2	protein-coding	0	0	62.8	54.5	1.15	0.171
EG1_peak_75675	chr4	113384813	113384813	+	11.2565	NA	Intergenic	Intergenic	91974	NM_001354280	287	Hs.620557	NM_001148	ENSG00000145362	ANK2	ANK-2|LQT4|brank-2	ankyrin 2	protein-coding	0	0	29.8	32	0.93	0.726
EG1_peak_75676	chr4	113394930	113394930	+	55.9102	NA	Intergenic	Intergenic	102091	NM_001354280	287	Hs.620557	NM_001148	ENSG00000145362	ANK2	ANK-2|LQT4|brank-2	ankyrin 2	protein-coding	0	0	71.2	75	0.95	0.693
EG1_peak_75677	chr4	113436144	113436144	+	62.7748	NA	Intergenic	Intergenic	143305	NM_001354280	287	Hs.620557	NM_001148	ENSG00000145362	ANK2	ANK-2|LQT4|brank-2	ankyrin 2	protein-coding	0	0	66.5	68	0.98	0.612
EG1_peak_75678	chr4	113444526	113444526	+	11.7274	NA	Intergenic	MIR3|SINE|MIR	151687	NM_001354280	287	Hs.620557	NM_001148	ENSG00000145362	ANK2	ANK-2|LQT4|brank-2	ankyrin 2	protein-coding	0	0	27.9	26	1.07	0.448
EG1_peak_75679	chr4	113446179	113446179	+	27.9876	NA	Intergenic	Intergenic	153340	NM_001354280	287	Hs.620557	NM_001148	ENSG00000145362	ANK2	ANK-2|LQT4|brank-2	ankyrin 2	protein-coding	0	0	49.8	60	0.83	0.935
EG1_peak_75680	chr4	113453360	113453360	+	38.1497	NA	3' UTR (NM_001321585, exon 20 of 20)	3' UTR (NM_001321585, exon 20 of 20)	160521	NM_001354280	287	Hs.620557	NM_001148	ENSG00000145362	ANK2	ANK-2|LQT4|brank-2	ankyrin 2	protein-coding	0	0	37.7	33	1.14	0.265
EG1_peak_75681	chr4	113468486	113468486	+	557.391	NA	intron (NM_001221, intron 14 of 18)	intron (NM_001221, intron 14 of 18)	175647	NM_001354280	287	Hs.620557	NM_001148	ENSG00000145362	ANK2	ANK-2|LQT4|brank-2	ankyrin 2	protein-coding	0	0	644	503.5	1.28	1.07e-09
EG1_peak_13090	chr10	60089328	60089328	+	23.4901	NA	intron (NM_001204403, intron 29 of 43)	intron (NM_001204403, intron 29 of 43)	51688	NM_001149	288	Hs.499725	NM_001149	ENSG00000151150	ANK3	ANKYRIN-G|MRT37	ankyrin 3	protein-coding	0	0	34.9	31	1.13	0.318
EG1_peak_13091	chr10	60115023	60115023	+	25.4715	NA	intron (NM_001204403, intron 26 of 43)	L1MEg1|LINE|L1	25993	NM_001149	288	Hs.499725	NM_001149	ENSG00000151150	ANK3	ANKYRIN-G|MRT37	ankyrin 3	protein-coding	0	0	32.6	27.5	1.18	0.219
EG1_peak_13092	chr10	60123403	60123403	+	75.2974	NA	intron (NM_001204403, intron 26 of 43)	intron (NM_001204403, intron 26 of 43)	17613	NM_001149	288	Hs.499725	NM_001149	ENSG00000151150	ANK3	ANKYRIN-G|MRT37	ankyrin 3	protein-coding	0	0	82.4	81.5	1.01	0.493
EG1_peak_13093	chr10	60140025	60140025	+	10.9427	NA	intron (NM_001204403, intron 24 of 43)	intron (NM_001204403, intron 24 of 43)	991	NM_001149	288	Hs.499725	NM_001149	ENSG00000151150	ANK3	ANKYRIN-G|MRT37	ankyrin 3	protein-coding	0	0	19.5	16.5	1.18	0.3
EG1_peak_13094	chr10	60148418	60148418	+	11.7503	NA	intron (NM_001204404, intron 23 of 43)	intron (NM_001204404, intron 23 of 43)	-7402	NM_001149	288	Hs.499725	NM_001149	ENSG00000151150	ANK3	ANKYRIN-G|MRT37	ankyrin 3	protein-coding	0	0	18.1	15.5	1.17	0.295
EG1_peak_13095	chr10	60175583	60175583	+	253.913	NA	intron (NM_001204403, intron 19 of 43)	intron (NM_001204403, intron 19 of 43)	-34567	NM_001149	288	Hs.499725	NM_001149	ENSG00000151150	ANK3	ANKYRIN-G|MRT37	ankyrin 3	protein-coding	0	0	250.8	262	0.96	0.779
EG1_peak_13096	chr10	60182831	60182831	+	9.37602	NA	intron (NM_001204403, intron 18 of 43)	intron (NM_001204403, intron 18 of 43)	-41815	NM_001149	288	Hs.499725	NM_001149	ENSG00000151150	ANK3	ANKYRIN-G|MRT37	ankyrin 3	protein-coding	0	0	19.5	26	0.75	0.935
EG1_peak_13097	chr10	60210141	60210141	+	2.71638	NA	intron (NM_001204403, intron 10 of 43)	L2a|LINE|L2	-69125	NM_001149	288	Hs.499725	NM_001149	ENSG00000151150	ANK3	ANKYRIN-G|MRT37	ankyrin 3	protein-coding	0	0	12.6	8	1.57	0.112
EG1_peak_13098	chr10	60237353	60237353	+	12.5734	NA	intron (NM_001204403, intron 8 of 43)	intron (NM_001204403, intron 8 of 43)	-96337	NM_001149	288	Hs.499725	NM_001149	ENSG00000151150	ANK3	ANKYRIN-G|MRT37	ankyrin 3	protein-coding	0	0	25.6	20	1.28	0.157
EG1_peak_13099	chr10	60238596	60238596	+	5.77422	NA	intron (NM_001204403, intron 8 of 43)	L1MEf|LINE|L1	-97580	NM_001149	288	Hs.499725	NM_001149	ENSG00000151150	ANK3	ANKYRIN-G|MRT37	ankyrin 3	protein-coding	0	0	17.2	7	2.46	0.000958
EG1_peak_13100	chr10	60283263	60283263	+	108.578	NA	intron (NM_001204403, intron 2 of 43)	intron (NM_001204403, intron 2 of 43)	106612	NM_001320874	288	Hs.499725	NM_001149	ENSG00000151150	ANK3	ANKYRIN-G|MRT37	ankyrin 3	protein-coding	0	0	94	76	1.24	0.0323
EG1_peak_13101	chr10	60300667	60300667	+	73.7078	NA	intron (NM_001204403, intron 2 of 43)	intron (NM_001204403, intron 2 of 43)	89208	NM_001320874	288	Hs.499725	NM_001149	ENSG00000151150	ANK3	ANKYRIN-G|MRT37	ankyrin 3	protein-coding	0	0	109.8	92	1.19	0.0456
EG1_peak_13102	chr10	60305538	60305538	+	65.6517	NA	intron (NM_001204403, intron 2 of 43)	Plat_L3|LINE|CR1	84337	NM_001320874	288	Hs.499725	NM_001149	ENSG00000151150	ANK3	ANKYRIN-G|MRT37	ankyrin 3	protein-coding	0	0	86.5	77.5	1.12	0.181
EG1_peak_13103	chr10	60313333	60313333	+	77.4037	NA	intron (NM_001204403, intron 2 of 43)	intron (NM_001204403, intron 2 of 43)	76542	NM_001320874	288	Hs.499725	NM_001149	ENSG00000151150	ANK3	ANKYRIN-G|MRT37	ankyrin 3	protein-coding	0	0	109.3	97.5	1.12	0.133
EG1_peak_13104	chr10	60314545	60314545	+	45.4865	NA	intron (NM_001204403, intron 2 of 43)	intron (NM_001204403, intron 2 of 43)	75330	NM_001320874	288	Hs.499725	NM_001149	ENSG00000151150	ANK3	ANKYRIN-G|MRT37	ankyrin 3	protein-coding	0	0	73.5	70.5	1.04	0.399
EG1_peak_13105	chr10	60337544	60337544	+	2.1851	NA	intron (NM_001204403, intron 2 of 43)	intron (NM_001204403, intron 2 of 43)	52331	NM_001320874	288	Hs.499725	NM_001149	ENSG00000151150	ANK3	ANKYRIN-G|MRT37	ankyrin 3	protein-coding	0	0	10.7	7	1.53	0.17
EG1_peak_13106	chr10	60384940	60384940	+	253.583	NA	intron (NM_001204403, intron 2 of 43)	L2a|LINE|L2	4935	NM_001320874	288	Hs.499725	NM_001149	ENSG00000151150	ANK3	ANKYRIN-G|MRT37	ankyrin 3	protein-coding	0	0	285.2	224	1.27	5.03e-05
EG1_peak_13107	chr10	60388959	60388959	+	4.39657	NA	intron (NM_001204403, intron 2 of 43)	intron (NM_001204403, intron 2 of 43)	916	NM_001320874	288	Hs.499725	NM_001149	ENSG00000151150	ANK3	ANKYRIN-G|MRT37	ankyrin 3	protein-coding	0	0	30.2	24.5	1.23	0.156
EG1_peak_13108	chr10	60390407	60390407	+	20.5812	NA	promoter-TSS (NM_020987)	promoter-TSS (NM_020987)	-532	NM_020987	288	Hs.499725	NM_001149	ENSG00000151150	ANK3	ANKYRIN-G|MRT37	ankyrin 3	protein-coding	0	0	42.8	44	0.97	0.639
EG1_peak_13109	chr10	60415017	60415017	+	276.675	NA	intron (NM_001204403, intron 2 of 43)	intron (NM_001204403, intron 2 of 43)	-25142	NM_020987	288	Hs.499725	NM_001149	ENSG00000151150	ANK3	ANKYRIN-G|MRT37	ankyrin 3	protein-coding	0	0	298.7	233	1.28	2.45e-05
EG1_peak_13110	chr10	60424157	60424157	+	13.4326	NA	intron (NM_001204403, intron 2 of 43)	intron (NM_001204403, intron 2 of 43)	-34282	NM_020987	288	Hs.499725	NM_001149	ENSG00000151150	ANK3	ANKYRIN-G|MRT37	ankyrin 3	protein-coding	0	0	37.2	28	1.33	0.0589
EG1_peak_13111	chr10	60425599	60425599	+	63.8856	NA	intron (NM_001204403, intron 2 of 43)	intron (NM_001204403, intron 2 of 43)	-35724	NM_020987	288	Hs.499725	NM_001149	ENSG00000151150	ANK3	ANKYRIN-G|MRT37	ankyrin 3	protein-coding	0	0	104.7	76.5	1.37	0.00161
EG1_peak_13112	chr10	60430249	60430249	+	47.3668	NA	intron (NM_001204403, intron 2 of 43)	intron (NM_001204403, intron 2 of 43)	-40374	NM_020987	288	Hs.499725	NM_001149	ENSG00000151150	ANK3	ANKYRIN-G|MRT37	ankyrin 3	protein-coding	0	0	93.1	71	1.31	0.00703
EG1_peak_13113	chr10	60433861	60433861	+	15.0206	NA	intron (NM_001204403, intron 2 of 43)	intron (NM_001204403, intron 2 of 43)	-43986	NM_020987	288	Hs.499725	NM_001149	ENSG00000151150	ANK3	ANKYRIN-G|MRT37	ankyrin 3	protein-coding	0	0	40.9	43	0.95	0.697
EG1_peak_13114	chr10	60451783	60451783	+	2.71638	NA	intron (NM_001204403, intron 2 of 43)	intron (NM_001204403, intron 2 of 43)	-61908	NM_020987	288	Hs.499725	NM_001149	ENSG00000151150	ANK3	ANKYRIN-G|MRT37	ankyrin 3	protein-coding	0	0	9.3	4.5	2.07	0.0403
EG1_peak_13115	chr10	60456317	60456317	+	3.27695	NA	intron (NM_001204403, intron 2 of 43)	intron (NM_001204403, intron 2 of 43)	-66442	NM_020987	288	Hs.499725	NM_001149	ENSG00000151150	ANK3	ANKYRIN-G|MRT37	ankyrin 3	protein-coding	0	0	11.2	15.5	0.72	0.904
EG1_peak_13116	chr10	60466928	60466928	+	6.45546	NA	intron (NM_001204403, intron 2 of 43)	L1MB7|LINE|L1	-77053	NM_020987	288	Hs.499725	NM_001149	ENSG00000151150	ANK3	ANKYRIN-G|MRT37	ankyrin 3	protein-coding	0	0	17.2	12	1.43	0.101
EG1_peak_13117	chr10	60481374	60481374	+	7.87827	NA	intron (NM_001204403, intron 2 of 43)	intron (NM_001204403, intron 2 of 43)	-91499	NM_020987	288	Hs.499725	NM_001149	ENSG00000151150	ANK3	ANKYRIN-G|MRT37	ankyrin 3	protein-coding	0	0	16.8	18.5	0.91	0.751
EG1_peak_13118	chr10	60572836	60572836	+	21.5509	NA	5' UTR (NM_001204404, exon 1 of 44)	5' UTR (NM_001204404, exon 1 of 44)	120	NM_001204404	288	Hs.499725	NM_001149	ENSG00000151150	ANK3	ANKYRIN-G|MRT37	ankyrin 3	protein-coding	0	0	28.8	48	0.6	0.999
EG1_peak_13119	chr10	60606897	60606897	+	54.153	NA	intron (NM_001204403, intron 2 of 43)	MamRTE1|LINE|RTE-BovB	-33941	NM_001204404	288	Hs.499725	NM_001149	ENSG00000151150	ANK3	ANKYRIN-G|MRT37	ankyrin 3	protein-coding	0	0	84.7	131	0.65	1
EG1_peak_13120	chr10	60611551	60611551	+	119.333	NA	intron (NM_001204403, intron 2 of 43)	intron (NM_001204403, intron 2 of 43)	-38595	NM_001204404	288	Hs.499725	NM_001149	ENSG00000151150	ANK3	ANKYRIN-G|MRT37	ankyrin 3	protein-coding	0	0	148.9	161.5	0.92	0.865
EG1_peak_13121	chr10	60647362	60647362	+	11.7503	NA	intron (NM_001204403, intron 1 of 43)	intron (NM_001204403, intron 1 of 43)	-74406	NM_001204404	288	Hs.499725	NM_001149	ENSG00000151150	ANK3	ANKYRIN-G|MRT37	ankyrin 3	protein-coding	0	0	21.9	25	0.87	0.815
EG1_peak_13122	chr10	60663352	60663352	+	2.71638	NA	intron (NM_001204403, intron 1 of 43)	intron (NM_001204403, intron 1 of 43)	70176	NM_001204403	288	Hs.499725	NM_001149	ENSG00000151150	ANK3	ANKYRIN-G|MRT37	ankyrin 3	protein-coding	0	0	11.2	22.5	0.5	0.997
EG1_peak_13123	chr10	60733051	60733051	+	5.77422	NA	intron (NM_001204403, intron 1 of 43)	CpG	477	NM_001204403	288	Hs.499725	NM_001149	ENSG00000151150	ANK3	ANKYRIN-G|MRT37	ankyrin 3	protein-coding	0	0	14	16.5	0.85	0.838
EG1_peak_35864	chr15	89795869	89795869	+	5.39528	NA	intron (NM_001150, intron 15 of 20)	intron (NM_001150, intron 15 of 20)	18983	NM_001150	290	Hs.1239	NM_001150	ENSG00000166825	ANPEP	APN|CD13|GP150|LAP1|P150|PEPN	alanyl aminopeptidase, membrane	protein-coding	0	0	21.4	16.5	1.3	0.162
EG1_peak_35865	chr15	89802755	89802755	+	123.705	NA	intron (NM_001150, intron 10 of 20)	intron (NM_001150, intron 10 of 20)	12097	NM_001150	290	Hs.1239	NM_001150	ENSG00000166825	ANPEP	APN|CD13|GP150|LAP1|P150|PEPN	alanyl aminopeptidase, membrane	protein-coding	0	0	184.7	153	1.21	0.00813
EG1_peak_35866	chr15	89809378	89809378	+	14.8831	NA	intron (NM_001150, intron 1 of 20)	intron (NM_001150, intron 1 of 20)	5474	NM_001150	290	Hs.1239	NM_001150	ENSG00000166825	ANPEP	APN|CD13|GP150|LAP1|P150|PEPN	alanyl aminopeptidase, membrane	protein-coding	0	0	40	36	1.11	0.274
EG1_peak_35867	chr15	89813239	89813239	+	4.16422	NA	intron (NM_001150, intron 1 of 20)	intron (NM_001150, intron 1 of 20)	1613	NM_001150	290	Hs.1239	NM_001150	ENSG00000166825	ANPEP	APN|CD13|GP150|LAP1|P150|PEPN	alanyl aminopeptidase, membrane	protein-coding	0	0	37.2	37	1.01	0.522
EG1_peak_35868	chr15	89814255	89814255	+	6.0932	NA	intron (NM_001150, intron 1 of 20)	CpG	597	NM_001150	290	Hs.1239	NM_001150	ENSG00000166825	ANPEP	APN|CD13|GP150|LAP1|P150|PEPN	alanyl aminopeptidase, membrane	protein-coding	0	0	51.7	63.5	0.81	0.953
EG1_peak_35869	chr15	89815156	89815156	+	130.148	NA	promoter-TSS (NM_001150)	promoter-TSS (NM_001150)	-304	NM_001150	290	Hs.1239	NM_001150	ENSG00000166825	ANPEP	APN|CD13|GP150|LAP1|P150|PEPN	alanyl aminopeptidase, membrane	protein-coding	0	0	174.5	128	1.36	6.49e-05
EG1_peak_35870	chr15	89818137	89818137	+	4.0027	NA	Intergenic	L1ME4b|LINE|L1	-3285	NM_001150	290	Hs.1239	NM_001150	ENSG00000166825	ANPEP	APN|CD13|GP150|LAP1|P150|PEPN	alanyl aminopeptidase, membrane	protein-coding	0	0	42.8	47	0.91	0.786
EG1_peak_35871	chr15	89821414	89821414	+	135.054	NA	Intergenic	MIRb|SINE|MIR	-6562	NM_001150	290	Hs.1239	NM_001150	ENSG00000166825	ANPEP	APN|CD13|GP150|LAP1|P150|PEPN	alanyl aminopeptidase, membrane	protein-coding	0	0	248.9	192.5	1.29	7.05e-05
EG1_peak_35872	chr15	89823572	89823572	+	43.305	NA	Intergenic	MIRb|SINE|MIR	-8720	NM_001150	290	Hs.1239	NM_001150	ENSG00000166825	ANPEP	APN|CD13|GP150|LAP1|P150|PEPN	alanyl aminopeptidase, membrane	protein-coding	0	0	110.7	84	1.32	0.00375
EG1_peak_35873	chr15	89828728	89828728	+	8.61705	NA	Intergenic	Intergenic	-13876	NM_001150	290	Hs.1239	NM_001150	ENSG00000166825	ANPEP	APN|CD13|GP150|LAP1|P150|PEPN	alanyl aminopeptidase, membrane	protein-coding	0	0	29.3	25.5	1.15	0.269
EG1_peak_77499	chr4	185112253	185112253	+	288.503	NA	Intergenic	Intergenic	-31013	NM_001151	291	Hs.246506	NM_001151	ENSG00000151729	SLC25A4	AAC1|ANT|ANT 1|ANT1|MTDPS12|MTDPS12A|PEO2|PEO3|PEOA2|T1	solute carrier family 25 member 4	protein-coding	0	0	300.1	249	1.21	0.000934
EG1_peak_77500	chr4	185128201	185128201	+	39.9111	NA	Intergenic	CpG	-15065	NM_001151	291	Hs.246506	NM_001151	ENSG00000151729	SLC25A4	AAC1|ANT|ANT 1|ANT1|MTDPS12|MTDPS12A|PEO2|PEO3|PEOA2|T1	solute carrier family 25 member 4	protein-coding	0	0	53.5	47	1.14	0.209
EG1_peak_77501	chr4	185134586	185134586	+	14.0939	NA	Intergenic	Intergenic	-8680	NM_001151	291	Hs.246506	NM_001151	ENSG00000151729	SLC25A4	AAC1|ANT|ANT 1|ANT1|MTDPS12|MTDPS12A|PEO2|PEO3|PEOA2|T1	solute carrier family 25 member 4	protein-coding	0	0	24.2	26.5	0.91	0.713
EG1_peak_77502	chr4	185143179	185143179	+	73.3421	NA	promoter-TSS (NM_001151)	promoter-TSS (NM_001151)	-87	NM_001151	291	Hs.246506	NM_001151	ENSG00000151729	SLC25A4	AAC1|ANT|ANT 1|ANT1|MTDPS12|MTDPS12A|PEO2|PEO3|PEOA2|T1	solute carrier family 25 member 4	protein-coding	0	0	100	127	0.79	0.994
EG1_peak_77503	chr4	185167431	185167431	+	5.11449	NA	intron (NM_020827, intron 3 of 4)	AluJo|SINE|Alu	24165	NM_001151	291	Hs.246506	NM_001151	ENSG00000151729	SLC25A4	AAC1|ANT|ANT 1|ANT1|MTDPS12|MTDPS12A|PEO2|PEO3|PEOA2|T1	solute carrier family 25 member 4	protein-coding	0	0	14	11.5	1.21	0.367
EG1_peak_105040	chrX	1369436	1369436	+	20.1135	NA	intron (NM_002183, intron 9 of 11)	MLT1B|LTR|ERVL-MaLR	22677	NM_001636	293	Hs.350927	NM_001636	ENSG00000169100	SLC25A6	AAC3|ANT|ANT 2|ANT 3|ANT3|ANT3Y	solute carrier family 25 member 6	protein-coding	0	0	0.5	0.5	0.93	0.607
EG1_peak_105041	chrX	1376631	1376631	+	11.4463	NA	intron (NM_002183, intron 9 of 11)	MLT1B|LTR|ERVL-MaLR	15482	NM_001636	293	Hs.350927	NM_001636	ENSG00000169100	SLC25A6	AAC3|ANT|ANT 2|ANT 3|ANT3|ANT3Y	solute carrier family 25 member 6	protein-coding	0	0	7	8.5	0.82	0.85
EG1_peak_105042	chrX	1378680	1378680	+	7.46384	NA	exon (NM_001267713, exon 8 of 10).2	exon (NM_001267713, exon 8 of 10).2	13433	NM_001636	293	Hs.350927	NM_001636	ENSG00000169100	SLC25A6	AAC3|ANT|ANT 2|ANT 3|ANT3|ANT3Y	solute carrier family 25 member 6	protein-coding	0	0	53.5	38	1.41	0.0123
EG1_peak_105043	chrX	1379630	1379630	+	1.98503	NA	intron (NM_002183, intron 10 of 11)	intron (NM_002183, intron 10 of 11)	12483	NM_001636	293	Hs.350927	NM_001636	ENSG00000169100	SLC25A6	AAC3|ANT|ANT 2|ANT 3|ANT3|ANT3Y	solute carrier family 25 member 6	protein-coding	0	0	41.4	37	1.12	0.276
EG1_peak_105044	chrX	1380961	1380961	+	15.0308	NA	intron (NM_002183, intron 10 of 11)	intron (NM_002183, intron 10 of 11)	11152	NM_001636	293	Hs.350927	NM_001636	ENSG00000169100	SLC25A6	AAC3|ANT|ANT 2|ANT 3|ANT3|ANT3Y	solute carrier family 25 member 6	protein-coding	0	0	70.3	51.5	1.36	0.00815
EG1_peak_105045	chrX	1382397	1382397	+	5.18401	NA	exon (NM_001267713, exon 10 of 10).2	exon (NM_001267713, exon 10 of 10).2	9716	NM_001636	293	Hs.350927	NM_001636	ENSG00000169100	SLC25A6	AAC3|ANT|ANT 2|ANT 3|ANT3|ANT3Y	solute carrier family 25 member 6	protein-coding	0	0	51.7	36.5	1.42	0.0134
EG1_peak_105046	chrX	1392240	1392240	+	103.861	NA	promoter-TSS (NM_001636)	promoter-TSS (NM_001636)	-127	NM_001636	293	Hs.350927	NM_001636	ENSG00000169100	SLC25A6	AAC3|ANT|ANT 2|ANT 3|ANT3|ANT3Y	solute carrier family 25 member 6	protein-coding	0	0	200.6	158	1.27	0.000727
EG1_peak_101762	chr9	73074427	73074427	+	22.5151	NA	Intergenic	Intergenic	-77438	NM_000700	301	Hs.494173	NM_000700	ENSG00000135046	ANXA1	ANX1|LPC1	annexin A1	protein-coding	0	0	33.5	39	0.86	0.852
EG1_peak_101763	chr9	73082167	73082167	+	15.13	NA	Intergenic	Intergenic	-69698	NM_000700	301	Hs.494173	NM_000700	ENSG00000135046	ANXA1	ANX1|LPC1	annexin A1	protein-coding	0	0	26.5	22	1.21	0.223
EG1_peak_101764	chr9	73107674	73107674	+	16.0097	NA	Intergenic	Intergenic	-44191	NM_000700	301	Hs.494173	NM_000700	ENSG00000135046	ANXA1	ANX1|LPC1	annexin A1	protein-coding	0	0	28.8	24.5	1.18	0.265
EG1_peak_101765	chr9	73119106	73119106	+	56.1999	NA	Intergenic	Intergenic	-32759	NM_000700	301	Hs.494173	NM_000700	ENSG00000135046	ANXA1	ANX1|LPC1	annexin A1	protein-coding	0	0	84.7	97.5	0.87	0.925
EG1_peak_101766	chr9	73121634	73121634	+	30.4087	NA	Intergenic	Intergenic	-30231	NM_000700	301	Hs.494173	NM_000700	ENSG00000135046	ANXA1	ANX1|LPC1	annexin A1	protein-coding	0	0	57.7	57.5	1	0.544
EG1_peak_101767	chr9	73125819	73125819	+	19.6699	NA	Intergenic	Intergenic	-26046	NM_000700	301	Hs.494173	NM_000700	ENSG00000135046	ANXA1	ANX1|LPC1	annexin A1	protein-coding	0	0	43.3	38	1.14	0.229
EG1_peak_101768	chr9	73132413	73132413	+	157.401	NA	Intergenic	Intergenic	-19452	NM_000700	301	Hs.494173	NM_000700	ENSG00000135046	ANXA1	ANX1|LPC1	annexin A1	protein-coding	0	0	148.9	129	1.15	0.0541
EG1_peak_101769	chr9	73144068	73144068	+	20.5979	NA	Intergenic	Intergenic	-7797	NM_000700	301	Hs.494173	NM_000700	ENSG00000135046	ANXA1	ANX1|LPC1	annexin A1	protein-coding	0	0	28.8	25	1.15	0.3
EG1_peak_101770	chr9	73149632	73149632	+	24.5465	NA	Intergenic	Intergenic	-2233	NM_000700	301	Hs.494173	NM_000700	ENSG00000135046	ANXA1	ANX1|LPC1	annexin A1	protein-coding	0	0	54	38.5	1.4	0.0153
EG1_peak_101771	chr9	73151764	73151764	+	26.6797	NA	promoter-TSS (NM_000700)	promoter-TSS (NM_000700)	-101	NM_000700	301	Hs.494173	NM_000700	ENSG00000135046	ANXA1	ANX1|LPC1	annexin A1	protein-coding	0	0	69.3	52	1.33	0.0138
EG1_peak_101772	chr9	73152586	73152586	+	11.6146	NA	intron (NM_000700, intron 1 of 12)	intron (NM_000700, intron 1 of 12)	721	NM_000700	301	Hs.494173	NM_000700	ENSG00000135046	ANXA1	ANX1|LPC1	annexin A1	protein-coding	0	0	42.8	29.5	1.45	0.0175
EG1_peak_101773	chr9	73154008	73154008	+	32.2295	NA	intron (NM_000700, intron 1 of 12)	L2c|LINE|L2	2143	NM_000700	301	Hs.494173	NM_000700	ENSG00000135046	ANXA1	ANX1|LPC1	annexin A1	protein-coding	0	0	76.3	62.5	1.22	0.0535
EG1_peak_101774	chr9	73166778	73166778	+	7.15712	NA	intron (NM_000700, intron 10 of 12)	MER5A1|DNA|hAT-Charlie	14913	NM_000700	301	Hs.494173	NM_000700	ENSG00000135046	ANXA1	ANX1|LPC1	annexin A1	protein-coding	0	0	12.6	5	2.51	0.00545
EG1_peak_101775	chr9	73172954	73172954	+	7.81975	NA	Intergenic	LTR33|LTR|ERVL	21089	NM_000700	301	Hs.494173	NM_000700	ENSG00000135046	ANXA1	ANX1|LPC1	annexin A1	protein-coding	0	0	23.7	19.5	1.22	0.242
EG1_peak_101776	chr9	73176714	73176714	+	53.3206	NA	Intergenic	MER41-int|LTR|ERV1	24849	NM_000700	301	Hs.494173	NM_000700	ENSG00000135046	ANXA1	ANX1|LPC1	annexin A1	protein-coding	0	0	79.1	48.5	1.63	3.57e-05
EG1_peak_101777	chr9	73184802	73184802	+	2.71638	NA	Intergenic	L1M2|LINE|L1	32937	NM_000700	301	Hs.494173	NM_000700	ENSG00000135046	ANXA1	ANX1|LPC1	annexin A1	protein-coding	0	0	11.6	12	0.97	0.653
EG1_peak_101778	chr9	73271258	73271258	+	95.9688	NA	Intergenic	Intergenic	119393	NM_000700	301	Hs.494173	NM_000700	ENSG00000135046	ANXA1	ANX1|LPC1	annexin A1	protein-coding	0	0	87	70.5	1.23	0.0315
EG1_peak_101779	chr9	73583964	73583964	+	9.37602	NA	Intergenic	Intergenic	432099	NM_000700	301	Hs.494173	NM_000700	ENSG00000135046	ANXA1	ANX1|LPC1	annexin A1	protein-coding	0	0	18.6	43.5	0.43	1
EG1_peak_101780	chr9	73613496	73613496	+	37.0459	NA	Intergenic	MLT1I|LTR|ERVL-MaLR	461631	NM_000700	301	Hs.494173	NM_000700	ENSG00000135046	ANXA1	ANX1|LPC1	annexin A1	protein-coding	0	0	51.2	45.5	1.12	0.226
EG1_peak_101781	chr9	73684271	73684271	+	7.15712	NA	Intergenic	MER61D|LTR|ERV1	532406	NM_000700	301	Hs.494173	NM_000700	ENSG00000135046	ANXA1	ANX1|LPC1	annexin A1	protein-coding	0	0	15.8	42	0.38	1
EG1_peak_34255	chr15	60255630	60255630	+	21.5509	NA	Intergenic	Intergenic	142356	NM_001002858	302	Hs.511605	NM_004039	ENSG00000182718	ANXA2	ANX2|ANX2L4|CAL1H|HEL-S-270|LIP2|LPC2|LPC2D|P36|PAP-IV	annexin A2	protein-coding	0	0	36.8	44.5	0.83	0.915
EG1_peak_34256	chr15	60327086	60327086	+	9.61086	NA	Intergenic	Intergenic	70900	NM_001002858	302	Hs.511605	NM_004039	ENSG00000182718	ANXA2	ANX2|ANX2L4|CAL1H|HEL-S-270|LIP2|LPC2|LPC2D|P36|PAP-IV	annexin A2	protein-coding	0	0	23.3	26.5	0.88	0.778
EG1_peak_34257	chr15	60329004	60329004	+	17.9751	NA	Intergenic	MamRep564|Unknown|Unknown	68982	NM_001002858	302	Hs.511605	NM_004039	ENSG00000182718	ANXA2	ANX2|ANX2L4|CAL1H|HEL-S-270|LIP2|LPC2|LPC2D|P36|PAP-IV	annexin A2	protein-coding	0	0	21.9	29.5	0.74	0.957
EG1_peak_34258	chr15	60340794	60340794	+	6.28679	NA	Intergenic	Intergenic	57192	NM_001002858	302	Hs.511605	NM_004039	ENSG00000182718	ANXA2	ANX2|ANX2L4|CAL1H|HEL-S-270|LIP2|LPC2|LPC2D|P36|PAP-IV	annexin A2	protein-coding	0	0	38.6	39	0.99	0.585
EG1_peak_34259	chr15	60343357	60343357	+	14.4291	NA	Intergenic	THE1D|LTR|ERVL-MaLR	54629	NM_001002858	302	Hs.511605	NM_004039	ENSG00000182718	ANXA2	ANX2|ANX2L4|CAL1H|HEL-S-270|LIP2|LPC2|LPC2D|P36|PAP-IV	annexin A2	protein-coding	0	0	60.5	52.5	1.15	0.166
EG1_peak_34260	chr15	60345118	60345118	+	3.10247	NA	Intergenic	MER91C|DNA|hAT-Tip100	52868	NM_001002858	302	Hs.511605	NM_004039	ENSG00000182718	ANXA2	ANX2|ANX2L4|CAL1H|HEL-S-270|LIP2|LPC2|LPC2D|P36|PAP-IV	annexin A2	protein-coding	0	0	32.6	20.5	1.59	0.0112
EG1_peak_34261	chr15	60350541	60350541	+	9.35627	NA	intron (NM_001002857, intron 12 of 13)	intron (NM_001002857, intron 12 of 13)	47445	NM_001002858	302	Hs.511605	NM_004039	ENSG00000182718	ANXA2	ANX2|ANX2L4|CAL1H|HEL-S-270|LIP2|LPC2|LPC2D|P36|PAP-IV	annexin A2	protein-coding	0	0	28.4	24.5	1.16	0.265
EG1_peak_34262	chr15	60357152	60357152	+	11.7124	NA	exon (NM_004039, exon 6 of 13)	exon (NM_004039, exon 6 of 13)	40834	NM_001002858	302	Hs.511605	NM_004039	ENSG00000182718	ANXA2	ANX2|ANX2L4|CAL1H|HEL-S-270|LIP2|LPC2|LPC2D|P36|PAP-IV	annexin A2	protein-coding	0	0	34.4	22.5	1.53	0.0141
EG1_peak_34263	chr15	60359826	60359826	+	8.31912	NA	intron (NM_001002857, intron 6 of 13)	intron (NM_001002857, intron 6 of 13)	38160	NM_001002858	302	Hs.511605	NM_004039	ENSG00000182718	ANXA2	ANX2|ANX2L4|CAL1H|HEL-S-270|LIP2|LPC2|LPC2D|P36|PAP-IV	annexin A2	protein-coding	0	0	35.4	36	0.98	0.589
EG1_peak_34264	chr15	60362910	60362910	+	84.295	NA	intron (NM_001002857, intron 5 of 13)	AluSz6|SINE|Alu	35076	NM_001002858	302	Hs.511605	NM_004039	ENSG00000182718	ANXA2	ANX2|ANX2L4|CAL1H|HEL-S-270|LIP2|LPC2|LPC2D|P36|PAP-IV	annexin A2	protein-coding	0	0	137.3	114.5	1.2	0.0222
EG1_peak_34265	chr15	60370611	60370611	+	236.72	NA	intron (NM_001002857, intron 4 of 13)	intron (NM_001002857, intron 4 of 13)	27375	NM_001002858	302	Hs.511605	NM_004039	ENSG00000182718	ANXA2	ANX2|ANX2L4|CAL1H|HEL-S-270|LIP2|LPC2|LPC2D|P36|PAP-IV	annexin A2	protein-coding	0	0	454.2	392.5	1.16	0.0013
EG1_peak_34266	chr15	60371579	60371579	+	109.554	NA	intron (NM_001002857, intron 4 of 13)	intron (NM_001002857, intron 4 of 13)	26407	NM_001002858	302	Hs.511605	NM_004039	ENSG00000182718	ANXA2	ANX2|ANX2L4|CAL1H|HEL-S-270|LIP2|LPC2|LPC2D|P36|PAP-IV	annexin A2	protein-coding	0	0	273.1	233.5	1.17	0.00627
EG1_peak_34267	chr15	60374859	60374859	+	245.172	NA	intron (NM_001002857, intron 4 of 13)	intron (NM_001002857, intron 4 of 13)	23127	NM_001002858	302	Hs.511605	NM_004039	ENSG00000182718	ANXA2	ANX2|ANX2L4|CAL1H|HEL-S-270|LIP2|LPC2|LPC2D|P36|PAP-IV	annexin A2	protein-coding	0	0	528.6	353	1.5	2.46e-18
EG1_peak_34268	chr15	60381683	60381683	+	24.8294	NA	intron (NM_001002857, intron 4 of 13)	intron (NM_001002857, intron 4 of 13)	16303	NM_001002858	302	Hs.511605	NM_004039	ENSG00000182718	ANXA2	ANX2|ANX2L4|CAL1H|HEL-S-270|LIP2|LPC2|LPC2D|P36|PAP-IV	annexin A2	protein-coding	0	0	64.2	66	0.97	0.614
EG1_peak_34269	chr15	60383013	60383013	+	4.06767	NA	intron (NM_001002857, intron 3 of 13)	intron (NM_001002857, intron 3 of 13)	14973	NM_001002858	302	Hs.511605	NM_004039	ENSG00000182718	ANXA2	ANX2|ANX2L4|CAL1H|HEL-S-270|LIP2|LPC2|LPC2D|P36|PAP-IV	annexin A2	protein-coding	0	0	29.3	27.5	1.07	0.412
EG1_peak_34270	chr15	60391311	60391311	+	132.263	NA	intron (NM_001136015, intron 1 of 13)	intron (NM_001136015, intron 1 of 13)	6675	NM_001002858	302	Hs.511605	NM_004039	ENSG00000182718	ANXA2	ANX2|ANX2L4|CAL1H|HEL-S-270|LIP2|LPC2|LPC2D|P36|PAP-IV	annexin A2	protein-coding	0	0	276.9	272.5	1.02	0.424
EG1_peak_34271	chr15	60393196	60393196	+	172.54	NA	intron (NM_001136015, intron 1 of 13)	intron (NM_001136015, intron 1 of 13)	4790	NM_001002858	302	Hs.511605	NM_004039	ENSG00000182718	ANXA2	ANX2|ANX2L4|CAL1H|HEL-S-270|LIP2|LPC2|LPC2D|P36|PAP-IV	annexin A2	protein-coding	0	0	395.5	323.5	1.22	6.57e-05
EG1_peak_34272	chr15	60397257	60397257	+	41.6643	NA	intron (NM_001136015, intron 1 of 13)	intron (NM_001136015, intron 1 of 13)	729	NM_001002858	302	Hs.511605	NM_004039	ENSG00000182718	ANXA2	ANX2|ANX2L4|CAL1H|HEL-S-270|LIP2|LPC2|LPC2D|P36|PAP-IV	annexin A2	protein-coding	0	0	168.4	136.5	1.23	0.00501
EG1_peak_34273	chr15	60398742	60398742	+	34.7295	NA	promoter-TSS (NM_004039)	promoter-TSS (NM_004039)	-756	NM_004039	302	Hs.511605	NM_004039	ENSG00000182718	ANXA2	ANX2|ANX2L4|CAL1H|HEL-S-270|LIP2|LPC2|LPC2D|P36|PAP-IV	annexin A2	protein-coding	0	0	119.1	109	1.09	0.181
EG1_peak_34274	chr15	60400179	60400179	+	44.3144	NA	Intergenic	Intergenic	-2193	NM_004039	302	Hs.511605	NM_004039	ENSG00000182718	ANXA2	ANX2|ANX2L4|CAL1H|HEL-S-270|LIP2|LPC2|LPC2D|P36|PAP-IV	annexin A2	protein-coding	0	0	147.5	120	1.23	0.00933
EG1_peak_34275	chr15	60408608	60408608	+	128.222	NA	Intergenic	Intergenic	-10622	NM_004039	302	Hs.511605	NM_004039	ENSG00000182718	ANXA2	ANX2|ANX2L4|CAL1H|HEL-S-270|LIP2|LPC2|LPC2D|P36|PAP-IV	annexin A2	protein-coding	0	0	147	151.5	0.97	0.654
EG1_peak_34276	chr15	60414272	60414272	+	25.768	NA	Intergenic	Intergenic	-16286	NM_004039	302	Hs.511605	NM_004039	ENSG00000182718	ANXA2	ANX2|ANX2L4|CAL1H|HEL-S-270|LIP2|LPC2|LPC2D|P36|PAP-IV	annexin A2	protein-coding	0	0	32.6	22.5	1.45	0.0343
EG1_peak_34277	chr15	60421708	60421708	+	37.3074	NA	non-coding (NR_147171, exon 17 of 17)	non-coding (NR_147171, exon 17 of 17)	-23722	NM_004039	302	Hs.511605	NM_004039	ENSG00000182718	ANXA2	ANX2|ANX2L4|CAL1H|HEL-S-270|LIP2|LPC2|LPC2D|P36|PAP-IV	annexin A2	protein-coding	0	0	63.3	46	1.38	0.00993
EG1_peak_34278	chr15	60423741	60423741	+	27.8582	NA	exon (NM_001018089, exon 16 of 16)	exon (NM_001018089, exon 16 of 16)	-25755	NM_004039	302	Hs.511605	NM_004039	ENSG00000182718	ANXA2	ANX2|ANX2L4|CAL1H|HEL-S-270|LIP2|LPC2|LPC2D|P36|PAP-IV	annexin A2	protein-coding	0	0	56.3	61	0.92	0.756
EG1_peak_34279	chr15	60427377	60427377	+	48.8047	NA	intron (NR_147171, intron 16 of 16)	intron (NR_147171, intron 16 of 16)	-29391	NM_004039	302	Hs.511605	NM_004039	ENSG00000182718	ANXA2	ANX2|ANX2L4|CAL1H|HEL-S-270|LIP2|LPC2|LPC2D|P36|PAP-IV	annexin A2	protein-coding	0	0	67.9	63.5	1.07	0.347
EG1_peak_76835	chr4	153318952	153318952	+	16.9025	NA	intron (NM_001351057, intron 9 of 12)	intron (NM_001351057, intron 9 of 12)	-10141	NR_001562	303	Hs.546235	NR_001562		ANXA2P1	ANX2L1|ANX2P1|LPC2A	annexin A2 pseudogene 1	pseudo	0	0	29.3	26	1.13	0.303
EG1_peak_76836	chr4	153325100	153325100	+	19.6575	NA	intron (NM_001351057, intron 11 of 12)	intron (NM_001351057, intron 11 of 12)	-16289	NR_001562	303	Hs.546235	NR_001562		ANXA2P1	ANX2L1|ANX2P1|LPC2A	annexin A2 pseudogene 1	pseudo	0	0	44.7	52.5	0.85	0.896
EG1_peak_76837	chr4	153326720	153326720	+	48.8241	NA	intron (NM_001351057, intron 11 of 12)	AluSx1|SINE|Alu	-17909	NR_001562	303	Hs.546235	NR_001562		ANXA2P1	ANX2L1|ANX2P1|LPC2A	annexin A2 pseudogene 1	pseudo	0	0	75.8	71	1.07	0.333
EG1_peak_100810	chr9	33579260	33579260	+	4.47743	NA	Intergenic	MSTA|LTR|ERVL-MaLR	-44965	NR_003573	304	Hs.534301	NR_003573		ANXA2P2	ANX2L2|ANX2P2|LPC2B	annexin A2 pseudogene 2	pseudo	0	0	0.5	1	0.47	1
EG1_peak_100811	chr9	33597616	33597616	+	3.12318	NA	Intergenic	MSTA|LTR|ERVL-MaLR	-26609	NR_003573	304	Hs.534301	NR_003573		ANXA2P2	ANX2L2|ANX2P2|LPC2B	annexin A2 pseudogene 2	pseudo	0	0	12.1	2.5	4.84	1.26e-05
EG1_peak_100812	chr9	33599325	33599325	+	5.75138	NA	Intergenic	Intergenic	-24900	NR_003573	304	Hs.534301	NR_003573		ANXA2P2	ANX2L2|ANX2P2|LPC2B	annexin A2 pseudogene 2	pseudo	0	0	17.2	10.5	1.64	0.0396
EG1_peak_100813	chr9	33604642	33604642	+	5.08033	NA	Intergenic	L2a|LINE|L2	-19583	NR_003573	304	Hs.534301	NR_003573		ANXA2P2	ANX2L2|ANX2P2|LPC2B	annexin A2 pseudogene 2	pseudo	0	0	10.7	11	0.97	0.659
EG1_peak_100814	chr9	33612220	33612220	+	3.27695	NA	Intergenic	Intergenic	-12005	NR_003573	304	Hs.534301	NR_003573		ANXA2P2	ANX2L2|ANX2P2|LPC2B	annexin A2 pseudogene 2	pseudo	0	0	12.1	5.5	2.2	0.011
EG1_peak_100815	chr9	33617704	33617704	+	20.6477	NA	Intergenic	Intergenic	-6521	NR_003573	304	Hs.534301	NR_003573		ANXA2P2	ANX2L2|ANX2P2|LPC2B	annexin A2 pseudogene 2	pseudo	0	0	31.6	29.5	1.07	0.415
EG1_peak_100816	chr9	33624111	33624111	+	61.0902	NA	promoter-TSS (NR_003573)	promoter-TSS (NR_003573)	-114	NR_003573	304	Hs.534301	NR_003573		ANXA2P2	ANX2L2|ANX2P2|LPC2B	annexin A2 pseudogene 2	pseudo	0	0	73.5	65	1.13	0.175
EG1_peak_13282	chr10	64445436	64445436	+	9.37602	NA	Intergenic	Intergenic	-380092	NR_001446	305	Hs.591361	NR_001446		ANXA2P3	ANX2L3|ANX2P3|LIP2|LPC2C	annexin A2 pseudogene 3	pseudo	0	0	20	24	0.83	0.82
EG1_peak_13283	chr10	64508286	64508286	+	90.5219	NA	Intergenic	Intergenic	-317242	NR_001446	305	Hs.591361	NR_001446		ANXA2P3	ANX2L3|ANX2P3|LIP2|LPC2C	annexin A2 pseudogene 3	pseudo	0	0	96.3	88	1.09	0.21
EG1_peak_13284	chr10	64734161	64734161	+	10.151	NA	Intergenic	LTR79|LTR|ERVL	-91367	NR_001446	305	Hs.591361	NR_001446		ANXA2P3	ANX2L3|ANX2P3|LIP2|LPC2C	annexin A2 pseudogene 3	pseudo	0	0	21.4	28	0.76	0.927
EG1_peak_13285	chr10	64763180	64763180	+	8.61818	NA	Intergenic	Intergenic	-62348	NR_001446	305	Hs.591361	NR_001446		ANXA2P3	ANX2L3|ANX2P3|LIP2|LPC2C	annexin A2 pseudogene 3	pseudo	0	0	19.1	27	0.71	0.956
EG1_peak_13286	chr10	64810192	64810192	+	6.45546	NA	Intergenic	L1PA7|LINE|L1	-15336	NR_001446	305	Hs.591361	NR_001446		ANXA2P3	ANX2L3|ANX2P3|LIP2|LPC2C	annexin A2 pseudogene 3	pseudo	0	0	17.7	15	1.18	0.336
EG1_peak_13287	chr10	64867718	64867718	+	6.45546	NA	Intergenic	MER61E|LTR|ERV1	42190	NR_001446	305	Hs.591361	NR_001446		ANXA2P3	ANX2L3|ANX2P3|LIP2|LPC2C	annexin A2 pseudogene 3	pseudo	0	0	15.8	18	0.88	0.792
EG1_peak_13288	chr10	64873619	64873619	+	23.2888	NA	Intergenic	Intergenic	48091	NR_001446	305	Hs.591361	NR_001446		ANXA2P3	ANX2L3|ANX2P3|LIP2|LPC2C	annexin A2 pseudogene 3	pseudo	0	0	40	40	1	0.521
EG1_peak_74679	chr4	78477502	78477502	+	31.651	NA	intron (NM_025074, intron 54 of 73)	intron (NM_025074, intron 54 of 73)	-74268	NM_005139	306	Hs.480042	NM_005139	ENSG00000138772	ANXA3	ANX3	annexin A3	protein-coding	0	0	37.7	39	0.97	0.647
EG1_peak_74680	chr4	78481233	78481233	+	3.21852	NA	intron (NM_025074, intron 56 of 73)	intron (NM_025074, intron 56 of 73)	-70537	NM_005139	306	Hs.480042	NM_005139	ENSG00000138772	ANXA3	ANX3	annexin A3	protein-coding	0	0	12.1	15	0.81	0.815
EG1_peak_74681	chr4	78484794	78484794	+	7.87827	NA	intron (NM_025074, intron 58 of 73)	MIRc|SINE|MIR	-66976	NM_005139	306	Hs.480042	NM_005139	ENSG00000138772	ANXA3	ANX3	annexin A3	protein-coding	0	0	21.4	35.5	0.6	0.997
EG1_peak_74682	chr4	78517002	78517002	+	4.0464	NA	intron (NM_025074, intron 66 of 73)	intron (NM_025074, intron 66 of 73)	-34768	NM_005139	306	Hs.480042	NM_005139	ENSG00000138772	ANXA3	ANX3	annexin A3	protein-coding	0	0	13	15.5	0.84	0.772
EG1_peak_74683	chr4	78518754	78518754	+	84.0382	NA	intron (NM_025074, intron 66 of 73)	intron (NM_025074, intron 66 of 73)	-33016	NM_005139	306	Hs.480042	NM_005139	ENSG00000138772	ANXA3	ANX3	annexin A3	protein-coding	0	0	87.5	71	1.23	0.0362
EG1_peak_74684	chr4	78530035	78530035	+	44.5975	NA	intron (NM_025074, intron 70 of 73)	L1ME3E|LINE|L1	-21735	NM_005139	306	Hs.480042	NM_005139	ENSG00000138772	ANXA3	ANX3	annexin A3	protein-coding	0	0	57.7	56.5	1.02	0.491
EG1_peak_74685	chr4	78545479	78545479	+	5.11449	NA	Intergenic	Intergenic	-6291	NM_005139	306	Hs.480042	NM_005139	ENSG00000138772	ANXA3	ANX3	annexin A3	protein-coding	0	0	18.1	11	1.65	0.0322
EG1_peak_74686	chr4	78551724	78551724	+	43.2655	NA	promoter-TSS (NM_005139)	promoter-TSS (NM_005139)	-46	NM_005139	306	Hs.480042	NM_005139	ENSG00000138772	ANXA3	ANX3	annexin A3	protein-coding	0	0	70.7	70	1.01	0.516
EG1_peak_74687	chr4	78560758	78560758	+	203.13	NA	intron (NM_005139, intron 2 of 12)	MER21C|LTR|ERVL	8988	NM_005139	306	Hs.480042	NM_005139	ENSG00000138772	ANXA3	ANX3	annexin A3	protein-coding	0	0	233.6	161	1.45	6.03e-08
EG1_peak_74688	chr4	78566086	78566086	+	4.5022	NA	intron (NM_005139, intron 2 of 12)	intron (NM_005139, intron 2 of 12)	14316	NM_005139	306	Hs.480042	NM_005139	ENSG00000138772	ANXA3	ANX3	annexin A3	protein-coding	0	0	23.3	23.5	0.99	0.569
EG1_peak_74689	chr4	78569436	78569436	+	49.7817	NA	intron (NM_005139, intron 2 of 12)	intron (NM_005139, intron 2 of 12)	17666	NM_005139	306	Hs.480042	NM_005139	ENSG00000138772	ANXA3	ANX3	annexin A3	protein-coding	0	0	58.6	55	1.07	0.361
EG1_peak_53168	chr2	69643903	69643903	+	76.5413	NA	promoter-TSS (NM_014911)	promoter-TSS (NM_014911)	95	NM_001320698	307	Hs.422986	NM_001153	ENSG00000196975	ANXA4	ANX4|HEL-S-274|P32.5|PAP-II|PIG28|PP4-X|ZAP36	annexin A4	protein-coding	0	0	156.8	137	1.14	0.0593
EG1_peak_53169	chr2	69652318	69652318	+	12.5734	NA	intron (NM_001320698, intron 1 of 14)	intron (NM_001320698, intron 1 of 14)	8510	NM_001320698	307	Hs.422986	NM_001153	ENSG00000196975	ANXA4	ANX4|HEL-S-274|P32.5|PAP-II|PIG28|PP4-X|ZAP36	annexin A4	protein-coding	0	0	24.7	17.5	1.41	0.0807
EG1_peak_53170	chr2	69668140	69668140	+	146.511	NA	intron (NM_001320698, intron 2 of 14)	intron (NM_001320698, intron 2 of 14)	24332	NM_001320698	307	Hs.422986	NM_001153	ENSG00000196975	ANXA4	ANX4|HEL-S-274|P32.5|PAP-II|PIG28|PP4-X|ZAP36	annexin A4	protein-coding	0	0	174	185	0.94	0.8
EG1_peak_53171	chr2	69672762	69672762	+	8.93459	NA	intron (NM_001320698, intron 2 of 14)	L1ME3Cz|LINE|L1	28954	NM_001320698	307	Hs.422986	NM_001153	ENSG00000196975	ANXA4	ANX4|HEL-S-274|P32.5|PAP-II|PIG28|PP4-X|ZAP36	annexin A4	protein-coding	0	0	38.6	30.5	1.27	0.105
EG1_peak_53172	chr2	69673993	69673993	+	6.46885	NA	intron (NM_001320698, intron 2 of 14)	intron (NM_001320698, intron 2 of 14)	30185	NM_001320698	307	Hs.422986	NM_001153	ENSG00000196975	ANXA4	ANX4|HEL-S-274|P32.5|PAP-II|PIG28|PP4-X|ZAP36	annexin A4	protein-coding	0	0	19.5	11.5	1.7	0.0262
EG1_peak_53173	chr2	69683443	69683443	+	142.583	NA	intron (NM_001320698, intron 2 of 14)	intron (NM_001320698, intron 2 of 14)	39635	NM_001320698	307	Hs.422986	NM_001153	ENSG00000196975	ANXA4	ANX4|HEL-S-274|P32.5|PAP-II|PIG28|PP4-X|ZAP36	annexin A4	protein-coding	0	0	155	187	0.83	0.994
EG1_peak_53174	chr2	69714784	69714784	+	106.181	NA	intron (NM_001320698, intron 2 of 14)	intron (NM_001320698, intron 2 of 14)	-27350	NM_001320700	307	Hs.422986	NM_001153	ENSG00000196975	ANXA4	ANX4|HEL-S-274|P32.5|PAP-II|PIG28|PP4-X|ZAP36	annexin A4	protein-coding	0	0	120.5	113.5	1.06	0.283
EG1_peak_53175	chr2	69724864	69724864	+	56.9743	NA	intron (NM_001320698, intron 3 of 14)	intron (NM_001320698, intron 3 of 14)	-17270	NM_001320700	307	Hs.422986	NM_001153	ENSG00000196975	ANXA4	ANX4|HEL-S-274|P32.5|PAP-II|PIG28|PP4-X|ZAP36	annexin A4	protein-coding	0	0	64.7	54	1.2	0.1
EG1_peak_53176	chr2	69742132	69742132	+	93.3767	NA	promoter-TSS (NM_001320702)	promoter-TSS (NM_001320702)	-2	NM_001320700	307	Hs.422986	NM_001153	ENSG00000196975	ANXA4	ANX4|HEL-S-274|P32.5|PAP-II|PIG28|PP4-X|ZAP36	annexin A4	protein-coding	0	0	112.6	101.5	1.11	0.16
EG1_peak_53177	chr2	69756317	69756317	+	20.5979	NA	intron (NM_001320700, intron 1 of 12)	intron (NM_001320700, intron 1 of 12)	14183	NM_001365496	307	Hs.422986	NM_001153	ENSG00000196975	ANXA4	ANX4|HEL-S-274|P32.5|PAP-II|PIG28|PP4-X|ZAP36	annexin A4	protein-coding	0	0	30.7	19.5	1.57	0.0162
EG1_peak_53178	chr2	69770445	69770445	+	56.9992	NA	intron (NM_001365496, intron 2 of 13)	intron (NM_001365496, intron 2 of 13)	28311	NM_001365496	307	Hs.422986	NM_001153	ENSG00000196975	ANXA4	ANX4|HEL-S-274|P32.5|PAP-II|PIG28|PP4-X|ZAP36	annexin A4	protein-coding	0	0	74	67	1.1	0.247
EG1_peak_53179	chr2	69779441	69779441	+	49.7628	NA	intron (NM_001365496, intron 2 of 13)	intron (NM_001365496, intron 2 of 13)	37307	NM_001365496	307	Hs.422986	NM_001153	ENSG00000196975	ANXA4	ANX4|HEL-S-274|P32.5|PAP-II|PIG28|PP4-X|ZAP36	annexin A4	protein-coding	0	0	65.6	52	1.26	0.0453
EG1_peak_53180	chr2	69781274	69781274	+	8.22127	NA	intron (NM_001365496, intron 2 of 13)	intron (NM_001365496, intron 2 of 13)	39140	NM_001365496	307	Hs.422986	NM_001153	ENSG00000196975	ANXA4	ANX4|HEL-S-274|P32.5|PAP-II|PIG28|PP4-X|ZAP36	annexin A4	protein-coding	0	0	21.9	22	0.99	0.613
EG1_peak_75860	chr4	121551853	121551853	+	5.11449	NA	Intergenic	ERVL-E-int|LTR|ERVL	145127	NM_001154	308	Hs.480653	NM_001154	ENSG00000164111	ANXA5	ANX5|ENX2|HEL-S-7|PP4|RPRGL3	annexin A5	protein-coding	0	0	13	11.5	1.13	0.367
EG1_peak_75861	chr4	121594960	121594960	+	12.5734	NA	Intergenic	Intergenic	102020	NM_001154	308	Hs.480653	NM_001154	ENSG00000164111	ANXA5	ANX5|ENX2|HEL-S-7|PP4|RPRGL3	annexin A5	protein-coding	0	0	22.8	24.5	0.93	0.721
EG1_peak_75862	chr4	121656339	121656339	+	11.1256	NA	Intergenic	Intergenic	40641	NM_001154	308	Hs.480653	NM_001154	ENSG00000164111	ANXA5	ANX5|ENX2|HEL-S-7|PP4|RPRGL3	annexin A5	protein-coding	0	0	26.5	21.5	1.23	0.191
EG1_peak_75863	chr4	121660714	121660714	+	28.2042	NA	Intergenic	L1PA6|LINE|L1	36266	NM_001154	308	Hs.480653	NM_001154	ENSG00000164111	ANXA5	ANX5|ENX2|HEL-S-7|PP4|RPRGL3	annexin A5	protein-coding	0	0	50.3	28	1.79	0.000112
EG1_peak_75864	chr4	121665147	121665147	+	5.75815	NA	Intergenic	Tigger1|DNA|TcMar-Tigger	31833	NM_001154	308	Hs.480653	NM_001154	ENSG00000164111	ANXA5	ANX5|ENX2|HEL-S-7|PP4|RPRGL3	annexin A5	protein-coding	0	0	20	11	1.82	0.00929
EG1_peak_75865	chr4	121676028	121676028	+	3.86449	NA	intron (NM_001154, intron 8 of 12)	intron (NM_001154, intron 8 of 12)	20952	NM_001154	308	Hs.480653	NM_001154	ENSG00000164111	ANXA5	ANX5|ENX2|HEL-S-7|PP4|RPRGL3	annexin A5	protein-coding	0	0	14	11	1.27	0.311
EG1_peak_75866	chr4	121686459	121686459	+	72.4766	NA	intron (NM_001154, intron 2 of 12)	intron (NM_001154, intron 2 of 12)	10521	NM_001154	308	Hs.480653	NM_001154	ENSG00000164111	ANXA5	ANX5|ENX2|HEL-S-7|PP4|RPRGL3	annexin A5	protein-coding	0	0	133.1	113	1.18	0.0359
EG1_peak_75867	chr4	121690942	121690942	+	200.547	NA	intron (NM_001154, intron 2 of 12)	intron (NM_001154, intron 2 of 12)	6038	NM_001154	308	Hs.480653	NM_001154	ENSG00000164111	ANXA5	ANX5|ENX2|HEL-S-7|PP4|RPRGL3	annexin A5	protein-coding	0	0	317.3	276	1.15	0.00839
EG1_peak_75868	chr4	121691639	121691639	+	9.00366	NA	intron (NM_001154, intron 2 of 12)	intron (NM_001154, intron 2 of 12)	5341	NM_001154	308	Hs.480653	NM_001154	ENSG00000164111	ANXA5	ANX5|ENX2|HEL-S-7|PP4|RPRGL3	annexin A5	protein-coding	0	0	58.6	65.5	0.9	0.839
EG1_peak_75869	chr4	121697184	121697184	+	130.557	NA	promoter-TSS (NM_001154)	promoter-TSS (NM_001154)	-204	NM_001154	308	Hs.480653	NM_001154	ENSG00000164111	ANXA5	ANX5|ENX2|HEL-S-7|PP4|RPRGL3	annexin A5	protein-coding	0	0	204.7	160.5	1.28	0.000538
EG1_peak_75870	chr4	121711751	121711751	+	326.947	NA	Intergenic	Intergenic	-14771	NM_001154	308	Hs.480653	NM_001154	ENSG00000164111	ANXA5	ANX5|ENX2|HEL-S-7|PP4|RPRGL3	annexin A5	protein-coding	0	0	351.3	280	1.25	2.43e-05
EG1_peak_75871	chr4	121726831	121726831	+	10.5454	NA	Intergenic	Intergenic	-29851	NM_001154	308	Hs.480653	NM_001154	ENSG00000164111	ANXA5	ANX5|ENX2|HEL-S-7|PP4|RPRGL3	annexin A5	protein-coding	0	0	40.9	32.5	1.26	0.112
EG1_peak_75872	chr4	121728143	121728143	+	7.03143	NA	Intergenic	AluSx|SINE|Alu	-31163	NM_001154	308	Hs.480653	NM_001154	ENSG00000164111	ANXA5	ANX5|ENX2|HEL-S-7|PP4|RPRGL3	annexin A5	protein-coding	0	0	33.5	18.5	1.81	0.00148
EG1_peak_75873	chr4	121729080	121729080	+	195.156	NA	Intergenic	L2c|LINE|L2	-32100	NM_001154	308	Hs.480653	NM_001154	ENSG00000164111	ANXA5	ANX5|ENX2|HEL-S-7|PP4|RPRGL3	annexin A5	protein-coding	0	0	228.5	175	1.31	7.13e-05
EG1_peak_82377	chr5	151115572	151115572	+	26.5424	NA	intron (NM_001193544, intron 19 of 24)	intron (NM_001193544, intron 19 of 24)	26112	NM_001193544	309	Hs.412117	NM_001155	ENSG00000197043	ANXA6	ANX6|CBP68|CPB-II|p68|p70	annexin A6	protein-coding	0	0	50.7	51.5	0.98	0.601
EG1_peak_82378	chr5	151126361	151126361	+	31.3187	NA	intron (NM_001193544, intron 13 of 24)	intron (NM_001193544, intron 13 of 24)	15323	NM_001193544	309	Hs.412117	NM_001155	ENSG00000197043	ANXA6	ANX6|CBP68|CPB-II|p68|p70	annexin A6	protein-coding	0	0	54.4	35.5	1.53	0.0023
EG1_peak_82379	chr5	151146287	151146287	+	30.8273	NA	intron (NM_001363114, intron 2 of 24)	intron (NM_001363114, intron 2 of 24)	-4603	NM_001193544	309	Hs.412117	NM_001155	ENSG00000197043	ANXA6	ANX6|CBP68|CPB-II|p68|p70	annexin A6	protein-coding	0	0	48.9	54	0.9	0.811
EG1_peak_82380	chr5	151150674	151150674	+	11.1746	NA	intron (NM_001363114, intron 1 of 24)	intron (NM_001363114, intron 1 of 24)	7105	NM_001363114	309	Hs.412117	NM_001155	ENSG00000197043	ANXA6	ANX6|CBP68|CPB-II|p68|p70	annexin A6	protein-coding	0	0	27.5	26.5	1.04	0.487
EG1_peak_82381	chr5	151157794	151157794	+	124.618	NA	promoter-TSS (NM_001155)	promoter-TSS (NM_001155)	-15	NM_001155	309	Hs.412117	NM_001155	ENSG00000197043	ANXA6	ANX6|CBP68|CPB-II|p68|p70	annexin A6	protein-coding	0	0	194	145	1.34	6.08e-05
EG1_peak_82382	chr5	151164945	151164945	+	128.035	NA	Intergenic	Intergenic	-7166	NM_001155	309	Hs.412117	NM_001155	ENSG00000197043	ANXA6	ANX6|CBP68|CPB-II|p68|p70	annexin A6	protein-coding	0	0	117.7	111	1.06	0.297
EG1_peak_82383	chr5	151184106	151184106	+	31.2716	NA	intron (NM_015621, intron 8 of 8)	intron (NM_015621, intron 8 of 8)	-26327	NM_001155	309	Hs.412117	NM_001155	ENSG00000197043	ANXA6	ANX6|CBP68|CPB-II|p68|p70	annexin A6	protein-coding	0	0	44.2	36	1.23	0.108
EG1_peak_13661	chr10	73413830	73413830	+	108.132	NA	intron (NM_004034, intron 1 of 13)	CpG	228	NM_004034	310	Hs.631827	NM_001156	ENSG00000138279	ANXA7	ANX7|SNX|SYNEXIN	annexin A7	protein-coding	0	0	133.1	134.5	0.99	0.563
EG1_peak_14031	chr10	80171580	80171580	+	4.41283	NA	intron (NM_145869, intron 4 of 16)	MIR|SINE|MIR	32911	NM_001278408	311	Hs.530291	NM_001157	ENSG00000122359	ANXA11	ALS23|ANX11|CAP-50|CAP50	annexin A11	protein-coding	0	0	19.1	8.5	2.24	0.0013
EG1_peak_14032	chr10	80176457	80176457	+	3.53803	NA	intron (NM_001278409, intron 1 of 16)	L1ME4b|LINE|L1	28034	NM_001278408	311	Hs.530291	NM_001157	ENSG00000122359	ANXA11	ALS23|ANX11|CAP-50|CAP50	annexin A11	protein-coding	0	0	14	16.5	0.85	0.838
EG1_peak_14033	chr10	80178087	80178087	+	2.98326	NA	intron (NM_001278409, intron 1 of 16)	L3|LINE|CR1	26404	NM_001278408	311	Hs.530291	NM_001157	ENSG00000122359	ANXA11	ALS23|ANX11|CAP-50|CAP50	annexin A11	protein-coding	0	0	13	12	1.09	0.424
EG1_peak_14034	chr10	80186810	80186810	+	8.38059	NA	intron (NM_001278408, intron 1 of 16)	intron (NM_001278408, intron 1 of 16)	17681	NM_001278408	311	Hs.530291	NM_001157	ENSG00000122359	ANXA11	ALS23|ANX11|CAP-50|CAP50	annexin A11	protein-coding	0	0	22.8	7	3.26	4.53e-06
EG1_peak_14035	chr10	80200031	80200031	+	188.712	NA	intron (NM_001278408, intron 1 of 16)	LTR83|LTR|ERVL	4460	NM_001278408	311	Hs.530291	NM_001157	ENSG00000122359	ANXA11	ALS23|ANX11|CAP-50|CAP50	annexin A11	protein-coding	0	0	319.7	245	1.3	3.46e-06
EG1_peak_14036	chr10	80203724	80203724	+	43.3203	NA	intron (NM_001278408, intron 1 of 16)	intron (NM_001278408, intron 1 of 16)	767	NM_001278408	311	Hs.530291	NM_001157	ENSG00000122359	ANXA11	ALS23|ANX11|CAP-50|CAP50	annexin A11	protein-coding	0	0	161.9	147	1.1	0.133
EG1_peak_14037	chr10	80204590	80204590	+	6.13787	NA	promoter-TSS (NM_001278408)	promoter-TSS (NM_001278408)	-99	NM_001278408	311	Hs.530291	NM_001157	ENSG00000122359	ANXA11	ALS23|ANX11|CAP-50|CAP50	annexin A11	protein-coding	0	0	70.7	75	0.94	0.734
EG1_peak_14038	chr10	80205708	80205708	+	42.4902	NA	promoter-TSS (NM_001278407)	promoter-TSS (NM_001278407)	100	NM_001278407	311	Hs.530291	NM_001157	ENSG00000122359	ANXA11	ALS23|ANX11|CAP-50|CAP50	annexin A11	protein-coding	0	0	136.8	132.5	1.03	0.392
EG1_peak_98882	chr8	123708636	123708636	+	182.715	NA	intron (NM_001003954, intron 3 of 11)	intron (NM_001003954, intron 3 of 11)	28757	NM_001003954	312	Hs.181107	NM_004306	ENSG00000104537	ANXA13	ANX13|ISA	annexin A13	protein-coding	0	0	230.8	192	1.2	0.00419
EG1_peak_98883	chr8	123720123	123720123	+	7.87827	NA	intron (NM_004306, intron 1 of 10)	intron (NM_004306, intron 1 of 10)	17270	NM_001003954	312	Hs.181107	NM_004306	ENSG00000104537	ANXA13	ANX13|ISA	annexin A13	protein-coding	0	0	18.6	20	0.93	0.703
EG1_peak_91055	chr7	36670979	36670979	+	22.5151	NA	intron (NM_001177507, intron 2 of 19)	intron (NM_001177507, intron 2 of 19)	53515	NM_001637	313	Hs.488007	NM_001637	ENSG00000136250	AOAH	-	acyloxyacyl hydrolase	protein-coding	0	0	32.6	34.5	0.94	0.688
EG1_peak_91056	chr7	36685298	36685298	+	4.56831	NA	intron (NM_001177507, intron 1 of 19)	L1ME3B|LINE|L1	39196	NM_001637	313	Hs.488007	NM_001637	ENSG00000136250	AOAH	-	acyloxyacyl hydrolase	protein-coding	0	0	15.8	28	0.57	0.997
EG1_peak_91057	chr7	36686680	36686680	+	57.1434	NA	intron (NM_001177507, intron 1 of 19)	intron (NM_001177507, intron 1 of 19)	37814	NM_001637	313	Hs.488007	NM_001637	ENSG00000136250	AOAH	-	acyloxyacyl hydrolase	protein-coding	0	0	69.8	65.5	1.07	0.349
EG1_peak_91058	chr7	36757238	36757238	+	49.6759	NA	Intergenic	Intergenic	-32689	NM_001177507	313	Hs.488007	NM_001637	ENSG00000136250	AOAH	-	acyloxyacyl hydrolase	protein-coding	0	0	53.5	61.5	0.87	0.876
EG1_peak_42350	chr17	42843484	42843484	+	21.1806	NA	non-coding (NR_049772, exon 10 of 10)	non-coding (NR_049772, exon 10 of 10)	-1096	NM_001158	314	Hs.143102	NM_001158	ENSG00000131480	AOC2	DAO2|RAO|SSAO	amine oxidase copper containing 2	protein-coding	0	0	46.1	48.5	0.95	0.659
EG1_peak_57280	chr2	200578792	200578792	+	3.86449	NA	intron (NM_152524, intron 8 of 8)	L1M3|LINE|L1	-7222	NM_001159	316	Hs.406238	NM_001159	ENSG00000138356	AOX1	AO|AOH1	aldehyde oxidase 1	protein-coding	0	0	12.6	7.5	1.68	0.0792
EG1_peak_57281	chr2	200586230	200586230	+	54.0729	NA	intron (NM_001159, intron 1 of 34)	CpG	216	NM_001159	316	Hs.406238	NM_001159	ENSG00000138356	AOX1	AO|AOH1	aldehyde oxidase 1	protein-coding	0	0	59.1	41	1.44	0.00478
EG1_peak_57282	chr2	200590576	200590576	+	1.83413	NA	intron (NM_001159, intron 1 of 34)	(AAC)n|Simple_repeat|Simple_repeat	4562	NM_001159	316	Hs.406238	NM_001159	ENSG00000138356	AOX1	AO|AOH1	aldehyde oxidase 1	protein-coding	0	0	15.8	21.5	0.74	0.941
EG1_peak_57283	chr2	200594335	200594335	+	2.71638	NA	intron (NM_001159, intron 2 of 34)	LTR16B2|LTR|ERVL	8321	NM_001159	316	Hs.406238	NM_001159	ENSG00000138356	AOX1	AO|AOH1	aldehyde oxidase 1	protein-coding	0	0	11.2	10.5	1.06	0.479
EG1_peak_57284	chr2	200604124	200604124	+	16.9574	NA	intron (NM_001159, intron 8 of 34)	intron (NM_001159, intron 8 of 34)	18110	NM_001159	316	Hs.406238	NM_001159	ENSG00000138356	AOX1	AO|AOH1	aldehyde oxidase 1	protein-coding	0	0	28.8	29	0.99	0.599
EG1_peak_57285	chr2	200609077	200609077	+	64.8118	NA	exon (NM_001159, exon 11 of 35)	exon (NM_001159, exon 11 of 35)	23063	NM_001159	316	Hs.406238	NM_001159	ENSG00000138356	AOX1	AO|AOH1	aldehyde oxidase 1	protein-coding	0	0	84.2	85	0.99	0.558
EG1_peak_57286	chr2	200615395	200615395	+	104.13	NA	intron (NM_001159, intron 15 of 34)	intron (NM_001159, intron 15 of 34)	29381	NM_001159	316	Hs.406238	NM_001159	ENSG00000138356	AOX1	AO|AOH1	aldehyde oxidase 1	protein-coding	0	0	113.1	87	1.3	0.00425
EG1_peak_57287	chr2	200624777	200624777	+	33.9618	NA	intron (NM_001159, intron 19 of 34)	intron (NM_001159, intron 19 of 34)	38763	NM_001159	316	Hs.406238	NM_001159	ENSG00000138356	AOX1	AO|AOH1	aldehyde oxidase 1	protein-coding	0	0	43.3	42	1.03	0.459
EG1_peak_25106	chr12	98656702	98656702	+	5.11449	NA	intron (NM_001160, intron 4 of 25)	L2|LINE|L2	11402	NM_181868	317	Hs.552567	NM_001160	ENSG00000120868	APAF1	APAF-1|CED4	apoptotic peptidase activating factor 1	protein-coding	0	0	15.4	12	1.28	0.228
EG1_peak_25107	chr12	98699019	98699019	+	18.7262	NA	intron (NM_001160, intron 16 of 25)	intron (NM_001160, intron 16 of 25)	53719	NM_181868	317	Hs.552567	NM_001160	ENSG00000120868	APAF1	APAF-1|CED4	apoptotic peptidase activating factor 1	protein-coding	0	0	32.1	29	1.11	0.313
EG1_peak_25108	chr12	98726006	98726006	+	40.3277	NA	intron (NM_001160, intron 24 of 25)	intron (NM_001160, intron 24 of 25)	80706	NM_181868	317	Hs.552567	NM_001160	ENSG00000120868	APAF1	APAF-1|CED4	apoptotic peptidase activating factor 1	protein-coding	0	0	47	62	0.76	0.985
EG1_peak_25109	chr12	98737161	98737161	+	3.38926	NA	intron (NM_001204081, intron 9 of 9)	intron (NM_001204081, intron 9 of 9)	91861	NM_181868	317	Hs.552567	NM_001160	ENSG00000120868	APAF1	APAF-1|CED4	apoptotic peptidase activating factor 1	protein-coding	0	0	18.1	13	1.4	0.11
EG1_peak_25110	chr12	98738174	98738174	+	66.8445	NA	intron (NM_001204081, intron 9 of 9)	intron (NM_001204081, intron 9 of 9)	92874	NM_181868	317	Hs.552567	NM_001160	ENSG00000120868	APAF1	APAF-1|CED4	apoptotic peptidase activating factor 1	protein-coding	0	0	98.6	83.5	1.18	0.0655
EG1_peak_25111	chr12	98745829	98745829	+	63.6275	NA	exon (NM_001352222, exon 11 of 11)	exon (NM_001352222, exon 11 of 11)	100529	NM_181868	317	Hs.552567	NM_001160	ENSG00000120868	APAF1	APAF-1|CED4	apoptotic peptidase activating factor 1	protein-coding	0	0	77.2	70	1.1	0.216
EG1_peak_25112	chr12	98756071	98756071	+	31.6322	NA	intron (NM_001352221, intron 8 of 9)	AluYk11|SINE|Alu	110771	NM_181868	317	Hs.552567	NM_001160	ENSG00000120868	APAF1	APAF-1|CED4	apoptotic peptidase activating factor 1	protein-coding	0	0	42.3	30	1.41	0.0221
EG1_peak_100867	chr9	34329473	34329473	+	382.931	NA	promoter-TSS (NM_001244390)	promoter-TSS (NM_001244390)	-33	NM_001244390	318	Hs.493767	NM_001161	ENSG00000164978	NUDT2	APAH1	nudix hydrolase 2	protein-coding	0	0	431.4	362.5	1.19	0.000254
EG1_peak_23702	chr12	56374919	56374919	+	41.2773	NA	Intergenic	AluJr|SINE|Alu	-12062	NM_001638	319	Hs.534302	NM_001638	ENSG00000175336	APOF	Apo-F|LTIP	apolipoprotein F	protein-coding	0	0	68.9	86.5	0.8	0.982
EG1_peak_23703	chr12	56377453	56377453	+	59.1642	NA	Intergenic	Intergenic	-14596	NM_001638	319	Hs.534302	NM_001638	ENSG00000175336	APOF	Apo-F|LTIP	apolipoprotein F	protein-coding	0	0	86.1	67.5	1.28	0.0169
EG1_peak_101608	chr9	69503082	69503082	+	124.927	NA	intron (NM_001163, intron 2 of 12)	intron (NM_001163, intron 2 of 12)	169289	NM_001163	320	Hs.171939	NM_001163	ENSG00000107282	APBA1	D9S411E|LIN10|MINT1|X11|X11A|X11ALPHA	amyloid beta precursor protein binding family A member 1	protein-coding	0	0	121	106.5	1.14	0.105
EG1_peak_101609	chr9	69535491	69535491	+	4.47743	NA	intron (NM_001163, intron 1 of 12)	HAL1ME|LINE|L1	136880	NM_001163	320	Hs.171939	NM_001163	ENSG00000107282	APBA1	D9S411E|LIN10|MINT1|X11|X11A|X11ALPHA	amyloid beta precursor protein binding family A member 1	protein-coding	0	0	16.3	11.5	1.42	0.122
EG1_peak_101610	chr9	69536120	69536120	+	16.9025	NA	intron (NM_001163, intron 1 of 12)	L1MC5a|LINE|L1	136251	NM_001163	320	Hs.171939	NM_001163	ENSG00000107282	APBA1	D9S411E|LIN10|MINT1|X11|X11A|X11ALPHA	amyloid beta precursor protein binding family A member 1	protein-coding	0	0	23.3	29.5	0.79	0.905
EG1_peak_101611	chr9	69546461	69546461	+	16.0097	NA	intron (NM_001163, intron 1 of 12)	intron (NM_001163, intron 1 of 12)	125910	NM_001163	320	Hs.171939	NM_001163	ENSG00000107282	APBA1	D9S411E|LIN10|MINT1|X11|X11A|X11ALPHA	amyloid beta precursor protein binding family A member 1	protein-coding	0	0	30.7	26.5	1.16	0.273
EG1_peak_101612	chr9	69549496	69549496	+	16.0097	NA	intron (NM_001163, intron 1 of 12)	intron (NM_001163, intron 1 of 12)	122875	NM_001163	320	Hs.171939	NM_001163	ENSG00000107282	APBA1	D9S411E|LIN10|MINT1|X11|X11A|X11ALPHA	amyloid beta precursor protein binding family A member 1	protein-coding	0	0	29.8	20	1.49	0.0343
EG1_peak_101613	chr9	69570051	69570051	+	7.73827	NA	intron (NM_001163, intron 1 of 12)	intron (NM_001163, intron 1 of 12)	102320	NM_001163	320	Hs.171939	NM_001163	ENSG00000107282	APBA1	D9S411E|LIN10|MINT1|X11|X11A|X11ALPHA	amyloid beta precursor protein binding family A member 1	protein-coding	0	0	36.3	35.5	1.02	0.489
EG1_peak_101614	chr9	69571088	69571088	+	8.8307	NA	intron (NM_001163, intron 1 of 12)	intron (NM_001163, intron 1 of 12)	101283	NM_001163	320	Hs.171939	NM_001163	ENSG00000107282	APBA1	D9S411E|LIN10|MINT1|X11|X11A|X11ALPHA	amyloid beta precursor protein binding family A member 1	protein-coding	0	0	28.8	35	0.82	0.901
EG1_peak_101615	chr9	69573849	69573849	+	93.2832	NA	intron (NM_001163, intron 1 of 12)	intron (NM_001163, intron 1 of 12)	98522	NM_001163	320	Hs.171939	NM_001163	ENSG00000107282	APBA1	D9S411E|LIN10|MINT1|X11|X11A|X11ALPHA	amyloid beta precursor protein binding family A member 1	protein-coding	0	0	122.8	125.5	0.98	0.635
EG1_peak_101616	chr9	69582765	69582765	+	153.647	NA	intron (NM_001163, intron 1 of 12)	intron (NM_001163, intron 1 of 12)	89606	NM_001163	320	Hs.171939	NM_001163	ENSG00000107282	APBA1	D9S411E|LIN10|MINT1|X11|X11A|X11ALPHA	amyloid beta precursor protein binding family A member 1	protein-coding	0	0	173.6	149.5	1.16	0.0322
EG1_peak_101617	chr9	69584968	69584968	+	14.6121	NA	intron (NM_001163, intron 1 of 12)	intron (NM_001163, intron 1 of 12)	87403	NM_001163	320	Hs.171939	NM_001163	ENSG00000107282	APBA1	D9S411E|LIN10|MINT1|X11|X11A|X11ALPHA	amyloid beta precursor protein binding family A member 1	protein-coding	0	0	54.9	57	0.96	0.672
EG1_peak_101618	chr9	69593424	69593424	+	6.45546	NA	intron (NM_001163, intron 1 of 12)	intron (NM_001163, intron 1 of 12)	78947	NM_001163	320	Hs.171939	NM_001163	ENSG00000107282	APBA1	D9S411E|LIN10|MINT1|X11|X11A|X11ALPHA	amyloid beta precursor protein binding family A member 1	protein-coding	0	0	15.4	16	0.96	0.632
EG1_peak_101619	chr9	69601880	69601880	+	127.083	NA	intron (NM_001163, intron 1 of 12)	intron (NM_001163, intron 1 of 12)	70491	NM_001163	320	Hs.171939	NM_001163	ENSG00000107282	APBA1	D9S411E|LIN10|MINT1|X11|X11A|X11ALPHA	amyloid beta precursor protein binding family A member 1	protein-coding	0	0	145.2	140.5	1.03	0.363
EG1_peak_101620	chr9	69604840	69604840	+	4.30879	NA	intron (NM_001163, intron 1 of 12)	intron (NM_001163, intron 1 of 12)	67531	NM_001163	320	Hs.171939	NM_001163	ENSG00000107282	APBA1	D9S411E|LIN10|MINT1|X11|X11A|X11ALPHA	amyloid beta precursor protein binding family A member 1	protein-coding	0	0	10.7	12	0.89	0.758
EG1_peak_101621	chr9	69637976	69637976	+	9.37602	NA	intron (NM_001163, intron 1 of 12)	intron (NM_001163, intron 1 of 12)	34395	NM_001163	320	Hs.171939	NM_001163	ENSG00000107282	APBA1	D9S411E|LIN10|MINT1|X11|X11A|X11ALPHA	amyloid beta precursor protein binding family A member 1	protein-coding	0	0	20.5	18.5	1.11	0.394
EG1_peak_101622	chr9	69673067	69673067	+	98.0012	NA	promoter-TSS (NM_001163).2	promoter-TSS (NM_001163).2	-696	NM_001163	320	Hs.171939	NM_001163	ENSG00000107282	APBA1	D9S411E|LIN10|MINT1|X11|X11A|X11ALPHA	amyloid beta precursor protein binding family A member 1	protein-coding	0	0	168	166.5	1.01	0.495
EG1_peak_101623	chr9	69675265	69675265	+	69.4892	NA	Intergenic	L4_B_Mam|LINE|RTE-X	-2894	NM_001163	320	Hs.171939	NM_001163	ENSG00000107282	APBA1	D9S411E|LIN10|MINT1|X11|X11A|X11ALPHA	amyloid beta precursor protein binding family A member 1	protein-coding	0	0	141.9	134	1.06	0.284
EG1_peak_32917	chr15	28886216	28886216	+	27.0937	NA	5' UTR (NM_001353795, exon 1 of 14)	5' UTR (NM_001353795, exon 1 of 14)	242	NM_001353790	321	Hs.618112	NM_005503	ENSG00000034053	APBA2	D15S1518E|HsT16821|LIN-10|MGC:14091|MINT2|X11-BETA|X11L	amyloid beta precursor protein binding family A member 2	protein-coding	0	0	52.6	39.5	1.33	0.0323
EG1_peak_32918	chr15	28886821	28886821	+	3.44829	NA	intron (NM_001353792, intron 1 of 13).2	CpG	847	NM_001353790	321	Hs.618112	NM_005503	ENSG00000034053	APBA2	D15S1518E|HsT16821|LIN-10|MGC:14091|MINT2|X11-BETA|X11L	amyloid beta precursor protein binding family A member 2	protein-coding	0	0	18.6	22.5	0.83	0.856
EG1_peak_32919	chr15	28897194	28897194	+	55.5456	NA	intron (NM_001353792, intron 1 of 13).2	(AC)n|Simple_repeat|Simple_repeat	11220	NM_001353790	321	Hs.618112	NM_005503	ENSG00000034053	APBA2	D15S1518E|HsT16821|LIN-10|MGC:14091|MINT2|X11-BETA|X11L	amyloid beta precursor protein binding family A member 2	protein-coding	0	0	69.3	61	1.14	0.168
EG1_peak_32920	chr15	28913514	28913514	+	5.55255	NA	intron (NM_001353792, intron 1 of 13).2	intron (NM_001353792, intron 1 of 13).2	-8123	NM_005503	321	Hs.618112	NM_005503	ENSG00000034053	APBA2	D15S1518E|HsT16821|LIN-10|MGC:14091|MINT2|X11-BETA|X11L	amyloid beta precursor protein binding family A member 2	protein-coding	0	0	17.7	19	0.93	0.708
EG1_peak_32921	chr15	28922275	28922275	+	1.97742	NA	intron (NM_001353790, intron 2 of 14)	intron (NM_001353790, intron 2 of 14)	638	NM_001130414	321	Hs.618112	NM_005503	ENSG00000034053	APBA2	D15S1518E|HsT16821|LIN-10|MGC:14091|MINT2|X11-BETA|X11L	amyloid beta precursor protein binding family A member 2	protein-coding	0	0	10.7	15	0.71	0.93
EG1_peak_32922	chr15	28961080	28961080	+	37.303	NA	intron (NM_001353793, intron 1 of 12)	intron (NM_001353793, intron 1 of 12)	27076	NM_001353791	321	Hs.618112	NM_005503	ENSG00000034053	APBA2	D15S1518E|HsT16821|LIN-10|MGC:14091|MINT2|X11-BETA|X11L	amyloid beta precursor protein binding family A member 2	protein-coding	0	0	53	64.5	0.82	0.936
EG1_peak_32923	chr15	28968835	28968835	+	54.3713	NA	intron (NM_001353793, intron 1 of 12)	MLT1B|LTR|ERVL-MaLR	-26692	NM_001353794	321	Hs.618112	NM_005503	ENSG00000034053	APBA2	D15S1518E|HsT16821|LIN-10|MGC:14091|MINT2|X11-BETA|X11L	amyloid beta precursor protein binding family A member 2	protein-coding	0	0	64.2	63.5	1.01	0.492
EG1_peak_32924	chr15	28977557	28977557	+	147.721	NA	intron (NM_001353793, intron 1 of 12)	intron (NM_001353793, intron 1 of 12)	-17970	NM_001353794	321	Hs.618112	NM_005503	ENSG00000034053	APBA2	D15S1518E|HsT16821|LIN-10|MGC:14091|MINT2|X11-BETA|X11L	amyloid beta precursor protein binding family A member 2	protein-coding	0	0	167	161	1.04	0.328
EG1_peak_32925	chr15	28985200	28985200	+	3.27695	NA	intron (NM_001353793, intron 1 of 12)	intron (NM_001353793, intron 1 of 12)	-10327	NM_001353794	321	Hs.618112	NM_005503	ENSG00000034053	APBA2	D15S1518E|HsT16821|LIN-10|MGC:14091|MINT2|X11-BETA|X11L	amyloid beta precursor protein binding family A member 2	protein-coding	0	0	13	12.5	1.04	0.481
EG1_peak_32926	chr15	28989317	28989317	+	1.9454	NA	intron (NM_001353793, intron 1 of 12)	MIR|SINE|MIR	-6210	NM_001353794	321	Hs.618112	NM_005503	ENSG00000034053	APBA2	D15S1518E|HsT16821|LIN-10|MGC:14091|MINT2|X11-BETA|X11L	amyloid beta precursor protein binding family A member 2	protein-coding	0	0	10.7	9	1.19	0.413
EG1_peak_32927	chr15	29063199	29063199	+	3.39451	NA	intron (NM_001353794, intron 3 of 12).3	intron (NM_001353794, intron 3 of 12).3	-7459	NM_001353797	321	Hs.618112	NM_005503	ENSG00000034053	APBA2	D15S1518E|HsT16821|LIN-10|MGC:14091|MINT2|X11-BETA|X11L	amyloid beta precursor protein binding family A member 2	protein-coding	0	0	0.5	2	0.23	1
EG1_peak_32928	chr15	29074212	29074212	+	26.8039	NA	intron (NM_001353796, intron 1 of 11).2	L1MB3|LINE|L1	3554	NM_001353796	321	Hs.618112	NM_005503	ENSG00000034053	APBA2	D15S1518E|HsT16821|LIN-10|MGC:14091|MINT2|X11-BETA|X11L	amyloid beta precursor protein binding family A member 2	protein-coding	0	0	46.5	50.5	0.92	0.755
EG1_peak_32929	chr15	29088772	29088772	+	1.50811	NA	intron (NM_001353796, intron 3 of 11).2	L2b|LINE|L2	18114	NM_001353796	321	Hs.618112	NM_005503	ENSG00000034053	APBA2	D15S1518E|HsT16821|LIN-10|MGC:14091|MINT2|X11-BETA|X11L	amyloid beta precursor protein binding family A member 2	protein-coding	0	0	10.2	10	1.02	0.542
EG1_peak_32930	chr15	29090672	29090672	+	8.24714	NA	intron (NM_001353796, intron 3 of 11).2	intron (NM_001353796, intron 3 of 11).2	20014	NM_001353796	321	Hs.618112	NM_005503	ENSG00000034053	APBA2	D15S1518E|HsT16821|LIN-10|MGC:14091|MINT2|X11-BETA|X11L	amyloid beta precursor protein binding family A member 2	protein-coding	0	0	20.9	17	1.23	0.264
EG1_peak_32931	chr15	29102383	29102383	+	11.5216	NA	intron (NM_001353796, intron 7 of 11).2	intron (NM_001353796, intron 7 of 11).2	31725	NM_001353796	321	Hs.618112	NM_005503	ENSG00000034053	APBA2	D15S1518E|HsT16821|LIN-10|MGC:14091|MINT2|X11-BETA|X11L	amyloid beta precursor protein binding family A member 2	protein-coding	0	0	33.5	32.5	1.03	0.488
EG1_peak_32932	chr15	29103956	29103956	+	92.3153	NA	intron (NM_001353796, intron 7 of 11).2	CpG	33298	NM_001353796	321	Hs.618112	NM_005503	ENSG00000034053	APBA2	D15S1518E|HsT16821|LIN-10|MGC:14091|MINT2|X11-BETA|X11L	amyloid beta precursor protein binding family A member 2	protein-coding	0	0	107	93.5	1.14	0.0915
EG1_peak_32933	chr15	29115791	29115791	+	17.0269	NA	intron (NM_001353796, intron 11 of 11).2	CpG	45133	NM_001353796	321	Hs.618112	NM_005503	ENSG00000034053	APBA2	D15S1518E|HsT16821|LIN-10|MGC:14091|MINT2|X11-BETA|X11L	amyloid beta precursor protein binding family A member 2	protein-coding	0	0	35.8	33	1.09	0.387
EG1_peak_32934	chr15	29140021	29140021	+	26.6416	NA	intron (NM_015307, intron 5 of 10).2	intron (NM_015307, intron 5 of 10).2	69363	NM_001353796	321	Hs.618112	NM_005503	ENSG00000034053	APBA2	D15S1518E|HsT16821|LIN-10|MGC:14091|MINT2|X11-BETA|X11L	amyloid beta precursor protein binding family A member 2	protein-coding	0	0	46.1	34.5	1.34	0.035
EG1_peak_32935	chr15	29141561	29141561	+	8.5386	NA	intron (NM_015307, intron 5 of 10).2	intron (NM_015307, intron 5 of 10).2	70903	NM_001353796	321	Hs.618112	NM_005503	ENSG00000034053	APBA2	D15S1518E|HsT16821|LIN-10|MGC:14091|MINT2|X11-BETA|X11L	amyloid beta precursor protein binding family A member 2	protein-coding	0	0	21.9	35	0.62	0.996
EG1_peak_16506	chr11	6397796	6397796	+	4.17831	NA	intron (NM_001257323, intron 10 of 12)	L2b|LINE|L2	6895	NM_001257325	322	Hs.372840	NM_001164	ENSG00000166313	APBB1	FE65|MGC:9072|RIR	amyloid beta precursor protein binding family B member 1	protein-coding	0	0	16.3	15	1.09	0.432
EG1_peak_16507	chr11	6404614	6404614	+	1.89339	NA	promoter-TSS (NM_001257325)	promoter-TSS (NM_001257325)	77	NM_001257325	322	Hs.372840	NM_001164	ENSG00000166313	APBB1	FE65|MGC:9072|RIR	amyloid beta precursor protein binding family B member 1	protein-coding	0	0	9.8	10	0.98	0.667
EG1_peak_16508	chr11	6418393	6418393	+	10.151	NA	intron (NM_145689, intron 1 of 13)	L2b|LINE|L2	701	NM_001164	322	Hs.372840	NM_001164	ENSG00000166313	APBB1	FE65|MGC:9072|RIR	amyloid beta precursor protein binding family B member 1	protein-coding	0	0	34	36.5	0.93	0.741
EG1_peak_16509	chr11	6419370	6419370	+	72.3678	NA	promoter-TSS (NM_001164)	promoter-TSS (NM_001164)	83	NM_145689	322	Hs.372840	NM_001164	ENSG00000166313	APBB1	FE65|MGC:9072|RIR	amyloid beta precursor protein binding family B member 1	protein-coding	0	0	110.3	111.5	0.99	0.569
EG1_peak_73840	chr4	40804965	40804965	+	9.01132	NA	intron (NM_001330648, intron 10 of 10)	ERV3-16A3_I-int|LTR|ERVL	52190	NM_001166052	323	Hs.479602	NM_004307	ENSG00000163697	APBB2	FE65L|FE65L1	amyloid beta precursor protein binding family B member 2	protein-coding	0	0	20.5	19	1.08	0.439
EG1_peak_73841	chr4	40805891	40805891	+	3.81001	NA	intron (NM_001330648, intron 10 of 10)	AluSx1|SINE|Alu	51264	NM_001166052	323	Hs.479602	NM_004307	ENSG00000163697	APBB2	FE65L|FE65L1	amyloid beta precursor protein binding family B member 2	protein-coding	0	0	13.5	16.5	0.82	0.838
EG1_peak_73842	chr4	40841211	40841211	+	167.541	NA	intron (NM_001166051, intron 1 of 6)	intron (NM_001166051, intron 1 of 6)	15944	NM_001166052	323	Hs.479602	NM_004307	ENSG00000163697	APBB2	FE65L|FE65L1	amyloid beta precursor protein binding family B member 2	protein-coding	0	0	169.4	147	1.15	0.0404
EG1_peak_73843	chr4	40849130	40849130	+	5.14542	NA	intron (NM_001166051, intron 1 of 6)	intron (NM_001166051, intron 1 of 6)	8025	NM_001166052	323	Hs.479602	NM_004307	ENSG00000163697	APBB2	FE65L|FE65L1	amyloid beta precursor protein binding family B member 2	protein-coding	0	0	17.2	34.5	0.5	1
EG1_peak_73844	chr4	40849633	40849633	+	4.82128	NA	intron (NM_001166051, intron 1 of 6)	intron (NM_001166051, intron 1 of 6)	7522	NM_001166052	323	Hs.479602	NM_004307	ENSG00000163697	APBB2	FE65L|FE65L1	amyloid beta precursor protein binding family B member 2	protein-coding	0	0	18.1	14.5	1.25	0.21
EG1_peak_73845	chr4	40857192	40857192	+	17.0038	NA	promoter-TSS (NM_001166054)	promoter-TSS (NM_001166054)	0	NM_001166053	323	Hs.479602	NM_004307	ENSG00000163697	APBB2	FE65L|FE65L1	amyloid beta precursor protein binding family B member 2	protein-coding	0	0	32.1	16.5	1.95	0.000461
EG1_peak_73846	chr4	40870382	40870382	+	7.15712	NA	intron (NM_173075, intron 11 of 16)	MIRb|SINE|MIR	-13190	NM_001166054	323	Hs.479602	NM_004307	ENSG00000163697	APBB2	FE65L|FE65L1	amyloid beta precursor protein binding family B member 2	protein-coding	0	0	17.7	14.5	1.22	0.289
EG1_peak_73847	chr4	40888432	40888432	+	2.1851	NA	intron (NM_173075, intron 11 of 16)	intron (NM_173075, intron 11 of 16)	-31240	NM_001166054	323	Hs.479602	NM_004307	ENSG00000163697	APBB2	FE65L|FE65L1	amyloid beta precursor protein binding family B member 2	protein-coding	0	0	7	4.5	1.55	0.297
EG1_peak_73848	chr4	40897830	40897830	+	21.0039	NA	intron (NM_173075, intron 9 of 16)	intron (NM_173075, intron 9 of 16)	-40638	NM_001166054	323	Hs.479602	NM_004307	ENSG00000163697	APBB2	FE65L|FE65L1	amyloid beta precursor protein binding family B member 2	protein-coding	0	0	37.7	45.5	0.83	0.913
EG1_peak_73849	chr4	40900735	40900735	+	4.72929	NA	intron (NM_173075, intron 9 of 16)	AluSz|SINE|Alu	-43543	NM_001166054	323	Hs.479602	NM_004307	ENSG00000163697	APBB2	FE65L|FE65L1	amyloid beta precursor protein binding family B member 2	protein-coding	0	0	16.3	15.5	1.05	0.483
EG1_peak_73850	chr4	40909609	40909609	+	84.8088	NA	intron (NM_173075, intron 9 of 16)	intron (NM_173075, intron 9 of 16)	-52417	NM_001166054	323	Hs.479602	NM_004307	ENSG00000163697	APBB2	FE65L|FE65L1	amyloid beta precursor protein binding family B member 2	protein-coding	0	0	194	214.5	0.9	0.926
EG1_peak_73851	chr4	40910883	40910883	+	112.225	NA	intron (NM_173075, intron 9 of 16)	MIRb|SINE|MIR	-53691	NM_001166054	323	Hs.479602	NM_004307	ENSG00000163697	APBB2	FE65L|FE65L1	amyloid beta precursor protein binding family B member 2	protein-coding	0	0	206.1	194.5	1.06	0.214
EG1_peak_73852	chr4	40917062	40917062	+	9.70847	NA	intron (NM_173075, intron 9 of 16)	intron (NM_173075, intron 9 of 16)	-59870	NM_001166054	323	Hs.479602	NM_004307	ENSG00000163697	APBB2	FE65L|FE65L1	amyloid beta precursor protein binding family B member 2	protein-coding	0	0	30.7	32	0.96	0.662
EG1_peak_73853	chr4	40924747	40924747	+	19.6605	NA	intron (NM_173075, intron 9 of 16)	MLT1G1|LTR|ERVL-MaLR	-67555	NM_001166054	323	Hs.479602	NM_004307	ENSG00000163697	APBB2	FE65L|FE65L1	amyloid beta precursor protein binding family B member 2	protein-coding	0	0	40	35.5	1.13	0.246
EG1_peak_73854	chr4	40927862	40927862	+	16.1178	NA	intron (NM_173075, intron 9 of 16)	intron (NM_173075, intron 9 of 16)	-70670	NM_001166054	323	Hs.479602	NM_004307	ENSG00000163697	APBB2	FE65L|FE65L1	amyloid beta precursor protein binding family B member 2	protein-coding	0	0	34.9	31	1.13	0.318
EG1_peak_73855	chr4	40933659	40933659	+	2.94512	NA	intron (NM_173075, intron 9 of 16)	MER45C|DNA|hAT-Tip100	-76467	NM_001166054	323	Hs.479602	NM_004307	ENSG00000163697	APBB2	FE65L|FE65L1	amyloid beta precursor protein binding family B member 2	protein-coding	0	0	14.9	10	1.49	0.136
EG1_peak_73856	chr4	40938270	40938270	+	4.96799	NA	intron (NM_001166050, intron 7 of 17)	intron (NM_001166050, intron 7 of 17)	-81078	NM_001166054	323	Hs.479602	NM_004307	ENSG00000163697	APBB2	FE65L|FE65L1	amyloid beta precursor protein binding family B member 2	protein-coding	0	0	14	8.5	1.64	0.0909
EG1_peak_73857	chr4	40949947	40949947	+	7.3068	NA	intron (NM_004307, intron 6 of 17)	intron (NM_004307, intron 6 of 17)	-92755	NM_001166054	323	Hs.479602	NM_004307	ENSG00000163697	APBB2	FE65L|FE65L1	amyloid beta precursor protein binding family B member 2	protein-coding	0	0	16.8	13.5	1.24	0.282
EG1_peak_73858	chr4	40976634	40976634	+	15.6739	NA	intron (NM_004307, intron 6 of 17)	intron (NM_004307, intron 6 of 17)	-119442	NM_001166054	323	Hs.479602	NM_004307	ENSG00000163697	APBB2	FE65L|FE65L1	amyloid beta precursor protein binding family B member 2	protein-coding	0	0	28.8	31.5	0.92	0.757
EG1_peak_73859	chr4	40990726	40990726	+	149.966	NA	intron (NM_004307, intron 6 of 17)	intron (NM_004307, intron 6 of 17)	-133534	NM_001166054	323	Hs.479602	NM_004307	ENSG00000163697	APBB2	FE65L|FE65L1	amyloid beta precursor protein binding family B member 2	protein-coding	0	0	258.7	224	1.15	0.014
EG1_peak_73860	chr4	40993132	40993132	+	80.0265	NA	intron (NM_004307, intron 6 of 17)	MIR|SINE|MIR	-135940	NM_001166054	323	Hs.479602	NM_004307	ENSG00000163697	APBB2	FE65L|FE65L1	amyloid beta precursor protein binding family B member 2	protein-coding	0	0	144.2	130	1.11	0.119
EG1_peak_73861	chr4	40994568	40994568	+	30.8402	NA	intron (NM_004307, intron 6 of 17)	AluSc8|SINE|Alu	-137376	NM_001166054	323	Hs.479602	NM_004307	ENSG00000163697	APBB2	FE65L|FE65L1	amyloid beta precursor protein binding family B member 2	protein-coding	0	0	98.6	73	1.35	0.00303
EG1_peak_73862	chr4	40998879	40998879	+	43.3717	NA	intron (NM_004307, intron 6 of 17)	Tigger7|DNA|TcMar-Tigger	-141687	NM_001166054	323	Hs.479602	NM_004307	ENSG00000163697	APBB2	FE65L|FE65L1	amyloid beta precursor protein binding family B member 2	protein-coding	0	0	70.7	65.5	1.08	0.305
EG1_peak_73863	chr4	41006362	41006362	+	7.85189	NA	intron (NM_004307, intron 6 of 17)	intron (NM_004307, intron 6 of 17)	-149170	NM_001166054	323	Hs.479602	NM_004307	ENSG00000163697	APBB2	FE65L|FE65L1	amyloid beta precursor protein binding family B member 2	protein-coding	0	0	29.3	33	0.89	0.78
EG1_peak_73864	chr4	41009616	41009616	+	54.59	NA	intron (NM_004307, intron 6 of 17)	intron (NM_004307, intron 6 of 17)	-152424	NM_001166054	323	Hs.479602	NM_004307	ENSG00000163697	APBB2	FE65L|FE65L1	amyloid beta precursor protein binding family B member 2	protein-coding	0	0	72.1	65	1.11	0.208
EG1_peak_73865	chr4	41022837	41022837	+	5.77422	NA	intron (NM_173075, intron 5 of 16)	intron (NM_173075, intron 5 of 16)	-165645	NM_001166054	323	Hs.479602	NM_004307	ENSG00000163697	APBB2	FE65L|FE65L1	amyloid beta precursor protein binding family B member 2	protein-coding	0	0	14	11.5	1.21	0.367
EG1_peak_73866	chr4	41024824	41024824	+	2.03156	NA	intron (NM_173075, intron 5 of 16)	LTR76|LTR|ERV1	-167632	NM_001166054	323	Hs.479602	NM_004307	ENSG00000163697	APBB2	FE65L|FE65L1	amyloid beta precursor protein binding family B member 2	protein-coding	0	0	9.3	8	1.16	0.407
EG1_peak_73867	chr4	41028512	41028512	+	10.9427	NA	intron (NM_173075, intron 5 of 16)	MLT1K|LTR|ERVL-MaLR	-171320	NM_001166054	323	Hs.479602	NM_004307	ENSG00000163697	APBB2	FE65L|FE65L1	amyloid beta precursor protein binding family B member 2	protein-coding	0	0	22.3	16	1.4	0.0892
EG1_peak_73868	chr4	41051551	41051551	+	18.1091	NA	intron (NM_001330658, intron 3 of 15)	intron (NM_001330658, intron 3 of 15)	162991	NM_001166050	323	Hs.479602	NM_004307	ENSG00000163697	APBB2	FE65L|FE65L1	amyloid beta precursor protein binding family B member 2	protein-coding	0	0	33	37	0.89	0.767
EG1_peak_73869	chr4	41061886	41061886	+	26.578	NA	intron (NM_001330658, intron 3 of 15)	intron (NM_001330658, intron 3 of 15)	152656	NM_001166050	323	Hs.479602	NM_004307	ENSG00000163697	APBB2	FE65L|FE65L1	amyloid beta precursor protein binding family B member 2	protein-coding	0	0	48.4	44	1.1	0.293
EG1_peak_73870	chr4	41106508	41106508	+	8.61818	NA	intron (NM_173075, intron 2 of 16)	AluY|SINE|Alu	108034	NM_001166050	323	Hs.479602	NM_004307	ENSG00000163697	APBB2	FE65L|FE65L1	amyloid beta precursor protein binding family B member 2	protein-coding	0	0	18.1	9.5	1.91	0.00893
EG1_peak_73871	chr4	41108731	41108731	+	3.27695	NA	intron (NM_173075, intron 2 of 16)	intron (NM_173075, intron 2 of 16)	105811	NM_001166050	323	Hs.479602	NM_004307	ENSG00000163697	APBB2	FE65L|FE65L1	amyloid beta precursor protein binding family B member 2	protein-coding	0	0	11.2	12.5	0.89	0.703
EG1_peak_73872	chr4	41120319	41120319	+	5.47862	NA	intron (NM_173075, intron 2 of 16)	intron (NM_173075, intron 2 of 16)	94223	NM_001166050	323	Hs.479602	NM_004307	ENSG00000163697	APBB2	FE65L|FE65L1	amyloid beta precursor protein binding family B member 2	protein-coding	0	0	18.1	19	0.96	0.622
EG1_peak_73873	chr4	41121727	41121727	+	4.4438	NA	intron (NM_173075, intron 2 of 16)	LTR33|LTR|ERVL	92815	NM_001166050	323	Hs.479602	NM_004307	ENSG00000163697	APBB2	FE65L|FE65L1	amyloid beta precursor protein binding family B member 2	protein-coding	0	0	14	15	0.93	0.732
EG1_peak_73874	chr4	41133829	41133829	+	19.1463	NA	intron (NM_173075, intron 2 of 16)	intron (NM_173075, intron 2 of 16)	80713	NM_001166050	323	Hs.479602	NM_004307	ENSG00000163697	APBB2	FE65L|FE65L1	amyloid beta precursor protein binding family B member 2	protein-coding	0	0	27	14	1.93	0.00261
EG1_peak_73875	chr4	41142028	41142028	+	83.1416	NA	intron (NM_173075, intron 2 of 16)	MLT1K|LTR|ERVL-MaLR	72514	NM_001166050	323	Hs.479602	NM_004307	ENSG00000163697	APBB2	FE65L|FE65L1	amyloid beta precursor protein binding family B member 2	protein-coding	0	0	123.8	95.5	1.3	0.00388
EG1_peak_73876	chr4	41143490	41143490	+	13.6368	NA	intron (NM_173075, intron 1 of 16)	intron (NM_173075, intron 1 of 16)	71052	NM_001166050	323	Hs.479602	NM_004307	ENSG00000163697	APBB2	FE65L|FE65L1	amyloid beta precursor protein binding family B member 2	protein-coding	0	0	41.9	26.5	1.58	0.00536
EG1_peak_73877	chr4	41146896	41146896	+	19.2738	NA	intron (NM_173075, intron 1 of 16)	intron (NM_173075, intron 1 of 16)	67646	NM_001166050	323	Hs.479602	NM_004307	ENSG00000163697	APBB2	FE65L|FE65L1	amyloid beta precursor protein binding family B member 2	protein-coding	0	0	51.2	41	1.25	0.0726
EG1_peak_73878	chr4	41156813	41156813	+	10.4898	NA	intron (NM_173075, intron 1 of 16)	AluSx|SINE|Alu	57729	NM_001166050	323	Hs.479602	NM_004307	ENSG00000163697	APBB2	FE65L|FE65L1	amyloid beta precursor protein binding family B member 2	protein-coding	0	0	99.1	78	1.27	0.0123
EG1_peak_73879	chr4	41160310	41160310	+	380.269	NA	intron (NM_173075, intron 1 of 16)	intron (NM_173075, intron 1 of 16)	54232	NM_001166050	323	Hs.479602	NM_004307	ENSG00000163697	APBB2	FE65L|FE65L1	amyloid beta precursor protein binding family B member 2	protein-coding	0	0	447.6	398	1.12	0.00837
EG1_peak_73880	chr4	41177283	41177283	+	52.3888	NA	intron (NM_173075, intron 1 of 16)	intron (NM_173075, intron 1 of 16)	37259	NM_001166050	323	Hs.479602	NM_004307	ENSG00000163697	APBB2	FE65L|FE65L1	amyloid beta precursor protein binding family B member 2	protein-coding	0	0	89.8	80.5	1.12	0.185
EG1_peak_73881	chr4	41178817	41178817	+	104.293	NA	intron (NM_173075, intron 1 of 16)	MIRc|SINE|MIR	35725	NM_001166050	323	Hs.479602	NM_004307	ENSG00000163697	APBB2	FE65L|FE65L1	amyloid beta precursor protein binding family B member 2	protein-coding	0	0	117.7	115.5	1.02	0.457
EG1_peak_73882	chr4	41189654	41189654	+	16.1541	NA	intron (NM_173075, intron 1 of 16)	intron (NM_173075, intron 1 of 16)	24888	NM_001166050	323	Hs.479602	NM_004307	ENSG00000163697	APBB2	FE65L|FE65L1	amyloid beta precursor protein binding family B member 2	protein-coding	0	0	34.9	30.5	1.14	0.286
EG1_peak_73883	chr4	41192326	41192326	+	90.0832	NA	intron (NM_173075, intron 1 of 16)	L1MA9|LINE|L1	22216	NM_001166050	323	Hs.479602	NM_004307	ENSG00000163697	APBB2	FE65L|FE65L1	amyloid beta precursor protein binding family B member 2	protein-coding	0	0	115.9	106.5	1.09	0.217
EG1_peak_73884	chr4	41202238	41202238	+	5.23008	NA	intron (NM_173075, intron 1 of 16)	L1MB3|LINE|L1	12304	NM_001166050	323	Hs.479602	NM_004307	ENSG00000163697	APBB2	FE65L|FE65L1	amyloid beta precursor protein binding family B member 2	protein-coding	0	0	30.7	31.5	0.97	0.629
EG1_peak_73885	chr4	41203418	41203418	+	18.6006	NA	intron (NM_173075, intron 1 of 16)	intron (NM_173075, intron 1 of 16)	11124	NM_001166050	323	Hs.479602	NM_004307	ENSG00000163697	APBB2	FE65L|FE65L1	amyloid beta precursor protein binding family B member 2	protein-coding	0	0	65.1	68.5	0.95	0.68
EG1_peak_73886	chr4	41204764	41204764	+	89.3529	NA	intron (NM_173075, intron 1 of 16)	intron (NM_173075, intron 1 of 16)	9778	NM_001166050	323	Hs.479602	NM_004307	ENSG00000163697	APBB2	FE65L|FE65L1	amyloid beta precursor protein binding family B member 2	protein-coding	0	0	150.8	134.5	1.12	0.0995
EG1_peak_73887	chr4	41212748	41212748	+	23.8724	NA	intron (NM_173075, intron 1 of 16)	intron (NM_173075, intron 1 of 16)	1794	NM_001166050	323	Hs.479602	NM_004307	ENSG00000163697	APBB2	FE65L|FE65L1	amyloid beta precursor protein binding family B member 2	protein-coding	0	0	90.3	92	0.98	0.597
EG1_peak_73888	chr4	41214514	41214514	+	88.2564	NA	promoter-TSS (NM_004307)	promoter-TSS (NM_004307)	28	NM_001166050	323	Hs.479602	NM_004307	ENSG00000163697	APBB2	FE65L|FE65L1	amyloid beta precursor protein binding family B member 2	protein-coding	0	0	180.1	115	1.57	1.29e-08
EG1_peak_73889	chr4	41216827	41216827	+	25.8497	NA	Intergenic	Intergenic	-2285	NM_001330656	323	Hs.479602	NM_004307	ENSG00000163697	APBB2	FE65L|FE65L1	amyloid beta precursor protein binding family B member 2	protein-coding	0	0	90.7	81	1.12	0.172
EG1_peak_73890	chr4	41232610	41232610	+	12.5734	NA	intron (NR_102709, intron 1 of 2)	L2|LINE|L2	-18068	NM_001330656	323	Hs.479602	NM_004307	ENSG00000163697	APBB2	FE65L|FE65L1	amyloid beta precursor protein binding family B member 2	protein-coding	0	0	24.7	15	1.64	0.0195
EG1_peak_80634	chr5	112704313	112704313	+	45.8189	NA	Intergenic	MIRc|SINE|MIR	-3185	NM_001354895	324	Hs.158932	NM_000038	ENSG00000134982	APC	BTPS2|DP2|DP2.5|DP3|GS|PPP1R46	APC regulator of WNT signaling pathway	protein-coding	0	0	101	106	0.95	0.733
EG1_peak_80635	chr5	112707471	112707471	+	149.257	NA	promoter-TSS (NM_001354897)	promoter-TSS (NM_001354897)	-27	NM_001354895	324	Hs.158932	NM_000038	ENSG00000134982	APC	BTPS2|DP2|DP2.5|DP3|GS|PPP1R46	APC regulator of WNT signaling pathway	protein-coding	0	0	212.7	184.5	1.15	0.0253
EG1_peak_80636	chr5	112737786	112737786	+	257.999	NA	promoter-TSS (NM_001354898)	promoter-TSS (NM_001354898)	-99	NM_001354904	324	Hs.158932	NM_000038	ENSG00000134982	APC	BTPS2|DP2|DP2.5|DP3|GS|PPP1R46	APC regulator of WNT signaling pathway	protein-coding	0	0	297.8	244	1.22	0.000556
EG1_peak_80637	chr5	112757730	112757730	+	13.4114	NA	intron (NM_001354895, intron 2 of 15)	intron (NM_001354895, intron 2 of 15)	19845	NM_001127510	324	Hs.158932	NM_000038	ENSG00000134982	APC	BTPS2|DP2|DP2.5|DP3|GS|PPP1R46	APC regulator of WNT signaling pathway	protein-coding	0	0	23.7	25	0.95	0.682
EG1_peak_80638	chr5	112796159	112796159	+	11.7503	NA	intron (NM_001354895, intron 7 of 15)	HAL1|LINE|L1	58274	NM_001127510	324	Hs.158932	NM_000038	ENSG00000134982	APC	BTPS2|DP2|DP2.5|DP3|GS|PPP1R46	APC regulator of WNT signaling pathway	protein-coding	0	0	22.8	25	0.91	0.753
EG1_peak_7394	chr1	159595087	159595087	+	11.4377	NA	Intergenic	Intergenic	7261	NM_001639	325	Hs.507080	NM_001639	ENSG00000132703	APCS	HEL-S-92n|PTX2|SAP	amyloid P component, serum	protein-coding	0	0	44.2	54.5	0.81	0.936
EG1_peak_7395	chr1	159598397	159598397	+	212.911	NA	Intergenic	Intergenic	10571	NM_001639	325	Hs.507080	NM_001639	ENSG00000132703	APCS	HEL-S-92n|PTX2|SAP	amyloid P component, serum	protein-coding	0	0	249.9	256.5	0.97	0.689
EG1_peak_63153	chr21	44285654	44285654	+	14.8003	NA	promoter-TSS (NM_000383)	promoter-TSS (NM_000383)	-222	NM_000383	326	Hs.129829	NM_000383	ENSG00000160224	AIRE	AIRE1|APECED|APS1|APSI|PGA1	autoimmune regulator	protein-coding	0	0	34.4	36.5	0.94	0.683
EG1_peak_67439	chr3	49616711	49616711	+	3.27695	NA	intron (NM_003458, intron 1 of 11)	intron (NM_003458, intron 1 of 11)	-57640	NM_001640	327	Hs.517969	NM_001640	ENSG00000164062	APEH	AARE|ACPH|APH|D3F15S2|D3S48E|DNF15S2|OPH	acylaminoacyl-peptide hydrolase	protein-coding	0	0	13	13.5	0.97	0.591
EG1_peak_67440	chr3	49636856	49636856	+	3.86449	NA	intron (NM_003458, intron 2 of 11)	intron (NM_003458, intron 2 of 11)	-37495	NM_001640	327	Hs.517969	NM_001640	ENSG00000164062	APEH	AARE|ACPH|APH|D3F15S2|D3S48E|DNF15S2|OPH	acylaminoacyl-peptide hydrolase	protein-coding	0	0	13	10	1.3	0.208
EG1_peak_67441	chr3	49665461	49665461	+	3.29611	NA	intron (NM_003458, intron 11 of 11)	intron (NM_003458, intron 11 of 11)	-8890	NM_001640	327	Hs.517969	NM_001640	ENSG00000164062	APEH	AARE|ACPH|APH|D3F15S2|D3S48E|DNF15S2|OPH	acylaminoacyl-peptide hydrolase	protein-coding	0	0	18.6	5.5	3.38	1.89e-05
EG1_peak_67442	chr3	49673966	49673966	+	219.602	NA	promoter-TSS (NM_001640)	promoter-TSS (NM_001640)	-385	NM_001640	327	Hs.517969	NM_001640	ENSG00000164062	APEH	AARE|ACPH|APH|D3F15S2|D3S48E|DNF15S2|OPH	acylaminoacyl-peptide hydrolase	protein-coding	0	0	316	273.5	1.16	0.00754
EG1_peak_29506	chr14	20455247	20455247	+	209.697	NA	promoter-TSS (NM_080648)	promoter-TSS (NM_080648)	21	NM_080649	328	Hs.73722	NM_001641	ENSG00000100823	APEX1	APE|APE1|APEN|APEX|APX|HAP1|REF1	apurinic/apyrimidinic endodeoxyribonuclease 1	protein-coding	0	0	272.2	241.5	1.13	0.0285
EG1_peak_20011	chr11	102341976	102341976	+	25.25	NA	Intergenic	LTR55|LTR|ERVL?	-5206	NM_001166	329	Hs.696238	NM_001166	ENSG00000110330	BIRC2	API1|HIAP2|Hiap-2|MIHB|RNF48|c-IAP1|cIAP1	baculoviral IAP repeat containing 2	protein-coding	0	0	67	58.5	1.15	0.148
EG1_peak_20012	chr11	102347079	102347079	+	205.282	NA	promoter-TSS (NM_001256166)	promoter-TSS (NM_001256166)	-103	NM_001166	329	Hs.696238	NM_001166	ENSG00000110330	BIRC2	API1|HIAP2|Hiap-2|MIHB|RNF48|c-IAP1|cIAP1	baculoviral IAP repeat containing 2	protein-coding	0	0	232.7	180	1.29	0.000114
EG1_peak_20013	chr11	102348197	102348197	+	8.36009	NA	intron (NM_001256163, intron 1 of 8)	intron (NM_001256163, intron 1 of 8)	823	NM_001256163	329	Hs.696238	NM_001166	ENSG00000110330	BIRC2	API1|HIAP2|Hiap-2|MIHB|RNF48|c-IAP1|cIAP1	baculoviral IAP repeat containing 2	protein-coding	0	0	55.8	54.5	1.02	0.491
EG1_peak_20014	chr11	102367496	102367496	+	8.61818	NA	intron (NM_001256163, intron 5 of 8)	intron (NM_001256163, intron 5 of 8)	20122	NM_001256163	329	Hs.696238	NM_001166	ENSG00000110330	BIRC2	API1|HIAP2|Hiap-2|MIHB|RNF48|c-IAP1|cIAP1	baculoviral IAP repeat containing 2	protein-coding	0	0	17.2	13.5	1.28	0.202
EG1_peak_20015	chr11	102382567	102382567	+	30.218	NA	Intergenic	Intergenic	35193	NM_001256163	329	Hs.696238	NM_001166	ENSG00000110330	BIRC2	API1|HIAP2|Hiap-2|MIHB|RNF48|c-IAP1|cIAP1	baculoviral IAP repeat containing 2	protein-coding	0	0	44.7	52.5	0.85	0.896
EG1_peak_20016	chr11	102384641	102384641	+	6.39543	NA	Intergenic	LTR1A2|LTR|ERV1	37267	NM_001256163	329	Hs.696238	NM_001166	ENSG00000110330	BIRC2	API1|HIAP2|Hiap-2|MIHB|RNF48|c-IAP1|cIAP1	baculoviral IAP repeat containing 2	protein-coding	0	0	24.2	20	1.21	0.213
EG1_peak_20017	chr11	102390904	102390904	+	56.8117	NA	Intergenic	Intergenic	43530	NM_001256163	329	Hs.696238	NM_001166	ENSG00000110330	BIRC2	API1|HIAP2|Hiap-2|MIHB|RNF48|c-IAP1|cIAP1	baculoviral IAP repeat containing 2	protein-coding	0	0	83.8	61	1.37	0.00425
EG1_peak_20018	chr11	102393450	102393450	+	2.90691	NA	Intergenic	Intergenic	46076	NM_001256163	329	Hs.696238	NM_001166	ENSG00000110330	BIRC2	API1|HIAP2|Hiap-2|MIHB|RNF48|c-IAP1|cIAP1	baculoviral IAP repeat containing 2	protein-coding	0	0	21.9	13.5	1.62	0.0351
EG1_peak_20005	chr11	102226011	102226011	+	444.832	NA	intron (NM_001130145, intron 7 of 8)	intron (NM_001130145, intron 7 of 8)	-91473	NM_182962	330	Hs.127799	NM_001165	ENSG00000023445	BIRC3	AIP1|API2|CIAP2|HAIP1|HIAP1|IAP-1|MALT2|MIHC|RNF49|c-IAP2	baculoviral IAP repeat containing 3	protein-coding	0	0	528.6	477	1.11	0.0113
EG1_peak_20006	chr11	102268635	102268635	+	15.8185	NA	Intergenic	Intergenic	-48849	NM_182962	330	Hs.127799	NM_001165	ENSG00000023445	BIRC3	AIP1|API2|CIAP2|HAIP1|HIAP1|IAP-1|MALT2|MIHC|RNF49|c-IAP2	baculoviral IAP repeat containing 3	protein-coding	0	0	30.2	25	1.21	0.182
EG1_peak_20007	chr11	102270133	102270133	+	13.3308	NA	Intergenic	Intergenic	-47351	NM_182962	330	Hs.127799	NM_001165	ENSG00000023445	BIRC3	AIP1|API2|CIAP2|HAIP1|HIAP1|IAP-1|MALT2|MIHC|RNF49|c-IAP2	baculoviral IAP repeat containing 3	protein-coding	0	0	25.1	24	1.05	0.446
EG1_peak_20008	chr11	102277035	102277035	+	21.5509	NA	Intergenic	Intergenic	-40449	NM_182962	330	Hs.127799	NM_001165	ENSG00000023445	BIRC3	AIP1|API2|CIAP2|HAIP1|HIAP1|IAP-1|MALT2|MIHC|RNF49|c-IAP2	baculoviral IAP repeat containing 3	protein-coding	0	0	33.5	39.5	0.85	0.869
EG1_peak_20009	chr11	102288181	102288181	+	48.9792	NA	Intergenic	Intergenic	-29303	NM_182962	330	Hs.127799	NM_001165	ENSG00000023445	BIRC3	AIP1|API2|CIAP2|HAIP1|HIAP1|IAP-1|MALT2|MIHC|RNF49|c-IAP2	baculoviral IAP repeat containing 3	protein-coding	0	0	66.1	45	1.47	0.00197
EG1_peak_20010	chr11	102317433	102317433	+	63.9694	NA	promoter-TSS (NM_001165)	promoter-TSS (NM_001165)	-51	NM_182962	330	Hs.127799	NM_001165	ENSG00000023445	BIRC3	AIP1|API2|CIAP2|HAIP1|HIAP1|IAP-1|MALT2|MIHC|RNF49|c-IAP2	baculoviral IAP repeat containing 3	protein-coding	0	0	67.9	68.5	0.99	0.588
EG1_peak_107202	chrX	123803646	123803646	+	149.371	NA	Intergenic	Intergenic	-56166	NM_001204401	331	Hs.356076	NM_001167	ENSG00000101966	XIAP	API3|BIRC4|IAP-3|ILP1|MIHA|XLP2|hIAP-3|hIAP3	X-linked inhibitor of apoptosis	protein-coding	0	0	173.1	157.5	1.1	0.117
EG1_peak_107203	chrX	123818483	123818483	+	13.4114	NA	Intergenic	Intergenic	-41329	NM_001204401	331	Hs.356076	NM_001167	ENSG00000101966	XIAP	API3|BIRC4|IAP-3|ILP1|MIHA|XLP2|hIAP-3|hIAP3	X-linked inhibitor of apoptosis	protein-coding	0	0	28.8	36.5	0.79	0.937
EG1_peak_107204	chrX	123825125	123825125	+	73.7049	NA	Intergenic	MER21B|LTR|ERVL	-34687	NM_001204401	331	Hs.356076	NM_001167	ENSG00000101966	XIAP	API3|BIRC4|IAP-3|ILP1|MIHA|XLP2|hIAP-3|hIAP3	X-linked inhibitor of apoptosis	protein-coding	0	0	89.8	91	0.99	0.597
EG1_peak_107205	chrX	123833501	123833501	+	30.1014	NA	Intergenic	Intergenic	-26311	NM_001204401	331	Hs.356076	NM_001167	ENSG00000101966	XIAP	API3|BIRC4|IAP-3|ILP1|MIHA|XLP2|hIAP-3|hIAP3	X-linked inhibitor of apoptosis	protein-coding	0	0	40	26.5	1.51	0.0086
EG1_peak_107206	chrX	123836250	123836250	+	38.3204	NA	Intergenic	LTR75|LTR|ERVL	-23562	NM_001204401	331	Hs.356076	NM_001167	ENSG00000101966	XIAP	API3|BIRC4|IAP-3|ILP1|MIHA|XLP2|hIAP-3|hIAP3	X-linked inhibitor of apoptosis	protein-coding	0	0	51.7	44	1.17	0.163
EG1_peak_107207	chrX	123859127	123859127	+	15.6058	NA	promoter-TSS (NM_001204401)	promoter-TSS (NM_001204401)	-685	NM_001204401	331	Hs.356076	NM_001167	ENSG00000101966	XIAP	API3|BIRC4|IAP-3|ILP1|MIHA|XLP2|hIAP-3|hIAP3	X-linked inhibitor of apoptosis	protein-coding	0	0	42.8	42	1.02	0.521
EG1_peak_107208	chrX	123860127	123860127	+	73.2318	NA	promoter-TSS (NR_037916)	promoter-TSS (NR_037916)	-40	NM_001167	331	Hs.356076	NM_001167	ENSG00000101966	XIAP	API3|BIRC4|IAP-3|ILP1|MIHA|XLP2|hIAP-3|hIAP3	X-linked inhibitor of apoptosis	protein-coding	0	0	115.9	95.5	1.21	0.0286
EG1_peak_107209	chrX	123869657	123869657	+	87.242	NA	intron (NR_037916, intron 1 of 5)	intron (NR_037916, intron 1 of 5)	9490	NR_037916	331	Hs.356076	NM_001167	ENSG00000101966	XIAP	API3|BIRC4|IAP-3|ILP1|MIHA|XLP2|hIAP-3|hIAP3	X-linked inhibitor of apoptosis	protein-coding	0	0	84.2	59.5	1.42	0.00158
EG1_peak_44385	chr17	78214225	78214225	+	88.1238	NA	promoter-TSS (NM_001012271)	promoter-TSS (NM_001012271)	-28	NM_001012270	332	Hs.744872	NM_001168	ENSG00000089685	BIRC5	API4|EPR-1	baculoviral IAP repeat containing 5	protein-coding	0	0	105.2	73.5	1.43	0.000317
EG1_peak_48990	chr19	35868471	35868471	+	10.1491	NA	promoter-TSS (NM_005166)	promoter-TSS (NM_005166)	26	NM_005166	333	Hs.74565	NM_005166	ENSG00000105290	APLP1	APLP	amyloid beta precursor like protein 1	protein-coding	0	0	45.1	37	1.22	0.111
EG1_peak_48991	chr19	35869881	35869881	+	126.813	NA	intron (NM_001024807, intron 2 of 16)	CpG-14309	1436	NM_005166	333	Hs.74565	NM_005166	ENSG00000105290	APLP1	APLP	amyloid beta precursor like protein 1	protein-coding	0	0	148.4	145.5	1.02	0.429
EG1_peak_48992	chr19	35879918	35879918	+	84.8413	NA	TTS (NM_005166)	TTS (NM_005166)	11473	NM_005166	333	Hs.74565	NM_005166	ENSG00000105290	APLP1	APLP	amyloid beta precursor like protein 1	protein-coding	0	0	109.3	102	1.07	0.257
EG1_peak_48993	chr19	35882309	35882309	+	6.34223	NA	Intergenic	Intergenic	13864	NM_005166	333	Hs.74565	NM_005166	ENSG00000105290	APLP1	APLP	amyloid beta precursor like protein 1	protein-coding	0	0	22.3	21	1.06	0.442
EG1_peak_21216	chr11	130037225	130037225	+	55.2404	NA	Intergenic	Intergenic	-32669	NM_001142278	334	Hs.370247	NM_001642	ENSG00000084234	APLP2	APLP-2|APPH|APPL2|CDEBP	amyloid beta precursor like protein 2	protein-coding	0	0	109.3	94	1.16	0.0699
EG1_peak_21217	chr11	130042174	130042174	+	427.715	NA	Intergenic	Tigger3|DNA|TcMar-Tigger	-27720	NM_001142278	334	Hs.370247	NM_001642	ENSG00000084234	APLP2	APLP-2|APPH|APPL2|CDEBP	amyloid beta precursor like protein 2	protein-coding	0	0	465.3	392	1.19	0.000182
EG1_peak_21218	chr11	130069891	130069891	+	155.514	NA	promoter-TSS (NM_001328685)	promoter-TSS (NM_001328685)	-3	NM_001142278	334	Hs.370247	NM_001642	ENSG00000084234	APLP2	APLP-2|APPH|APPL2|CDEBP	amyloid beta precursor like protein 2	protein-coding	0	0	270.8	169.5	1.6	7.27e-13
EG1_peak_21219	chr11	130071549	130071549	+	4.81822	NA	intron (NM_001243299, intron 1 of 16)	intron (NM_001243299, intron 1 of 16)	981	NM_001243299	334	Hs.370247	NM_001642	ENSG00000084234	APLP2	APLP-2|APPH|APPL2|CDEBP	amyloid beta precursor like protein 2	protein-coding	0	0	60.5	52.5	1.15	0.166
EG1_peak_21220	chr11	130087747	130087747	+	11.6499	NA	intron (NM_001243299, intron 1 of 16)	intron (NM_001243299, intron 1 of 16)	17179	NM_001243299	334	Hs.370247	NM_001642	ENSG00000084234	APLP2	APLP-2|APPH|APPL2|CDEBP	amyloid beta precursor like protein 2	protein-coding	0	0	24.7	27	0.91	0.744
EG1_peak_21221	chr11	130094818	130094818	+	16.0408	NA	intron (NM_001243299, intron 1 of 16)	HAL1|LINE|L1	24250	NM_001243299	334	Hs.370247	NM_001642	ENSG00000084234	APLP2	APLP-2|APPH|APPL2|CDEBP	amyloid beta precursor like protein 2	protein-coding	0	0	38.6	34	1.14	0.268
EG1_peak_21222	chr11	130099219	130099219	+	4.64507	NA	intron (NM_001243299, intron 1 of 16)	intron (NM_001243299, intron 1 of 16)	28651	NM_001243299	334	Hs.370247	NM_001642	ENSG00000084234	APLP2	APLP-2|APPH|APPL2|CDEBP	amyloid beta precursor like protein 2	protein-coding	0	0	32.6	35	0.93	0.717
EG1_peak_21223	chr11	130103518	130103518	+	142.712	NA	intron (NM_001243299, intron 1 of 16)	intron (NM_001243299, intron 1 of 16)	32950	NM_001243299	334	Hs.370247	NM_001642	ENSG00000084234	APLP2	APLP-2|APPH|APPL2|CDEBP	amyloid beta precursor like protein 2	protein-coding	0	0	188.5	171.5	1.1	0.112
EG1_peak_20496	chr11	116852677	116852677	+	73.3936	NA	intron (NM_001366686, intron 21 of 24)	intron (NM_001366686, intron 21 of 24)	-14727	NM_000039	335	Hs.93194	NM_000039	ENSG00000118137	APOA1	apo(a)	apolipoprotein A1	protein-coding	0	0	137.7	119	1.16	0.0568
EG1_peak_20497	chr11	116853772	116853772	+	290.128	NA	intron (NM_001366686, intron 21 of 24)	intron (NM_001366686, intron 21 of 24)	-15822	NM_000039	335	Hs.93194	NM_000039	ENSG00000118137	APOA1	apo(a)	apolipoprotein A1	protein-coding	0	0	346.7	354	0.98	0.672
EG1_peak_20498	chr11	116861768	116861768	+	172.392	NA	intron (NM_001366686, intron 18 of 24)	intron (NM_001366686, intron 18 of 24)	-23818	NM_000039	335	Hs.93194	NM_000039	ENSG00000118137	APOA1	apo(a)	apolipoprotein A1	protein-coding	0	0	198.2	177	1.12	0.0637
EG1_peak_20499	chr11	116871457	116871457	+	28.5188	NA	intron (NM_001366686, intron 13 of 24)	L2c|LINE|L2	-33507	NM_000039	335	Hs.93194	NM_000039	ENSG00000118137	APOA1	apo(a)	apolipoprotein A1	protein-coding	0	0	39.1	44	0.89	0.794
EG1_peak_20500	chr11	116879989	116879989	+	33.7836	NA	intron (NM_001366686, intron 6 of 24)	intron (NM_001366686, intron 6 of 24)	-42039	NM_000039	335	Hs.93194	NM_000039	ENSG00000118137	APOA1	apo(a)	apolipoprotein A1	protein-coding	0	0	42.3	54	0.78	0.96
EG1_peak_20501	chr11	116890316	116890316	+	52.0671	NA	intron (NM_001366686, intron 6 of 24)	L2a|LINE|L2	-52366	NM_000039	335	Hs.93194	NM_000039	ENSG00000118137	APOA1	apo(a)	apolipoprotein A1	protein-coding	0	0	68.9	51	1.35	0.0131
EG1_peak_20502	chr11	116913179	116913179	+	11.7503	NA	intron (NM_001366687, intron 4 of 4)	intron (NM_001366687, intron 4 of 4)	-75229	NM_000039	335	Hs.93194	NM_000039	ENSG00000118137	APOA1	apo(a)	apolipoprotein A1	protein-coding	0	0	27	26	1.04	0.526
EG1_peak_20503	chr11	116946642	116946642	+	101.652	NA	intron (NM_001366687, intron 3 of 4)	LTR40b|LTR|ERVL	-108692	NM_000039	335	Hs.93194	NM_000039	ENSG00000118137	APOA1	apo(a)	apolipoprotein A1	protein-coding	0	0	108.9	91	1.2	0.0448
EG1_peak_20504	chr11	116961105	116961105	+	15.13	NA	intron (NM_001366687, intron 1 of 4)	intron (NM_001366687, intron 1 of 4)	-123155	NM_000039	335	Hs.93194	NM_000039	ENSG00000118137	APOA1	apo(a)	apolipoprotein A1	protein-coding	0	0	27.9	35	0.8	0.93
EG1_peak_51333	chr2	20963114	20963114	+	10.151	NA	Intergenic	MIR3|SINE|MIR	80959	NM_000384	338	Hs.120759	NM_000384	ENSG00000084674	APOB	FLDB|LDLCQ4|apoB-100|apoB-48	apolipoprotein B	protein-coding	0	0	22.3	32	0.7	0.974
EG1_peak_51334	chr2	21038836	21038836	+	10.8303	NA	intron (NM_000384, intron 4 of 28)	L1ME3G|LINE|L1	5237	NM_000384	338	Hs.120759	NM_000384	ENSG00000084674	APOB	FLDB|LDLCQ4|apoB-100|apoB-48	apolipoprotein B	protein-coding	0	0	27	43	0.63	0.998
EG1_peak_51335	chr2	21043196	21043196	+	17.0523	NA	intron (NM_000384, intron 2 of 28)	intron (NM_000384, intron 2 of 28)	877	NM_000384	338	Hs.120759	NM_000384	ENSG00000084674	APOB	FLDB|LDLCQ4|apoB-100|apoB-48	apolipoprotein B	protein-coding	0	0	42.8	40.5	1.06	0.428
EG1_peak_51336	chr2	21044848	21044848	+	36.5376	NA	promoter-TSS (NM_000384)	promoter-TSS (NM_000384)	-775	NM_000384	338	Hs.120759	NM_000384	ENSG00000084674	APOB	FLDB|LDLCQ4|apoB-100|apoB-48	apolipoprotein B	protein-coding	0	0	63.7	48	1.33	0.0216
EG1_peak_51337	chr2	21070446	21070446	+	75.98	NA	Intergenic	Intergenic	-26373	NM_000384	338	Hs.120759	NM_000384	ENSG00000084674	APOB	FLDB|LDLCQ4|apoB-100|apoB-48	apolipoprotein B	protein-coding	0	0	81	88	0.92	0.817
EG1_peak_21868	chr12	7588901	7588901	+	5.77422	NA	Intergenic	HERVP71A-int|LTR|ERV1	77007	NM_005889	339	Hs.560	NM_001644	ENSG00000111701	APOBEC1	APOBEC-1|BEDP|CDAR1|HEPR	apolipoprotein B mRNA editing enzyme catalytic subunit 1	protein-coding	0	0	20	11.5	1.74	0.0143
EG1_peak_21869	chr12	7638830	7638830	+	53.5072	NA	Intergenic	HUERS-P3-int|LTR|ERV1	27078	NM_005889	339	Hs.560	NM_001644	ENSG00000111701	APOBEC1	APOBEC-1|BEDP|CDAR1|HEPR	apolipoprotein B mRNA editing enzyme catalytic subunit 1	protein-coding	0	0	67.9	66.5	1.02	0.492
EG1_peak_21870	chr12	7640102	7640102	+	7.71942	NA	Intergenic	LTR12C|LTR|ERV1	25806	NM_005889	339	Hs.560	NM_001644	ENSG00000111701	APOBEC1	APOBEC-1|BEDP|CDAR1|HEPR	apolipoprotein B mRNA editing enzyme catalytic subunit 1	protein-coding	0	0	26.5	28	0.95	0.673
EG1_peak_21871	chr12	7677560	7677560	+	26.4775	NA	Intergenic	Intergenic	-6961	NM_001304566	339	Hs.560	NM_001644	ENSG00000111701	APOBEC1	APOBEC-1|BEDP|CDAR1|HEPR	apolipoprotein B mRNA editing enzyme catalytic subunit 1	protein-coding	0	0	35.8	58.5	0.61	1
EG1_peak_49589	chr19	44911353	44911353	+	34.1957	NA	Intergenic	Intergenic	-2972	NM_001321065	341	Hs.110675	NM_001645	ENSG00000130208	APOC1	Apo-CI|ApoC-I|apo-CIB|apoC-IB	apolipoprotein C1	protein-coding	0	0	99.1	70	1.42	0.000627
EG1_peak_49590	chr19	44915182	44915182	+	171.288	NA	intron (NM_001321065, intron 2 of 3)	intron (NM_001321065, intron 2 of 3)	574	NM_001645	341	Hs.110675	NM_001645	ENSG00000130208	APOC1	Apo-CI|ApoC-I|apo-CIB|apoC-IB	apolipoprotein C1	protein-coding	0	0	179.6	146	1.23	0.00451
EG1_peak_49591	chr19	44927198	44927198	+	99.9766	NA	intron (NR_028414, intron 2 of 3)	intron (NR_028414, intron 2 of 3)	395	NR_028413	342	Hs.110675	NR_028412	ENSG00000214855	APOC1P1	-	apolipoprotein C1 pseudogene 1	pseudo	0	0	113.5	95	1.2	0.0391
EG1_peak_37577	chr16	25210921	25210921	+	42.6421	NA	Intergenic	LTR8|LTR|ERV1	-6026	NM_001169	343	Hs.176658	NM_001169	ENSG00000103375	AQP8	AQP-8	aquaporin 8	protein-coding	0	0	60	55.5	1.08	0.29
EG1_peak_37578	chr16	25225411	25225411	+	68.4396	NA	intron (NM_001169, intron 4 of 5)	intron (NM_001169, intron 4 of 5)	8464	NM_001169	343	Hs.176658	NM_001169	ENSG00000103375	AQP8	AQP-8	aquaporin 8	protein-coding	0	0	84.7	73	1.16	0.111
EG1_peak_37579	chr16	25233940	25233940	+	32.9661	NA	Intergenic	Intergenic	16993	NM_001169	343	Hs.176658	NM_001169	ENSG00000103375	AQP8	AQP-8	aquaporin 8	protein-coding	0	0	40	47	0.85	0.864
EG1_peak_72371	chr3	195584422	195584422	+	7.15712	NA	promoter-TSS (NM_001647)	promoter-TSS (NM_001647)	-482	NM_001647	347	Hs.522555	NM_001647	ENSG00000189058	APOD	-	apolipoprotein D	protein-coding	0	0	14.9	22	0.68	0.972
EG1_peak_49587	chr19	44903820	44903820	+	20.4022	NA	TTS (NM_001128917)	TTS (NM_001128917)	-1976	NM_001302691	348	Hs.654439	NM_000041	ENSG00000130203	APOE	AD2|APO-E|ApoE4|LDLCQ5|LPG	apolipoprotein E	protein-coding	0	0	47.9	44.5	1.08	0.374
EG1_peak_49588	chr19	44905906	44905906	+	13.1042	NA	promoter-TSS (NM_001302689)	promoter-TSS (NM_001302689)	110	NM_000041	348	Hs.654439	NM_000041	ENSG00000130203	APOE	AD2|APO-E|ApoE4|LDLCQ5|LPG	apolipoprotein E	protein-coding	0	0	41.4	39	1.06	0.395
EG1_peak_43741	chr17	66240790	66240790	+	45.5894	NA	Intergenic	Intergenic	-11375	NM_000042	350	Hs.445358	NM_000042	ENSG00000091583	APOH	B2G1|B2GP1|BG	apolipoprotein H	protein-coding	0	0	54.4	61	0.89	0.831
EG1_peak_43742	chr17	66248477	66248477	+	16.9025	NA	Intergenic	L2a|LINE|L2	-19062	NM_000042	350	Hs.445358	NM_000042	ENSG00000091583	APOH	B2G1|B2GP1|BG	apolipoprotein H	protein-coding	0	0	28.8	25	1.15	0.3
EG1_peak_43743	chr17	66255242	66255242	+	28.5188	NA	Intergenic	Intergenic	-25827	NM_000042	350	Hs.445358	NM_000042	ENSG00000091583	APOH	B2G1|B2GP1|BG	apolipoprotein H	protein-coding	0	0	37.7	25.5	1.48	0.019
EG1_peak_62357	chr21	25952516	25952516	+	37.5558	NA	intron (NM_001136131, intron 11 of 15)	intron (NM_001136131, intron 11 of 15)	187874	NM_001136016	351	Hs.434980	NM_000484	ENSG00000142192	APP	AAA|ABETA|ABPP|AD1|APPI|CTFgamma|CVAP|PN-II|PN2|preA4	amyloid beta precursor protein	protein-coding	0	0	68.4	72	0.95	0.697
EG1_peak_62358	chr21	25953829	25953829	+	45.7518	NA	intron (NM_001136131, intron 11 of 15)	intron (NM_001136131, intron 11 of 15)	186561	NM_001136016	351	Hs.434980	NM_000484	ENSG00000142192	APP	AAA|ABETA|ABPP|AD1|APPI|CTFgamma|CVAP|PN-II|PN2|preA4	amyloid beta precursor protein	protein-coding	0	0	78.2	77.5	1.01	0.492
EG1_peak_62359	chr21	25954633	25954633	+	17.3352	NA	exon (NM_001204302, exon 12 of 16)	exon (NM_001204302, exon 12 of 16)	185757	NM_001136016	351	Hs.434980	NM_000484	ENSG00000142192	APP	AAA|ABETA|ABPP|AD1|APPI|CTFgamma|CVAP|PN-II|PN2|preA4	amyloid beta precursor protein	protein-coding	0	0	47.5	43	1.1	0.291
EG1_peak_62360	chr21	25957556	25957556	+	27.9272	NA	intron (NM_001136131, intron 9 of 15)	intron (NM_001136131, intron 9 of 15)	182834	NM_001136016	351	Hs.434980	NM_000484	ENSG00000142192	APP	AAA|ABETA|ABPP|AD1|APPI|CTFgamma|CVAP|PN-II|PN2|preA4	amyloid beta precursor protein	protein-coding	0	0	52.6	61	0.86	0.89
EG1_peak_62361	chr21	25963343	25963343	+	112.556	NA	intron (NM_001136131, intron 9 of 15)	intron (NM_001136131, intron 9 of 15)	177047	NM_001136016	351	Hs.434980	NM_000484	ENSG00000142192	APP	AAA|ABETA|ABPP|AD1|APPI|CTFgamma|CVAP|PN-II|PN2|preA4	amyloid beta precursor protein	protein-coding	0	0	199.2	188.5	1.06	0.231
EG1_peak_62362	chr21	25967816	25967816	+	32.1907	NA	intron (NM_001136131, intron 9 of 15)	intron (NM_001136131, intron 9 of 15)	172574	NM_001136016	351	Hs.434980	NM_000484	ENSG00000142192	APP	AAA|ABETA|ABPP|AD1|APPI|CTFgamma|CVAP|PN-II|PN2|preA4	amyloid beta precursor protein	protein-coding	0	0	82.8	75	1.1	0.224
EG1_peak_62363	chr21	25984020	25984020	+	322.339	NA	intron (NM_001136131, intron 6 of 15)	MIRb|SINE|MIR	156370	NM_001136016	351	Hs.434980	NM_000484	ENSG00000142192	APP	AAA|ABETA|ABPP|AD1|APPI|CTFgamma|CVAP|PN-II|PN2|preA4	amyloid beta precursor protein	protein-coding	0	0	309.4	270	1.15	0.0107
EG1_peak_62364	chr21	26044886	26044886	+	5.11449	NA	intron (NM_001136131, intron 5 of 15)	Looper|DNA|PiggyBac	95504	NM_001136016	351	Hs.434980	NM_000484	ENSG00000142192	APP	AAA|ABETA|ABPP|AD1|APPI|CTFgamma|CVAP|PN-II|PN2|preA4	amyloid beta precursor protein	protein-coding	0	0	15.8	13	1.22	0.325
EG1_peak_62365	chr21	26066173	26066173	+	29.1625	NA	intron (NM_001136131, intron 3 of 15)	MER5A1|DNA|hAT-Charlie	74217	NM_001136016	351	Hs.434980	NM_000484	ENSG00000142192	APP	AAA|ABETA|ABPP|AD1|APPI|CTFgamma|CVAP|PN-II|PN2|preA4	amyloid beta precursor protein	protein-coding	0	0	46.5	59	0.79	0.965
EG1_peak_62366	chr21	26068316	26068316	+	3.88191	NA	intron (NM_001136131, intron 3 of 15)	intron (NM_001136131, intron 3 of 15)	72074	NM_001136016	351	Hs.434980	NM_000484	ENSG00000142192	APP	AAA|ABETA|ABPP|AD1|APPI|CTFgamma|CVAP|PN-II|PN2|preA4	amyloid beta precursor protein	protein-coding	0	0	19.5	11	1.78	0.0177
EG1_peak_62367	chr21	26069390	26069390	+	4.20272	NA	intron (NM_001136131, intron 3 of 15)	intron (NM_001136131, intron 3 of 15)	71000	NM_001136016	351	Hs.434980	NM_000484	ENSG00000142192	APP	AAA|ABETA|ABPP|AD1|APPI|CTFgamma|CVAP|PN-II|PN2|preA4	amyloid beta precursor protein	protein-coding	0	0	19.1	11.5	1.66	0.0262
EG1_peak_62368	chr21	26071223	26071223	+	8.10128	NA	intron (NM_001136131, intron 3 of 15)	intron (NM_001136131, intron 3 of 15)	69167	NM_001136016	351	Hs.434980	NM_000484	ENSG00000142192	APP	AAA|ABETA|ABPP|AD1|APPI|CTFgamma|CVAP|PN-II|PN2|preA4	amyloid beta precursor protein	protein-coding	0	0	24.2	29	0.83	0.847
EG1_peak_62369	chr21	26073169	26073169	+	4.79366	NA	intron (NM_001136131, intron 3 of 15)	L2|LINE|L2	67221	NM_001136016	351	Hs.434980	NM_000484	ENSG00000142192	APP	AAA|ABETA|ABPP|AD1|APPI|CTFgamma|CVAP|PN-II|PN2|preA4	amyloid beta precursor protein	protein-coding	0	0	19.1	15.5	1.23	0.218
EG1_peak_62370	chr21	26079631	26079631	+	7.87827	NA	intron (NM_001136131, intron 3 of 15)	MER4D0|LTR|ERV1	60759	NM_001136016	351	Hs.434980	NM_000484	ENSG00000142192	APP	AAA|ABETA|ABPP|AD1|APPI|CTFgamma|CVAP|PN-II|PN2|preA4	amyloid beta precursor protein	protein-coding	0	0	16.8	22	0.76	0.923
EG1_peak_62371	chr21	26090743	26090743	+	8.61818	NA	intron (NM_001136129, intron 1 of 14)	intron (NM_001136129, intron 1 of 14)	49647	NM_001136016	351	Hs.434980	NM_000484	ENSG00000142192	APP	AAA|ABETA|ABPP|AD1|APPI|CTFgamma|CVAP|PN-II|PN2|preA4	amyloid beta precursor protein	protein-coding	0	0	22.3	28.5	0.78	0.91
EG1_peak_62372	chr21	26093292	26093292	+	4.05705	NA	intron (NM_001136129, intron 1 of 14)	intron (NM_001136129, intron 1 of 14)	47098	NM_001136016	351	Hs.434980	NM_000484	ENSG00000142192	APP	AAA|ABETA|ABPP|AD1|APPI|CTFgamma|CVAP|PN-II|PN2|preA4	amyloid beta precursor protein	protein-coding	0	0	12.1	20	0.6	0.979
EG1_peak_62373	chr21	26106882	26106882	+	40.9583	NA	intron (NM_001136129, intron 1 of 14)	intron (NM_001136129, intron 1 of 14)	33508	NM_001136016	351	Hs.434980	NM_000484	ENSG00000142192	APP	AAA|ABETA|ABPP|AD1|APPI|CTFgamma|CVAP|PN-II|PN2|preA4	amyloid beta precursor protein	protein-coding	0	0	50.3	53	0.95	0.678
EG1_peak_62374	chr21	26112541	26112541	+	6.95133	NA	intron (NM_001136131, intron 1 of 15)	intron (NM_001136131, intron 1 of 15)	27849	NM_001136016	351	Hs.434980	NM_000484	ENSG00000142192	APP	AAA|ABETA|ABPP|AD1|APPI|CTFgamma|CVAP|PN-II|PN2|preA4	amyloid beta precursor protein	protein-coding	0	0	18.1	11.5	1.58	0.0458
EG1_peak_62375	chr21	26116612	26116612	+	3.77793	NA	intron (NM_001136131, intron 1 of 15)	intron (NM_001136131, intron 1 of 15)	23778	NM_001136016	351	Hs.434980	NM_000484	ENSG00000142192	APP	AAA|ABETA|ABPP|AD1|APPI|CTFgamma|CVAP|PN-II|PN2|preA4	amyloid beta precursor protein	protein-coding	0	0	14.9	10.5	1.42	0.175
EG1_peak_62376	chr21	26124766	26124766	+	31.2389	NA	intron (NM_001136131, intron 1 of 15)	intron (NM_001136131, intron 1 of 15)	15624	NM_001136016	351	Hs.434980	NM_000484	ENSG00000142192	APP	AAA|ABETA|ABPP|AD1|APPI|CTFgamma|CVAP|PN-II|PN2|preA4	amyloid beta precursor protein	protein-coding	0	0	45.6	46	0.99	0.578
EG1_peak_62377	chr21	26128042	26128042	+	12.3961	NA	intron (NM_001136131, intron 1 of 15)	intron (NM_001136131, intron 1 of 15)	12348	NM_001136016	351	Hs.434980	NM_000484	ENSG00000142192	APP	AAA|ABETA|ABPP|AD1|APPI|CTFgamma|CVAP|PN-II|PN2|preA4	amyloid beta precursor protein	protein-coding	0	0	35.8	40	0.9	0.806
EG1_peak_62378	chr21	26130480	26130480	+	4.14641	NA	intron (NM_001136131, intron 1 of 15)	intron (NM_001136131, intron 1 of 15)	9910	NM_001136016	351	Hs.434980	NM_000484	ENSG00000142192	APP	AAA|ABETA|ABPP|AD1|APPI|CTFgamma|CVAP|PN-II|PN2|preA4	amyloid beta precursor protein	protein-coding	0	0	13	8.5	1.53	0.0909
EG1_peak_62379	chr21	26140372	26140372	+	339.597	NA	promoter-TSS (NM_001136016)	promoter-TSS (NM_001136016)	18	NM_001136016	351	Hs.434980	NM_000484	ENSG00000142192	APP	AAA|ABETA|ABPP|AD1|APPI|CTFgamma|CVAP|PN-II|PN2|preA4	amyloid beta precursor protein	protein-coding	0	0	399.2	350	1.14	0.00547
EG1_peak_62380	chr21	26149073	26149073	+	76.6509	NA	intron (NM_001136131, intron 1 of 15)	intron (NM_001136131, intron 1 of 15)	-8683	NM_001136016	351	Hs.434980	NM_000484	ENSG00000142192	APP	AAA|ABETA|ABPP|AD1|APPI|CTFgamma|CVAP|PN-II|PN2|preA4	amyloid beta precursor protein	protein-coding	0	0	97.3	93	1.05	0.353
EG1_peak_62381	chr21	26169462	26169462	+	65.4597	NA	intron (NM_001136131, intron 1 of 15)	intron (NM_001136131, intron 1 of 15)	1308	NM_001136130	351	Hs.434980	NM_000484	ENSG00000142192	APP	AAA|ABETA|ABPP|AD1|APPI|CTFgamma|CVAP|PN-II|PN2|preA4	amyloid beta precursor protein	protein-coding	0	0	92.6	75.5	1.23	0.0359
EG1_peak_39902	chr16	88812217	88812217	+	86.5703	NA	promoter-TSS (NM_000485)	promoter-TSS (NM_000485)	-289	NM_001030018	353	Hs.28914	NM_000485	ENSG00000198931	APRT	AMP|APRTD	adenine phosphoribosyltransferase	protein-coding	0	0	168.9	143	1.18	0.0223
EG1_peak_39903	chr16	88816146	88816146	+	13.3727	NA	intron (NM_001323544, intron 14 of 14)	intron (NM_001323544, intron 14 of 14)	-4218	NM_001030018	353	Hs.28914	NM_000485	ENSG00000198931	APRT	AMP|APRTD	adenine phosphoribosyltransferase	protein-coding	0	0	61.9	46	1.35	0.0196
EG1_peak_39904	chr16	88827162	88827162	+	5.55738	NA	intron (NM_001323544, intron 10 of 14)	intron (NM_001323544, intron 10 of 14)	-15234	NM_001030018	353	Hs.28914	NM_000485	ENSG00000198931	APRT	AMP|APRTD	adenine phosphoribosyltransferase	protein-coding	0	0	21.9	4	5.47	1.92e-09
EG1_peak_39905	chr16	88831277	88831277	+	2.79997	NA	intron (NM_001323544, intron 10 of 14)	CpG	-19349	NM_001030018	353	Hs.28914	NM_000485	ENSG00000198931	APRT	AMP|APRTD	adenine phosphoribosyltransferase	protein-coding	0	0	0.5	0.5	0.93	0.607
EG1_peak_14338	chr10	88975520	88975520	+	11.8076	NA	intron (NM_001320855, intron 1 of 8)	intron (NM_001320855, intron 1 of 8)	-15278	NR_028035	355	Hs.244139	NM_000043	ENSG00000026103	FAS	ALPS1A|APO-1|APT1|CD95|FAS1|FASTM|TNFRSF6	Fas cell surface death receptor	protein-coding	0	0	22.8	21	1.09	0.442
EG1_peak_14339	chr10	88983404	88983404	+	106.873	NA	intron (NM_001320855, intron 1 of 8)	intron (NM_001320855, intron 1 of 8)	-7394	NR_028035	355	Hs.244139	NM_000043	ENSG00000026103	FAS	ALPS1A|APO-1|APT1|CD95|FAS1|FASTM|TNFRSF6	Fas cell surface death receptor	protein-coding	0	0	133.5	135	0.99	0.58
EG1_peak_14340	chr10	88990763	88990763	+	76.7974	NA	promoter-TSS (NR_028035)	promoter-TSS (NR_028035)	-35	NR_028035	355	Hs.244139	NM_000043	ENSG00000026103	FAS	ALPS1A|APO-1|APT1|CD95|FAS1|FASTM|TNFRSF6	Fas cell surface death receptor	protein-coding	0	0	142.4	146	0.98	0.641
EG1_peak_7935	chr1	172639076	172639076	+	99.8221	NA	Intergenic	Intergenic	-19932	NM_001302746	356	Hs.2007	NM_000639	ENSG00000117560	FASLG	ALPS1B|APT1LG1|APTL|CD178|CD95-L|CD95L|FASL|TNFSF6|TNLG1A	Fas ligand	protein-coding	0	0	149.8	159	0.94	0.796
EG1_peak_7936	chr1	172643146	172643146	+	45.956	NA	Intergenic	Intergenic	-15862	NM_001302746	356	Hs.2007	NM_000639	ENSG00000117560	FASLG	ALPS1B|APT1LG1|APTL|CD178|CD95-L|CD95L|FASL|TNFSF6|TNLG1A	Fas ligand	protein-coding	0	0	88.4	83.5	1.06	0.325
EG1_peak_7937	chr1	172654742	172654742	+	93.8641	NA	Intergenic	Intergenic	-4266	NM_001302746	356	Hs.2007	NM_000639	ENSG00000117560	FASLG	ALPS1B|APT1LG1|APTL|CD178|CD95-L|CD95L|FASL|TNFSF6|TNLG1A	Fas ligand	protein-coding	0	0	109.8	104.5	1.05	0.343
EG1_peak_7938	chr1	172662903	172662903	+	39.2614	NA	intron (NM_000639, intron 2 of 3)	intron (NM_000639, intron 2 of 3)	3800	NM_000639	356	Hs.2007	NM_000639	ENSG00000117560	FASLG	ALPS1B|APT1LG1|APTL|CD178|CD95-L|CD95L|FASL|TNFSF6|TNLG1A	Fas ligand	protein-coding	0	0	49.8	31.5	1.58	0.00232
EG1_peak_7939	chr1	172699334	172699334	+	118.255	NA	Intergenic	Intergenic	40231	NM_000639	356	Hs.2007	NM_000639	ENSG00000117560	FASLG	ALPS1B|APT1LG1|APTL|CD178|CD95-L|CD95L|FASL|TNFSF6|TNLG1A	Fas ligand	protein-coding	0	0	149.4	135.5	1.1	0.133
EG1_peak_7940	chr1	172719863	172719863	+	5.77422	NA	Intergenic	Intergenic	60760	NM_000639	356	Hs.2007	NM_000639	ENSG00000117560	FASLG	ALPS1B|APT1LG1|APTL|CD178|CD95-L|CD95L|FASL|TNFSF6|TNLG1A	Fas ligand	protein-coding	0	0	15.8	10	1.58	0.0835
EG1_peak_7941	chr1	172727015	172727015	+	3.86449	NA	Intergenic	L1PA15-16|LINE|L1	67912	NM_000639	356	Hs.2007	NM_000639	ENSG00000117560	FASLG	ALPS1B|APT1LG1|APTL|CD178|CD95-L|CD95L|FASL|TNFSF6|TNLG1A	Fas ligand	protein-coding	0	0	13.5	20	0.67	0.961
EG1_peak_7942	chr1	172742869	172742869	+	8.08481	NA	Intergenic	L2a|LINE|L2	83766	NM_000639	356	Hs.2007	NM_000639	ENSG00000117560	FASLG	ALPS1B|APT1LG1|APTL|CD178|CD95-L|CD95L|FASL|TNFSF6|TNLG1A	Fas ligand	protein-coding	0	0	44.2	50.5	0.88	0.838
EG1_peak_7943	chr1	172745198	172745198	+	19.022	NA	Intergenic	Intergenic	86095	NM_000639	356	Hs.2007	NM_000639	ENSG00000117560	FASLG	ALPS1B|APT1LG1|APTL|CD178|CD95-L|CD95L|FASL|TNFSF6|TNLG1A	Fas ligand	protein-coding	0	0	59.1	65	0.91	0.788
EG1_peak_7944	chr1	172746481	172746481	+	219.488	NA	Intergenic	Intergenic	87378	NM_000639	356	Hs.2007	NM_000639	ENSG00000117560	FASLG	ALPS1B|APT1LG1|APTL|CD178|CD95-L|CD95L|FASL|TNFSF6|TNLG1A	Fas ligand	protein-coding	0	0	281.5	210	1.34	1.78e-06
EG1_peak_7945	chr1	172761739	172761739	+	37.0459	NA	Intergenic	Intergenic	102636	NM_000639	356	Hs.2007	NM_000639	ENSG00000117560	FASLG	ALPS1B|APT1LG1|APTL|CD178|CD95-L|CD95L|FASL|TNFSF6|TNLG1A	Fas ligand	protein-coding	0	0	41.9	50.5	0.83	0.924
EG1_peak_7946	chr1	172826225	172826225	+	42.6421	NA	Intergenic	Intergenic	167122	NM_000639	356	Hs.2007	NM_000639	ENSG00000117560	FASLG	ALPS1B|APT1LG1|APTL|CD178|CD95-L|CD95L|FASL|TNFSF6|TNLG1A	Fas ligand	protein-coding	0	0	49.8	33.5	1.49	0.00706
EG1_peak_105181	chrX	9786664	9786664	+	18.548	NA	exon (NM_001649, exon 1 of 10)	exon (NM_001649, exon 1 of 10)	235	NM_001649	357	Hs.567236	NM_001649	ENSG00000146950	SHROOM2	APXL|HSAPXL	shroom family member 2	protein-coding	0	0	32.1	28	1.15	0.248
EG1_peak_105182	chrX	9824874	9824874	+	6.45546	NA	intron (NM_001649, intron 1 of 9)	intron (NM_001649, intron 1 of 9)	38445	NM_001649	357	Hs.567236	NM_001649	ENSG00000146950	SHROOM2	APXL|HSAPXL	shroom family member 2	protein-coding	0	0	17.7	11.5	1.54	0.0764
EG1_peak_105183	chrX	9825704	9825704	+	5.11449	NA	intron (NM_001649, intron 1 of 9)	intron (NM_001649, intron 1 of 9)	39275	NM_001649	357	Hs.567236	NM_001649	ENSG00000146950	SHROOM2	APXL|HSAPXL	shroom family member 2	protein-coding	0	0	16.3	4.5	3.62	2.03e-05
EG1_peak_105184	chrX	9832906	9832906	+	42.9278	NA	intron (NM_001649, intron 1 of 9)	intron (NM_001649, intron 1 of 9)	46477	NM_001649	357	Hs.567236	NM_001649	ENSG00000146950	SHROOM2	APXL|HSAPXL	shroom family member 2	protein-coding	0	0	65.6	61	1.08	0.321
EG1_peak_105185	chrX	9835375	9835375	+	17.0269	NA	intron (NM_001649, intron 1 of 9)	intron (NM_001649, intron 1 of 9)	48946	NM_001649	357	Hs.567236	NM_001649	ENSG00000146950	SHROOM2	APXL|HSAPXL	shroom family member 2	protein-coding	0	0	40.5	39.5	1.02	0.489
EG1_peak_105186	chrX	9847321	9847321	+	63.4149	NA	intron (NM_001649, intron 1 of 9)	intron (NM_001649, intron 1 of 9)	60892	NM_001649	357	Hs.567236	NM_001649	ENSG00000146950	SHROOM2	APXL|HSAPXL	shroom family member 2	protein-coding	0	0	81	51.5	1.57	0.000141
EG1_peak_105187	chrX	9855804	9855804	+	19.46	NA	intron (NM_001649, intron 1 of 9)	intron (NM_001649, intron 1 of 9)	-56568	NM_001320664	357	Hs.567236	NM_001649	ENSG00000146950	SHROOM2	APXL|HSAPXL	shroom family member 2	protein-coding	0	0	40.9	41	1	0.583
EG1_peak_105188	chrX	9856793	9856793	+	18.0539	NA	intron (NM_001649, intron 1 of 9)	intron (NM_001649, intron 1 of 9)	-55579	NM_001320664	357	Hs.567236	NM_001649	ENSG00000146950	SHROOM2	APXL|HSAPXL	shroom family member 2	protein-coding	0	0	39.1	33	1.18	0.168
EG1_peak_105189	chrX	9866929	9866929	+	15.7894	NA	intron (NM_001649, intron 1 of 9)	intron (NM_001649, intron 1 of 9)	-45443	NM_001320664	357	Hs.567236	NM_001649	ENSG00000146950	SHROOM2	APXL|HSAPXL	shroom family member 2	protein-coding	0	0	33	31	1.07	0.383
EG1_peak_105190	chrX	9878328	9878328	+	5.57258	NA	intron (NM_001649, intron 2 of 9)	intron (NM_001649, intron 2 of 9)	-34044	NM_001320664	357	Hs.567236	NM_001649	ENSG00000146950	SHROOM2	APXL|HSAPXL	shroom family member 2	protein-coding	0	0	29.8	32.5	0.92	0.754
EG1_peak_105191	chrX	9882961	9882961	+	113.034	NA	intron (NM_001649, intron 2 of 9)	intron (NM_001649, intron 2 of 9)	-29411	NM_001320664	357	Hs.567236	NM_001649	ENSG00000146950	SHROOM2	APXL|HSAPXL	shroom family member 2	protein-coding	0	0	168	153.5	1.09	0.147
EG1_peak_105192	chrX	9908110	9908110	+	111.194	NA	intron (NM_001649, intron 5 of 9)	intron (NM_001649, intron 5 of 9)	-4262	NM_001320664	357	Hs.567236	NM_001649	ENSG00000146950	SHROOM2	APXL|HSAPXL	shroom family member 2	protein-coding	0	0	155.4	120	1.3	0.00123
EG1_peak_105193	chrX	9911710	9911710	+	76.8176	NA	promoter-TSS (NM_001320664)	promoter-TSS (NM_001320664)	-662	NM_001320664	357	Hs.567236	NM_001649	ENSG00000146950	SHROOM2	APXL|HSAPXL	shroom family member 2	protein-coding	0	0	150.8	131.5	1.15	0.0606
EG1_peak_105194	chrX	9918994	9918994	+	5.11449	NA	intron (NM_001320663, intron 1 of 5)	intron (NM_001320663, intron 1 of 5)	6502	NM_001320663	357	Hs.567236	NM_001649	ENSG00000146950	SHROOM2	APXL|HSAPXL	shroom family member 2	protein-coding	0	0	13.5	13.5	1	0.591
EG1_peak_105195	chrX	9923595	9923595	+	10.151	NA	intron (NM_001320663, intron 1 of 5)	intron (NM_001320663, intron 1 of 5)	11103	NM_001320663	357	Hs.567236	NM_001649	ENSG00000146950	SHROOM2	APXL|HSAPXL	shroom family member 2	protein-coding	0	0	21.9	24	0.91	0.757
EG1_peak_90822	chr7	30845892	30845892	+	18.868	NA	intron (NR_037598, intron 11 of 19)	intron (NR_037598, intron 11 of 19)	-65802	NM_198098	358	Hs.76152	NM_000385	ENSG00000240583	AQP1	AQP-CHIP|CHIP28|CO	aquaporin 1 (Colton blood group)	protein-coding	0	0	44.2	44	1	0.52
EG1_peak_90823	chr7	30848641	30848641	+	16.6487	NA	intron (NR_037598, intron 11 of 19)	intron (NR_037598, intron 11 of 19)	-63053	NM_198098	358	Hs.76152	NM_000385	ENSG00000240583	AQP1	AQP-CHIP|CHIP28|CO	aquaporin 1 (Colton blood group)	protein-coding	0	0	44.2	47	0.94	0.689
EG1_peak_90824	chr7	30863588	30863588	+	2.65884	NA	intron (NR_037598, intron 15 of 19)	intron (NR_037598, intron 15 of 19)	-48106	NM_198098	358	Hs.76152	NM_000385	ENSG00000240583	AQP1	AQP-CHIP|CHIP28|CO	aquaporin 1 (Colton blood group)	protein-coding	0	0	14.9	10.5	1.42	0.175
EG1_peak_90825	chr7	30870182	30870182	+	46.1801	NA	intron (NR_037598, intron 15 of 19)	intron (NR_037598, intron 15 of 19)	-41512	NM_198098	358	Hs.76152	NM_000385	ENSG00000240583	AQP1	AQP-CHIP|CHIP28|CO	aquaporin 1 (Colton blood group)	protein-coding	0	0	54.9	56	0.98	0.623
EG1_peak_90826	chr7	30893603	30893603	+	95.8175	NA	Intergenic	Intergenic	-18091	NM_198098	358	Hs.76152	NM_000385	ENSG00000240583	AQP1	AQP-CHIP|CHIP28|CO	aquaporin 1 (Colton blood group)	protein-coding	0	0	123.8	143.5	0.86	0.963
EG1_peak_90827	chr7	30900886	30900886	+	2.42922	NA	Intergenic	Intergenic	-10808	NM_198098	358	Hs.76152	NM_000385	ENSG00000240583	AQP1	AQP-CHIP|CHIP28|CO	aquaporin 1 (Colton blood group)	protein-coding	0	0	13	10.5	1.24	0.258
EG1_peak_90828	chr7	30909298	30909298	+	7.33783	NA	Intergenic	L2a|LINE|L2	-2396	NM_198098	358	Hs.76152	NM_000385	ENSG00000240583	AQP1	AQP-CHIP|CHIP28|CO	aquaporin 1 (Colton blood group)	protein-coding	0	0	26.5	11	2.41	8.21e-05
EG1_peak_90829	chr7	30914817	30914817	+	67.7836	NA	intron (NM_198098, intron 1 of 3)	AmnSINE1|SINE|5S-Deu-L2	2964	NM_001329872	358	Hs.76152	NM_000385	ENSG00000240583	AQP1	AQP-CHIP|CHIP28|CO	aquaporin 1 (Colton blood group)	protein-coding	0	0	110.7	103.5	1.07	0.274
EG1_peak_90830	chr7	30921334	30921334	+	41.7345	NA	intron (NM_198098, intron 1 of 3)	intron (NM_198098, intron 1 of 3)	9481	NM_001329872	358	Hs.76152	NM_000385	ENSG00000240583	AQP1	AQP-CHIP|CHIP28|CO	aquaporin 1 (Colton blood group)	protein-coding	0	0	76.3	71.5	1.07	0.313
EG1_peak_90831	chr7	30935037	30935037	+	3.73788	NA	Intergenic	MIR3|SINE|MIR	23184	NM_001329872	358	Hs.76152	NM_000385	ENSG00000240583	AQP1	AQP-CHIP|CHIP28|CO	aquaporin 1 (Colton blood group)	protein-coding	0	0	16.3	11	1.48	0.0926
EG1_peak_23263	chr12	49945695	49945695	+	282.613	NA	Intergenic	LTR85c|LTR|Gypsy?	-5046	NM_000486	359	Hs.130730	NM_000486	ENSG00000167580	AQP2	AQP-CD|WCH-CD	aquaporin 2	protein-coding	0	0	285.7	189.5	1.51	6.35e-11
EG1_peak_100795	chr9	33439213	33439213	+	7.65043	NA	Intergenic	Intergenic	8380	NM_001318144	360	Hs.234642	NM_004925	ENSG00000165272	AQP3	AQP-3|GIL	aquaporin 3 (Gill blood group)	protein-coding	0	0	23.7	16.5	1.44	0.0752
EG1_peak_100796	chr9	33447247	33447247	+	81.5078	NA	intron (NM_001318144, intron 1 of 4)	intron (NM_001318144, intron 1 of 4)	346	NM_001318144	360	Hs.234642	NM_004925	ENSG00000165272	AQP3	AQP-3|GIL	aquaporin 3 (Gill blood group)	protein-coding	0	0	108	129.5	0.83	0.981
EG1_peak_100797	chr9	33453050	33453050	+	184.25	NA	Intergenic	Intergenic	-5457	NM_004925	360	Hs.234642	NM_004925	ENSG00000165272	AQP3	AQP-3|GIL	aquaporin 3 (Gill blood group)	protein-coding	0	0	251.3	174	1.44	2.53e-08
EG1_peak_45711	chr18	26792823	26792823	+	9.37602	NA	Intergenic	Intergenic	70087	NM_001364289	361	Hs.315369	NM_001650	ENSG00000171885	AQP4	MIWC|WCH4	aquaporin 4	protein-coding	0	0	22.3	20.5	1.09	0.399
EG1_peak_23264	chr12	49959987	49959987	+	130.345	NA	intron (NR_110589, intron 1 of 1)	intron (NR_110589, intron 1 of 1)	-1885	NM_001651	362	Hs.298023	NM_001651	ENSG00000161798	AQP5	AQP-5|PPKB	aquaporin 5	protein-coding	0	0	180.5	146	1.24	0.00359
EG1_peak_23267	chr12	49974326	49974326	+	39.1696	NA	exon (NM_001652, exon 2 of 4)	exon (NM_001652, exon 2 of 4)	1379	NM_001652	363	Hs.54505	NM_001652	ENSG00000086159	AQP6	AQP2L|KID	aquaporin 6	protein-coding	0	0	63.3	48.5	1.3	0.0258
EG1_peak_23268	chr12	49984014	49984014	+	196.835	NA	Intergenic	Intergenic	11067	NM_001652	363	Hs.54505	NM_001652	ENSG00000086159	AQP6	AQP2L|KID	aquaporin 6	protein-coding	0	0	222.9	181	1.23	0.00175
EG1_peak_100788	chr9	33355101	33355101	+	36.4536	NA	intron (NM_002504, intron 19 of 23)	intron (NM_002504, intron 19 of 23)	47467	NM_001170	364	Hs.455323	NM_001170	ENSG00000165269	AQP7	AQP7L|AQPap|GLYCQTL	aquaporin 7	protein-coding	0	0	53	50.5	1.05	0.381
EG1_peak_100789	chr9	33375127	33375127	+	48.3501	NA	Intergenic	Intergenic	27441	NM_001170	364	Hs.455323	NM_001170	ENSG00000165269	AQP7	AQP7L|AQPap|GLYCQTL	aquaporin 7	protein-coding	0	0	79.6	82	0.97	0.645
EG1_peak_100790	chr9	33380658	33380658	+	3.71064	NA	Intergenic	(CCTT)n|Simple_repeat|Simple_repeat	21910	NM_001170	364	Hs.455323	NM_001170	ENSG00000165269	AQP7	AQP7L|AQPap|GLYCQTL	aquaporin 7	protein-coding	0	0	18.1	19.5	0.93	0.664
EG1_peak_100791	chr9	33391556	33391556	+	202.874	NA	intron (NM_001318156, intron 2 of 6)	intron (NM_001318156, intron 2 of 6)	11012	NM_001170	364	Hs.455323	NM_001170	ENSG00000165269	AQP7	AQP7L|AQPap|GLYCQTL	aquaporin 7	protein-coding	0	0	175	171.5	1.02	0.434
EG1_peak_100792	chr9	33403508	33403508	+	43.7285	NA	promoter-TSS (NM_001170)	promoter-TSS (NM_001170)	-826	NM_001318157	364	Hs.455323	NM_001170	ENSG00000165269	AQP7	AQP7L|AQPap|GLYCQTL	aquaporin 7	protein-coding	0	0	74.5	68	1.09	0.249
EG1_peak_100793	chr9	33415555	33415555	+	15.4557	NA	Intergenic	Intergenic	-12873	NM_001318157	364	Hs.455323	NM_001170	ENSG00000165269	AQP7	AQP7L|AQPap|GLYCQTL	aquaporin 7	protein-coding	0	0	34.9	29.5	1.18	0.226
EG1_peak_100794	chr9	33416951	33416951	+	3.79105	NA	Intergenic	Intergenic	-14269	NM_001318157	364	Hs.455323	NM_001170	ENSG00000165269	AQP7	AQP7L|AQPap|GLYCQTL	aquaporin 7	protein-coding	0	0	15.8	8	1.98	0.0173
EG1_peak_34165	chr15	58162151	58162151	+	17.5398	NA	intron (NM_020980, intron 1 of 5)	intron (NM_020980, intron 1 of 5)	23770	NM_020980	366	Hs.104624	NM_020980	ENSG00000103569	AQP9	AQP-9|HsT17287|SSC1|T17287	aquaporin 9	protein-coding	0	0	24.2	35.5	0.68	0.983
EG1_peak_34166	chr15	58180008	58180008	+	322.958	NA	intron (NM_020980, intron 5 of 5)	intron (NM_020980, intron 5 of 5)	41627	NM_020980	366	Hs.104624	NM_020980	ENSG00000103569	AQP9	AQP-9|HsT17287|SSC1|T17287	aquaporin 9	protein-coding	0	0	329.4	292.5	1.13	0.0191
EG1_peak_34167	chr15	58182703	58182703	+	18.2334	NA	intron (NM_020980, intron 5 of 5)	intron (NM_020980, intron 5 of 5)	44322	NM_020980	366	Hs.104624	NM_020980	ENSG00000103569	AQP9	AQP-9|HsT17287|SSC1|T17287	aquaporin 9	protein-coding	0	0	77.2	67	1.15	0.124
EG1_peak_34168	chr15	58203731	58203731	+	129.65	NA	Intergenic	L1ME5|LINE|L1	65350	NM_020980	366	Hs.104624	NM_020980	ENSG00000103569	AQP9	AQP-9|HsT17287|SSC1|T17287	aquaporin 9	protein-coding	0	0	139.1	143	0.97	0.642
EG1_peak_34169	chr15	58209304	58209304	+	54.2711	NA	Intergenic	HERVL-int|LTR|ERVL	70923	NM_020980	366	Hs.104624	NM_020980	ENSG00000103569	AQP9	AQP-9|HsT17287|SSC1|T17287	aquaporin 9	protein-coding	0	0	68.9	67	1.03	0.468
EG1_peak_34170	chr15	58210109	58210109	+	6.67193	NA	Intergenic	HERVL-int|LTR|ERVL	71728	NM_020980	366	Hs.104624	NM_020980	ENSG00000103569	AQP9	AQP-9|HsT17287|SSC1|T17287	aquaporin 9	protein-coding	0	0	24.7	22	1.12	0.363
EG1_peak_34171	chr15	58221792	58221792	+	19.6562	NA	Intergenic	LTR16A|LTR|ERVL	83411	NM_020980	366	Hs.104624	NM_020980	ENSG00000103569	AQP9	AQP-9|HsT17287|SSC1|T17287	aquaporin 9	protein-coding	0	0	34.9	26.5	1.32	0.0906
EG1_peak_34172	chr15	58227937	58227937	+	14.1725	NA	Intergenic	Intergenic	89556	NM_020980	366	Hs.104624	NM_020980	ENSG00000103569	AQP9	AQP-9|HsT17287|SSC1|T17287	aquaporin 9	protein-coding	0	0	25.1	34.5	0.73	0.961
EG1_peak_106368	chrX	67535885	67535885	+	16.0097	NA	Intergenic	Intergenic	-8136	NM_000044	367	Hs.76704	NM_000044	ENSG00000169083	AR	AIS|AR8|DHTR|HUMARA|HYSP1|KD|NR3C4|SBMA|SMAX1|TFM	androgen receptor	protein-coding	0	0	24.2	32	0.76	0.939
EG1_peak_106369	chrX	67544138	67544138	+	19.0155	NA	promoter-TSS (NM_001348061)	promoter-TSS (NM_001348061)	117	NM_000044	367	Hs.76704	NM_000044	ENSG00000169083	AR	AIS|AR8|DHTR|HUMARA|HYSP1|KD|NR3C4|SBMA|SMAX1|TFM	androgen receptor	protein-coding	0	0	55.8	44.5	1.25	0.0705
EG1_peak_106370	chrX	67545671	67545671	+	53.8762	NA	exon (NM_001348061, exon 1 of 4)	exon (NM_001348061, exon 1 of 4)	1048	NM_001348063	367	Hs.76704	NM_000044	ENSG00000169083	AR	AIS|AR8|DHTR|HUMARA|HYSP1|KD|NR3C4|SBMA|SMAX1|TFM	androgen receptor	protein-coding	0	0	88.4	77.5	1.14	0.129
EG1_peak_106371	chrX	67555747	67555747	+	7.87827	NA	intron (NM_001348064, intron 1 of 2)	intron (NM_001348064, intron 1 of 2)	11124	NM_001348063	367	Hs.76704	NM_000044	ENSG00000169083	AR	AIS|AR8|DHTR|HUMARA|HYSP1|KD|NR3C4|SBMA|SMAX1|TFM	androgen receptor	protein-coding	0	0	21.4	22	0.97	0.613
EG1_peak_106372	chrX	67558423	67558423	+	17.8082	NA	intron (NM_001348064, intron 1 of 2)	MIR|SINE|MIR	13800	NM_001348063	367	Hs.76704	NM_000044	ENSG00000169083	AR	AIS|AR8|DHTR|HUMARA|HYSP1|KD|NR3C4|SBMA|SMAX1|TFM	androgen receptor	protein-coding	0	0	26.1	33	0.79	0.908
EG1_peak_106373	chrX	67605428	67605428	+	163.557	NA	intron (NM_001011645, intron 2 of 8)	intron (NM_001011645, intron 2 of 8)	60805	NM_001348063	367	Hs.76704	NM_000044	ENSG00000169083	AR	AIS|AR8|DHTR|HUMARA|HYSP1|KD|NR3C4|SBMA|SMAX1|TFM	androgen receptor	protein-coding	0	0	141	111	1.27	0.00446
EG1_peak_106374	chrX	67612447	67612447	+	26.2767	NA	intron (NM_001011645, intron 2 of 8)	intron (NM_001011645, intron 2 of 8)	67824	NM_001348063	367	Hs.76704	NM_000044	ENSG00000169083	AR	AIS|AR8|DHTR|HUMARA|HYSP1|KD|NR3C4|SBMA|SMAX1|TFM	androgen receptor	protein-coding	0	0	49.3	50.5	0.98	0.602
EG1_peak_106375	chrX	67614538	67614538	+	44.0532	NA	intron (NM_001011645, intron 2 of 8)	L1M4b|LINE|L1	69915	NM_001348063	367	Hs.76704	NM_000044	ENSG00000169083	AR	AIS|AR8|DHTR|HUMARA|HYSP1|KD|NR3C4|SBMA|SMAX1|TFM	androgen receptor	protein-coding	0	0	77.2	64.5	1.2	0.0706
EG1_peak_106376	chrX	67619437	67619437	+	74.6715	NA	intron (NM_001011645, intron 2 of 8)	intron (NM_001011645, intron 2 of 8)	74814	NM_001348063	367	Hs.76704	NM_000044	ENSG00000169083	AR	AIS|AR8|DHTR|HUMARA|HYSP1|KD|NR3C4|SBMA|SMAX1|TFM	androgen receptor	protein-coding	0	0	87.5	62	1.41	0.00157
EG1_peak_106377	chrX	67721526	67721526	+	2.71638	NA	intron (NM_001011645, intron 6 of 8)	intron (NM_001011645, intron 6 of 8)	176903	NM_001348063	367	Hs.76704	NM_000044	ENSG00000169083	AR	AIS|AR8|DHTR|HUMARA|HYSP1|KD|NR3C4|SBMA|SMAX1|TFM	androgen receptor	protein-coding	0	0	11.2	21.5	0.52	0.995
EG1_peak_106378	chrX	67780942	67780942	+	125.612	NA	Intergenic	Charlie4z|DNA|hAT-Charlie	236319	NM_001348063	367	Hs.76704	NM_000044	ENSG00000169083	AR	AIS|AR8|DHTR|HUMARA|HYSP1|KD|NR3C4|SBMA|SMAX1|TFM	androgen receptor	protein-coding	0	0	141	145.5	0.97	0.687
EG1_peak_37205	chr16	16100342	16100342	+	7.45423	NA	intron (NM_004996, intron 19 of 30)	intron (NM_004996, intron 19 of 30)	123129	NR_147784	368	Hs.442182	NM_001171	ENSG00000091262	ABCC6	ABC34|ARA|EST349056|GACI2|MLP1|MOAT-E|MOATE|MRP6|PXE|PXE1|URG7	ATP binding cassette subfamily C member 6	protein-coding	0	0	23.3	18.5	1.26	0.174
EG1_peak_37206	chr16	16120894	16120894	+	440.738	NA	intron (NM_004996, intron 23 of 30)	intron (NM_004996, intron 23 of 30)	102577	NR_147784	368	Hs.442182	NM_001171	ENSG00000091262	ABCC6	ABC34|ARA|EST349056|GACI2|MLP1|MOAT-E|MOATE|MRP6|PXE|PXE1|URG7	ATP binding cassette subfamily C member 6	protein-coding	0	0	518.4	483.5	1.07	0.0623
EG1_peak_37207	chr16	16127787	16127787	+	44.9405	NA	intron (NM_004996, intron 26 of 30)	intron (NM_004996, intron 26 of 30)	95684	NR_147784	368	Hs.442182	NM_001171	ENSG00000091262	ABCC6	ABC34|ARA|EST349056|GACI2|MLP1|MOAT-E|MOATE|MRP6|PXE|PXE1|URG7	ATP binding cassette subfamily C member 6	protein-coding	0	0	67.5	59	1.14	0.164
EG1_peak_37208	chr16	16150208	16150208	+	9.20008	NA	exon (NM_001351800, exon 31 of 31)	exon (NM_001351800, exon 31 of 31)	73263	NR_147784	368	Hs.442182	NM_001171	ENSG00000091262	ABCC6	ABC34|ARA|EST349056|GACI2|MLP1|MOAT-E|MOATE|MRP6|PXE|PXE1|URG7	ATP binding cassette subfamily C member 6	protein-coding	0	0	35.4	32.5	1.09	0.353
EG1_peak_37209	chr16	16154631	16154631	+	10.655	NA	exon (NM_001351800, exon 29 of 31)	exon (NM_001351800, exon 29 of 31)	68840	NR_147784	368	Hs.442182	NM_001171	ENSG00000091262	ABCC6	ABC34|ARA|EST349056|GACI2|MLP1|MOAT-E|MOATE|MRP6|PXE|PXE1|URG7	ATP binding cassette subfamily C member 6	protein-coding	0	0	39.1	32	1.22	0.127
EG1_peak_37210	chr16	16175584	16175584	+	5.11449	NA	intron (NR_147784, intron 19 of 28).2	intron (NR_147784, intron 19 of 28).2	47887	NR_147784	368	Hs.442182	NM_001171	ENSG00000091262	ABCC6	ABC34|ARA|EST349056|GACI2|MLP1|MOAT-E|MOATE|MRP6|PXE|PXE1|URG7	ATP binding cassette subfamily C member 6	protein-coding	0	0	13	5	2.61	0.00202
EG1_peak_37211	chr16	16195006	16195006	+	39.6354	NA	intron (NR_147784, intron 10 of 28).2	intron (NR_147784, intron 10 of 28).2	28465	NR_147784	368	Hs.442182	NM_001171	ENSG00000091262	ABCC6	ABC34|ARA|EST349056|GACI2|MLP1|MOAT-E|MOATE|MRP6|PXE|PXE1|URG7	ATP binding cassette subfamily C member 6	protein-coding	0	0	62.8	81	0.78	0.988
EG1_peak_37212	chr16	16199663	16199663	+	7.1355	NA	intron (NR_147784, intron 9 of 28).2	L2a|LINE|L2	23808	NR_147784	368	Hs.442182	NM_001171	ENSG00000091262	ABCC6	ABC34|ARA|EST349056|GACI2|MLP1|MOAT-E|MOATE|MRP6|PXE|PXE1|URG7	ATP binding cassette subfamily C member 6	protein-coding	0	0	20.5	19.5	1.05	0.485
EG1_peak_37213	chr16	16202654	16202654	+	27.739	NA	intron (NR_147784, intron 8 of 28).2	MLT1B|LTR|ERVL-MaLR	20817	NR_147784	368	Hs.442182	NM_001171	ENSG00000091262	ABCC6	ABC34|ARA|EST349056|GACI2|MLP1|MOAT-E|MOATE|MRP6|PXE|PXE1|URG7	ATP binding cassette subfamily C member 6	protein-coding	0	0	25.1	20	1.26	0.157
EG1_peak_37214	chr16	16223546	16223546	+	51.8072	NA	promoter-TSS (NM_001079528)	promoter-TSS (NM_001079528)	-75	NM_001171	368	Hs.442182	NM_001171	ENSG00000091262	ABCC6	ABC34|ARA|EST349056|GACI2|MLP1|MOAT-E|MOATE|MRP6|PXE|PXE1|URG7	ATP binding cassette subfamily C member 6	protein-coding	0	0	7	5	1.4	0.384
EG1_peak_106061	chrX	47523541	47523541	+	106.813	NA	Intergenic	CpG	-37559	NM_001256197	369	Hs.446641	NM_001654	ENSG00000078061	ARAF	A-RAF|ARAF1|PKS2|RAFA1	A-Raf proto-oncogene, serine/threonine kinase	protein-coding	0	0	108.4	79.5	1.36	0.00137
EG1_peak_106062	chrX	47541288	47541288	+	103.3	NA	Intergenic	Intergenic	-19812	NM_001256197	369	Hs.446641	NM_001654	ENSG00000078061	ARAF	A-RAF|ARAF1|PKS2|RAFA1	A-Raf proto-oncogene, serine/threonine kinase	protein-coding	0	0	110.3	93	1.19	0.0464
EG1_peak_106063	chrX	47556284	47556284	+	125.453	NA	Intergenic	Intergenic	-4816	NM_001256197	369	Hs.446641	NM_001654	ENSG00000078061	ARAF	A-RAF|ARAF1|PKS2|RAFA1	A-Raf proto-oncogene, serine/threonine kinase	protein-coding	0	0	161.5	128.5	1.26	0.00316
EG1_peak_106064	chrX	47561441	47561441	+	156.466	NA	intron (NM_001256196, intron 1 of 15)	CpG	236	NM_001654	369	Hs.446641	NM_001654	ENSG00000078061	ARAF	A-RAF|ARAF1|PKS2|RAFA1	A-Raf proto-oncogene, serine/threonine kinase	protein-coding	0	0	152.2	138	1.1	0.126
EG1_peak_20594	chr11	118573336	118573336	+	80.773	NA	intron (NM_001142281, intron 1 of 8)	intron (NM_001142281, intron 1 of 8)	927	NM_001655	372	Hs.33642	NM_001655	ENSG00000095139	ARCN1	COPD|SRMMD	archain 1	protein-coding	0	0	129.8	120.5	1.08	0.231
EG1_peak_20595	chr11	118581253	118581253	+	41.4954	NA	exon (NM_001655, exon 2 of 10)	exon (NM_001655, exon 2 of 10)	8844	NM_001655	372	Hs.33642	NM_001655	ENSG00000095139	ARCN1	COPD|SRMMD	archain 1	protein-coding	0	0	52.6	55	0.96	0.675
EG1_peak_79230	chr5	65624416	65624416	+	191.326	NA	promoter-TSS (NM_001365341)	promoter-TSS (NM_001365341)	-83	NM_033228	373	Hs.792	NM_001656	ENSG00000113595	TRIM23	ARD1|ARFD1|RNF46	tripartite motif containing 23	protein-coding	0	0	197.3	171	1.15	0.0276
EG1_peak_74533	chr4	74418475	74418475	+	151.919	NA	Intergenic	Intergenic	-26661	NM_001657	374	Hs.270833	NM_001657	ENSG00000109321	AREG	AR|AREGB|CRDGF|SDGF	amphiregulin	protein-coding	0	0	158.7	134.5	1.18	0.0259
EG1_peak_74534	chr4	74423363	74423363	+	50.1763	NA	Intergenic	Intergenic	-21773	NM_001657	374	Hs.270833	NM_001657	ENSG00000109321	AREG	AR|AREGB|CRDGF|SDGF	amphiregulin	protein-coding	0	0	87	95	0.92	0.807
EG1_peak_74535	chr4	74428525	74428525	+	9.37602	NA	Intergenic	MER90a|LTR|ERV1	-16611	NM_001657	374	Hs.270833	NM_001657	ENSG00000109321	AREG	AR|AREGB|CRDGF|SDGF	amphiregulin	protein-coding	0	0	23.3	30.5	0.76	0.932
EG1_peak_74536	chr4	74445406	74445406	+	83.0343	NA	exon (NM_001657, exon 1 of 6)	exon (NM_001657, exon 1 of 6)	270	NM_001657	374	Hs.270833	NM_001657	ENSG00000109321	AREG	AR|AREGB|CRDGF|SDGF	amphiregulin	protein-coding	0	0	106.6	102	1.04	0.359
EG1_peak_74537	chr4	74451404	74451404	+	75.369	NA	intron (NM_001657, intron 4 of 5)	intron (NM_001657, intron 4 of 5)	6268	NM_001657	374	Hs.270833	NM_001657	ENSG00000109321	AREG	AR|AREGB|CRDGF|SDGF	amphiregulin	protein-coding	0	0	85.2	79	1.08	0.264
EG1_peak_74538	chr4	74473335	74473335	+	100.005	NA	Intergenic	Intergenic	28199	NM_001657	374	Hs.270833	NM_001657	ENSG00000109321	AREG	AR|AREGB|CRDGF|SDGF	amphiregulin	protein-coding	0	0	115.9	120	0.97	0.688
EG1_peak_74539	chr4	74474744	74474744	+	45.1846	NA	Intergenic	Intergenic	29608	NM_001657	374	Hs.270833	NM_001657	ENSG00000109321	AREG	AR|AREGB|CRDGF|SDGF	amphiregulin	protein-coding	0	0	68.9	60	1.15	0.166
EG1_peak_74540	chr4	74503817	74503817	+	145.624	NA	Intergenic	Intergenic	58681	NM_001657	374	Hs.270833	NM_001657	ENSG00000109321	AREG	AR|AREGB|CRDGF|SDGF	amphiregulin	protein-coding	0	0	212.7	182.5	1.17	0.0176
EG1_peak_74541	chr4	74505792	74505792	+	128.768	NA	Intergenic	L1PA6|LINE|L1	60656	NM_001657	374	Hs.270833	NM_001657	ENSG00000109321	AREG	AR|AREGB|CRDGF|SDGF	amphiregulin	protein-coding	0	0	200.1	172	1.16	0.0199
EG1_peak_74542	chr4	74532051	74532051	+	14.2637	NA	Intergenic	Intergenic	86915	NM_001657	374	Hs.270833	NM_001657	ENSG00000109321	AREG	AR|AREGB|CRDGF|SDGF	amphiregulin	protein-coding	0	0	25.6	42.5	0.6	0.999
EG1_peak_74543	chr4	74539659	74539659	+	18.7262	NA	Intergenic	Intergenic	94523	NM_001657	374	Hs.270833	NM_001657	ENSG00000109321	AREG	AR|AREGB|CRDGF|SDGF	amphiregulin	protein-coding	0	0	33	35.5	0.93	0.685
EG1_peak_74544	chr4	74545158	74545158	+	4.47743	NA	Intergenic	L2c|LINE|L2	100022	NM_001657	374	Hs.270833	NM_001657	ENSG00000109321	AREG	AR|AREGB|CRDGF|SDGF	amphiregulin	protein-coding	0	0	14	18	0.78	0.908
EG1_peak_74545	chr4	74547255	74547255	+	5.77422	NA	Intergenic	Intergenic	102119	NM_001657	374	Hs.270833	NM_001657	ENSG00000109321	AREG	AR|AREGB|CRDGF|SDGF	amphiregulin	protein-coding	0	0	14.9	21	0.71	0.957
EG1_peak_74546	chr4	74618864	74618864	+	74.5506	NA	Intergenic	L2a|LINE|L2	173728	NM_001657	374	Hs.270833	NM_001657	ENSG00000109321	AREG	AR|AREGB|CRDGF|SDGF	amphiregulin	protein-coding	0	0	101.9	90.5	1.13	0.147
EG1_peak_10200	chr1	228082475	228082475	+	14.7345	NA	promoter-TSS (NM_001658)	promoter-TSS (NM_001658)	-185	NM_001024226	375	Hs.286221	NM_001658	ENSG00000143761	ARF1	PVNH8	ADP ribosylation factor 1	protein-coding	0	0	76.8	51	1.51	0.000637
EG1_peak_10201	chr1	228084244	228084244	+	6.14675	NA	intron (NM_001024227, intron 1 of 4)	intron (NM_001024227, intron 1 of 4)	1094	NM_001024227	375	Hs.286221	NM_001658	ENSG00000143761	ARF1	PVNH8	ADP ribosylation factor 1	protein-coding	0	0	69.3	77	0.9	0.833
EG1_peak_10202	chr1	228085573	228085573	+	122.143	NA	intron (NM_001024227, intron 1 of 4)	intron (NM_001024227, intron 1 of 4)	2423	NM_001024227	375	Hs.286221	NM_001658	ENSG00000143761	ARF1	PVNH8	ADP ribosylation factor 1	protein-coding	0	0	239.2	204.5	1.17	0.00998
EG1_peak_10203	chr1	228088020	228088020	+	211.054	NA	intron (NM_001024227, intron 1 of 4)	intron (NM_001024227, intron 1 of 4)	4870	NM_001024227	375	Hs.286221	NM_001658	ENSG00000143761	ARF1	PVNH8	ADP ribosylation factor 1	protein-coding	0	0	403.4	321.5	1.25	6.68e-06
EG1_peak_23148	chr12	48956616	48956616	+	84.9987	NA	intron (NM_001659, intron 1 of 4)	intron (NM_001659, intron 1 of 4)	871	NM_001659	377	Hs.119177	NM_001659	ENSG00000134287	ARF3	-	ADP ribosylation factor 3	protein-coding	0	0	162.9	125	1.3	0.000854
EG1_peak_23149	chr12	48961634	48961634	+	48.573	NA	Intergenic	Intergenic	-4147	NM_001659	377	Hs.119177	NM_001659	ENSG00000134287	ARF3	-	ADP ribosylation factor 3	protein-coding	0	0	105.6	75	1.41	0.000616
EG1_peak_67830	chr3	57589339	57589339	+	2.42508	NA	intron (NM_001660, intron 1 of 5)	AluJo|SINE|Alu	8005	NM_001660	378	Hs.652183	NM_001660	ENSG00000168374	ARF4	ARF2	ADP ribosylation factor 4	protein-coding	0	0	12.6	6.5	1.93	0.0339
EG1_peak_42397	chr17	43394167	43394167	+	22.8151	NA	Intergenic	Intergenic	-4826	NM_001661	379	Hs.183153	NM_001661	ENSG00000175906	ARL4D	ARF4L|ARL6	ADP ribosylation factor like GTPase 4D	protein-coding	0	0	54.4	53	1.03	0.464
EG1_peak_42398	chr17	43398906	43398906	+	40.7215	NA	promoter-TSS (NM_001661)	promoter-TSS (NM_001661)	-87	NM_001661	379	Hs.183153	NM_001661	ENSG00000175906	ARL4D	ARF4L|ARL6	ADP ribosylation factor like GTPase 4D	protein-coding	0	0	81.4	77	1.06	0.339
EG1_peak_42399	chr17	43400107	43400107	+	22.7262	NA	exon (NM_001661, exon 2 of 2)	exon (NM_001661, exon 2 of 2)	1114	NM_001661	379	Hs.183153	NM_001661	ENSG00000175906	ARL4D	ARF4L|ARL6	ADP ribosylation factor like GTPase 4D	protein-coding	0	0	61.4	55.5	1.11	0.247
EG1_peak_42400	chr17	43401551	43401551	+	97.9274	NA	TTS (NM_001661)	TTS (NM_001661)	2558	NM_001661	379	Hs.183153	NM_001661	ENSG00000175906	ARL4D	ARF4L|ARL6	ADP ribosylation factor like GTPase 4D	protein-coding	0	0	157.7	137	1.15	0.0502
EG1_peak_42401	chr17	43411511	43411511	+	2.71638	NA	Intergenic	Intergenic	12518	NM_001661	379	Hs.183153	NM_001661	ENSG00000175906	ARL4D	ARF4L|ARL6	ADP ribosylation factor like GTPase 4D	protein-coding	0	0	10.2	8	1.28	0.283
EG1_peak_42402	chr17	43417700	43417700	+	5.7066	NA	Intergenic	Intergenic	18707	NM_001661	379	Hs.183153	NM_001661	ENSG00000175906	ARL4D	ARF4L|ARL6	ADP ribosylation factor like GTPase 4D	protein-coding	0	0	18.1	11	1.65	0.0322
EG1_peak_42403	chr17	43419054	43419054	+	70.8671	NA	Intergenic	Intergenic	20061	NM_001661	379	Hs.183153	NM_001661	ENSG00000175906	ARL4D	ARF4L|ARL6	ADP ribosylation factor like GTPase 4D	protein-coding	0	0	81.9	75	1.09	0.259
EG1_peak_93871	chr7	127588858	127588858	+	58.1361	NA	intron (NM_001662, intron 1 of 5)	CpG	447	NM_001662	381	Hs.653202	NM_001662	ENSG00000004059	ARF5	-	ADP ribosylation factor 5	protein-coding	0	0	120.1	115.5	1.04	0.35
EG1_peak_30261	chr14	49879861	49879861	+	16.9025	NA	Intergenic	L1MDa|LINE|L1	-13221	NM_001663	382	Hs.525330	NM_001663	ENSG00000165527	ARF6	-	ADP ribosylation factor 6	protein-coding	0	0	30.2	32	0.95	0.662
EG1_peak_30262	chr14	49892969	49892969	+	129.554	NA	promoter-TSS (NM_001663)	promoter-TSS (NM_001663)	-113	NM_001663	382	Hs.525330	NM_001663	ENSG00000165527	ARF6	-	ADP ribosylation factor 6	protein-coding	0	0	195.4	143.5	1.36	2.56e-05
EG1_peak_30263	chr14	49895760	49895760	+	3.17494	NA	3' UTR (NM_001663, exon 2 of 2)	3' UTR (NM_001663, exon 2 of 2)	2678	NM_001663	382	Hs.525330	NM_001663	ENSG00000165527	ARF6	-	ADP ribosylation factor 6	protein-coding	0	0	35.4	30	1.18	0.203
EG1_peak_30264	chr14	49908176	49908176	+	29.8231	NA	Intergenic	AluSc|SINE|Alu	15094	NM_001663	382	Hs.525330	NM_001663	ENSG00000165527	ARF6	-	ADP ribosylation factor 6	protein-coding	0	0	49.3	60.5	0.82	0.943
EG1_peak_30265	chr14	49911823	49911823	+	105.704	NA	Intergenic	Intergenic	18741	NM_001663	382	Hs.525330	NM_001663	ENSG00000165527	ARF6	-	ADP ribosylation factor 6	protein-coding	0	0	127	104.5	1.22	0.0179
EG1_peak_30266	chr14	49926982	49926982	+	4.47743	NA	Intergenic	Intergenic	33900	NM_001663	382	Hs.525330	NM_001663	ENSG00000165527	ARF6	-	ADP ribosylation factor 6	protein-coding	0	0	14	21	0.66	0.975
EG1_peak_87948	chr6	131460157	131460157	+	7.15712	NA	Intergenic	Intergenic	-113069	NM_000045	383	Hs.440934	NM_000045	ENSG00000118520	ARG1	-	arginase 1	protein-coding	0	0	17.7	7	2.53	0.000958
EG1_peak_87949	chr6	131519797	131519797	+	28.5188	NA	Intergenic	L1PA15-16|LINE|L1	-53429	NM_000045	383	Hs.440934	NM_000045	ENSG00000118520	ARG1	-	arginase 1	protein-coding	0	0	40.5	46.5	0.87	0.848
EG1_peak_31054	chr14	67618780	67618780	+	19.71	NA	Intergenic	Intergenic	-1140	NM_001172	384	Hs.226007	NM_001172	ENSG00000081181	ARG2	-	arginase 2	protein-coding	0	0	74.9	59.5	1.26	0.0383
EG1_peak_31055	chr14	67619773	67619773	+	93.1641	NA	promoter-TSS (NM_001172)	promoter-TSS (NM_001172)	-147	NM_001172	384	Hs.226007	NM_001172	ENSG00000081181	ARG2	-	arginase 2	protein-coding	0	0	155	124.5	1.24	0.00585
EG1_peak_31056	chr14	67622912	67622912	+	64.2661	NA	intron (NM_001172, intron 2 of 7)	intron (NM_001172, intron 2 of 7)	2992	NM_001172	384	Hs.226007	NM_001172	ENSG00000081181	ARG2	-	arginase 2	protein-coding	0	0	133.5	129.5	1.03	0.391
EG1_peak_31057	chr14	67636468	67636468	+	11.7503	NA	intron (NM_001172, intron 2 of 7)	intron (NM_001172, intron 2 of 7)	16548	NM_001172	384	Hs.226007	NM_001172	ENSG00000081181	ARG2	-	arginase 2	protein-coding	0	0	27	22.5	1.2	0.257
EG1_peak_67418	chr3	49388646	49388646	+	19.3184	NA	intron (NM_001664, intron 1 of 4)	intron (NM_001664, intron 1 of 4)	23330	NM_001313945	387	Hs.247077	NM_001664	ENSG00000067560	RHOA	ARH12|ARHA|RHO12|RHOH12	ras homolog family member A	protein-coding	0	0	38.6	47	0.82	0.921
EG1_peak_67419	chr3	49397703	49397703	+	8.0796	NA	intron (NM_001664, intron 1 of 4)	L2|LINE|L2	14273	NM_001313945	387	Hs.247077	NM_001664	ENSG00000067560	RHOA	ARH12|ARHA|RHO12|RHOH12	ras homolog family member A	protein-coding	0	0	23.3	14	1.66	0.0167
EG1_peak_67420	chr3	49399667	49399667	+	10.145	NA	intron (NM_001664, intron 1 of 4)	AluJo|SINE|Alu	12309	NM_001313945	387	Hs.247077	NM_001664	ENSG00000067560	RHOA	ARH12|ARHA|RHO12|RHOH12	ras homolog family member A	protein-coding	0	0	25.1	20	1.26	0.157
EG1_peak_51288	chr2	20411591	20411591	+	93.7767	NA	Intergenic	L1M2a|LINE|L1	-35483	NM_004040	388	Hs.502876	NM_004040	ENSG00000143878	RHOB	ARH6|ARHB|MST081|MSTP081|RHOH6	ras homolog family member B	protein-coding	0	0	100.5	70.5	1.43	0.00054
EG1_peak_51289	chr2	20419206	20419206	+	7.52448	NA	Intergenic	MER57A1|LTR|ERV1	-27868	NM_004040	388	Hs.502876	NM_004040	ENSG00000143878	RHOB	ARH6|ARHB|MST081|MSTP081|RHOH6	ras homolog family member B	protein-coding	0	0	22.8	19.5	1.17	0.315
EG1_peak_51290	chr2	20425028	20425028	+	150.228	NA	Intergenic	Intergenic	-22046	NM_004040	388	Hs.502876	NM_004040	ENSG00000143878	RHOB	ARH6|ARHB|MST081|MSTP081|RHOH6	ras homolog family member B	protein-coding	0	0	194.5	179	1.09	0.14
EG1_peak_51291	chr2	20438644	20438644	+	66.1198	NA	Intergenic	Intergenic	-8430	NM_004040	388	Hs.502876	NM_004040	ENSG00000143878	RHOB	ARH6|ARHB|MST081|MSTP081|RHOH6	ras homolog family member B	protein-coding	0	0	106.1	116.5	0.91	0.846
EG1_peak_51292	chr2	20443686	20443686	+	9.09806	NA	Intergenic	AluSz|SINE|Alu	-3388	NM_004040	388	Hs.502876	NM_004040	ENSG00000143878	RHOB	ARH6|ARHB|MST081|MSTP081|RHOH6	ras homolog family member B	protein-coding	0	0	45.6	38.5	1.18	0.166
EG1_peak_51293	chr2	20446988	20446988	+	206.03	NA	promoter-TSS (NM_004040)	promoter-TSS (NM_004040)	-86	NM_004040	388	Hs.502876	NM_004040	ENSG00000143878	RHOB	ARH6|ARHB|MST081|MSTP081|RHOH6	ras homolog family member B	protein-coding	0	0	372.3	299	1.25	2.59e-05
EG1_peak_51294	chr2	20447859	20447859	+	3.57174	NA	exon (NM_004040, exon 1 of 1)	exon (NM_004040, exon 1 of 1)	785	NM_004040	388	Hs.502876	NM_004040	ENSG00000143878	RHOB	ARH6|ARHB|MST081|MSTP081|RHOH6	ras homolog family member B	protein-coding	0	0	70.7	60.5	1.17	0.125
EG1_peak_51295	chr2	20450887	20450887	+	39.0387	NA	Intergenic	Intergenic	3813	NM_004040	388	Hs.502876	NM_004040	ENSG00000143878	RHOB	ARH6|ARHB|MST081|MSTP081|RHOH6	ras homolog family member B	protein-coding	0	0	132.2	135	0.98	0.613
EG1_peak_51296	chr2	20452691	20452691	+	11.2553	NA	Intergenic	Intergenic	5617	NM_004040	388	Hs.502876	NM_004040	ENSG00000143878	RHOB	ARH6|ARHB|MST081|MSTP081|RHOH6	ras homolog family member B	protein-coding	0	0	59.1	57.5	1.03	0.439
EG1_peak_51297	chr2	20466528	20466528	+	2.1851	NA	Intergenic	Intergenic	19454	NM_004040	388	Hs.502876	NM_004040	ENSG00000143878	RHOB	ARH6|ARHB|MST081|MSTP081|RHOH6	ras homolog family member B	protein-coding	0	0	8.4	5.5	1.52	0.191
EG1_peak_5405	chr1	112700761	112700761	+	138.314	NA	TTS (NM_001369507)	TTS (NM_001369507)	6295	NM_001042679	389	Hs.502659	NM_175744	ENSG00000155366	RHOC	ARH9|ARHC|H9|RHOH9	ras homolog family member C	protein-coding	0	0	303.4	272	1.12	0.0339
EG1_peak_5406	chr1	112705151	112705151	+	231.674	NA	5' UTR (NM_175744, exon 2 of 6)	5' UTR (NM_175744, exon 2 of 6)	1905	NM_001042679	389	Hs.502659	NM_175744	ENSG00000155366	RHOC	ARH9|ARHC|H9|RHOH9	ras homolog family member C	protein-coding	0	0	448.6	370.5	1.21	5.2e-05
EG1_peak_5407	chr1	112707412	112707412	+	74.6488	NA	promoter-TSS (NM_175744)	promoter-TSS (NM_175744)	-9	NM_001042678	389	Hs.502659	NM_175744	ENSG00000155366	RHOC	ARH9|ARHC|H9|RHOH9	ras homolog family member C	protein-coding	0	0	222.4	177.5	1.25	0.00071
EG1_peak_55612	chr2	150404182	150404182	+	32.0503	NA	Intergenic	HAL1|LINE|L1	83513	NM_005168	390	Hs.6838	NM_005168	ENSG00000115963	RND3	ARHE|Rho8|RhoE|memB	Rho family GTPase 3	protein-coding	0	0	30.2	30.5	0.99	0.56
EG1_peak_55613	chr2	150409341	150409341	+	66.4333	NA	Intergenic	Intergenic	78354	NM_005168	390	Hs.6838	NM_005168	ENSG00000115963	RND3	ARHE|Rho8|RhoE|memB	Rho family GTPase 3	protein-coding	0	0	115.4	94	1.23	0.0197
EG1_peak_55614	chr2	150411016	150411016	+	132.683	NA	Intergenic	Intergenic	76679	NM_005168	390	Hs.6838	NM_005168	ENSG00000115963	RND3	ARHE|Rho8|RhoE|memB	Rho family GTPase 3	protein-coding	0	0	203.3	158.5	1.28	0.000387
EG1_peak_55615	chr2	150425331	150425331	+	59.8632	NA	Intergenic	Intergenic	62364	NM_005168	390	Hs.6838	NM_005168	ENSG00000115963	RND3	ARHE|Rho8|RhoE|memB	Rho family GTPase 3	protein-coding	0	0	83.8	72.5	1.16	0.121
EG1_peak_55616	chr2	150464324	150464324	+	71.3909	NA	Intergenic	MIR3|SINE|MIR	23371	NM_005168	390	Hs.6838	NM_005168	ENSG00000115963	RND3	ARHE|Rho8|RhoE|memB	Rho family GTPase 3	protein-coding	0	0	104.7	96	1.09	0.22
EG1_peak_55617	chr2	150472719	150472719	+	69.0974	NA	intron (NM_005168, intron 4 of 5)	L2c|LINE|L2	14976	NM_005168	390	Hs.6838	NM_005168	ENSG00000115963	RND3	ARHE|Rho8|RhoE|memB	Rho family GTPase 3	protein-coding	0	0	127	114.5	1.11	0.132
EG1_peak_55618	chr2	150474747	150474747	+	9.34942	NA	intron (NM_005168, intron 4 of 5)	intron (NM_005168, intron 4 of 5)	12948	NM_005168	390	Hs.6838	NM_005168	ENSG00000115963	RND3	ARHE|Rho8|RhoE|memB	Rho family GTPase 3	protein-coding	0	0	45.1	40.5	1.11	0.26
EG1_peak_55619	chr2	150477103	150477103	+	2.88596	NA	intron (NM_005168, intron 3 of 5)	intron (NM_005168, intron 3 of 5)	10592	NM_005168	390	Hs.6838	NM_005168	ENSG00000115963	RND3	ARHE|Rho8|RhoE|memB	Rho family GTPase 3	protein-coding	0	0	32.1	36.5	0.88	0.794
EG1_peak_55620	chr2	150486203	150486203	+	31.3831	NA	intron (NM_005168, intron 3 of 5)	CpG	1492	NM_005168	390	Hs.6838	NM_005168	ENSG00000115963	RND3	ARHE|Rho8|RhoE|memB	Rho family GTPase 3	protein-coding	0	0	105.2	83.5	1.26	0.0129
EG1_peak_55621	chr2	150487769	150487769	+	105.657	NA	promoter-TSS (NM_001254738)	promoter-TSS (NM_001254738)	-74	NM_001254738	390	Hs.6838	NM_005168	ENSG00000115963	RND3	ARHE|Rho8|RhoE|memB	Rho family GTPase 3	protein-coding	0	0	239.2	163	1.47	1.51e-08
EG1_peak_55622	chr2	150492069	150492069	+	60.6848	NA	Intergenic	Intergenic	-4374	NM_001254738	390	Hs.6838	NM_005168	ENSG00000115963	RND3	ARHE|Rho8|RhoE|memB	Rho family GTPase 3	protein-coding	0	0	127.5	117.5	1.09	0.202
EG1_peak_55623	chr2	150496264	150496264	+	102.913	NA	Intergenic	Intergenic	-8569	NM_001254738	390	Hs.6838	NM_005168	ENSG00000115963	RND3	ARHE|Rho8|RhoE|memB	Rho family GTPase 3	protein-coding	0	0	159.1	164	0.97	0.662
EG1_peak_55624	chr2	150527014	150527014	+	49.0767	NA	Intergenic	Intergenic	-39319	NM_001254738	390	Hs.6838	NM_005168	ENSG00000115963	RND3	ARHE|Rho8|RhoE|memB	Rho family GTPase 3	protein-coding	0	0	62.8	69	0.91	0.816
EG1_peak_16430	chr11	3824939	3824939	+	48.4315	NA	non-coding (NR_144428, exon 6 of 7)	non-coding (NR_144428, exon 6 of 7)	16020	NM_001665	391	Hs.501728	NM_001665	ENSG00000177105	RHOG	ARHG	ras homolog family member G	protein-coding	0	0	78.2	46	1.7	1.08e-05
EG1_peak_16431	chr11	3835329	3835329	+	8.21687	NA	intron (NM_001665, intron 1 of 1)	L2c|LINE|L2	5630	NM_001665	391	Hs.501728	NM_001665	ENSG00000177105	RHOG	ARHG	ras homolog family member G	protein-coding	0	0	36.8	38.5	0.95	0.678
EG1_peak_16432	chr11	3841686	3841686	+	66.3011	NA	promoter-TSS (NM_001665)	promoter-TSS (NM_001665)	-727	NM_001665	391	Hs.501728	NM_001665	ENSG00000177105	RHOG	ARHG	ras homolog family member G	protein-coding	0	0	123.3	92.5	1.33	0.00141
EG1_peak_17921	chr11	46663726	46663726	+	26.7704	NA	intron (NM_001346360, intron 11 of 16)	intron (NM_001346360, intron 11 of 16)	36893	NM_004308	392	Hs.138860	NM_004308	ENSG00000175220	ARHGAP1	CDC42GAP|RHOGAP|RHOGAP1|p50rhoGAP	Rho GTPase activating protein 1	protein-coding	0	0	47.9	56.5	0.85	0.911
EG1_peak_17922	chr11	46665124	46665124	+	27.2035	NA	intron (NM_001346358, intron 11 of 16)	intron (NM_001346358, intron 11 of 16)	35495	NM_004308	392	Hs.138860	NM_004308	ENSG00000175220	ARHGAP1	CDC42GAP|RHOGAP|RHOGAP1|p50rhoGAP	Rho GTPase activating protein 1	protein-coding	0	0	47	48.5	0.97	0.659
EG1_peak_17923	chr11	46675595	46675595	+	3.3086	NA	non-coding (NR_144422, exon 18 of 18)	non-coding (NR_144422, exon 18 of 18)	25024	NM_004308	392	Hs.138860	NM_004308	ENSG00000175220	ARHGAP1	CDC42GAP|RHOGAP|RHOGAP1|p50rhoGAP	Rho GTPase activating protein 1	protein-coding	0	0	20.9	22	0.95	0.694
EG1_peak_17924	chr11	46678331	46678331	+	7.6213	NA	3' UTR (NM_004308, exon 13 of 13)	3' UTR (NM_004308, exon 13 of 13)	22288	NM_004308	392	Hs.138860	NM_004308	ENSG00000175220	ARHGAP1	CDC42GAP|RHOGAP|RHOGAP1|p50rhoGAP	Rho GTPase activating protein 1	protein-coding	0	0	30.7	29.5	1.04	0.488
EG1_peak_17925	chr11	46700645	46700645	+	118.626	NA	promoter-TSS (NM_001184751)	promoter-TSS (NM_001184751)	-26	NM_004308	392	Hs.138860	NM_004308	ENSG00000175220	ARHGAP1	CDC42GAP|RHOGAP|RHOGAP1|p50rhoGAP	Rho GTPase activating protein 1	protein-coding	0	0	164.3	131	1.25	0.00301
EG1_peak_107695	chrX	153922062	153922062	+	10.1665	NA	intron (NM_001666, intron 1 of 21)	intron (NM_001666, intron 1 of 21)	4202	NM_001164741	393	Hs.701324	NM_001666	ENSG00000089820	ARHGAP4	C1|RGC1|RhoGAP4|SrGAP4|p115	Rho GTPase activating protein 4	protein-coding	0	0	36.3	37.5	0.97	0.619
EG1_peak_107696	chrX	153928419	153928419	+	192.062	NA	TTS (NM_001256120)	TTS (NM_001256120)	-2155	NM_001666	393	Hs.701324	NM_001666	ENSG00000089820	ARHGAP4	C1|RGC1|RhoGAP4|SrGAP4|p115	Rho GTPase activating protein 4	protein-coding	0	0	329	263	1.25	6.17e-05
EG1_peak_105253	chrX	11193269	11193269	+	6.45546	NA	intron (NM_001287242, intron 3 of 12)	intron (NM_001287242, intron 3 of 12)	72723	NM_013423	395	Hs.435291	NM_001174	ENSG00000047648	ARHGAP6	RHOGAP6|RHOGAPX-1	Rho GTPase activating protein 6	protein-coding	0	0	17.7	21.5	0.82	0.861
EG1_peak_105257	chrX	11380460	11380460	+	10.151	NA	intron (NR_109776, intron 1 of 14)	intron (NR_109776, intron 1 of 14)	47358	NM_001287242	395	Hs.435291	NM_001174	ENSG00000047648	ARHGAP6	RHOGAP6|RHOGAPX-1	Rho GTPase activating protein 6	protein-coding	0	0	23.7	19.5	1.22	0.242
EG1_peak_105258	chrX	11413439	11413439	+	38.1497	NA	intron (NR_109776, intron 1 of 14)	intron (NR_109776, intron 1 of 14)	14379	NM_001287242	395	Hs.435291	NM_001174	ENSG00000047648	ARHGAP6	RHOGAP6|RHOGAPX-1	Rho GTPase activating protein 6	protein-coding	0	0	49.8	58	0.86	0.896
EG1_peak_105259	chrX	11423517	11423517	+	44.7819	NA	intron (NR_109776, intron 1 of 14)	intron (NR_109776, intron 1 of 14)	4301	NM_001287242	395	Hs.435291	NM_001174	ENSG00000047648	ARHGAP6	RHOGAP6|RHOGAPX-1	Rho GTPase activating protein 6	protein-coding	0	0	53.5	42	1.27	0.0566
EG1_peak_105260	chrX	11427550	11427550	+	14.6248	NA	exon (NM_001287242, exon 1 of 13)	exon (NM_001287242, exon 1 of 13)	268	NM_001287242	395	Hs.435291	NM_001174	ENSG00000047648	ARHGAP6	RHOGAP6|RHOGAPX-1	Rho GTPase activating protein 6	protein-coding	0	0	28.8	23.5	1.23	0.201
EG1_peak_105261	chrX	11437785	11437785	+	25.4715	NA	intron (NR_109776, intron 1 of 14)	LTR16A2|LTR|ERVL	-9967	NM_001287242	395	Hs.435291	NM_001174	ENSG00000047648	ARHGAP6	RHOGAP6|RHOGAPX-1	Rho GTPase activating protein 6	protein-coding	0	0	38.2	41.5	0.92	0.727
EG1_peak_105262	chrX	11461831	11461831	+	20.5979	NA	intron (NR_109776, intron 1 of 14)	intron (NR_109776, intron 1 of 14)	-34013	NM_001287242	395	Hs.435291	NM_001174	ENSG00000047648	ARHGAP6	RHOGAP6|RHOGAPX-1	Rho GTPase activating protein 6	protein-coding	0	0	35.8	34	1.05	0.455
EG1_peak_105263	chrX	11470496	11470496	+	46.0889	NA	intron (NR_109776, intron 1 of 14)	intron (NR_109776, intron 1 of 14)	-42678	NM_001287242	395	Hs.435291	NM_001174	ENSG00000047648	ARHGAP6	RHOGAP6|RHOGAPX-1	Rho GTPase activating protein 6	protein-coding	0	0	55.8	47.5	1.18	0.155
EG1_peak_105264	chrX	11510066	11510066	+	60.4778	NA	intron (NR_109776, intron 1 of 14)	intron (NR_109776, intron 1 of 14)	-82248	NM_001287242	395	Hs.435291	NM_001174	ENSG00000047648	ARHGAP6	RHOGAP6|RHOGAPX-1	Rho GTPase activating protein 6	protein-coding	0	0	59.1	68	0.87	0.877
EG1_peak_105265	chrX	11592135	11592135	+	12.5734	NA	intron (NR_109776, intron 1 of 14)	LTR16A2|LTR|ERVL	73785	NR_109776	395	Hs.435291	NM_001174	ENSG00000047648	ARHGAP6	RHOGAP6|RHOGAPX-1	Rho GTPase activating protein 6	protein-coding	0	0	19.5	18	1.09	0.438
EG1_peak_105266	chrX	11665482	11665482	+	28.5188	NA	non-coding (NR_109776, exon 1 of 15)	non-coding (NR_109776, exon 1 of 15)	438	NR_109776	395	Hs.435291	NM_001174	ENSG00000047648	ARHGAP6	RHOGAP6|RHOGAPX-1	Rho GTPase activating protein 6	protein-coding	0	0	33.5	38.5	0.87	0.833
EG1_peak_105267	chrX	11688864	11688864	+	43.7838	NA	Intergenic	Intergenic	-22944	NM_006125	395	Hs.435291	NM_001174	ENSG00000047648	ARHGAP6	RHOGAP6|RHOGAPX-1	Rho GTPase activating protein 6	protein-coding	0	0	57.7	49.5	1.17	0.16
EG1_peak_44714	chr17	81870451	81870451	+	27.5533	NA	intron (NR_125441, intron 1 of 4)	intron (NR_125441, intron 1 of 4)	546	NM_001301241	396	Hs.159161	NM_004309	ENSG00000141522	ARHGDIA	GDIA1|HEL-S-47e|NPHS8|RHOGDI|RHOGDI-1	Rho GDP dissociation inhibitor alpha	protein-coding	0	0	90.3	84.5	1.07	0.289
EG1_peak_44715	chr17	81872075	81872075	+	25.6205	NA	promoter-TSS (NM_001301243)	promoter-TSS (NM_001301243)	-738	NM_001301243	396	Hs.159161	NM_004309	ENSG00000141522	ARHGDIA	GDIA1|HEL-S-47e|NPHS8|RHOGDI|RHOGDI-1	Rho GDP dissociation inhibitor alpha	protein-coding	0	0	82.4	82.5	1	0.537
EG1_peak_22217	chr12	14947035	14947035	+	45.0522	NA	intron (NM_001321421, intron 4 of 5)	intron (NM_001321421, intron 4 of 5)	1861	NR_135637	397	Hs.504877	NM_001175	ENSG00000111348	ARHGDIB	D4|GDIA2|GDID4|LYGDI|Ly-GDI|RAP1GN1|RhoGDI2	Rho GDP dissociation inhibitor beta	protein-coding	0	0	96.8	76.5	1.27	0.0175
EG1_peak_22218	chr12	14948981	14948981	+	118.807	NA	promoter-TSS (NR_135637)	promoter-TSS (NR_135637)	-85	NR_135637	397	Hs.504877	NM_001175	ENSG00000111348	ARHGDIB	D4|GDIA2|GDID4|LYGDI|Ly-GDI|RAP1GN1|RhoGDI2	Rho GDP dissociation inhibitor beta	protein-coding	0	0	204.3	181	1.13	0.0493
EG1_peak_22219	chr12	14952504	14952504	+	219.662	NA	intron (NM_001175, intron 1 of 5)	intron (NM_001175, intron 1 of 5)	-1353	NM_001321422	397	Hs.504877	NM_001175	ENSG00000111348	ARHGDIB	D4|GDIA2|GDID4|LYGDI|Ly-GDI|RAP1GN1|RhoGDI2	Rho GDP dissociation inhibitor beta	protein-coding	0	0	302.9	273	1.11	0.044
EG1_peak_22220	chr12	14961754	14961754	+	185.639	NA	promoter-TSS (NM_001175)	promoter-TSS (NM_001175)	-153	NM_001321420	397	Hs.504877	NM_001175	ENSG00000111348	ARHGDIB	D4|GDIA2|GDID4|LYGDI|Ly-GDI|RAP1GN1|RhoGDI2	Rho GDP dissociation inhibitor beta	protein-coding	0	0	266.6	257.5	1.04	0.306
EG1_peak_36405	chr16	279133	279133	+	9.61487	NA	Intergenic	MER51E|LTR|ERV1	-1458	NM_001176	398	Hs.647388	NM_001176	ENSG00000242173	ARHGDIG	RHOGDI-3	Rho GDP dissociation inhibitor gamma	protein-coding	0	0	34.4	25.5	1.35	0.0615
[truncated: 106,446 more rows]

## Sheet: LG1
PeakID (cmd=annotatePeaks.pl LG1_summits.bed hg38)	Chr	Start	End	Strand	Peak Score	Focus Ratio/Region Size	Annotation	Detailed Annotation	Distance to TSS	Nearest PromoterID	Entrez ID	Nearest Unigene	Nearest Refseq	Nearest Ensembl	Gene Name	Gene Alias	Gene Description	Gene Type	score	focus ratio/other	Total Tags	Background Tags	Fold Change vs. Background	p-value
[truncated: 114,158 more rows]
