# Supplementary material for: Endothelial cell cycle state determines propensity for arterial-venous fate
Source: Nat Commun. 2022 Oct 6;13:5891. doi: 10.1038/s41467-022-33324-7 (PMC9537338; doi:10.1038/s41467-022-33324-7)
Supplement: Supplementary file 12 — Source Data [file 41467_2022_33324_MOESM12_ESM.xlsx]

## Sheet: Figure 1e
Figure 1e
		Negative
	Proximal Vein	57	59	53
	Distal Vein	73.01	80	81.96	69.23	76.3	90.9	87.69	89.74	87.5	87.5	80.95	86.88	80.39	81.4	82.1	90	69.5	75.5	67.7	70.8	59.6	80.7	74.3
	Distal Artery	72.41	70.96	71.42	71.73	67.5	56.75	68.96	90.69	92.3	78.37	73.52	73.41	72.41	61.29	81.81	60	79.48	71.8	91	73.91	92.5	58.3	59.09	77.7	71.05	73.68	71.87
	Proximal Artery	26	44	30
		G1
	Proximal Vein	14	14	25
	Distal Vein	14.28	10	9.83	17.94	10.52	3.6	3.07	2.5	7.14	2	11.9	4.91	5.88	7.4	7.14	7.1	21.7	8.16	24.19	16.6	24.19	9.6	17.9
	Distal Artery	27.48	22.5	26.19	26.08	30	24.32	27.58	18.6	5.12	21.62	17.64	24.13	17.24	32.25	15.15	27.5	7.69	25	9	23.91	7.5	20	22.7	19.4	18.4	18.4	18.75
	Proximal Artery	68	52	65
		S/G2/M
	Proximal Vein	29	27	22
	Distal Vein	12.69	10	8.19	12.82	13.15	5.45	9.23	7.69	5.35	10.41	7.14	8.19	13.72	11	10.71	2.3	8.6	16.32	8	12.51	16.1	9.6	12.8
	Distal Artery	0	6.45	2.38	2.17	2.5	3.44	2.56	0	8.82	3.44	10.34	6.45	3	12.5	12.89	3.12	0	2.17	2.5	2.7	10.5	7.89	9.37
	Proximal Artery	6	4	5

## Sheet: Figure 1f
Figure 1f
		Negative
	Tip cells	50	55	48	45.45	48
		G1
	Tip cells	50	45	52	52
		S/G2/M
	Tip cells	0	0	0	0

## Sheet: Figure 1g
Figure 1g
		Negative
	Proximal Vein	77	68	68
	Distal Vein	74.5736	63.214	88.0253	83.4546
	Distal Artery	26.6711	22.7659	58.5608	44.9859
	Proximal Artery	17	26	25
		G1
	Proximal Vein	23	32	32
	Distal Vein	25.4264	36.2652	11.9747	16.5454
	Distal Artery	73.3289	77.2341	41.4392	55.0141
	Proximal Artery	83	74	75
		S/G2/M
	Proximal Vein	0	0	0
	Distal Vein	0	0	0
	Distal Artery	0	0	0
	Proximal Artery	0	0	0

## Sheet: Figure 2a
Figure 2a
		Negative-1	Negative-2	Negative-3	G1-1	G1-2	G1-3	S/G2/M-1	S/G2/M-2	S/G2/M-3
	Gkn3	2.343	-0.386	-0.026	0.424	0.386	-0.347	-0.798	-0.798	-0.798
	Aif1	0.682	1.516	0.16	-0.492	-0.369	1.416	-0.971	-0.971	-0.971
	Slc22a18	1.837	-0.182	0.071	0.784	-0.328	0.871	-1.018	-1.018	-1.018
	Ace2	1.785	0.196	0.047	0.125	-0.23	1.203	-1.042	-1.042	-1.042
	Kcp	0.527	0.321	1.787	0.186	0.729	-0.169	-1.17	-1.196	-1.017
	Tnfrsf11b	1.628	-0.395	0.422	1.047	0.194	0.402	-1.2	-1.248	-0.849
	Hhip	2.195	0.082	-0.241	-0.022	-0.002	0.753	-0.943	-0.943	-0.878
	Fam183b	-0.163	0.921	1.147	-0.811	1.358	0.539	-1.078	-0.836	-1.078
	Gm15644	0.81	-0.502	1.867	0.293	-0.058	0.643	-1.018	-1.018	-1.018
	Tyrobp	-0.03	1.489	0.621	-0.842	0.475	1.236	-1.064	-1.064	-0.82
	Aoc3	0.217	0.04	1.877	0.508	0.892	-0.469	-1.107	-0.912	-1.047
	Gm14162	1.547	0.457	1.14	-0.682	0.346	0.346	-1.164	-0.827	-1.164
	Plac8	0.024	1.173	1.133	1.29	-0.33	-0.039	-1.169	-0.913	-1.169
	Cxcl2	-0.391	0.702	1.157	0.024	1.763	-0.462	-1.056	-0.679	-1.056
	Gata6	0.461	0.179	1.076	1.094	1.13	-0.552	-1.129	-1.129	-1.129
	Sox2	-0.234	0.199	2.468	-0.401	0.006	0.079	-0.979	-0.429	-0.711
	Usp27x	0.038	0.025	2.354	-0.132	0.361	-0.046	-1.02	-0.697	-0.883
	Hba-ps4	1.748	0.219	-0.003	0.338	0.438	0.742	-1.16	-1.16	-1.16
	Kcnab1	-0.303	0.195	1.87	-1.047	-0.604	-0.968	-0.363	1.352	-0.131
	Pcdhga9	0.018	1.512	1.354	-0.365	0.165	0.455	-1.241	-0.658	-1.241
	Slc16a9	0.861	0.088	1.214	1.107	0.264	-0.109	-0.544	-1.336	-1.545
	Abhd17c	0.319	0.038	2.058	0.616	0.141	-0.136	-1.343	-0.907	-0.785
	A030005L19Rik	0.356	-0.181	2.384	-0.694	-0.694	-0.621	-0.694	-0.325	0.468
	Tmem178b	-0.614	0.483	2.241	-0.979	-0.668	-0.813	-0.201	0.509	0.042
	Zfp968-ps	0.046	0.885	1.796	-0.34	0.652	0.053	-1.421	-0.711	-0.959
	Dcaf12l1	0.361	-0.344	1.672	-1.003	-1.093	-0.659	0.131	-0.5	1.434
	Raly	1.507	-0.337	0.637	1.088	0.418	-0.007	-1.272	-1.303	-0.732
	Pcdh18	1.99	-0.315	0.572	0.056	0.547	0.202	-0.762	-0.954	-1.334
	1700086L19Rik	0.498	0.973	1.442	-0.939	1.07	-0.225	-0.939	-0.939	-0.939
	Efr3b	0.29	-0.135	1.529	1.449	0.361	-0.42	-1.024	-0.994	-1.057
	Foxl2	0.58	-0.518	1.579	0.936	0.763	-0.256	-0.688	-1.326	-1.071
	Lsmem1	0.577	0.935	0.41	1.71	-0.644	0.139	-1.011	-1.111	-1.006
	Eln	2.413	-0.534	-0.294	0.752	-0.25	-0.301	-0.521	-0.712	-0.555
	Tex14	-0.152	0.087	1.607	1.032	1.01	-0.639	-0.939	-1.018	-0.988
	Pcdh10	-0.793	0.715	1.621	-1.207	-0.383	-0.699	-0.799	1.166	0.379
	Gm47324	0.822	0.406	1.553	0.252	-0.984	0.902	-0.984	-0.984	-0.984
	Mrc2	1.958	-0.657	0.128	0.697	-0.366	0.88	-0.914	-0.893	-0.832
	Neurod6	1.884	0.632	1.01	-0.819	-0.488	0.211	-0.965	-0.546	-0.919
	Dach1	-0.162	0.338	2.455	-0.192	0.142	-0.376	-0.834	-0.673	-0.698
	Prrc2a	0.628	-0.231	1.297	0.446	1.396	-0.331	-0.749	-1.095	-1.362
	Ghrh	0.525	2.284	0.289	0.146	-0.578	-0.259	-0.91	-0.91	-0.588
	Rac3	0.433	1.817	0.245	0.083	0.773	-0.512	-1.425	-0.179	-1.234
	Gm13717	1.211	1.548	0.419	0.498	-0.225	-0.164	-0.939	-1.174	-1.174
	Rap1b	0.351	-0.021	1.457	1.346	0.347	-0.333	-0.56	-1.452	-1.134
	Fxyd1	-0.609	1.114	1.774	-0.907	0.714	0.155	-1.111	-0.481	-0.65
	Slc30a4	-0.104	0.389	1.864	0.802	0.285	-0.217	-1.594	-0.845	-0.581
	Slc30a4	-0.104	0.389	1.864	0.802	0.285	-0.217	-1.594	-0.845	-0.581
	Sfrp1	2.368	-0.361	-0.365	-0.289	-0.252	0.847	-0.645	-0.642	-0.661
	6330409D20Rik	0.059	0.674	1.922	-0.95	0.287	0.656	-1.104	-0.665	-0.879
	Gm8773	0.114	2.111	0.319	-0.903	0.857	-0.272	-0.903	-0.418	-0.903
	Zfp969	-0.342	0.152	2.288	0.156	0.392	0.025	-0.739	-1.094	-0.838
	Efna5	0.119	0.431	2.009	-0.806	0.176	0.5	-1.556	-0.561	-0.313
	Psap	2.314	-0.568	-0.081	0.575	-0.138	0.176	-0.396	-1.016	-0.864
	Col3a1	2.44	-0.132	-0.493	0.481	-0.115	-0.072	-0.52	-0.804	-0.786
	Mt1	-0.548	1.045	1.304	-0.599	1.103	0.281	-1.677	-0.572	-0.337
	Fzd5	0.062	0.687	2.41	-0.599	-0.525	-0.433	-0.643	-0.385	-0.575
	Cntf	0.724	1.411	1.517	-1.006	-0.904	0.138	-0.95	-0.434	-0.496
	Egr3	-0.438	0.299	2.456	-0.694	0.187	-0.297	-0.946	-0.164	-0.402
	Pcp4	-1.041	1.075	1.812	-1.024	0.462	-0.057	-1.096	-0.097	-0.034
	Rida	-0.406	1.383	0.827	0.359	0.934	0.226	-1.578	-1.166	-0.579
	Plce1	0.951	0.305	1.98	0.25	-0.321	-0.869	-0.257	-1.098	-0.942
	Shisal2a	0.459	2.032	0.462	-0.591	0.497	-0.974	-0.974	0.063	-0.974
	Gm10638	-0.629	0.682	2.065	0.73	0.003	-0.267	-1.015	-0.714	-0.855
	Foxd1	0.209	0.003	2.447	-0.794	-0.632	0.011	-0.794	-0.548	0.098
	Grb14	0.562	-0.592	1.616	0.629	1.017	-0.179	-0.733	-1.035	-1.285
	Lmo4	0.098	-0.051	2.179	0.001	0.516	0.2	-0.847	-1.154	-0.942
	Spata4	-0.567	1.155	2.021	-0.747	0.335	-0.222	-1.03	-0.594	-0.353
	Apcdd1	0.513	-0.313	1.758	0.921	0.428	-0.39	-0.379	-1.236	-1.302
	Dapl1	0.349	0.893	1.676	-1.26	0.117	0.678	-1.126	-0.492	-0.836
	Mthfd2l	-0.31	0.254	2.485	-0.71	0.221	-0.242	-0.811	-0.407	-0.479
	Pigw	0.686	1.278	0.643	-0.327	-0.64	1.376	-0.987	-0.868	-1.16
	Tmem273	0.389	1.963	-0.51	0.049	0.296	0.809	-0.998	-0.998	-0.998
	Hmx1	-0.282	0.49	2.183	-0.614	0.381	0.36	-1.021	-0.527	-0.971
	Kcnmb1	1.857	0.682	-0.282	0.258	-0.526	0.903	-1.152	-0.799	-0.939
	BC064078	-0.688	1.482	0.72	-0.02	1.178	-0.207	-1.762	-0.23	-0.472
	Arap2	-0.214	-0.335	1.907	1.069	0.65	-0.381	-0.682	-1.021	-0.995
	Rab38	2.124	-0.173	-0.274	-0.083	-0.595	1.191	-0.763	-0.663	-0.763
	Gm17137	-0.226	0.565	2.123	-1.007	-0.846	-1.056	-0.108	0.516	0.039
	Parp4	0.279	-0.239	1.666	1.278	0.169	-0.3	-0.307	-1.242	-1.304
	Lats2	0.356	-0.319	1.478	1.397	0.428	-0.355	-1.387	-1.05	-0.549
	Micu3	-0.644	0.636	2.248	-0.384	0.482	-0.337	-1.111	-0.44	-0.451
	Sh2d4b	1.412	1.364	0.047	-0.284	0.826	-0.446	-1.326	-0.523	-1.071
	Tmem242	0.864	0.776	0.088	0.57	0.745	0.362	-0.052	-1.729	-1.624
	Cebpb	0.144	-0.34	2.348	0.531	0.124	-0.482	-0.767	-0.68	-0.879
	Dnhd1	-0.594	0.438	2.341	0.259	0.132	-0.275	-0.93	-0.617	-0.754
	Fam187b	0.539	0.325	1.043	-0.492	1.14	0.691	-1.337	-0.287	-1.621
	Acyp1	-0.828	1.042	1.848	-0.247	0.711	0.016	-1.036	-0.613	-0.893
	H2bu2	-0.728	1.142	1.893	-0.829	0.56	0.11	-0.862	-0.684	-0.602
	Gm13080	0.384	0.98	0.994	0.046	1.328	-0.565	-1.337	-1.337	-0.493
	Acyp2	-0.399	0.699	1.418	0.786	0.964	-0.209	-0.722	-1.346	-1.191
	Hace1	0.478	0.244	2.368	-0.074	-0.249	-0.546	-0.979	-0.557	-0.686
	Tac1	0.29	1.617	1.332	-0.713	-0.398	0.502	-1.196	-0.991	-0.443
	Max	1.177	0.867	0.772	-0.163	0.194	0.788	-1.475	-1.275	-0.885
	Fam214b	0.966	0.593	1.006	0.686	0.257	-0.127	-1.583	-0.184	-1.616
	Rnf223	1.865	0.535	0.479	0.929	-0.664	-0.48	-0.89	-0.656	-1.118
	Scd2	-0.002	0.005	2.113	0.711	0.341	-0.369	-1.228	-0.652	-0.919
	Tox3	-0.33	0.118	2.242	-0.004	0.593	-0.284	-1.22	-0.95	-0.164
	Gas1	-0.495	0.273	2.488	-0.508	0.248	-0.368	-0.841	-0.335	-0.463
	Itpripl1	0.741	-0.148	1.157	1.249	0.246	0.154	-0.681	-1.738	-0.979
	Ascl1	-0.226	0.67	2.158	-0.588	-0.275	0.36	-1.432	-0.236	-0.431
	Myo1h	-0.254	-0.405	2.512	-0.203	0.475	-0.311	-0.605	-0.643	-0.567
	Tshz3	0.475	0.053	1.538	1.005	0.795	-0.919	-0.892	-0.963	-1.093
	2210408I21Rik	-0.78	1.008	1.434	0.201	1.141	-0.271	-1.348	-0.949	-0.435
	Cetn4	-0.616	1.028	1.727	-0.976	0.591	-0.006	-1.462	-0.366	0.08
	Cables2	-0.022	-0.151	1.799	1.071	0.608	-0.272	-1.227	-0.983	-0.823
	Lbh	-0.494	0.412	2.192	-0.424	0.275	0.274	-1.451	-0.251	-0.533
	Rab5c	2.272	-0.23	-0.636	0.451	-0.014	0.387	-0.253	-1.053	-0.924
	1700064H15Rik	-0.454	-0.333	2.505	0.307	0.106	-0.289	-0.737	-0.737	-0.369
	Fmnl2	0.354	-0.109	1.606	1.388	0.105	-0.469	-0.472	-1.121	-1.283
	Gm14326	-0.493	1.575	1.186	-0.327	0.977	-0.02	-0.884	-0.979	-1.034
	Cystm1	-0.753	1.529	1.146	-1.139	-0.203	0.483	-1.427	-0.049	0.413
	Gm10046	0.482	2.268	-0.708	0.085	0.541	-0.625	-0.766	-0.512	-0.766
	Gm49373	-0.057	1.752	1.37	-0.284	0.313	-0.308	-1.105	-0.577	-1.105
	C1galt1	0.554	0.004	1.306	1.576	-0.019	-0.666	-0.485	-0.783	-1.487
	Unc80	-0.751	0.243	2.29	-0.874	-0.333	-0.54	-0.78	0.571	0.173
	Arhgap8	0.28	1.186	1.211	0.278	0.93	-0.944	-1.294	-0.519	-1.128
	Cenpv	-0.41	0.452	2.288	-0.766	-0.513	0.493	-1.031	-0.482	-0.031
	Fam117b	-0.428	1.008	1.899	-0.425	0.612	-0.214	-1.444	-0.509	-0.499
	Myb	0.051	0.126	2.38	-0.843	-0.285	0.06	-1.126	0.126	-0.489
	Pik3r6	1.156	-0.474	0.868	1.156	0.926	-0.739	-0.66	-1.03	-1.203
	Klf16	1.214	-0.226	1.629	0.158	0.363	0.044	-1.378	-1.163	-0.64
	Naa30	-0.272	0.027	2.163	0.439	0.691	-0.431	-1.112	-0.645	-0.86
	Itgb5	0.059	-0.155	2.536	-0.555	0.063	-0.135	-0.883	-0.462	-0.466
	Klf5	0.231	-0.557	2.205	-0.238	0.82	-0.077	-0.851	-1.029	-0.505
	Lrp8	0.179	0.206	1.721	0.782	0.759	-0.388	-0.902	-1.319	-1.036
	Gm14419	-0.621	1.233	1.789	0.193	0.201	-0.165	-1.087	-0.317	-1.227
	Slc6a20a	2.206	-0.703	0.549	-0.132	0.191	0.331	-0.466	-1.038	-0.938
	Tmem29	-0.015	1.07	1.162	0.427	1.009	-0.146	-0.838	-1.425	-1.244
	Ctdsp1	0.963	-0.181	1.429	0.608	0.559	-0.173	-0.361	-1.185	-1.659
	Otud1	-0.357	0.58	2.425	-0.413	-0.031	-0.384	-0.802	-0.214	-0.804
	Srek1ip1	-0.368	0.677	1.7	0.293	1.041	-0.291	-0.694	-1.193	-1.165
	Mmd	0.434	-0.292	2.304	-0.015	-0.01	0.212	-0.775	-0.776	-1.082
	Gm43302	1.911	0.187	-0.786	1.34	-0.111	-0.184	-0.786	-0.786	-0.786
	Cxcl16	0.331	1.557	0.126	-0.576	-0.127	1.313	-1.448	-0.044	-1.132
	Cdv3	0.965	-0.117	1.305	0.951	0.213	-0.554	0.094	-1.418	-1.44
	Arl5a	0.085	-0.017	1.986	0.35	0.833	-0.287	-0.719	-0.847	-1.384
	Bex4	-0.97	1.533	0.93	-1.17	0.244	0.514	-1.441	0.247	0.111
	Snx25	0.289	0.034	2.181	0.072	0.423	-0.394	-1.394	-0.336	-0.874
	Arsj	1.53	-0.554	0.921	1.003	0.471	-0.484	-1.171	-0.546	-1.171
	Slit2	-0.81	0.067	1.746	-0.972	-0.366	-0.613	-0.9	1.324	0.524
	Cox4i2	-0.343	1.656	0.533	-0.888	0.543	0.859	-1.584	-0.052	-0.724
	Slc1a4	1.697	-0.424	1.047	0.771	-0.128	0.057	-0.959	-0.728	-1.334
	Spindoc	0.346	-0.436	2.131	0.494	0.587	-0.502	-0.97	-0.88	-0.77
	Gatd3a	2.194	-0.036	-0.347	0.386	-0.259	0.596	-0.371	-0.99	-1.172
	Vstm2l	-0.596	1.029	1.7	-0.828	-0.026	0.884	-1.264	-0.787	-0.112
	Vsnl1	-0.65	0.427	2.011	-0.635	0.994	0.214	-0.877	-0.591	-0.893
	B230118H07Rik	-0.652	1.499	1.617	-0.646	0.471	0.173	-0.817	-0.71	-0.934
	Galnt12	1.778	-0.527	0.103	1.336	0.274	-0.375	-1.065	-0.407	-1.117
	Usp25	0.211	-0.261	1.519	1.318	0.66	-0.597	-0.477	-1.238	-1.135
	Mex3c	-0.274	-0.04	2.428	0.093	0.335	-0.36	-1.071	-0.64	-0.472
	Pdxp	-0.335	0.674	1.506	-0.961	-1.01	-0.648	-0.86	0.214	1.42
	Gm5129	-0.095	1.267	1.101	0.019	0.806	-0.986	-1.291	0.469	-1.291
	Lrrc58	0.279	-0.276	1.501	1.38	0.549	-0.623	-0.459	-1.286	-1.065
	Gm43587	1.111	0.908	0.785	0.407	-0.225	0.607	-1.677	-0.743	-1.173
	Ina	-0.531	0.594	2.304	-0.987	0.048	-0.267	-0.933	0.123	-0.35
	Tcaf2	2.122	0.068	0.155	0.553	0.114	-0.423	-0.179	-1.332	-1.077
	Efna2	-0.399	1.02	2.068	-0.925	0.212	-0.57	-0.983	0.137	-0.56
	Gm30747	0.772	0.539	1.249	0.927	-0.321	0.361	-0.964	-0.929	-1.633
	Nrn1	0.246	1.155	1.533	-1.097	0.138	-0.136	-1.286	0.501	-1.053
	Igfbpl1	0.225	0.822	0.149	-0.932	2.045	0.081	-1.067	-0.364	-0.961
	Clstn2	0.424	-0.102	2.02	-0.604	0.875	-0.288	-1.153	-0.088	-1.086
	Gm49395	1.868	-0.15	0.127	0.417	0.25	0.633	-0.466	-1.464	-1.215
	Eml2	0.524	-0.491	1.902	-0.091	0.058	0.21	-1.315	-1.337	0.541
	Lratd2	0.461	-0.196	1.674	0.821	0.097	0.404	-0.532	-1.147	-1.581
	Ppp1cb	-0.257	0.047	2.37	0.113	0.411	-0.201	-0.856	-0.674	-0.952
	Etfbkmt	0.276	1.525	-0.163	0.557	0.857	0.194	-1.797	-0.401	-1.049
	Wdr26	-0.121	-0.089	2.135	0.561	0.598	-0.485	-1.283	-0.671	-0.645
	Tfrc	0.25	-0.173	1.962	0.418	0.613	-0.118	-0.371	-1.176	-1.405
	Slc30a1	-0.122	-0.09	2.047	0.897	0.455	-0.495	-0.62	-1.03	-1.043
	Slc30a1	-0.122	-0.09	2.047	0.897	0.455	-0.495	-0.62	-1.03	-1.043
	Gm7694	1.6	-0.716	1.546	0.288	-0.376	0.082	-0.338	-1.135	-0.95
	Il1a	-0.395	2.427	0.472	-0.434	-0.15	0.172	-0.83	-0.59	-0.673
	Rnf139	0.59	0.431	0.89	0.783	0.591	0.486	-1.945	-0.798	-1.027
	Aldh5a1	0.152	1.068	1.483	-0.739	0.58	-0.041	-1.539	0.197	-1.161
	Plpp6	-0.215	-0.173	2.051	0.958	0.358	-0.406	-1.197	-0.943	-0.433
	Gm2026	-0.778	0.621	1.884	0.542	0.722	-0.217	-0.993	-0.776	-1.005
	6430548M08Rik	-0.433	0.132	2.507	-0.028	-0.117	-0.016	-0.883	-0.44	-0.722
	Hnmt	-0.631	2.305	0.7	-0.903	-0.312	0.051	-0.909	-0.074	-0.228
	Zfand5	-0.325	0.317	2.215	0.445	0.448	-0.55	-0.875	-0.737	-0.938
	Ripply2	-0.68	1.212	1.281	-0.97	0.465	-0.291	-1.133	1.032	-0.915
	Gsta4	0.253	1.379	0.453	0.036	0.965	0.433	-0.668	-1.116	-1.737
	Abcc8	-0.164	-0.314	2.604	-0.561	-0.69	-0.335	-0.414	0.018	-0.144
	Ythdf1	-0.33	0.148	2.156	0.028	0.864	-0.178	-0.896	-0.765	-1.027
	Dact1	0.089	-0.193	2.335	-0.722	0.445	0.296	-0.675	-0.794	-0.781
	Jakmip2	-0.139	0.163	1.536	-1.14	-0.933	-0.578	-0.073	1.679	-0.514
	Smad7	-0.32	-0.252	2.102	0.98	0.396	-0.354	-0.794	-0.876	-0.882
	Pvalb	-0.602	0.13	1.9	0.116	1.001	0.293	-0.556	-1.141	-1.141
	Bend3	1.085	-0.005	2.008	0.039	-0.336	-0.393	-1.332	-0.233	-0.833
	D6Wsu163e	0.156	0.212	2.511	-0.198	-0.551	-0.424	-0.28	-0.653	-0.774
	Bdnf	-0.083	1.375	1.084	-1.366	-0.849	-0.103	-1.222	0.866	0.296
	Gm46576	0.289	-0.05	2.139	0.882	-0.661	-0.551	-0.947	-0.947	-0.155
	Olfr267	-0.122	-0.274	2.51	-0.329	0.476	-0.55	-0.562	-0.562	-0.586
	Golph3	-0.109	-0.245	2.299	0.421	0.505	-0.426	-0.914	-0.857	-0.677
	Chsy1	-0.001	0.579	2.255	-0.257	0.194	-0.195	-0.638	-0.692	-1.245
	Dner	-0.549	0.5	2.349	-0.849	-0.257	-0.068	-1.056	0.071	-0.142
	Carmil1	-0.27	0.302	2.434	-0.636	-0.354	0.008	-1.151	-0.123	-0.21
	Ints6l	0.33	-0.346	1.853	0.244	0.965	-0.305	-1.604	-0.698	-0.44
	Src	0.58	-0.078	2.016	0.423	0.194	-0.175	-0.505	-1.424	-1.031
	Clint1	0.334	-0.391	1.77	0.925	0.624	-0.409	-0.41	-1.088	-1.355
	Prkaa2	-0.622	0.444	1.989	-1.136	-0.009	-0.509	-1.158	0.314	0.686
	Kcnh7	1.302	0.97	1.154	-0.934	0.019	-0.219	-1.689	-0.5	-0.103
	Fat4	0.325	-0.119	1.476	1.609	0.076	-0.759	-0.519	-1.242	-0.847
	BX890553.1	0.233	0.05	2.191	0.118	0.621	-0.718	-0.52	-0.929	-1.046
	Jmy	-0.096	0.335	2.196	-0.154	0.476	-0.633	-1.397	-0.055	-0.671
	Ube2q1	0.542	0.115	2.175	0.365	0.058	-0.556	-0.662	-1.013	-1.025
	Smad1	0.145	-0.197	1.66	0.935	0.891	-0.239	-0.906	-1.224	-1.066
	Tagap	2.01	0.854	-0.054	0.732	-0.489	-0.604	-0.937	-0.574	-0.937
	Bmpr1b	2.009	0.444	-0.091	0.504	-0.021	-0.697	-1.198	0.277	-1.227
	Vsx1	-0.901	0.48	2.009	-1.043	0.003	-0.411	-1.051	0.724	0.192
	Bmp2k	0.167	-0.353	1.652	1.028	0.833	-0.5	-0.436	-1.383	-1.008
	Tarsl2	0.257	0.309	2.246	-0.148	0.122	-0.64	-1.447	-0.428	-0.271
	Lgr4	-0.138	0.333	2.541	-0.495	-0.541	-0.303	-0.721	-0.205	-0.472
	Gm37419	-0.652	0.214	2.239	-0.56	0.928	-0.35	-0.87	-0.398	-0.551
	Scp2-ps2	-0.19	0.708	2.305	-0.594	0.218	-0.19	-0.788	-0.819	-0.65
	Pomc	-0.783	0.976	1.81	-0.562	0.43	0.405	-1.372	-0.771	-0.131
	Cd160	-0.228	0.781	2.225	-0.092	-0.839	0.013	-0.838	-0.986	-0.036
	Klhl35	1.357	0.197	1.517	-0.591	0.198	0.416	-0.874	-0.994	-1.226
	Efcab2	-0.189	0.713	2.265	-0.146	-0.181	-0.037	-0.73	-0.459	-1.236
	Ccnk	0.552	-0.511	1.946	0.383	0.71	-0.267	-0.657	-0.788	-1.368
	Gm1943	1.274	-0.227	0.334	1.421	-0.567	-0.882	0.837	-1.094	-1.094
	Ccny	-0.162	-0.036	2.089	0.601	0.729	-0.551	-0.798	-0.833	-1.04
	1700028K03Rik	0.928	-0.018	2.202	-0.797	-0.413	-0.791	0.165	-0.729	-0.547
	Myt1	-0.942	0.557	1.674	-1.221	-0.171	-0.442	-0.99	0.516	1.019
	Tle3	0.2	-0.632	1.863	0.574	1.083	-0.395	-0.942	-0.803	-0.948
	Six5	1.52	-0.576	0.548	0.722	0.994	-0.321	-0.729	-1.62	-0.539
	Fbxo36	-1.174	1.314	1.199	-0.795	0.641	0.286	-1.496	0.228	-0.203
	Spink2	1.291	1.655	0.205	-0.47	-0.363	0.509	-1.33	-0.909	-0.589
	Wdr27	-0.844	1.034	1.874	-0.872	0.801	-0.189	-0.938	-0.345	-0.522
	Bri3	-0.393	-0.018	2.399	-0.011	0.549	-0.303	-0.76	-0.888	-0.574
	Caly	-0.562	1.476	1.114	-0.502	-0.341	0.991	-1.67	-0.269	-0.236
	Slmap	-0.369	0.278	2.412	-0.04	0.11	-0.102	-1.092	-0.465	-0.733
	Fstl3	-0.104	1.194	1.649	-0.099	-0.358	0.054	-1.399	0.34	-1.278
	Zc3h6	0.193	0.12	2.474	-0.738	-0.715	-0.693	-0.069	-0.532	-0.041
	Pik3cg	0.554	-0.365	1.416	1.248	0.466	-0.643	-0.119	-1.067	-1.489
	Tmed7	-0.171	-0.004	2.403	0.292	0.223	-0.398	-0.566	-0.889	-0.89
	Bak1	1.78	-0.653	0.148	0.513	0.772	-0.223	0.255	-1.145	-1.448
	Col4a4	2.395	-0.335	-0.221	-0.543	0.765	-0.216	-0.699	-0.447	-0.699
	Cdk5r1	-0.519	0.236	2.506	-0.718	-0.103	-0.155	-0.878	-0.252	-0.118
	Nf1	0.291	-0.101	1.65	1.329	0.37	-0.857	-0.588	-0.989	-1.105
	Amd1	0.799	0.372	0.984	0.143	1.096	-0.467	0.086	-1.141	-1.873
	Fignl2	-0.432	-0.038	2.576	-0.169	0.152	-0.458	-0.661	-0.549	-0.421
	Nat8f1	-0.604	1.091	0.928	0.423	1.424	-0.483	-1.503	-0.828	-0.447
	Mindy2	0.017	-0.001	2.123	0.764	0.375	-0.685	-0.685	-1.02	-0.888
	Gng3	-0.938	1.843	0.897	-1.125	0.367	0.182	-1.212	0.079	-0.093
	C1qb	-0.007	2.195	-0.27	-0.584	-0.575	1.117	-0.714	-0.616	-0.548
	Aggf1	0.224	-0.173	2.301	-0.011	0.531	-0.49	-0.907	-0.427	-1.047
	Hmgn3	-0.844	1.468	1.67	-0.484	0.31	0.111	-1.216	-0.439	-0.576
	Lyrm1	-0.555	1.547	0.833	-0.634	1.183	0.05	-1.381	-0.105	-0.938
	Foxk1	0.173	-0.46	2.193	0.309	0.721	-0.476	-0.712	-1.067	-0.68
	Nog	0.15	0.32	1.946	-0.256	0.655	0.145	-1.555	-0.99	-0.417
	Slc6a11	0.03	0.797	2.237	-1.206	-0.683	-0.11	-0.196	-0.369	-0.5
	Gm14325	-0.942	1.246	1.768	-0.501	0.671	-0.056	-0.988	-0.468	-0.73
	Rasd1	1.741	0.474	0.153	0.75	0.088	-0.061	-1.794	-0.585	-0.767
	Gm13132	0.692	-0.481	1.228	1.769	-0.15	-0.643	-0.388	-0.938	-1.089
	Gm10837	-0.128	0.521	2.385	-0.171	0.072	-0.78	-0.806	-0.287	-0.806
	Zfp385b	-0.833	0.253	2.198	-0.913	-0.34	-0.378	-0.9	0.671	0.241
	Dnah7b	-0.534	0.3	2.384	-0.811	0.471	-0.332	-0.833	-0.167	-0.48
	Chst3	1.488	-0.09	0.264	0.289	1.164	0.049	-1.829	-0.554	-0.782
	Cspg5	-0.783	0.548	2.104	-1.03	-0.086	-0.277	-1.107	0.527	0.103
	She	0.835	-0.193	0.964	1.282	-0.099	-0.585	0.61	-1.47	-1.345
	Mypop	1.427	-0.103	0.474	0.988	0.916	-0.801	-1.317	-1.168	-0.415
	Zfp583	-0.219	1.128	1.324	0.697	0.277	0.157	-1.652	-0.586	-1.125
	Ube2ql1	-0.839	1.624	1.684	-0.711	-0.061	-0.111	-1.075	-0.173	-0.339
	Purb	-0.461	0.426	2.353	-0.211	0.492	-0.434	-0.864	-0.685	-0.616
	Tmsb15b1	-0.823	0.756	2.22	-0.63	0.423	-0.241	-0.95	-0.36	-0.394
	Sh2b2	1.169	0.285	1.167	0.924	0.032	-0.977	-1.229	-0.004	-1.367
	Aplnr	1.276	-0.679	1.398	0.452	0.144	-0.239	0.317	-1.417	-1.251
	Shisa2	-0.75	0.364	2.379	-0.908	0.03	-0.396	-0.804	0.116	-0.032
	Mdk	0.326	1.678	0.262	-1.172	-0.225	1.069	-1.537	-0.203	-0.198
	2700081O15Rik	-0.085	0.1	2.35	-0.004	0.478	-0.545	-1.082	-0.485	-0.726
	Purg	-0.29	0.24	2.206	-0.523	0.698	-0.473	-1.369	-0.329	-0.159
	Olfr251	-0.313	0.043	2.412	-0.512	-0.992	-0.836	0.138	0.274	-0.213
	Ammecr1	0.19	0.131	1.576	1.162	0.701	-0.814	-0.879	-1.194	-0.872
	Akr1c19	1.622	-0.171	1.755	0.118	-0.604	-0.745	-0.747	-0.694	-0.534
	Gpr150	2.158	-0.246	0.457	-0.702	-0.818	-0.574	0.912	-0.443	-0.745
	Ptp4a2	-0.243	0.583	1.904	0.604	0.494	-0.191	-0.961	-1.153	-1.037
	Ado	-0.033	0.317	2.38	-0.639	0.418	-0.288	-0.601	-0.748	-0.806
	Ado	-0.033	0.317	2.38	-0.639	0.418	-0.288	-0.601	-0.748	-0.806
	Cfap206	-0.857	0.895	0.971	-1.321	-0.592	0.344	-1.231	1.204	0.587
	Cdh7	-0.152	-0.081	2.383	-0.332	-0.938	-0.782	-0.565	-0.126	0.595
	Plau	0.454	-0.176	1.988	0.656	0.323	-0.744	-0.196	-1.038	-1.267
	Ehd2	2.149	-0.654	-0.576	0.942	0.021	-0.221	0.163	-0.906	-0.917
	Cldn34c1	-0.703	0.831	1.498	0.231	1.097	-0.023	-0.719	-0.688	-1.524
	Flrt2	0.398	0.012	1.102	1.187	0.578	-0.357	0.157	-1.538	-1.538
	Kif1c	0.111	-0.488	1.907	0.937	0.466	-0.346	-0.196	-1.235	-1.156
	Art4	1.817	0.12	-0.379	1.492	-0.844	-0.404	-0.113	-0.844	-0.844
	Ank	-0.509	0.054	2.234	-0.041	0.535	-0.141	-1.494	-0.364	-0.274
	Fam49b	0.535	-0.169	2.315	0.171	-0.045	-0.653	-0.396	-1.168	-0.589
	Setd7	0.215	0.068	1.419	1.514	0.453	-0.942	-0.705	-0.937	-1.085
	Gm3788	1.078	0.557	0.064	0.86	0.622	-0.216	0.259	-1.395	-1.827
	Rgs13	-0.852	1.893	1.405	-0.75	-0.202	0.052	-0.969	-0.344	-0.233
	Tfap2e	1.175	-0.482	1.373	0.803	0.497	-0.707	-1.241	-0.177	-1.241
	Spred1	0.057	-0.294	1.978	0.825	0.701	-0.609	-0.663	-1.11	-0.885
	Gm16199	0.879	0.393	1.786	0.411	0.09	-0.256	-1.037	-1.138	-1.127
	Sfrp2	0.432	1.303	1.413	-1.038	-0.64	0.105	-1.36	-0.72	0.506
	Lats1	-0.436	0.828	2.312	-0.377	-0.078	-0.476	-1.046	-0.211	-0.515
	Lats1	-0.436	0.828	2.312	-0.377	-0.078	-0.476	-1.046	-0.211	-0.515
	Uso1	-0.16	0.019	2.423	0.1	0.281	-0.542	-1.085	-0.464	-0.572
	Frat2	-0.501	0.05	2.385	-0.82	0.561	-0.263	-0.927	-0.347	-0.138
	Dpysl2	-0.112	-0.129	2.383	0.389	0.185	-0.424	-0.445	-1.024	-0.824
	Dip2c	-0.205	0.655	2.415	-0.471	-0.267	-0.221	-0.901	-0.37	-0.636
	Mmp19	0.494	0.559	1.116	0.334	1.258	-0.547	-1.652	-1.138	-0.425
	Trpc3	0.845	-0.589	0.778	1.389	-0.364	-0.276	0.851	-1.315	-1.319
	Cst6	-0.781	0.752	1.2	-0.784	1.474	0.283	-1.2	-1.034	0.091
	Gng13	-0.86	0.609	2.238	-0.763	0.499	-0.181	-0.898	-0.275	-0.367
	Zfp652	-0.012	-0.125	2.197	0.85	0.035	-0.472	-0.696	-0.615	-1.162
	Pde6h	-1.059	0.997	1.835	-1.057	0.298	-0.276	-1.081	0.244	0.099
	Acbd3	-0.072	0.178	2.193	0.1	0.733	-0.593	-0.751	-1.107	-0.683
	Nap1l2	-0.71	0.774	1.316	-1.385	-0.209	-0.238	-1.236	1.157	0.532
	Crlf1	-0.874	0.246	2.22	-0.592	0.79	-0.12	-0.946	-0.586	-0.138
	Antxr1	1.273	-0.384	0.905	1.259	0.399	-0.891	-0.202	-1.34	-1.019
	Hddc2	-0.107	0.842	1.125	0.51	0.79	0.149	-0.136	-1.757	-1.415
	Gab1	0.487	-0.388	1.537	1.362	0.394	-0.576	-0.653	-0.813	-1.35
	AI593442	0.281	0.321	2.406	-0.543	-0.514	0.007	-0.936	-0.326	-0.698
	Lhx2	-0.497	0.85	1.977	-1.011	0.052	-0.01	-1.43	0.192	-0.124
	Ccnb2-ps	0.312	0.486	2.226	-0.56	-0.67	-0.921	-0.976	-0.214	0.318
	Galnt15	0.841	0.349	2.01	-0.191	-0.92	0.34	-1.139	-0.669	-0.621
	Ptpn12	0.354	-0.316	1.828	0.779	0.343	-0.415	0.066	-1.475	-1.165
	Amd2	0.331	0.082	1.296	0.48	1.269	-0.509	-0.112	-1.602	-1.234
	Ctnna2	-0.841	0.993	1.62	-1.257	0.58	-0.191	-1.18	0.525	-0.25
	Lrrc8b	-0.338	0.302	2.545	-0.485	-0.005	-0.443	-0.664	-0.334	-0.579
	Fabp3	-0.875	1.856	0.901	-0.822	0.759	0.281	-0.939	-0.793	-0.368
	Ephx4	0.826	1.8	0.865	-0.929	-0.877	-0.063	-0.89	0.197	-0.929
	Fbxw10	0.855	0.093	1.913	-0.284	0.141	-0.174	-1.387	0.081	-1.24
	Tcf7	1.002	-0.58	1.039	0.854	0.286	-0.207	0.52	-1.779	-1.135
	Armcx4	0.482	-0.148	2.096	0.589	-0.097	-0.691	0.01	-1.166	-1.076
	Rac1	0.485	-0.153	1.228	1.022	0.525	-0.497	0.39	-1.567	-1.434
	Pcdh19	0.244	-0.092	2.233	0.606	-0.283	-0.568	-0.128	-1.265	-0.746
	Tbx4	1.848	-0.415	0.356	0.64	-0.213	0.759	-1.443	-0.782	-0.75
	Gm8814	0.92	1.398	-0.284	0.421	-0.338	0.401	0.463	-1.455	-1.527
	Ndufa4l2	0.855	1.182	-0.241	-0.428	0.121	1.212	-1.968	-0.417	-0.316
	Zcchc10	-0.347	1.305	1.467	0.189	0.521	-0.029	-0.579	-1.569	-0.958
	Vegfa	-0.736	0.221	2.22	-1.118	-0.326	-0.54	-0.614	0.62	0.272
	Ccl27a	-1.034	1.182	1.703	-1.004	0.499	0.033	-1.16	-0.061	-0.159
	Ccl27a	-1.034	1.182	1.703	-1.004	0.499	0.033	-1.16	-0.061	-0.159
	Ccl27a	-1.034	1.182	1.703	-1.004	0.499	0.033	-1.16	-0.061	-0.159
	Ccnj	0.082	0.029	2.171	0.342	-0.455	0.497	-1.351	-0.573	-0.743
	Npm3	0.763	0.203	0.699	0.357	1.01	-0.227	0.493	-1.695	-1.604
	Map4k5	0.482	-0.43	1.66	1.116	0.655	-0.817	-0.947	-1.093	-0.628
	Il18	-0.178	0.979	1.454	-0.58	1.091	-0.523	-1.55	0.129	-0.822
	Ccdc160	-0.193	0.788	1.124	0.772	-0.525	0.525	-1.521	0.552	-1.521
	Slc6a13	2.433	-0.223	-0.183	-0.601	-0.261	0.662	-0.679	-0.511	-0.638
	Tob1	-0.364	-0.2	2.492	0.117	0.308	-0.433	-0.886	-0.562	-0.471
	Ebi3	-0.856	1.206	1.049	-0.578	0.205	1.34	-1.459	-0.425	-0.483
	Clca1	-0.675	0.54	1.608	-1.012	-1.012	-0.133	-1.012	0.585	1.11
	Caap1	-0.008	-0.278	2.451	0.074	0.168	-0.238	-1.002	-0.321	-0.847
	Selenok	-0.886	1.179	1.491	0.259	0.738	0.178	-0.826	-1.043	-1.09
	Itprid2	-0.118	-0.196	1.957	1.08	0.53	-0.682	-0.803	-0.912	-0.856
	Gm43712	0.103	-0.467	2.273	0.288	0.45	-0.483	-1.105	-0.921	-0.138
	Bet1	-0.295	0.845	1.027	1.455	-0.073	0.075	-0.252	-1.594	-1.189
	Sh3kbp1	1.758	-0.454	0.53	1.235	-0.441	0.18	-0.789	-0.938	-1.081
	E130114P18Rik	-0.868	1.684	1.466	-1.034	0.227	0.17	-0.921	-0.381	-0.343
	Ctss	-0.25	2.203	-0.166	-0.551	-0.581	1.144	-0.666	-0.458	-0.675
	Aox2	0.908	-0.132	2.265	-0.437	-0.447	-0.758	0.052	-0.66	-0.791
	Gm29013	0.668	0.011	2.185	0.209	-0.505	-0.693	0.117	-0.956	-1.036
	Ids	-0.323	-0.222	2.314	0.236	0.658	-0.423	-1.018	-0.467	-0.755
	Arl3	-0.884	1.751	1.22	-0.559	0.268	0.195	-1.432	-0.146	-0.413
	Taok1	-0.347	0.172	2.153	0.544	0.601	-0.555	-0.705	-0.843	-1.021
	Xkr4	-0.252	1.584	1.256	-0.262	-0.05	-0.376	-1.357	0.637	-1.179
	Map3k13	-0.863	1.215	1.604	-0.181	0.945	-0.145	-1.042	-0.774	-0.758
	Hic1	1.933	-0.322	1.055	-0.322	-0.72	-0.224	0.475	-1.38	-0.494
	Kcnd3	-0.669	0.83	1.676	-1.172	0.431	-0.735	-1.179	0.749	0.07
	Meis1	-0.883	0.464	1.582	-1.054	-0.663	-0.25	-1.06	1.053	0.811
	Erbin	-0.4	-0.043	1.882	0.986	0.766	-0.518	-0.697	-1.103	-0.874
	Zfp36l1	0.767	-0.784	1.24	1.175	0.401	-0.424	0.257	-1.238	-1.393
	Gsk3b	0.23	0.464	1.931	0.497	0.544	-1.143	-0.73	-0.81	-0.983
	Cmc4	-0.449	0.912	1.503	0.323	0.646	0.142	-0.215	-1.547	-1.314
	Cd72	0.46	0.711	1.195	0.121	0.466	-0.21	-2.02	0.425	-1.148
	Gm11191	1.024	0.332	0.022	-0.347	2.04	-0.61	-1.146	-0.605	-0.71
	Rab12	0.031	0.045	2.148	0.531	0.452	-0.65	-0.467	-0.849	-1.24
	Tal1	0.67	-0.091	1.166	1.25	0.103	-0.605	0.328	-1.691	-1.129
	1810013L24Rik	-0.293	0.056	1.697	1.462	-0.146	-0.246	-0.688	-1.488	-0.355
	Pdp2	0.401	-0.328	1.565	-0.147	1.35	-0.296	-1.334	0.042	-1.252
	Calb2	0.163	1.297	0.198	-0.901	-0.287	1.775	-1.247	-0.218	-0.779
	Itgav	-0.08	-0.203	1.783	1.138	0.536	-0.567	-0.263	-1.012	-1.332
	Zic1	1.428	-0.453	1.299	0.017	0.469	-0.357	0.288	-1.266	-1.425
	Dnajc6	-0.742	0.294	2.432	-0.835	-0.13	-0.293	-0.789	0.137	-0.073
	Ppp2ca	-0.219	0.313	2.372	-0.066	0.42	-0.573	-0.812	-0.83	-0.606
	Pten	-0.05	-0.097	2.007	0.765	0.73	-0.767	-0.937	-0.904	-0.747
	Eef1akmt2	-0.923	1.695	1.535	-0.672	0.22	0.069	-0.986	-0.467	-0.471
	Omd	0.861	-0.114	2.221	-0.332	-0.658	-0.385	0.107	-1.139	-0.56
	Krt24	-0.666	0.762	1.381	-0.815	0.065	1.264	-1.396	0.284	-0.879
	Naf1	-0.122	-0.126	2.383	0.221	0.336	-0.433	-0.437	-1.122	-0.699
	Alg11	-0.143	0.11	1.551	-0.688	1.63	0.176	-0.649	-0.951	-1.036
	Map2k7	0.088	-0.327	2.427	0.387	0.021	-0.499	-0.992	-0.53	-0.575
	Mrps33	-0.788	1.126	1.949	-0.578	0.581	-0.074	-0.76	-0.737	-0.719
	Olfr772	-0.963	1.49	1.213	-0.981	0.806	0.084	-1.231	0.071	-0.489
	Mib1	-0.108	0.215	2.412	0.297	0.024	-0.738	-0.712	-0.603	-0.787
	Vstm2b	-0.263	0.805	1.424	-1.577	-0.558	-0.028	-0.822	-0.284	1.303
	Prickle1	0.333	0.423	1.486	1.49	-0.252	-0.807	-1.238	-0.68	-0.756
	Cic	-0.322	-0.058	2.527	-0.27	0.293	-0.447	-0.891	-0.359	-0.474
	Hipk1	-0.152	0.102	2.37	0.274	0.262	-0.541	-1.055	-0.603	-0.659
	Gm13889	1.004	-0.17	1.326	0.618	-0.718	0.388	0.383	-1.448	-1.383
	Il1rapl1	-0.222	0.809	1.979	-0.724	-0.793	-0.641	-1.046	0.828	-0.192
	Lonrf1	-0.405	0.339	2.242	-0.475	0.71	-0.368	-1.067	-0.16	-0.815
	Sik3	0.235	-0.352	2.039	0.642	0.6	-0.582	-0.672	-0.584	-1.326
	A530016L24Rik	1.957	-0.528	1.223	-0.435	-0.847	0.115	0.208	-0.847	-0.847
	Kazn	0.247	-0.062	2.125	0.622	-0.518	-0.252	-1.084	-1.227	0.148
	Kazn	0.247	-0.062	2.125	0.622	-0.518	-0.252	-1.084	-1.227	0.148
	Rab21	0.212	-0.331	1.965	0.631	0.87	-0.766	-0.785	-0.983	-0.812
	Ppp1r42	-0.914	1.315	1.805	-0.997	-0.099	0.176	-1.047	-0.214	-0.024
	Gm6475	0.13	0.345	1.529	0.338	1.065	-0.571	-0.068	-1.142	-1.626
	Ntn4	0.879	0.431	2.006	-0.166	-0.714	-0.319	-1.39	-0.059	-0.667
	Nhs	0.372	-0.349	1.488	0.412	1.22	-0.432	-0.007	-1.234	-1.469
	Phkg1	0.214	0.103	2.461	-0.312	0.078	-0.75	-0.288	-0.815	-0.689
	Borcs7	-0.8	1.223	1.72	-0.431	0.824	-0.082	-0.84	-0.917	-0.697
	Olig2	-0.283	0.067	2.335	-0.732	0.422	-0.569	-0.804	0.367	-0.804
	Dipk2a	-0.407	0.267	2.349	-0.819	0.277	0.331	-0.757	-0.473	-0.767
	Emc2	-0.553	1.041	1.357	0.616	0.669	-0.055	-0.348	-1.59	-1.137
	Snap29	0.53	1.682	-0.169	0.204	0.036	1.03	-1.202	-0.847	-1.264
	Dnase1l3	-0.134	-0.027	2.6	-0.116	-0.196	-0.408	-0.543	-0.679	-0.498
	Afdn	0.461	-0.275	1.184	1.414	0.38	-0.742	0.24	-1.417	-1.245
	Ppp4r4	-0.512	0.702	1.493	-0.839	0.397	-0.507	-1.067	1.328	-0.996
	Tsacc	-0.807	0.407	2.166	-0.589	0.742	-0.358	-1.169	-0.304	-0.088
	Fap	2.234	-0.203	-0.422	-0.592	0.234	0.902	-0.846	-0.661	-0.647
	Smim27	-0.305	0.09	1.828	0.512	0.972	-0.375	-0.206	-1.284	-1.232
	Sv2a	-0.581	0.016	2.563	-0.606	0.009	-0.3	-0.746	-0.089	-0.266
	Crim1	0.447	-0.303	1.319	1.528	0.499	-0.803	-0.466	-1.284	-0.936
	Gnai1	0.246	-0.337	1.623	1.024	0.85	-0.783	-0.297	-1.085	-1.241
	Sub1	-0.401	0.882	1.322	0.645	0.551	0.015	0.013	-1.581	-1.447
	Tbca	-0.199	0.299	1.73	0.403	0.822	-0.193	-0.039	-1.489	-1.335
	Zfp36l2	-0.449	0.117	2.409	0.105	0.44	-0.452	-0.702	-0.688	-0.78
	Gm3650	-0.014	-0.117	2.273	-0.244	0.817	-0.284	-0.64	-0.891	-0.899
	Rnf152	-0.498	0.702	2.217	-0.662	0.566	-0.633	-0.952	-0.327	-0.414
	Cfap299	0.441	1.274	0.772	0.215	0.909	-1.251	-1.251	0.143	-1.251
	Zfp760	-0.237	0.383	2.061	0.914	-0.451	-0.26	-1.023	-0.227	-1.16
	Gm14305	-0.85	1.059	2	-0.409	0.486	-0.009	-0.781	-0.637	-0.86
	Fbxo45	-0.174	0.66	2.01	0.536	0.264	-0.364	-0.73	-0.949	-1.253
	Ryk	0.632	0.508	2.106	-0.378	0.007	-0.227	-1.32	-0.451	-0.877
	Grm6	-0.921	0.157	1.998	-0.956	-0.22	-0.499	-0.961	0.79	0.612
	Sema4a	0.827	0.527	1.734	-0.929	-0.778	-0.542	-1.406	0.538	0.031
	C1d	-0.662	1.427	1.248	0.29	0.502	0.24	-0.448	-1.342	-1.254
	Dlg2	-1.136	1.186	1.08	-1.181	-0.24	-0.269	-1.094	0.974	0.68
	Stox2	0.283	-0.008	2.352	0.016	-0.005	-0.643	-0.013	-0.913	-1.068
	Nhlh2	-0.492	0.454	1.966	-1.658	-0.255	-0.203	-0.611	0.662	0.137
	Abhd13	-0.373	0.234	2.281	0.231	0.416	-0.313	-1.196	-0.518	-0.763
	Gm15807	-0.101	0.074	2.581	-0.141	-0.238	-0.563	-0.509	-0.728	-0.376
	Zfp383	-0.155	0.158	2.526	-0.44	0.177	-0.489	-0.462	-0.543	-0.773
	Csn3	-0.364	1.765	0.667	-1.243	-0.777	0.642	-1.181	0.585	-0.094
	Crls1	-0.413	0.272	2.412	0.058	0.323	-0.529	-0.647	-0.59	-0.886
	Eva1a	2.135	-0.476	-0.158	0.789	-0.358	0.481	-0.458	-0.77	-1.185
	Crxos	-0.997	1.638	1.076	-1.134	-0.091	-0.218	-1.186	0.481	0.43
	Efnb3	0.429	0.713	2.161	-1.158	-0.714	-0.241	-0.279	-0.115	-0.797
	Commd6	-0.69	0.936	1.654	0.052	0.88	0.02	-0.419	-1.229	-1.203
	Itga4	1.167	-0.312	0.923	1.394	0.422	-0.537	-0.695	-1.242	-1.119
	Mcl1	0.196	-0.122	1.334	1.269	0.681	-0.686	0.019	-1.323	-1.368
	Myoz3	0.954	0.275	2.015	-0.147	0.174	-0.799	-0.433	-1.004	-1.034
	Slain2	0.027	-0.384	2.1	0.667	0.539	-0.459	-0.298	-1.143	-1.048
	Nr2f1	0.046	0.708	2.057	-1.022	0.112	-0.015	-1.442	-0.35	-0.094
	Cab39	-0.204	0.308	2.212	0.536	0.125	-0.525	-0.35	-0.875	-1.227
	Igdcc4	-0.741	0.364	1.993	-1.06	-0.63	-0.418	-0.826	0.882	0.436
	Ppfibp2	1.983	-0.002	-0.135	0.633	-0.518	0.396	-1.231	0.17	-1.296
	Homer1	-0.576	0.462	2.406	0.05	0.165	-0.47	-0.827	-0.6	-0.61
	Slc22a4	2.251	-0.6	0.33	-0.403	0.643	0.055	-0.92	-0.92	-0.436
	Irf2bp2	-0.324	0.03	2.369	0.214	0.483	-0.51	-0.711	-0.64	-0.91
	Kif3b	-0.396	0.194	1.751	0.077	0.906	-0.394	-1.878	0.184	-0.444
	Svip	-0.887	0.963	1.581	-1.183	-0.246	-0.178	-1.245	0.471	0.723
	Lair1	-0.506	2.287	0.614	-0.782	-0.815	-0.873	-0.206	0.23	0.052
	Ciart	1.153	0.199	0.83	1.382	-0.684	0.016	-1.674	-0.697	-0.525
	Npy	-0.507	1.098	1.424	-0.88	0.859	0.454	-1.541	-0.397	-0.51
	Lrrd1	-0.435	0.294	2.192	0.894	-0.384	-0.333	-1.086	-0.444	-0.698
	Mei4	-0.629	-0.156	2.154	-0.301	0.164	0.437	-1.019	-1.156	0.506
	Nudt4	0.525	-0.198	1.869	0.534	0.583	-0.445	-1.495	-0.376	-0.997
	Abca8b	-0.014	1.558	-0.128	-0.819	-0.611	-0.683	-0.899	1.789	-0.192
	Ly75	0.517	0.242	0.588	1.925	-0.598	-0.129	-0.435	-1.7	-0.41
	Asap2	-0.004	-0.213	2.097	0.194	0.975	-0.475	-1.104	-0.883	-0.586
	Pip5k1b	0.424	0.002	2.17	-0.117	-0.419	0.275	-1.476	-0.816	-0.043
	Kif2a	-0.153	1.823	0.811	0.089	0.791	-0.274	-0.86	-0.924	-1.302
	Nrxn1	-0.608	-0.029	2.001	-1.159	-0.961	-0.498	0.034	0.183	1.038
	Paxbp1	-0.013	-0.187	2.41	0.091	0.268	-0.497	-1.181	-0.587	-0.304
	Gm9803	-0.858	1.235	1.932	0.066	0.232	-0.288	-0.914	-0.845	-0.561
	Dnajc24	0.042	1.447	1.206	-0.107	0.926	-0.314	-1.163	-1.181	-0.856
	Acbd7	-0.902	0.78	2.204	-0.906	0.021	-0.144	-0.912	-0.205	0.063
	Ube2w	-0.855	1.068	1.659	-0.153	0.742	0.352	-1.099	-0.888	-0.826
	Pabpc4	0.971	-0.391	1.897	-0.068	-0.343	0.005	0.388	-1.161	-1.298
	Tmem65	0.704	-0.044	1.675	0.314	0.231	-0.597	0.517	-1.456	-1.343
	1110002E22Rik	2.529	-0.127	0.118	-0.658	-0.658	-0.225	-0.658	-0.453	0.133
	Gstm1	-0.071	2.054	-0.281	0.435	-0.033	0.545	-1.629	-0.38	-0.641
	Gm14282	-1.004	1.71	0.731	-1.099	0.389	0.429	-1.325	-0.248	0.416
	Gm6361	-0.475	1.464	1.322	-0.565	0.493	0.577	-0.543	-1.37	-0.903
	Eapp	-0.629	1.865	0.468	0.172	0.542	0.457	-0.318	-1.227	-1.33
	Tigd5	1.077	0.468	1.633	-0.444	0.539	-1.077	-0.078	-0.886	-1.232
	Olfr769	-0.261	0.016	2.505	0.311	-0.147	-0.583	-0.824	-0.489	-0.529
	Gstm5	-0.898	1.466	1.677	-0.571	0.422	0.116	-0.937	-0.533	-0.741
	Wipi1	0.793	0.149	1.323	0.152	0.476	0.448	-2.084	-0.72	-0.537
	Peg12	0.569	0.087	1.844	0.801	0.211	-0.334	-0.91	-0.951	-1.318
	Nrn1l	-1.129	1.297	1.141	-1.117	0.568	-0.077	-1.381	0.268	0.43
	Krt10	-0.873	1.253	1.901	-0.855	0.394	-0.063	-0.851	-0.575	-0.33
	Fam71e1	-0.751	1.567	1.165	-0.956	0.311	-0.447	-1.415	0.635	-0.109
	Cetn2	-0.97	1.344	1.703	-0.351	0.574	0.076	-0.831	-0.855	-0.69
	Herpud2	-0.635	0.307	2.4	-0.062	0.387	-0.26	-0.753	-0.707	-0.676
	Ccl3	0.244	2.359	-0.528	-0.417	-0.594	0.716	-0.594	-0.594	-0.594
	Kbtbd7	-0.282	0.285	2.508	-0.22	-0.249	-0.576	-0.836	0.008	-0.639
	Cyp1b1	-0.267	0.644	2.159	-1.264	-0.747	0.066	-0.813	0.172	0.05
	Yod1	-0.146	-0.081	2.453	0.013	0.119	-0.555	-1.174	-0.478	-0.152
	Ube2v2	-0.641	1.278	1.649	-0.293	0.609	0.221	-0.831	-1.163	-0.83
	Spa17	-0.673	1.129	2.128	-1.066	-0.038	-0.194	-0.545	-0.366	-0.375
	Adipor2	-0.504	0.074	1.917	0.648	0.872	-0.093	-1.146	-0.873	-0.895
	Gucy1b1	0.627	1.808	-0.003	-0.138	0.495	-0.031	-0.524	-0.309	-1.925
	Fxyd7	-0.704	1.931	0.486	-0.42	0.708	-0.001	-1.635	0.066	-0.429
	Sorl1	1.034	0.072	1.188	-1.035	-0.332	1.293	-1.425	-0.001	-0.794
	Tmod1	-0.486	-0.081	2.541	-0.312	0.106	-0.17	-0.829	-0.083	-0.686
	Lsm14a	-0.309	0.099	2.596	-0.279	-0.145	-0.409	-0.754	-0.438	-0.361
	Celf2	-0.822	0.255	2.045	-0.996	-0.148	-0.411	-1.093	0.678	0.491
	C1qa	0.216	1.965	-0.357	-0.773	-0.327	1.196	-1.024	-0.885	-0.012
	Zfp462	-0.747	0.298	2.316	-0.549	-0.109	-0.012	-1.253	-0.201	0.257
	Ppp1r16b	0.402	-0.192	1.891	0.521	0.282	-0.602	0.309	-1.345	-1.268
	Rnf111	-0.183	-0.175	2.283	0.242	0.687	-0.541	-0.506	-0.817	-0.989
	Shb	1.144	-0.792	1.354	0.446	0.62	0.076	-1.498	-1.167	-0.182
	Adcy1	-0.964	0.603	2.085	-1.048	-0.143	-0.374	-0.903	0.301	0.442
	Gna12	1.015	-0.868	1.578	1.036	0.081	-0.099	-0.631	-0.996	-1.116
	Marchf6	-0.1	0.076	2.257	0.46	0.33	-0.649	-0.38	-0.898	-1.094
	Suds3	0.237	-0.037	2.349	0.018	0.305	-0.645	-0.407	-1.123	-0.698
	Sox4	-0.526	0.228	2.457	-0.228	0.289	-0.504	-0.988	-0.314	-0.415
	Qk	0.098	-0.252	1.709	1.07	0.505	-0.667	0.049	-1.298	-1.214
	Rbms3	0.953	-0.25	1.122	1.264	0.155	-0.459	0.016	-1.316	-1.485
	Gm13305	-0.58	0.669	1.932	-1.218	-0.152	0.18	-1.346	0.25	0.266
	Klhl2	-0.166	-0.22	2.229	0.625	0.526	-0.627	-0.736	-0.926	-0.705
	Hey2	-0.257	0.312	2.298	-0.634	-0.547	0.542	-1.121	-0.551	-0.042
	Adcy9	0.01	-0.22	1.611	1.128	0.665	-0.402	-0.433	-0.677	-1.683
	Ier3ip1	-0.581	0.877	1.471	0.403	0.856	-0.096	-0.191	-1.499	-1.241
	Abca4	-0.853	0.804	1.653	-1.426	-0.23	-0.355	-0.823	0.967	0.264
	Nmu	0.13	2.265	-0.413	-0.891	0.4	-0.075	-0.891	0.368	-0.891
	Dvl3	-0.573	-0.007	2.383	-0.426	0.609	-0.33	-1.079	-0.305	-0.272
	Sox12	-0.253	0.196	2.363	-0.795	0.341	-0.539	-1.115	-0.025	-0.173
	Zfp931	-0.876	0.666	2.141	0.192	0.388	-0.091	-0.804	-0.975	-0.642
	Nalcn	-0.485	-0.077	1.803	-1.247	0.14	-0.684	-0.997	0.405	1.143
	Cxcl11	-0.43	0.7	2.405	-0.561	-0.463	0	-0.81	-0.462	-0.378
	Gm5617	-0.936	1.193	1.287	0	1.311	-0.325	-0.722	-0.723	-1.085
	Nsg2	-0.425	0.415	2.076	-0.68	-0.314	0.442	-1.605	0.032	0.057
	Fbxo11	-0.532	0.472	2.123	0.219	0.738	-0.725	-0.927	-0.495	-0.874
	Bphl	-0.613	1.581	1.077	-0.463	0.573	0.324	-1.733	-0.241	-0.505
	Ass-ps1	0.342	0.971	1.905	-0.861	-0.956	0.05	-0.956	0.308	-0.803
	Bod1	-0.209	0.759	2.285	-0.24	-0.272	-0.491	-1.083	-0.782	0.032
	Smap1	0.226	-0.084	2.346	-0.065	0.316	-0.272	-1.123	-0.451	-0.893
	Sh3rf1	0.831	0.541	0.792	0.839	0.73	-0.344	-0.258	-1.753	-1.377
	Tln1	-0.326	0.781	1.334	0.279	0.926	0.085	-0.061	-1.46	-1.558
	Basp1	-0.672	0.447	2.252	-1.013	0.068	-0.157	-1.098	0.074	0.098
	Tgfbr3	1.813	-0.234	0.713	0.834	-0.071	-0.208	-1.111	-0.291	-1.445
	Gli2	0.499	0.594	0.581	0.416	0.738	-0.389	-1.651	0.862	-1.651
	Rdh10	0.015	-0.134	2.362	-0.863	-0.39	-0.186	-1.183	0.186	0.192
	Ccdc3	2.363	-0.574	-0.612	0.172	0.099	0.357	-0.075	-0.719	-1.011
	Agrn	0.595	-0.422	1.353	1.413	0.328	-0.573	-0.174	-1.273	-1.247
	Tbata	0.047	0.043	2.3	0.155	0.006	-0.461	0.124	-1.063	-1.151
	Oxsm	1.066	1.308	0.267	0.668	-0.68	-0.899	0.672	-1.331	-1.07
	Tspan5	0.451	-0.482	1.351	1.086	0.564	-0.611	0.373	-1.356	-1.375
	Zan	-0.17	0.25	2.481	-0.711	0.185	-0.657	-0.546	-0.156	-0.676
	Dysf	1.249	-0.73	0.437	1.098	0.204	-0.607	0.901	-1.396	-1.157
	Dexi	0.138	0.125	2.136	-0.479	0.355	-0.317	-1.704	-0.055	-0.2
	Ccdc184	0.295	0.007	2.07	0.51	-0.024	-0.733	0.218	-1.04	-1.304
	Fn3krp	-0.047	0.021	2.448	-0.16	0.309	-0.623	-0.256	-0.833	-0.858
	Clk1	-0.635	0.375	2.274	0.497	0.218	-0.454	-0.911	-0.567	-0.797
	Tnfaip3	0.107	-0.171	1.404	1.692	0.157	-0.755	-0.675	-0.367	-1.393
	Prob1	-0.829	0.097	2.282	-1.03	0.092	-0.407	-0.807	0.423	0.179
	Tnnc1	0.296	0.415	1.351	-0.109	1.575	-0.549	-1.324	-0.808	-0.847
	Cpa1	2.24	-0.657	-0.697	-0.303	0.312	0.488	0.355	-0.869	-0.869
	Lekr1	0.052	2.02	1.03	-0.931	-0.466	-0.589	-0.824	0.446	-0.739
	Jrkl	0.106	0.251	2.365	-0.255	-0.495	-0.011	-1.223	-0.014	-0.724
	Il6ra	0.143	-0.417	2.04	1.05	0.119	-0.278	-1.085	-0.648	-0.925
	Zbtb33	-0.24	0.987	1.767	0.034	0.64	-0.706	-0.128	-0.905	-1.449
	Chst2	1.21	-0.13	1.171	0.018	0.178	-0.293	0.806	-1.505	-1.454
	Fnip1	-0.713	0.537	2.367	-0.566	0.07	-0.466	-1.017	-0.138	-0.075
	Selenow	-0.958	0.946	1.697	-0.171	1.009	0.042	-0.735	-0.766	-1.064
	Trim30b	0.249	0.057	1.437	0.595	1.41	-1.012	-0.956	-0.91	-0.872
	Cdk19	-0.476	0.437	1.886	-0.203	0.576	-0.558	-1.373	0.695	-0.985
	H60c	2.202	-0.1	0.034	0.213	-1.094	0.453	-0.448	-1.222	-0.037
	Fance	-0.62	-0.101	2.396	-0.862	-0.319	-0.603	-0.617	0.444	0.282
	Prtg	-0.253	0.346	2.239	0.348	0.374	-0.835	-1.005	-0.833	-0.38
	Prkar2b	0.764	-0.331	2.089	-0.625	0.466	-0.03	-1.214	-0.901	-0.218
	Tatdn1	-0.654	1.111	1.961	-0.41	0.456	0.041	-0.73	-0.856	-0.92
	Csnk1g3	-0.303	-0.142	2.153	0.792	0.315	-0.375	-0.299	-1.027	-1.114
	Dbil5	-0.292	1.273	0.912	0.197	0.122	0.859	-2.011	-0.708	-0.353
	Gm49858	0.83	0.338	0.564	1.788	-0.281	-0.051	-0.685	-1.215	-1.288
	Ubn1	0.891	-0.642	1.893	0.721	0.01	-0.061	-1.051	-0.749	-1.012
	Zfc3h1	-0.503	0.322	1.907	0.287	0.648	-0.546	-1.651	0.2	-0.664
	Cep41	-0.044	0.503	2.211	-0.529	0.457	-0.382	-0.119	-0.982	-1.116
	Rnf149	-0.486	0.28	2.304	0.464	0.236	-0.517	-0.821	-0.948	-0.513
	Gatm	2.003	-0.225	-0.141	-0.305	-0.412	1.289	-0.274	-1.119	-0.816
	Gatm	2.003	-0.225	-0.141	-0.305	-0.412	1.289	-0.274	-1.119	-0.816
	Zfhx4	-0.856	0.343	1.532	-1.046	-0.418	-0.354	-1.11	1.376	0.532
	Adam17	0.985	-0.74	1.422	1.342	-0.011	-0.661	-0.267	-0.975	-1.096
	Ccl19	-0.332	2.069	0.862	0.028	0.324	-0.36	-0.932	-0.391	-1.268
	Ccl19	-0.332	2.069	0.862	0.028	0.324	-0.36	-0.932	-0.391	-1.268
	Cobl	-0.591	0.819	2.315	-0.504	-0.584	-0.178	-0.962	-0.26	-0.055
	Snapc5	-0.666	0.928	1.828	0.281	0.67	-0.24	-0.658	-1.218	-0.924
	Ccp110	-0.321	0.038	2.567	-0.73	0.082	-0.45	-0.619	-0.187	-0.38
	Tbc1d12	0.05	-0.101	2.032	0.319	0.473	-0.224	0.058	-1.106	-1.501
	Lpxn	0.037	0.442	0.848	-0.396	-1.068	0.966	-1.154	-1.154	1.479
	Gm44041	-0.618	0.31	1.949	-0.901	0.309	0.108	-1.404	-0.509	0.757
	Osbp	-0.127	-0.129	2.052	0.888	0.014	-0.322	-1.591	-0.287	-0.497
	Ddt	-0.947	1.752	0.77	-0.67	1.074	0.281	-0.849	-0.557	-0.854
	Zfp953	0.291	-0.483	1.547	0.212	1.6	-0.639	-0.843	-1.113	-0.572
	Kcnq2	-0.21	-0.533	2.336	-0.784	-0.799	-0.514	-0.225	-0.07	0.8
	Myh10	1.203	-0.206	0.942	0.632	-0.055	-0.47	0.844	-1.68	-1.21
	Saxo2	-0.851	0.81	2.174	-0.852	0.41	-0.184	-0.856	-0.425	-0.228
	Plekhf2	-0.67	0.38	1.831	-0.276	1.025	0.009	-1.64	-0.228	-0.431
	Zbtb10	-0.296	0.079	2.415	0.133	0.336	-0.536	-0.695	-0.449	-0.986
	Kcnj8	2.304	-0.501	-0.738	0.331	-0.237	0.535	-0.002	-0.77	-0.922
	Aspn	1.504	-0.358	0.26	1.069	0.368	0.584	-1.068	-1.155	-1.204
	Cxcl1	0.064	0.176	0.063	1.193	1.209	0.88	-1.166	-1.131	-1.289
	Cd79b	0.676	-0.214	-0.715	1.528	0.675	1.072	-1.008	-1.008	-1.008
	Pmaip1	0.105	-0.35	-0.129	2.329	0.402	0.219	-0.878	-0.83	-0.869
	Ltbp4	0.772	-0.443	-0.533	2.052	0.733	-0.042	-0.722	-0.877	-0.94
	Hsf3	-0.22	0.118	0.881	2.019	-0.549	0.505	-0.918	-0.918	-0.918
	Lama3	0.639	-0.455	0.46	1.724	0.884	-0.054	-1.007	-1.052	-1.14
	S100a4	0.469	-0.65	1.275	-0.272	1.48	0.693	-0.998	-0.998	-0.998
	Gm18811	0.324	-0.644	0.273	1.095	1.713	0.322	-1.028	-1.028	-1.028
	Cxcl12	0.289	-0.443	0.108	1.86	1.182	-0.11	-0.761	-1.058	-1.068
	Sema3c	-0.255	0.192	0.656	1.037	1.789	-0.405	-1.023	-0.967	-1.023
	Slc16a4	0.204	-0.155	-0.05	2.055	0.789	0.129	-0.702	-1.128	-1.143
	Pgm5	0.182	-0.296	0.089	2.239	0.363	0.249	-0.942	-0.942	-0.942
	Stmn2	0.016	0.109	-0.108	1.754	1.335	-0.065	-0.891	-1.024	-1.127
	Cd55	-0.084	-0.44	-0.41	2.173	1.044	0.029	-0.629	-0.788	-0.895
	Mgst1	-0.071	-0.513	-0.297	2.19	1.045	-0.107	-0.55	-0.894	-0.802
	Mansc1	1.013	-0.72	-0.124	1.971	0.246	0.209	-0.492	-1.033	-1.069
	1700069L16Rik	0.232	0.297	-0.299	1.994	0.968	-0.318	-0.958	-0.958	-0.958
	Selenop	-0.054	0.672	0.861	1.076	0.507	0.733	-1.075	-1.324	-1.395
	Egfl8	0.976	-0.096	-0.536	1.475	0.888	0.533	-1.004	-1.092	-1.142
	Rasgrp2	1.02	-0.458	-0.409	1.402	1.295	0.098	-0.837	-1.08	-1.03
	Rasgrp2	1.02	-0.458	-0.409	1.402	1.295	0.098	-0.837	-1.08	-1.03
	Unc5b	0.579	-0.46	-0.137	2.187	0.449	0.013	-0.568	-1.016	-1.046
	Wfdc1	1.369	-0.503	-0.464	1.344	0.687	0.513	-0.608	-1.246	-1.092
	Fbln5	1.82	-0.549	-0.366	1.368	0.166	0.177	-0.732	-1.011	-0.873
	Serpinb9	0.649	-0.364	-0.5	2.205	0.442	0.093	-0.91	-0.815	-0.799
	Spock2	0.254	-0.063	1.311	1.123	1.026	-0.282	-0.969	-1.187	-1.213
	Met	0.548	-0.392	-0.22	2.259	0.318	0.072	-0.711	-1.053	-0.82
	Crybb3	1.241	-0.635	-0.823	1.63	0.383	0.597	-0.341	-1.035	-1.016
	Gpr3	0.242	0.13	0.576	0.5	0.919	1.362	-1.244	-1.244	-1.244
	Ccdc194	0.42	0.339	-0.171	0.047	2.238	-0.049	-0.976	-0.873	-0.976
	Dkk2	0.462	-0.588	0.328	1.508	1.441	-0.186	-0.953	-1.095	-0.916
	Mfap2	0.118	0.209	-0.518	1.537	1.222	0.568	-1.416	-0.785	-0.935
	Aqp1	0.404	-0.665	-0.469	2.255	0.767	-0.331	-0.383	-0.783	-0.795
	Tspan2	0.447	-0.147	-0.088	1.682	0.965	0.425	-0.71	-1.353	-1.222
	Trim34a	0.56	-0.675	-0.418	2.231	0.603	-0.172	-0.388	-0.982	-0.758
	Corin	-0.006	-0.272	0.6	0.337	1.98	0.497	-1.084	-0.969	-1.084
	Fmo5	0.871	-0.242	0.028	1.734	0.881	-0.099	-1.072	-0.928	-1.174
	Gbp9	0.602	-0.712	-0.743	2.099	0.764	-0.132	-0.13	-0.77	-0.98
	Scgb3a1	0.522	-0.341	0.642	1.225	1.467	-0.315	-0.974	-1.215	-1.011
	Ephx1	0.237	-0.731	-0.758	2.405	0.418	-0.22	-0.068	-0.638	-0.644
	Hmgcs2	0.763	0.573	0.322	0.229	0.627	1.268	-1.571	-1.004	-1.207
	Tmem154	0.907	0.147	0.193	1.629	0.26	0.386	-0.895	-1.295	-1.331
	Calcrl	0.334	-0.453	0.208	2.281	0.367	-0.214	-0.583	-1.093	-0.849
	AF366264	-0.38	-0.141	0.334	1.45	1.517	0.305	-0.843	-1.122	-1.122
	Mgp	1.271	-0.492	-0.559	1.424	0.9	0.056	-0.169	-1.234	-1.198
	Dnajb9	0.098	0.157	0.599	1.724	0.424	0.492	-1.073	-0.958	-1.464
	Ccnd2	1.361	-0.479	-0.864	1.694	0.488	0.177	-0.474	-0.965	-0.938
	Ablim3	-0.114	-0.238	0.173	2.08	1.017	-0.179	-0.969	-0.925	-0.846
	Endou	0.785	-0.55	-0.652	2.056	0.562	0.129	-0.385	-0.8	-1.145
	Cdc42ep5	0.388	-0.249	-0.296	1.896	1.027	0.125	-0.558	-1.208	-1.125
	Sox7	1.017	-0.597	0.207	1.705	0.612	0.025	-0.507	-1.209	-1.252
	Tmem64	-0.015	-0.124	1.582	0.607	1.274	-0.123	-1.105	-1.217	-0.879
	Commd1b	0.9	-0.533	0.431	1.874	0.422	-0.244	-0.554	-1.27	-1.026
	Scx	0.305	-0.309	0.641	0.086	2.163	-0.055	-1.026	-1.026	-0.779
	Syn2	0.718	-0.428	0.189	1.698	0.403	0.678	-0.73	-1.388	-1.141
	Zfp708	-0.372	1.367	0.351	-0.272	0.039	1.717	-1.282	-0.74	-0.809
	Cdkn1a	0.129	-0.61	-0.849	2.329	0.564	-0.203	0.103	-0.838	-0.627
	Apod	-0.157	0.053	0.144	1.686	1.357	-0.038	-0.686	-1.252	-1.108
	Ccdc68	1.288	-0.309	-0.888	0.351	1.474	0.818	-0.911	-0.911	-0.911
	Mustn1	1.493	-0.416	-0.911	1.442	0.8	0.047	-0.662	-0.853	-0.939
	Kdelr1	1.531	0.142	-0.764	0.996	0.571	0.611	-0.697	-1.288	-1.103
	Cxcr4	-0.176	-0.442	0.272	2.246	0.784	-0.268	-0.675	-0.896	-0.844
	Gm2564	-0.705	1.126	0.742	0.628	1.135	0.432	-1.304	-0.97	-1.084
	Cort	0.101	-0.089	0.707	2.052	0.542	-0.458	-1.044	-0.767	-1.044
	Gja4	1.05	-0.589	-0.78	2.02	0.344	0.211	-0.727	-0.8	-0.728
	Ebf1	0.962	-0.416	-0.395	1.859	0.531	-0.143	0.041	-1.289	-1.151
	Cd38	0.425	-0.634	-0.766	2.279	0.354	0.24	-0.241	-0.939	-0.717
	Gm29640	-0.1	-0.671	0.823	0.333	2.142	0.019	-0.849	-0.849	-0.849
	Sh2b3	0.687	-0.573	-0.168	1.906	0.883	-0.199	-0.249	-1.287	-1
	Stc1	1.582	-0.403	-0.546	1.62	0.078	0.293	-0.952	-0.741	-0.93
	Ahnak	0.697	-0.54	-0.248	1.739	1.226	-0.44	-0.254	-1.086	-1.094
	Prnd	0.988	-0.698	-0.834	2.007	0.283	0.308	-0.323	-1	-0.731
	Arl6ip5	1.11	0.341	-0.723	1.323	0.705	0.426	-0.599	-1.288	-1.296
	Bmp2	0.757	-0.156	0.208	1.184	1.627	-0.823	-0.998	-0.802	-0.998
	Myo1e	0.057	-0.892	-0.859	2.185	0.623	-0.201	0.506	-0.689	-0.729
	Tec	0.238	-0.654	-0.433	2.349	0.475	0.173	-0.817	-0.621	-0.709
	C130074G19Rik	0.49	-0.666	-0.374	2.016	0.85	-0.122	-0.029	-1.212	-0.953
	Abcc9	1.42	-0.555	-0.353	1.578	-0.13	0.083	0.367	-1.227	-1.183
	Ifit1	0.426	-0.75	-0.84	2.318	0.288	-0.245	0.199	-0.795	-0.601
	Tifa	0.89	-0.357	-0.499	2.023	0.171	0.235	-0.175	-1.078	-1.21
	Otos	-0.222	-0.288	0.092	1.47	1.779	-0.176	-0.587	-0.937	-1.13
	Fzd6	0.197	-0.425	0.67	1.904	0.814	-0.313	-0.557	-1.071	-1.22
	Fzd6	0.197	-0.425	0.67	1.904	0.814	-0.313	-0.557	-1.071	-1.22
	Fbn1	1.499	0.052	-0.585	1.53	-0.046	0.447	-0.919	-1.169	-0.809
	Olfr1033	0.807	-0.604	-0.929	1.784	1.025	0.141	-0.368	-0.997	-0.86
	Cfh	0.739	-0.736	-0.458	2.037	0.269	0.055	0.284	-1.109	-1.08
	Srarp	0.601	-0.673	0.199	1.888	0.961	-0.279	-0.579	-1.013	-1.106
	Fbln2	0.771	-0.436	-0.399	2.041	0.86	-0.455	-0.617	-0.812	-0.951
	Gypa	-0.677	-0.089	-0.66	1.924	1.502	-0.228	-0.677	-0.419	-0.677
	Bcl2a1b	-0.544	0.144	0.551	0.371	1.955	0.423	-1.236	-0.428	-1.236
	Marveld1	0.99	-0.637	-0.494	2.058	0.261	0.128	-0.343	-1.044	-0.919
	Rgs2	0.439	-0.086	-0.79	2.143	0.652	-0.014	-0.324	-1.087	-0.933
	Tlr3	0.187	-0.533	-0.514	2.251	0.514	-0.151	0.246	-0.983	-1.018
	Vps13d	0.395	-0.357	1.064	0.977	1.353	-0.091	-1.237	-0.899	-1.206
	Itm2a	0.574	0.805	-0.092	1.07	0.507	0.851	-0.8	-1.487	-1.427
	Sult1a1	0.679	-0.724	0.039	1.912	0.963	-0.309	-0.58	-1.137	-0.842
	Cryab	1.088	0.55	-0.319	0.258	0.695	1.277	-1.047	-1.322	-1.179
	Tcim	0.023	-0.511	-0.427	2.383	0.443	0.056	-0.245	-1.119	-0.603
	Ifitm1	1.567	-0.845	-0.346	0.793	1.235	0.283	-0.677	-1.035	-0.974
	Pdgfd	0.482	-0.949	-0.446	2.002	0.744	0.475	-0.51	-0.861	-0.938
	Fcgrt	1.627	-0.376	-0.526	1.216	0.799	0.132	-1.023	-1.07	-0.78
	Cox6b2	0.235	-0.404	-0.305	1.907	1.326	-0.263	-0.614	-1.136	-0.747
	Gm28041	-0.324	-0.222	1.161	0.663	1.773	-0.13	-1.07	-0.78	-1.07
	Slco1c1	-0.42	0.213	0.457	1.512	0.984	0.561	-1.59	-0.842	-0.873
	Gfod1	0.308	-0.44	0.532	2.245	0.112	-0.106	-0.998	-0.807	-0.846
	Gm49939	-0.359	0.088	0.52	1.741	1.17	-0.12	-1.139	-0.764	-1.139
	Acer2	-0.276	-0.68	-0.681	2.25	0.755	-0.312	0.418	-0.795	-0.68
	Osmr	0.391	-0.175	1.199	1.596	0.501	-0.516	-0.534	-1.209	-1.252
	Pon3	0.37	-0.478	-0.437	2.115	0.653	0.004	0.005	-1.275	-0.957
	Slc40a1	1.338	-0.702	0.303	1.412	0.03	0.63	-0.649	-1.084	-1.279
	Fgf1	1.716	-0.681	-0.245	-0.208	0.61	1.38	-0.902	-0.856	-0.815
	Kank3	0.642	-0.355	0.371	1.889	0.664	-0.25	-0.533	-1.314	-1.114
	Abtb2	0.114	-0.162	0.921	1.467	1.143	-0.382	-1.311	-0.588	-1.201
	Plac9a	1.852	-0.497	-0.187	0.923	-0.015	0.521	-0.093	-1.147	-1.356
	B4galt6	0.273	-0.199	1.195	0.913	1.427	-0.411	-1.147	-1.014	-1.037
	Txnip	0.446	-0.639	1.269	1.482	0.59	-0.191	-0.571	-1.315	-1.072
	Cd151	1.914	-0.773	-0.449	1.134	-0.116	0.196	0.174	-1.092	-0.989
	Ifi27	0.711	-0.15	-0.645	1.667	0.846	0.12	0.109	-1.372	-1.286
	Zfp979	0.236	-0.363	0.743	1.662	0.659	0.077	-0.176	-1.442	-1.396
	2900026A02Rik	0.533	-0.286	0.862	1.684	0.746	-0.428	-0.805	-1.238	-1.066
	Slc35d2	1.225	-0.463	-0.47	2.041	-0.048	0.043	-0.707	-1.013	-0.607
	Clca3a1	0.061	-0.545	-0.299	2.03	1.054	0.261	-1.044	-0.575	-0.943
	Lpar4	0.955	-0.533	0.561	1.631	0.563	-0.274	-0.323	-1.325	-1.256
	Rab11fip5	0.533	-0.194	1.024	1.442	0.92	-0.53	-1.141	-0.954	-1.1
	Myct1	0.173	-0.185	-0.212	1.871	1.146	-0.191	-0.152	-1.327	-1.122
	Wif1	1.696	-0.066	-0.59	-0.608	1.016	1.098	-0.887	-0.796	-0.863
	Tfpi2	0.617	-0.4	-0.96	1.912	0.758	0.47	-0.6	-1.136	-0.66
	Crispld1	0.368	-0.448	0.196	2.33	0.23	-0.198	-0.726	-1.026	-0.726
	Gm14403	-0.745	0.367	0.863	1.15	1.349	0.17	-0.863	-1.035	-1.256
	H2-M3	0.885	-0.62	-1.032	1.95	0.504	0.411	-0.514	-0.899	-0.684
	Mal	-0.068	-0.255	-0.293	1.95	1.273	-0.287	-0.17	-1.099	-1.05
	Adam10	0.739	-0.264	1.013	1.429	0.509	-0.098	-0.632	-1.261	-1.435
	Pcdhga1	1.241	-0.15	-0.114	-0.292	1.732	0.549	-1.175	-0.723	-1.066
	Sipa1l2	0.437	-0.479	0.258	1.931	0.872	-0.212	-0.464	-1.087	-1.258
	Mrln	-0.96	0.242	1.547	-0.133	1.438	0.382	-1.185	-0.435	-0.896
	Gimap8	-0.068	-0.302	0.996	1.544	1.192	-0.412	-1.127	-0.966	-0.858
	Rhob	0.479	-0.62	0.648	1.833	0.789	-0.439	-0.395	-1.131	-1.164
	Car7	0.549	-0.59	-0.665	2.334	-0.127	0.433	-0.697	-0.657	-0.581
	Srgn	-0.03	-0.187	-0.426	2.121	0.782	0.037	0.008	-1.245	-1.06
	Crem	0.056	-0.187	0.124	2.083	0.789	-0.167	-0.337	-1.356	-1.004
	Slfn5	0.257	-0.501	0.6	1.733	1.093	-0.388	-0.432	-1.21	-1.151
	Vcl	1.112	-0.323	-0.699	1.69	1.02	-0.212	-0.871	-0.869	-0.847
	Crygn	1.442	-0.18	-0.368	1.72	-0.435	0.477	-0.952	-0.75	-0.952
	Gm45269	-0.542	-0.561	1.829	0.067	1.078	0.754	-0.793	-0.916	-0.916
	Vwf	0.138	-0.458	0.371	2.106	0.827	-0.406	-0.576	-1.086	-0.916
	Rnase4	1.067	0.066	-0.85	1.442	0.876	0.414	-0.801	-1.213	-1.001
	Fgd5	0.644	-0.411	0.076	1.95	0.47	-0.353	0.166	-1.301	-1.242
	Efna1	0.741	-0.436	-1.069	1.825	0.72	0.266	0.032	-1.172	-0.908
	Stat1	0.575	-1.038	-0.997	1.974	0.058	-0.274	0.912	-0.777	-0.433
	Rassf3	0.304	-0.51	0.942	1.718	0.806	-0.395	-0.544	-1.241	-1.08
	Tnfsf10	0.12	-0.798	-0.349	2.076	0.785	0.025	0.246	-1.163	-0.942
	Casp4	0.354	-0.142	0.078	1.89	0.888	-0.377	-0.111	-1.327	-1.254
	Tpd52l1	1.01	0.923	-0.436	1.013	0.17	0.573	-0.275	-1.337	-1.64
	Fam124b	1.665	-0.337	0.155	1.051	0.804	-0.288	-0.792	-1.328	-0.93
	Lrp5	1.214	-0.676	0.114	1.311	0.793	-0.002	-0.045	-1.487	-1.223
	Lyl1	1.358	-0.552	-0.166	1.506	0.897	-0.194	-0.87	-0.997	-0.982
	Pcdh1	1.276	-0.67	-0.064	1.526	0.755	-0.333	-0.082	-1.163	-1.245
	Sparcl1	0.665	-0.636	0.122	2.083	0.502	-0.065	-0.564	-1.099	-1.009
	Slc22a8	0.928	-0.487	0.427	0.275	1.415	0.678	-1.711	-0.548	-0.977
	Ecm2	0.554	-0.423	-0.196	1.891	0.953	-0.216	-0.218	-0.905	-1.441
	Zfp366	0.307	-0.31	1.385	1.359	0.649	-0.33	-0.526	-1.156	-1.379
	Akap12	1.479	-0.665	-0.34	1.576	0.147	0.098	0.045	-1.156	-1.183
	Csf1	1.83	-0.621	-0.274	1.275	0.221	0.226	-0.683	-0.828	-1.146
	Gbp2	0.715	-0.69	-0.68	2.235	0.203	-0.155	0.046	-1.046	-0.629
	Tgfbr2	0.397	-0.413	1.329	1.432	0.607	-0.282	-0.612	-1.166	-1.293
	Ccrl2	1.788	-0.718	-0.622	1.333	-0.022	0.557	-0.709	-0.709	-0.899
	Grp	0.349	-0.394	-0.511	2.16	0.686	0.161	-0.424	-1.194	-0.833
	Cryba1	1.077	-0.89	-0.865	1.803	0.627	0.218	-0.21	-0.956	-0.806
	Kif26a	0.893	-0.556	0.847	1.544	0.564	-0.54	-0.259	-1.297	-1.197
	Hspg2	1.572	-0.978	-0.329	1.587	0.054	-0.129	0.162	-1.075	-0.864
	Gm9970	-0.658	0.716	0.111	0.864	1.746	0.169	-1.214	-0.52	-1.214
	Efnb2	-0.055	-0.182	1.265	1.629	0.756	-0.518	-0.75	-1.125	-1.021
	Crybb1	1.763	-0.809	-0.762	1.504	-0.023	0.229	-0.333	-0.8	-0.769
	Tmem45a	1.116	-0.567	-0.951	1.569	0.433	0.685	-0.091	-1.113	-1.08
	Ctla2b	0.155	-0.471	-0.576	2.245	0.722	-0.291	0.092	-1.001	-0.874
	Nebl	-0.699	-0.13	1.237	1.545	0.892	0.009	-1.163	-0.816	-0.875
	Nxpe4	0.306	-0.611	0.902	1.551	1.033	-0.284	-0.494	-1.072	-1.331
	Gm49391	0.211	-0.57	-0.503	2.194	0.741	-0.257	0.133	-1.099	-0.85
	Noxo1	-0.316	-0.503	0.942	1.278	1.588	-0.271	-0.689	-0.995	-1.033
	Pde8a	0.534	-0.637	0.481	2.04	0.423	-0.143	-0.578	-1.318	-0.803
	Palmd	0.557	-0.82	-0.701	2.077	0.53	0.14	0.13	-1.137	-0.776
	Cysltr2	1.471	-0.814	-0.598	1.309	0.909	-0.044	-0.105	-1.038	-1.089
	Elf1	-0.097	-0.095	0.389	1.894	1.089	-0.351	-0.553	-1.003	-1.273
	Kcnj2	0.314	-0.242	0.054	2.04	0.98	-0.544	-0.63	-1.183	-0.79
	Arhgap29	0.598	-0.457	-0.743	1.989	0.671	-0.196	0.303	-1.128	-1.036
	Tmem100	-0.27	-0.157	-0.383	2.272	0.928	-0.138	-0.624	-0.822	-0.806
	Stox1	0.265	-0.684	-0.22	2.376	0.449	-0.242	-0.246	-0.785	-0.913
	Slc19a3	0.811	-0.711	0.169	1.53	0.415	0.726	-0.23	-1.203	-1.506
	Anxa3	0.603	-0.654	-0.445	1.956	0.456	0.261	0.179	-1.406	-0.95
	Cobll1	0.776	-0.632	0.534	1.755	0.773	-0.32	-0.638	-1.16	-1.088
	Slc7a5	1.303	-0.551	-0.018	1.567	0.421	-0.087	-0.062	-1.432	-1.142
	Hspb1	0.067	-0.968	-0.737	2.273	0.785	-0.448	0.05	-0.559	-0.465
	Sh3bgrl	0.38	-0.255	-0.33	1.992	0.656	0.216	-0.121	-1.31	-1.227
	H2-K1	0.66	-0.873	-0.527	2.216	0.363	-0.152	-0.076	-1.084	-0.527
	Rnf213	0.733	-0.833	-0.517	2.141	0.217	-0.406	0.403	-0.991	-0.747
	Ankrd13a	0.496	-0.47	1.351	1.355	0.746	-0.409	-1.08	-0.991	-0.999
	Dock6	1.277	-0.573	-0.615	1.685	0.327	0.405	-0.299	-1.225	-0.982
	Ifi211	-0.168	-0.814	-1.192	1.377	0.659	-0.103	1.614	-0.682	-0.691
	Trpm4	0.305	-0.422	1.173	0.468	1.326	0.316	-1.773	-0.98	-0.413
	Insl3	0.816	-0.292	-0.148	1.8	0.557	-0.485	0.333	-1.314	-1.266
	Cd93	0.61	-0.477	0.012	1.825	0.688	-0.254	0.225	-1.43	-1.199
	St3gal6	0.937	-0.527	-0.721	1.65	0.713	0.085	0.287	-1.4	-1.023
	Mecom	0.271	-0.541	0.181	1.96	1.075	-0.452	-0.401	-1.204	-0.889
	Bmx	0.006	-0.121	0.114	1.863	1.315	-0.52	-0.578	-1.076	-1.004
	Parp14	0.251	-0.792	-0.613	2.311	0.595	-0.342	0.072	-0.837	-0.644
	Zfp993	0.331	-0.352	0.008	1.923	0.956	-0.328	-0.082	-1.34	-1.116
	Socs1	1.341	0.176	-0.193	1.016	1.311	-0.881	-0.748	-0.966	-1.055
	Zfp984	0.646	-0.041	0.505	1.724	0.701	-0.261	-0.934	-0.864	-1.475
	Frmd6	0.6	-0.454	0.798	1.905	0.065	-0.369	-0.089	-1.243	-1.213
	Ifit3b	-0.092	-0.987	-1.066	1.83	0.685	-0.331	1.092	-0.808	-0.324
	Irf7	0.537	-0.958	-0.967	1.268	-0.306	-0.255	1.836	-0.741	-0.415
	Cd5	0.287	-0.683	-0.291	1.557	0.761	1.125	-1.225	-1.225	-0.307
	Smpdl3a	0.673	-0.669	-0.092	2.149	0.393	0.107	-1.108	-0.839	-0.614
	Hebp1	1.45	-0.639	-0.807	1.283	0.533	0.153	0.371	-1.196	-1.147
	Mxd4	0.633	-0.68	0.457	1.559	1.142	-0.097	-0.684	-1.174	-1.156
	Vamp5	0.296	-0.458	-0.344	1.836	1.122	-0.06	0.01	-1.383	-1.019
	Vamp5	0.296	-0.458	-0.344	1.836	1.122	-0.06	0.01	-1.383	-1.019
	L3mbtl3	0.396	-0.229	1.147	1.531	0.817	-0.672	-0.85	-1.097	-1.042
	Cav2	0.719	-0.714	-1.036	2.073	0.159	0.327	0.082	-1.092	-0.519
	Pold4	0.485	-0.044	-0.168	1.859	0.986	-0.244	-0.665	-1.532	-0.678
	Pold4	0.485	-0.044	-0.168	1.859	0.986	-0.244	-0.665	-1.532	-0.678
	Rps27a-ps1	-0.248	1.238	-0.892	1.217	1.072	0.45	-0.698	-1.07	-1.07
	Gm19144	-0.561	-0.133	0.608	2.328	-0.059	0.135	-0.877	-0.564	-0.877
	Ifit3	0.002	-0.941	-0.968	1.935	0.461	-0.532	1.114	-0.783	-0.29
	Tril	0.143	-0.299	1.176	1.524	0.903	-0.507	-0.586	-1.152	-1.201
	Arl4a	-0.267	0.494	0.334	1.563	0.98	0.074	-0.339	-1.52	-1.319
	Anxa4	0.641	-0.177	-0.982	1.902	0.238	0.856	-0.736	-1.121	-0.621
	Zfp976	-0.924	0.01	0.582	1.312	1.646	-0.095	-1.205	-0.523	-0.802
	Poglut3	0.538	-0.348	0.344	1.527	1.089	-0.183	-0.201	-1.543	-1.223
	Ifih1	0.378	-0.939	-0.621	2.032	0.4	-0.18	0.762	-0.851	-0.982
	Hrct1	0.664	-0.502	-0.461	1.954	0.537	-0.067	0.27	-1.341	-1.054
	Mmrn2	0.418	-0.751	-0.122	2.2	0.79	-0.489	-0.392	-0.936	-0.717
	Dram2	-0.042	0.148	-0.539	1.916	1.01	0.02	-0.083	-1.342	-1.088
	Dcxr	0.048	-0.408	-0.934	2.04	1.125	-0.225	0.059	-0.963	-0.743
	Kctd12	-0.04	-0.64	0.978	1.95	0.616	-0.276	-0.566	-1.074	-0.949
	Slco1a4	-0.318	-0.448	-0.063	2.281	0.972	-0.429	-0.53	-0.788	-0.679
	Rsu1	0.952	-0.225	-1.094	1.739	0.262	0.543	0.025	-1.221	-0.982
	Ptpre	1.121	-0.719	-0.473	1.838	0.224	-0.072	0.306	-1.096	-1.129
	Tnks1bp1	1.125	-0.686	-0.057	1.928	0.592	-0.551	-0.652	-0.748	-0.951
	4921524J17Rik	-0.071	0.382	0.047	1.681	0.796	0.266	-0.176	-1.547	-1.376
	Mr1	0.493	-0.564	-0.652	2.241	-0.26	0.751	-0.594	-0.767	-0.647
	Dtx3l	0.964	-0.686	-0.046	1.278	1.129	-0.169	0.218	-1.367	-1.322
	Smpd5	1.687	-0.117	-0.794	1.497	0.029	0.236	-0.944	-0.64	-0.954
	Pdgfb	0.818	-0.659	-0.062	1.947	0.452	-0.377	0.209	-1.191	-1.137
	Lalba	0.113	-0.619	-0.221	1.973	0.708	0.104	0.39	-1.212	-1.237
	Glul	-0.062	-0.402	1.106	1.353	0.666	0.708	-1.229	-0.936	-1.204
	Piezo2	0.793	-0.715	-0.296	1.846	0.516	-0.299	0.501	-1.237	-1.109
	Hspb2	1.744	-0.852	-0.383	0.802	0.203	0.706	0.177	-1.236	-1.16
	Edn1	0.127	-0.504	-0.127	2.446	0.462	-0.388	-0.741	-0.678	-0.598
	Hey1	0.175	-0.489	-0.534	2.278	0.349	0.435	-1.171	-0.395	-0.646
	Fam162b	1.433	-0.803	-0.323	0.854	0.848	0.518	0.102	-1.392	-1.238
	Arhgap44	0.285	-0.195	0.789	0.596	1.934	-0.569	-1.161	-0.639	-1.04
	Aqp11	-0.151	0.172	-0.333	2.273	0.492	0.107	-0.461	-1.031	-1.068
	Arhgdib	0.997	-0.549	-0.979	1.628	0.279	0.583	0.285	-1.323	-0.919
	Ltc4s	0.226	-0.557	-0.978	2.056	0.818	0.142	0.129	-1.097	-0.739
	Fbxl17	0.862	-0.28	0.277	1.488	1.055	-0.405	-0.375	-1.183	-1.439
	Bricd5	-0.63	1.002	0.076	0.453	1.933	-0.067	-1.145	-0.923	-0.698
	Icos	1.075	0.192	-0.458	1.596	1.04	-0.861	-0.861	-0.861	-0.861
	Btbd3	0.778	-0.649	0.386	1.883	0.74	-0.35	-0.908	-1.026	-0.854
	Filip1	0.043	-0.833	-0.449	2.38	0.488	-0.374	0.18	-0.701	-0.734
	Atp1a1	1.587	-0.534	-0.226	1.167	0.576	-0.398	0.344	-1.315	-1.202
	Ophn1	-0.018	-0.419	-0.521	2.236	0.806	-0.513	0.207	-0.808	-0.972
	Spry4	1.306	-0.881	0.297	1.376	0.612	0.244	-1.178	-0.628	-1.148
	Casp6	0.291	0.471	-0.873	1.658	0.695	0.607	-0.31	-1.189	-1.35
	Pir	0.186	-0.739	-0.717	2.082	-0.031	0.121	0.912	-1.102	-0.713
	Il2rg	0.416	-0.418	-1.123	2.112	0.529	0.152	0.093	-1.062	-0.699
	Epas1	0.391	-0.442	1.019	1.546	0.812	-0.476	-0.314	-1.371	-1.165
	Nus1	0.074	-0.312	1.003	1.74	0.836	-0.528	-0.532	-1.134	-1.148
	Vegfc	0.58	-0.672	0.035	1.973	0.797	-0.052	-1.106	-1.13	-0.425
	Gna14	0.747	-0.48	-0.671	0.797	2.034	-0.219	-0.964	-0.28	-0.964
	Akr1c14	0.44	-0.115	-0.566	1.731	1.202	-0.067	-0.251	-1.458	-0.916
	Alox5ap	-0.138	-0.648	-0.709	2.428	-0.141	0.396	0.157	-0.837	-0.508
	Depp1	0.331	-0.13	-0.728	1.877	0.933	0.46	-1.305	-0.72	-0.718
	Art3	1.269	-0.666	-0.669	1.448	-0.153	0.687	0.402	-1.333	-0.985
	Ror1	-0.159	0.485	1.35	0.921	0.498	0.335	-1.505	-0.42	-1.505
	Ceacam1	0.578	-0.357	-0.656	2.214	0.054	-0.261	0.396	-1.129	-0.839
	Fam20c	1.683	-0.3	0.074	1.369	-0.074	0.175	-1.202	-0.523	-1.202
	Npr1	0.588	-0.384	-0.491	1.319	1.046	0.481	0.292	-1.586	-1.266
	Cd59a	-0.449	-0.068	0.3	1.853	1.376	-0.48	-0.866	-0.889	-0.778
	Actn1	0.402	-0.407	1.117	1.378	0.624	-0.199	-0.061	-1.511	-1.345
	Gm43213	1.561	-0.49	-0.334	0.878	1.236	0.004	-1.134	-1.134	-0.586
	Serpine1	0.854	-0.629	-0.031	2.013	0.55	-0.308	-0.616	-1.343	-0.491
	Kcne3	-0.09	0.082	-0.556	1.934	0.869	0.183	0.055	-1.436	-1.04
	Rhoc	0.791	-0.571	-0.773	1.758	0.478	0.287	0.413	-1.338	-1.044
	Phlda3	-0.045	-0.979	-1.014	1.975	0.593	-0.657	0.92	-0.684	-0.109
	Castor1	1.625	-0.292	-0.957	1.527	0.125	0.267	-0.462	-1.066	-0.768
	Atxn7l1	0.663	0.105	-0.499	1.939	0.099	0.484	-0.267	-1.122	-1.402
	Ecscr	0.602	-0.469	-0.931	1.758	0.746	0.076	0.492	-1.322	-0.953
	Itpr3	0.331	-0.562	0.103	2.045	0.46	-0.241	0.312	-1.128	-1.32
	St8sia4	0.727	-0.321	0.145	1.421	0.769	0.132	0.187	-1.59	-1.469
	Timp3	1.197	-0.657	-0.681	1.764	0.581	-0.395	0.202	-0.976	-1.036
	Pdlim2	1.667	-0.727	-0.95	1.09	0.548	0.577	-0.336	-0.7	-1.169
	Cacna1e	0.845	-0.285	0.728	1.638	0.317	-0.491	-0.07	-1.495	-1.187
	Pdzrn4	-0.659	0.259	-0.369	0.89	2.262	-0.463	-0.708	-0.563	-0.65
	Sox13	1.271	-0.543	0.216	1.701	0.384	-0.495	-0.211	-1.252	-1.071
	Kctd12b	0.374	-0.302	0.232	2.059	0.571	-0.202	-0.497	-1.546	-0.688
	Higd1b	1.553	-0.744	-0.293	0.793	0.447	0.653	0.279	-1.382	-1.305
	Asb4	0.568	-0.637	-0.155	1.502	0.398	0.72	0.447	-1.618	-1.224
	Elk4	0.341	-0.518	1.278	1.352	0.955	-0.511	-0.62	-1.17	-1.107
	Fyn	0.675	-0.632	0.28	2.035	0.492	-0.218	-0.475	-1.286	-0.87
	Cfi	0.303	-0.261	0.276	1.088	0.492	1.372	-1.476	-0.316	-1.476
	Nmrk1	0.196	0.24	-0.007	1.776	0.764	0.146	-1.088	-1.687	-0.34
	4930550C14Rik	0.051	-0.257	-0.328	1.495	1.699	-0.552	0.059	-0.934	-1.234
	Sema7a	0.097	-0.565	1.355	1.486	0.896	-0.527	-0.75	-0.978	-1.013
	Gch1	0.005	-1.321	-0.926	1.748	0.523	-0.387	1.217	-0.613	-0.247
	Pafah1b1	0.575	0.387	-0.23	1.342	0.915	0.458	-0.617	-1.072	-1.757
	Adamts9	0.678	-0.536	0.099	1.929	0.687	-0.526	0.02	-1.247	-1.103
	Ednra	2.01	-0.576	-0.528	0.84	-0.388	0.827	-0.366	-0.81	-1.009
	Akap13	0.323	-0.445	-0.343	2.262	0.631	-0.586	0.006	-0.842	-1.006
	Nkapl	0.76	0.25	-0.494	1.904	0.271	0.416	-1.154	-1.004	-0.95
	Styx	0.223	-0.332	1.07	1.499	1.009	-0.349	-0.83	-1.123	-1.166
	Zmat3	0.013	-0.589	0.332	2.008	1.081	-0.504	-0.361	-0.987	-0.992
	Heg1	0.032	-0.371	0.583	2.028	0.893	-0.553	-0.841	-1.007	-0.764
	Abca1	0.076	-0.152	1.471	1.505	0.548	-0.597	-0.607	-1.115	-1.129
	Txlnb	-0.094	0.418	0.816	-0.219	1.364	0.709	-1.687	0.068	-1.375
	Klf13	0.462	-0.458	-0.107	1.256	1.814	-0.415	-0.369	-1.142	-1.041
	Rassf9	0.64	-0.399	-0.645	1.792	0.593	-0.118	0.603	-1.361	-1.106
	Gm6096	0.181	-0.233	-0.004	2.408	0.106	-0.027	-1.09	-0.751	-0.591
	Plekhg1	0.162	-0.462	0.609	1.846	0.676	-0.298	0.085	-1.301	-1.317
	P2rx7	0.398	-0.798	-0.89	1.645	0.849	-0.259	1.002	-0.887	-1.06
	Itih5	0.688	-0.743	-0.159	1.801	0.855	-0.446	0.316	-1.186	-1.127
	Cthrc1	-0.153	-0.333	-0.27	2.216	0.788	-0.138	-0.015	-1.198	-0.898
	Cthrc1	-0.153	-0.333	-0.27	2.216	0.788	-0.138	-0.015	-1.198	-0.898
	Pls3	0.666	-0.705	-1.053	1.898	0.078	0.56	0.461	-0.993	-0.911
	Syce1	1.645	0.37	-0.958	0.496	0.862	0.286	-0.198	-1.251	-1.251
	Dynlt3	-0.549	0.743	0.54	1.375	1.006	0.279	-0.971	-1.211	-1.211
	Arhgef5	0.77	-0.499	0.901	1.405	0.914	-0.708	-0.382	-1.262	-1.138
	Ano6	0.489	-0.293	-0.215	2.011	0.342	-0.455	0.553	-1.254	-1.176
	Ets1	0.644	-0.634	0.733	1.427	0.911	-0.399	0.008	-1.382	-1.308
	Gm14239	0.335	-0.09	0.485	2.076	0.188	0.082	-1.3	-1.007	-0.768
	Id2	-0.674	0.35	0.255	1.743	1.199	-0.118	-0.446	-1.112	-1.197
	Septin2	0.837	-0.068	0.701	1.384	0.518	-0.207	-0.167	-1.656	-1.344
	Septin2	0.837	-0.068	0.701	1.384	0.518	-0.207	-0.167	-1.656	-1.344
	Tm9sf3	0.437	-0.289	1.145	1.379	0.551	-0.304	-0.051	-1.444	-1.424
	Epha4	0.079	-0.009	0.506	1.829	0.868	-0.426	-0.279	-1.486	-1.081
	Gm11578	-0.425	0.682	-0.417	0.591	2.175	-0.105	-0.787	-0.828	-0.886
	Gria3	-0.195	-0.831	-0.474	2.479	0.41	-0.313	-0.106	-0.762	-0.208
	Parp10	0.426	-0.955	-0.769	1.511	1.415	-0.239	0.477	-0.898	-0.968
	Helz2	0.688	-0.828	0.156	2.107	0.585	-0.504	-0.428	-0.993	-0.783
	Emp2	0.821	-0.954	-0.642	1.445	1.136	-0.195	0.534	-1.034	-1.111
	Foxq1	0.148	-0.36	1.18	1.473	0.869	-0.485	-0.294	-1.312	-1.22
	Lysmd2	0.228	-0.738	0.583	1.492	1.317	-0.26	-0.174	-1.287	-1.161
	Gm9320	0.608	-0.028	-0.347	1.672	1.302	-0.45	-0.51	-1.25	-0.997
	Layn	1.17	-0.234	-1.073	1.578	0.414	0.328	0.103	-1.271	-1.015
	Atp10d	0.819	-0.739	-0.793	2.028	0.399	-0.365	0.415	-0.775	-0.989
	Anpep	1.547	-0.432	-0.148	1.43	-0.394	0.178	0.297	-1.202	-1.278
	Acsbg3	0.376	-0.649	-0.896	0.599	1.565	1.291	-1.026	-0.235	-1.026
	Tm4sf1	0.473	-0.502	-1.002	1.938	0.589	0.017	0.525	-1.203	-0.834
	Emcn	0.402	-0.477	-0.758	1.935	0.666	-0.038	0.505	-1.336	-0.899
	Gimap5	0.15	-0.551	-0.004	1.885	1.302	-0.425	-0.317	-1.197	-0.843
	Jag1	0.121	-0.288	1.064	1.695	0.784	-0.634	-0.413	-1.141	-1.187
	Picalm	0.354	-0.383	0.801	1.685	0.976	-0.537	-0.717	-1.336	-0.843
	Etl4	0.395	-0.502	-0.09	2.235	0.49	-0.448	-0.012	-1.087	-0.982
	Odf3b	0.355	-0.027	-1.003	2.135	0.116	0.498	-0.059	-0.921	-1.094
	H2bc4	-0.099	1.316	0.193	0.467	0.85	0.815	-0.668	-1.576	-1.298
	Cpne8	0.228	-0.399	0.871	1.92	0.472	-0.454	-0.257	-1.273	-1.108
	Gm4070	0.236	-0.796	-0.869	1.889	0.108	-0.319	1.292	-0.857	-0.686
	Col18a1	0.621	-0.92	-0.469	2.115	0.616	-0.421	0.178	-0.933	-0.785
	Cmtm8	0.522	-0.275	-0.819	1.965	0.459	0.318	0.124	-1.431	-0.863
	Sft2d1	-0.245	0.276	0.338	1.642	0.855	0.158	-0.12	-1.623	-1.283
	Fam167b	0.798	-0.545	-1.102	1.786	0.373	0.033	0.684	-1.035	-0.992
	Birc3	1.136	-0.668	-0.518	1.232	1.43	-0.006	-1.171	-0.593	-0.842
	Gimap6	1.187	-0.638	-1.142	1.618	0.282	0.301	0.355	-1.123	-0.839
	Ttc21a	-0.677	-0.766	-1.013	1.694	1.039	-0.724	1.108	-0.401	-0.259
	Mos	1.199	0.302	-0.893	1.707	0.385	-0.269	-1.118	-0.194	-1.118
	Mef2c	0.852	-0.875	-0.766	1.879	0.493	-0.329	0.587	-0.885	-0.955
	Gm15994	-0.122	-0.721	0.245	-0.348	1.731	1.302	-1.132	-1.132	0.178
	Vcpkmt	-0.523	1.241	-0.522	0.535	1.211	0.971	-0.461	-1.225	-1.226
	Mfsd6l	-0.255	0.984	-0.485	2.122	-0.115	0.026	-1.043	-0.191	-1.043
	Nbdy	-0.45	0.85	0.067	1.191	1.353	0.175	-0.601	-1.507	-1.077
	Nupr1	-0.412	-0.359	-0.201	2.2	1.033	-0.253	-0.196	-0.983	-0.828
	Gm867	1.216	-0.197	-1.034	1.385	0.674	0.591	-0.823	-0.476	-1.337
	Ephb4	1.337	-0.843	-0.484	1.657	0.326	-0.057	0.212	-0.9	-1.248
	Pxmp4	0.612	0.606	0.229	0.408	0.798	1.18	-1.034	-1.507	-1.292
	Card6	-0.253	-0.679	-0.431	1.578	0.81	0.923	0.487	-1.012	-1.425
	Eif2ak2	0.099	-0.66	-0.905	1.93	0.407	-0.125	1.073	-1.012	-0.808
	Gvin1	0.552	-0.896	-0.47	2.081	0.552	-0.422	0.432	-0.915	-0.915
	Vamp7	0.212	0.744	0.643	1.249	0.608	0.363	-1.075	-1.312	-1.433
	Abcg2	0.362	-0.535	-0.971	1.991	0.206	0.2	0.728	-1.219	-0.761
	Sema6d	0.639	-0.549	0.877	1.668	0.345	-0.55	0.137	-1.335	-1.232
	Pycard	0.098	-0.241	0.116	1.303	1.421	-0.082	0.258	-1.439	-1.434
	Lmo2	0.203	-0.597	1.055	1.509	0.965	-0.408	-0.258	-1.251	-1.218
	Gbp3	0.631	-1.022	-0.754	1.612	-0.11	-0.01	1.371	-0.969	-0.748
	T	1.642	-0.518	-0.553	1.371	-0.291	0.807	-0.949	-0.561	-0.949
	Synpo	1.518	-0.986	-0.18	1.22	0.811	-0.19	0.036	-1.221	-1.008
	Oasl2	0.764	-0.994	-1.032	1.543	-0.01	-0.137	1.347	-0.899	-0.583
	Spred2	0.505	-0.428	0.681	1.738	0.624	-0.327	-0.127	-1.393	-1.274
	Man1c1	1.507	-0.834	0.587	0.969	0.828	-0.095	-1.207	-1.046	-0.709
	Shroom4	0.728	-0.477	0.244	1.957	0.282	-0.517	0.169	-1.448	-0.939
	Gbp7	0.651	-0.969	-0.403	1.925	0.018	-0.323	0.963	-0.975	-0.887
	Id3	0.348	-0.435	-0.771	1.892	0.706	0.006	0.558	-1.317	-0.986
	Ch25h	1.133	-0.798	-1.009	1.91	0.583	-0.154	-0.418	-0.401	-0.845
	Tiam2	-0.698	-0.856	-0.462	2.486	-0.44	-0.201	0.333	0.038	-0.2
	Elovl7	-0.033	-0.59	-0.058	1.661	1.631	-0.207	-0.679	-1.206	-0.519
	Myzap	0.742	-0.721	-0.757	1.766	0.74	0.427	0.04	-1.178	-1.058
	Fermt2	1.023	-0.393	-0.831	1.536	0.608	0.187	0.358	-1.49	-0.999
	Zfp456	0.025	-0.633	-0.645	0.836	1.519	1.35	-0.345	-1.131	-0.977
	AC109138.2	-0.093	-0.474	1.004	1.387	1.326	-0.411	-0.398	-1.115	-1.227
	G430095P16Rik	0.702	-0.202	-0.858	0.941	1.57	0.543	-0.299	-1.449	-0.947
	S100a16	0.823	-0.132	-0.992	1.647	0.551	0.369	0.181	-1.49	-0.957
	4930522L14Rik	-0.394	-0.075	0.646	1.016	1.494	0.31	-0.191	-1.619	-1.186
	Bfsp1	1.375	0.112	-0.267	1.849	-0.27	-0.139	-1.108	-0.574	-0.979
	Msrb2	0.507	0.471	-1.213	1.865	0.381	0.501	-0.689	-0.771	-1.052
	Erg	1.048	-0.663	0.404	1.587	-0.029	-0.352	0.581	-1.292	-1.284
	Hbegf	1.062	-0.796	-0.861	1.805	0.287	-0.154	0.54	-1.129	-0.754
	Rab29	1.08	-0.097	-0.932	1.616	-0.116	0.917	-0.306	-1.252	-0.91
	Slc2a9	0.843	-0.797	-0.752	1.547	1.454	-0.317	-0.344	-0.939	-0.693
	Upp1	0.286	-0.837	-1.23	1.7	0.855	0.087	0.816	-0.884	-0.793
	Rftn2	0.722	-0.468	-1.339	1.927	0.814	0.101	-0.661	-0.398	-0.698
	Krt222	-0.233	-0.595	0.21	1.679	0.527	0.994	-1.032	-0.002	-1.549
	Abcb1a	-0.086	-0.666	0.703	1.921	0.864	-0.343	-0.171	-1.159	-1.062
	Rflna	0.561	-1.756	-1.505	1.088	-0.282	0.671	0.696	0.265	0.262
	Fam102b	0.372	-0.479	1.061	1.639	0.52	-0.382	-0.131	-1.374	-1.225
	Gm38247	0.038	-0.131	1.033	0.025	2.042	-0.293	-0.561	-0.963	-1.19
	Lrrk2	0.629	0.057	0.663	1.255	0.382	-0.161	0.41	-1.683	-1.553
	Pet117	0.939	0.226	-0.877	0.639	1.524	0.068	0.144	-1.331	-1.331
	Usp18	0.625	-1.071	-0.992	1.715	-0.056	-0.172	1.208	-0.985	-0.272
	Mgst2	-0.764	0.358	-0.258	1.364	1.238	0.735	-1.616	-0.286	-0.771
	Fcer1g	-0.585	0.602	0.875	1.053	0.713	0.797	-1.557	-0.794	-1.105
	Rnaset2a	-0.14	-1.168	-0.88	1.345	0.709	-0.304	1.638	-0.733	-0.467
	Id1	0.44	-0.417	-0.381	1.756	0.994	-0.161	0.306	-1.47	-1.066
	Ocln	1.02	-0.432	0.358	1.938	0.043	-0.073	-0.651	-1.226	-0.978
	Cdc42bpb	0.627	-0.553	1.19	1.03	0.8	-0.112	-0.151	-1.145	-1.685
	Pabpc4l	0.982	-0.668	-0.621	1.831	1.063	-0.482	-0.718	-0.779	-0.608
	P4ha3	-0.621	-0.185	0.156	2.268	-0.099	0.78	-0.807	-0.869	-0.624
	Olfr1318	-0.568	-0.696	-0.568	2.198	0.77	-0.447	0.62	-0.665	-0.646
	Ddit4l	0.709	-0.369	-0.568	2.313	0.357	-0.436	-0.66	-0.555	-0.792
	Zfp429	0.934	-0.159	-1.181	1.793	0.156	0.643	-0.237	-0.747	-1.201
	Slc39a10	0.316	-0.234	-0.175	1.86	0.808	-0.391	0.406	-1.42	-1.17
	Gm6238	0.457	-0.803	0.646	0.504	1.707	0.531	-0.652	-1.195	-1.195
	Creb3l1	0.1	-0.695	-0.951	0.745	1.71	1.125	-0.491	-1.233	-0.31
	Gosr1	-0.466	-0.044	-0.442	1.347	1.541	0.64	-0.154	-1.1	-1.323
	Tsc22d1	1.084	-0.278	-0.958	1.779	0.01	0.72	-0.345	-0.957	-1.054
	Arl15	0.402	-1.098	-1.457	1.766	-0.175	-0.358	0.892	-0.452	0.48
	Gm13212	0.517	-0.728	-0.736	1.74	1.213	-0.312	0.116	-0.45	-1.36
	Prelid2	0.154	0.092	-0.005	1.734	0.864	0.05	0.006	-1.54	-1.356
	Lxn	0.417	-0.225	-0.961	1.724	0.618	0.272	0.6	-1.42	-1.023
	Cmbl	-0.129	-0.993	-0.805	2.198	0.383	0.122	-0.052	-1.101	0.378
	Gm8979	0.246	-0.77	-0.785	1.746	0.076	-0.361	1.485	-0.819	-0.819
	Ston1	0.466	-0.495	-0.638	2.19	0.786	-0.317	-0.626	-0.301	-1.065
	Mitd1	0.447	-0.31	-0.518	1.799	0.587	-0.176	0.722	-1.43	-1.122
	AU021092	0.93	-0.41	-1.046	1.374	0.844	0.452	0.262	-1.432	-0.974
	Il15	-0.166	-0.13	-0.192	2.289	0.759	-0.227	-0.381	-1.033	-0.918
	Trim56	0.7	-0.553	-0.646	1.594	1.356	-0.13	-0.398	-1.399	-0.523
	Vamp8	0.061	-0.108	-0.145	1.693	0.797	0.118	0.472	-1.618	-1.268
	Vamp8	0.061	-0.108	-0.145	1.693	0.797	0.118	0.472	-1.618	-1.268
	Gpr68	0.015	-0.64	-0.66	1.667	1.786	-0.499	-0.539	-0.619	-0.512
	Dglucy	0.269	-0.836	-0.72	2.462	0.161	-0.434	-0.024	-0.285	-0.593
	Flt4	1.318	-0.832	-0.256	1.704	0.329	0.011	-0.042	-1.137	-1.095
	Vat1	1.349	-0.828	0.015	1.416	0.494	-0.375	0.365	-1.201	-1.235
	Hmgb1-rs16	0.542	-0.258	-0.903	0.196	2.075	0.314	-1.02	0.197	-1.142
	Colgalt2	0.423	-0.625	0.547	1.772	0.997	-0.381	-0.746	-1.395	-0.592
	Trim12c	0.043	-0.464	0.527	2.088	0.315	-0.335	0.223	-1.277	-1.119
	Mgmt	0.451	-0.775	-0.868	2.015	0.828	-0.353	0.33	-1.077	-0.55
	Gpx8	0.711	-0.012	-0.631	1.452	0.335	0.333	0.72	-1.563	-1.344
	Serpinb9b	-0.762	-0.528	0.531	1.734	0.871	0.296	-1.21	-1.21	0.277
	Ly6g6d	0.026	0.031	0.112	1.478	1.599	-0.52	-1.205	-1.187	-0.334
	Rgs5	1.823	-0.71	-0.74	0.885	0.231	0.123	0.588	-1.045	-1.154
	Tnfaip2	1.107	-0.879	-0.739	1.561	0.291	-0.055	0.816	-1.213	-0.89
	Slc2a2	-0.853	-0.696	-0.666	2.046	0.839	0.226	-0.855	0.558	-0.6
	Apela	0.064	-0.678	-0.207	2.449	0.493	-0.313	-0.691	-0.723	-0.395
	Gm16149	-1.039	-0.137	-1.039	0.548	1.83	-0.228	0.087	1.017	-1.039
	Zfp973	-0.367	0.487	1.482	0.84	0.748	0.063	-0.458	-1.552	-1.242
	Psme1	0.674	-0.4	-0.98	1.89	0.584	0.391	-0.035	-1.293	-0.83
	Robo1	0.388	-0.739	0.251	1.931	0.891	-0.447	-0.033	-1.17	-1.072
	Fam217a	0.598	-0.514	0.155	1.348	1.325	0.049	-0.269	-1.55	-1.142
	Ptprb	-0.018	-0.403	0.26	2.051	0.906	-0.559	-0.036	-1.173	-1.026
	Irgm2	0.519	-0.947	-0.698	1.796	0.3	-0.492	1.185	-0.855	-0.808
	Lims2	0.761	-0.934	-0.47	1.898	0.921	0.024	-0.85	-0.325	-1.024
	Crygf	0.872	-0.871	-0.871	2.005	0.546	-0.035	0.026	-0.871	-0.801
	Morn3	0.181	-0.657	1.255	1.603	0.758	-0.295	-1.088	-0.847	-0.91
	Crygc	0.565	-0.826	-0.828	2.091	0.77	0.027	-0.176	-0.83	-0.792
	Fhod1	1.574	-0.941	-0.527	1.295	0.277	0.198	0.338	-1.148	-1.065
	Smim14	-0.556	1.293	0.009	1.209	0.938	0.273	-1.473	-0.878	-0.814
	Col5a2	1.37	-0.761	-0.259	1.398	0.236	-0.494	0.789	-1.168	-1.112
	4931422A03Rik	0.279	-0.283	0.12	2.341	0.357	-0.407	-1.085	-0.69	-0.632
	Acr	0.611	-0.697	0.361	0.09	2.233	-0.173	-0.678	-0.879	-0.868
	Atp6v0e	-0.11	-0.001	0.459	1.5	1.094	-0.124	0.094	-1.641	-1.27
	Col4a2	0.755	-0.785	-0.728	1.921	0.337	-0.38	0.741	-1.1	-0.76
	Itpripl2	0.882	-0.521	0.252	1.701	0.087	-0.335	0.565	-1.534	-1.097
	Kit	0.55	-0.276	1.061	0.614	0.813	0.316	0.17	-1.789	-1.459
	Smim24	-1.021	0.578	0.46	1.23	1.408	-0.048	-1.416	-0.911	-0.28
	Sp110	0.184	-0.701	-0.725	2.093	0.058	-0.212	1.01	-1.005	-0.701
	Chad	0.7	0.348	-0.836	0.927	0.327	1.464	-1.322	-1.322	-0.285
	Gm19353	-0.155	-0.13	0.69	0.063	1.891	0.075	-1.419	-1.334	0.319
	Gpcpd1	-0.203	-0.248	-0.195	2.258	0.733	-0.321	0.021	-1.133	-0.914
	Zfp788	-0.953	1.209	0.738	0.574	0.591	0.59	-1.901	-0.629	-0.219
	Cdiptos	0.272	-0.492	-0.841	2.147	0.521	-0.136	0.421	-0.713	-1.179
	Abcc4	0.543	-0.633	0.274	1.381	0.8	0.291	0.317	-1.678	-1.296
	Sema3g	0.141	-0.602	0.455	1.862	1.057	-0.42	-0.262	-1.332	-0.899
	Hint2	-0.569	0.979	0.983	0.431	1.305	0.092	-0.896	-1.578	-0.747
	Taf9b	0.686	-0.02	-1.048	1.621	0.012	1.095	-0.09	-1.289	-0.966
	Fkbp7	-0.043	-0.288	0.049	1.813	0.998	-0.257	0.341	-1.43	-1.183
	Znf41-ps	-0.045	-0.992	-0.729	2.073	0.403	0.473	-0.89	-0.841	0.548
	Gask1b	0.814	-0.827	-0.936	2.145	0.348	-0.094	-0.316	-0.956	-0.177
	Rbpj	0.72	1.159	-0.645	1.556	-0.208	0.119	-0.671	-0.409	-1.621
	Lamc1	0.927	-0.535	-0.476	1.578	0.443	-0.359	0.873	-1.377	-1.074
	Sec11c	-0.404	0.48	0.29	1.624	0.904	-0.065	0.015	-1.516	-1.329
	Sri	0.247	-0.144	-0.813	1.805	0.376	0.477	0.565	-1.535	-0.978
	Lhx6	1.984	-0.497	-0.399	1.352	-0.286	0.071	-0.493	-0.879	-0.852
	Rarres2	2.052	-0.542	-0.415	0.248	-0.013	1.034	-0.37	-0.816	-1.179
	Ctnnd1	1.193	-0.55	0.162	1.693	0.371	-0.318	-0.048	-1.195	-1.308
	Gm49392	0.257	-0.868	-1.062	1.431	1.446	0.693	-0.403	-1.025	-0.469
	Maoa	0.764	-0.324	-1.054	1.806	0.175	0.49	0.382	-1.213	-1.025
	Enpp2	1.608	-0.869	-0.754	1.294	0.021	0.878	-0.59	-0.657	-0.931
	Olfml2a	0.934	-0.822	-0.265	1.756	0.741	-0.339	0.191	-1.405	-0.791
	Phactr4	0.342	-0.508	0.148	1.844	1.152	-0.711	-0.108	-1.191	-0.969
	Plcg2	0.203	-0.691	-0.229	2.241	0.796	-0.244	-0.662	-1.08	-0.333
	Cdk17	0.287	-0.576	1.099	1.752	0.079	-0.283	0.161	-1.15	-1.368
	Zfp978	0.214	-0.649	-0.881	1.679	0.997	0.614	0.234	-1.296	-0.912
	Foxo1	0.757	-0.485	0.351	1.909	0.473	-0.207	-0.349	-1.366	-1.082
	Lama4	0.621	-0.71	-0.209	1.783	0.454	-0.24	0.755	-1.369	-1.085
	Nudt7	-1.037	0.937	0.533	0.999	1.364	0.042	-1	-1.247	-0.591
	Chp2	1.541	-0.832	-0.498	1.199	-0.181	0.048	0.907	-1.142	-1.042
	Ginm1	0.17	0.222	-0.099	1.694	0.88	0.443	-0.6	-1.49	-1.221
	Ginm1	0.17	0.222	-0.099	1.694	0.88	0.443	-0.6	-1.49	-1.221
	Ces2g	0.053	-0.593	-0.017	2.506	0.077	-0.073	-0.885	-0.574	-0.493
	Ctla2a	-0.167	-0.553	-0.245	2.071	1.03	-0.341	0.233	-1.135	-0.892
	Naalad2	0.912	-0.843	-0.553	1.485	0.66	-0.147	0.838	-1.273	-1.08
	Gm2897	0.409	-0.395	-0.397	1.674	0.865	0.69	-1.559	-0.302	-0.984
	Cavin1	1.34	-0.673	0.083	1.621	0.412	-0.337	-0.105	-1.374	-0.966
	Ier5	-0.002	-0.334	1.592	1.346	0.407	-0.354	-0.111	-1.234	-1.31
	Rhbdl2	1.347	-0.696	-1.079	1.402	0.178	0.609	0.282	-1.036	-1.008
	Spats2l	1.422	-0.733	-1.224	1.252	0.996	-0.054	-0.003	-0.766	-0.891
	Ttll8	-0.355	0.332	0.065	-0.637	2.365	0.177	-0.927	-0.927	-0.093
	4930523C07Rik	0.721	-0.693	-0.569	1.795	0.28	0.503	0.364	-1.436	-0.964
	Ptges	-0.233	0.74	-0.048	-0.116	0.858	1.768	-1.251	-1.347	-0.37
	Tshz2	0.431	-0.697	0.975	1.466	0.886	-0.517	-0.032	-1.358	-1.154
	Ptk7	0.482	-0.779	0.1	2.36	0.15	-0.241	-0.478	-0.821	-0.772
	Triqk	-0.731	1.483	-0.785	1.092	0.977	0.465	-1.19	-0.722	-0.589
	Tmbim6	0.515	0.151	-0.649	2.028	0.378	0.136	-0.131	-1.054	-1.374
	Gm49351	0.218	0.221	0.65	-0.65	2.052	0.021	-1.406	-0.913	-0.193
	Serpinb1a	-0.176	0.428	-1.149	1.944	0.627	0.571	-1.118	-0.358	-0.768
	Cryba2	1.634	-0.91	-0.916	1.321	0.125	0.206	0.384	-0.997	-0.848
	Mrtfb	0.379	-0.741	-0.395	2.275	0.445	-0.23	-0.036	-1.227	-0.47
	Serpinf1	1.482	-0.625	-0.921	1.639	0.239	0.409	-0.8	-0.665	-0.758
	Itga2	1.349	-0.183	-0.454	1.938	-0.474	0.142	-0.472	-1.009	-0.837
	Akr1b8	-0.328	-0.322	-0.934	1.871	0.778	0.61	-1.132	-0.981	0.438
	Stard9	0.497	-0.636	1.343	1.627	0.31	-0.667	-0.365	-1.035	-1.074
	Crygd	0.919	-0.787	-0.787	1.983	0.677	0.118	-0.651	-0.787	-0.683
	Mt2	-0.701	0.467	1.035	0.16	1.809	-0.487	-1.501	-0.64	-0.141
	Morc1	-0.169	-1.13	-0.547	1.505	1.239	1.016	-1.085	-0.271	-0.558
	Fam160b1	0.147	-0.261	1.057	1.21	1.374	-0.519	-1.255	-1.054	-0.698
	Irx3	0.366	-0.767	0.901	0.927	1.522	-0.301	-0.131	-1.349	-1.167
	Mertk	1.176	-0.349	0.064	1.617	0.725	-0.206	-1.387	-0.676	-0.964
	Rap2c	0.001	-0.361	1.293	1.495	0.869	-0.581	-0.383	-1.192	-1.141
	Tmem88	0.588	-0.657	-1.115	1.696	0.372	0.226	0.891	-1.243	-0.758
	Cyyr1	0.172	-0.638	0.416	2.071	0.524	-0.534	0.222	-1.14	-1.092
	Als2cl	0.571	-1.044	-0.434	2.122	0.505	0.024	0	-0.632	-1.112
	Arhgap18	1.274	-0.735	-0.709	1.701	-0.229	0.604	0.093	-1.09	-0.909
	Stard13	1.052	-0.949	-0.438	1.873	0.768	-0.305	-0.354	-1.078	-0.568
	Zfp52	1.215	-0.053	-0.893	1.556	0.806	-0.211	-0.336	-1.445	-0.638
	Arap3	1.451	-1.105	-0.053	1.316	0.284	-0.21	0.556	-1.139	-1.099
	Slc38a2	0.341	-0.527	0.701	1.915	0.525	-0.363	-0.137	-1.188	-1.268
	Lamp2	0.774	-0.282	-0.73	1.867	0.236	0.706	-0.253	-1.144	-1.174
	Adgre5	1.468	-1.015	-0.85	1.72	0.29	-0.206	0.001	-0.8	-0.608
	Zfp389	-0.239	0.192	1.269	-0.156	1.66	0.108	-1.464	-1.144	-0.226
	Tshb	0.076	-0.32	1.197	1.113	1.258	-0.597	-1.359	-0.184	-1.184
	Arhgef10	0.592	-1.031	-0.14	1.688	1.027	0.011	0.134	-1.287	-0.994
	Cysltr1	0.112	-0.658	-0.802	2.547	-0.052	-0.503	-0.071	-0.277	-0.297
	Dab2	1.15	-0.701	-0.26	1.613	0.127	0.163	0.432	-1.039	-1.485
	Arhgap20	0.088	-0.502	1.028	1.821	0.727	-0.504	-1.276	-0.737	-0.645
	Whamm	0.475	0.122	0.572	0.707	1.71	-0.806	-0.342	-0.852	-1.586
	Dock9	0.018	-0.389	1.656	1.266	0.565	-0.494	-0.219	-1.242	-1.162
	Klf8	-0.299	0.168	0.683	0.385	1.791	0.11	-1.434	-1.411	0.008
	Lgals3bp	1.276	-0.956	-0.911	1.884	0.32	-0.324	0.03	-0.676	-0.643
	Gm18852	1.289	-1.146	-1.146	1.257	0.162	0.07	0.975	-0.934	-0.527
	Rab19	-0.114	-0.086	-0.701	2.512	0.258	-0.332	-0.701	-0.138	-0.701
	Uba7	-0.009	-0.476	0.668	1.28	1.611	-0.563	-0.167	-1.222	-1.121
	Cryga	0.722	-0.846	-0.834	2.049	0.733	-0.049	-0.164	-0.846	-0.764
	Klk8	0.083	-0.772	-0.57	1.578	1.321	-0.064	0.6	-1.315	-0.861
	Aox1	1.381	-0.461	0.103	1.881	0.044	-0.617	-0.656	-0.596	-1.079
	Pcdh12	1.595	-0.884	0.172	1.352	0.312	-0.372	0.032	-1.374	-0.833
	Lst1	0.211	0.032	0.541	0.906	1.885	-0.798	-0.732	-1.136	-0.909
	Sgk3	1.335	-0.181	-0.97	1.418	-0.39	0.856	0.088	-1.177	-0.978
	Cryge	0.64	-0.864	-0.864	1.901	1.033	0.094	-0.337	-0.864	-0.739
	Slc49a4	-0.679	0.022	1.288	1.6	0.532	0.09	-1.012	-1.314	-0.526
	Ostf1	0.963	-0.328	-1.235	1.626	0.315	0.719	0.015	-1.149	-0.926
	Plcl1	0.425	0.236	0.838	1.936	-0.319	-0.09	-0.828	-0.871	-1.326
	Htr2a	0.092	-1.359	0.014	1.99	0.846	0.128	-0.155	-1.109	-0.446
	Cd247	0.108	-0.464	-0.331	2.329	0.179	-0.409	0.487	-0.907	-0.991
	Rnft1	-0.156	-0.279	-1.363	1.273	0.63	1.506	-1.209	-0.527	0.124
	Gm49940	0.702	-0.618	0.159	1.731	0.43	-0.224	0.506	-1.392	-1.293
	Calhm5	1.643	-0.556	-0.909	0.724	0.782	0.66	-1.06	-0.074	-1.21
	Ifi35	0.731	-0.795	-1.02	1.797	0.129	-0.002	0.919	-1.16	-0.599
	Olfr784	-0.405	0.448	1.361	0.229	1.474	-0.104	-1.589	-0.606	-0.809
	Vstm5	-0.043	-0.471	-1.445	1.22	0.808	1.243	0.519	-0.753	-1.08
	Wasf2	1.085	-0.342	-1.35	1.692	0.297	0.091	0.404	-0.968	-0.909
	Cyb5a	-0.23	-0.079	0.332	1.503	1.215	-0.179	0.259	-1.51	-1.31
	Tmem140	1.294	-0.364	-0.849	2.024	-0.036	-0.053	-0.658	-0.766	-0.592
	Gm8108	-0.326	0.605	-0.317	0.553	2.237	-0.421	-0.484	-0.924	-0.924
	Fosb	0.097	0.207	0.847	1.349	1.28	-0.579	-0.951	-1.175	-1.074
	Cd2ap	0.019	-0.374	1.558	1.302	0.688	-0.516	-0.272	-1.318	-1.089
	AI987944	0.077	1.323	-0.692	1.171	-0.041	0.993	-1.602	-0.407	-0.821
	Emp3	0.083	-0.776	-0.704	1.938	0.828	-0.292	0.776	-1.086	-0.766
	Ly96	-0.117	-0.45	0.649	1.705	1.058	-0.441	0.096	-1.308	-1.192
	Irgm1	0.96	-0.972	-0.965	1.44	0.055	-0.016	1.24	-1.057	-0.684
	Irgm1	0.96	-0.972	-0.965	1.44	0.055	-0.016	1.24	-1.057	-0.684
	Adgrl4	0.871	-0.899	-0.707	1.918	0.167	0.161	0.474	-1.051	-0.934
	Slfn4	1.091	-0.639	-0.721	2.04	0.369	-0.395	-0.086	-0.982	-0.676
	Tlcd2	-0.218	-0.819	-1.477	1.636	0.865	0.491	0.258	-1.109	0.373
	Gm18853	0.223	-0.709	-0.725	1.751	0.268	-0.31	1.385	-0.941	-0.941
	Foxc1	-0.101	-0.269	1.676	1.103	0.889	-0.628	-0.433	-1.21	-1.027
	Hsd17b11	0.33	-0.402	0.342	1.789	0.968	-0.607	0.041	-1.428	-1.033
	Aopep	0.656	-0.74	-1.129	1.951	0.421	0.229	0.372	-0.982	-0.779
	AI413582	-0.601	0.664	1.414	0.51	1.012	0.107	-0.546	-1.687	-0.872
	Mmrn1	0.344	-0.839	-1.017	1.55	0.384	-0.063	1.377	-0.561	-1.175
	App	0.346	-0.51	0.969	1.803	0.416	-0.586	-0.027	-1.259	-1.152
	Cdc26	0.168	1.326	-0.087	0.854	0.57	0.527	-0.27	-1.67	-1.418
	Cflar	-0.925	0.86	1.265	0.704	1.16	-0.118	-1.047	-1.102	-0.799
	2610001J05Rik	0.835	0.232	-0.55	1.616	0.455	0.208	0.035	-1.61	-1.222
	Dpp4	0.016	0.172	1.288	1.35	0.565	-0.099	-1.691	-0.897	-0.705
	Lhfpl2	0.395	-0.527	1.145	1.529	0.913	-0.595	-0.923	-0.941	-0.996
	Maob	1.316	0.288	-0.333	1.727	0.217	-0.297	-1.242	-0.791	-0.886
	Kitl	0.546	-0.786	-0.177	1.928	0.068	-0.184	0.842	-0.908	-1.329
	Golim4	-0.335	0.059	1.435	1.284	0.824	-0.495	-1.435	-0.282	-1.055
	Crygb	0.674	-0.868	-0.868	2.007	0.771	0.143	-0.221	-0.868	-0.77
	Ica1	0.633	-0.715	-1.221	1.625	0.517	0.003	0.958	-1.178	-0.622
	Gadd45g	0.207	1.126	-0.423	0.832	0.326	0.828	-2.15	-0.122	-0.624
	Slc45a4	-0.619	-0.851	0.145	2.105	0.868	0.165	-1.218	-0.29	-0.305
	Cyba	0.628	-0.722	-1.028	1.471	0.493	0.048	1.183	-1.222	-0.852
	Ifnar2	0.358	-0.294	-1.139	1.665	0.727	0.283	0.626	-1.457	-0.768
	Vgf	-0.022	-0.774	0.453	0.272	2.242	-0.001	-1.022	-0.132	-1.015
	Cd200	-0.198	-0.603	0.657	1.696	1.204	-0.438	-0.021	-1.211	-1.087
	Zfp503	0.139	-0.44	0.622	0.842	1.874	-0.516	-0.112	-1.198	-1.21
	Zfp994	-0.63	0.244	1.341	1.155	0.169	0.308	-1.719	0.258	-1.125
	Sike1	-0.073	-1.359	-1.72	0.939	0.35	0.571	1.336	0.169	-0.213
	Sash1	-0.023	-0.597	0.382	2.177	0.523	-0.531	0.154	-0.995	-1.091
	Crygs	1.147	-0.815	-0.859	1.684	0.716	0.406	-0.615	-0.859	-0.806
	Prcp	1.15	-0.723	-0.281	1.769	0.353	0.058	-0.02	-1.435	-0.87
	Runx1	-0.528	-0.215	-0.025	1.886	0.807	0.509	0.031	-0.945	-1.52
	B2m	-0.066	-0.693	-0.453	2.037	0.929	-0.39	0.546	-1.063	-0.847
	Gja5	1.725	-0.495	-0.716	1.211	0.841	-0.101	-1.016	-0.704	-0.746
	Iqsec2	0.164	-0.458	0.788	1.987	-0.455	-0.163	0.477	-1.186	-1.152
	Adamts5	-0.365	0.241	1.294	0.097	1.485	-0.252	-1.542	-1.193	0.236
	Aamdc	-0.993	1.299	1.016	0.504	0.875	0.311	-0.687	-1.135	-1.191
	Gng12	0.47	-0.186	-0.809	1.689	0.276	0.41	0.732	-1.54	-1.042
	Zfp820	0.883	-0.637	-0.811	1.1	1.03	-0.028	0.922	-1.315	-1.143
	Plvap	0.466	-0.984	-0.876	1.309	0.125	-0.306	1.746	-0.941	-0.539
	Npr3	0.498	-0.831	-0.625	1.773	1.302	-0.188	-0.787	-1.084	-0.057
	Gpihbp1	-0.504	0.063	-0.476	2.016	1.186	-0.285	-0.02	-0.941	-1.038
	Luzp1	0.713	-1.061	-1.423	1.468	0.259	-0.234	1.257	-0.439	-0.541
	Herc6	0.105	-0.618	-0.935	2.504	-0.107	-0.283	-0.055	-0.607	-0.003
	Afap1l2	0.611	-0.956	0.132	2.079	0.576	-0.422	-0.2	-0.625	-1.196
	Tnfrsf19	0.312	-0.798	-0.171	1.383	1.496	-0.363	0.468	-1.273	-1.055
	Cfap157	-0.872	-0.81	-0.26	0.234	2.002	1.059	-1.02	0.179	-0.512
	Smagp	-0.007	-0.681	0.003	2.165	0.734	-0.383	0.172	-1.254	-0.749
	Sos1	-0.229	-0.131	1.233	1.615	0.674	-0.386	-0.28	-1.286	-1.211
	1110012L19Rik	-0.294	1.756	-0.349	0.512	0.427	0.804	-1.723	-0.627	-0.506
	Blvrb	0.785	0.036	-1.006	1.112	0.93	0.855	-0.097	-1.546	-1.067
	Gm20008	-0.874	-0.431	-0.607	2.045	1.123	-0.199	0.345	-0.922	-0.481
	Ifi203-ps	0.057	-0.513	-0.542	2.085	1.212	-0.641	-0.114	-0.831	-0.713
	Gm3558	0.946	-0.354	-0.517	1.038	0.264	1.499	-0.425	-1.484	-0.967
	2200002D01Rik	0.28	-0.84	-0.263	1.705	1.051	-0.407	0.7	-1.157	-1.069
	Smarca2	0.47	-0.29	1.224	1.541	0.335	-0.112	-0.749	-1.533	-0.886
	Tspan12	0.819	-0.695	-0.223	1.776	-0.012	0.404	0.457	-1.461	-1.065
	Cdh5	0.134	-0.575	0.714	1.808	0.738	-0.574	0.184	-1.29	-1.14
	Atp2a3	1.048	-0.534	-0.501	2.119	0.414	-0.553	-0.691	-0.841	-0.461
	F7	-0.524	0.547	-0.083	1.848	1.223	-0.603	-0.989	-0.989	-0.431
	Parp9	1.549	-0.845	-0.061	1.114	0.609	-0.531	0.494	-1.034	-1.294
	Slc15a3	0.259	-0.685	0.459	1.648	1.221	-0.535	-0.028	-1.059	-1.28
	Capza1-ps1	1.05	-1.08	-1.091	1.266	-0.023	0.487	1.09	-1.035	-0.664
	Hbq1b	-0.251	-0.756	-1.014	0.954	0.721	1.061	1.313	-1.014	-1.014
	Eya2	0.038	0.799	-0.832	0.622	1.151	1.31	-1.228	-0.899	-0.961
	Thbd	0.222	-0.459	1.135	1.659	0.628	-0.71	-0.124	-1.28	-1.072
	Psme2b	0.67	-0.483	-1.195	1.836	0.694	-0.118	0.442	-1.171	-0.677
	Sox17	-0.12	-0.506	1.342	1.489	0.819	-0.533	-0.163	-1.266	-1.062
	Dap	1.247	-0.27	-0.92	1.676	0.029	0.504	-0.071	-1.252	-0.944
	BC028528	-0.26	-0.459	0.241	1.79	1.197	-0.29	0.172	-1.362	-1.03
	Cd302	0.746	-0.392	-0.535	1.178	0.674	0.458	0.762	-1.753	-1.139
	Gadd45b	2.145	-0.106	-0.793	0.611	0.356	0.308	-0.956	-0.669	-0.895
	Zfp977	-0.298	0.596	-0.359	2.117	-0.514	0.836	-1.04	-0.732	-0.606
	Tnfrsf25	-0.003	-0.359	0.897	1.586	0.295	0.685	-0.729	-0.614	-1.758
	Gm8281	0.287	0.96	-0.121	0.67	-0.397	1.025	-1.557	0.691	-1.557
	Pcdh17	0.223	-0.597	0.448	1.813	0.778	-0.595	0.376	-1.133	-1.312
	Sp5	0.541	-0.81	-0.035	2.321	0.334	-0.262	-0.628	-0.617	-0.843
	Dnah6	1.077	-0.279	-0.105	1.161	0.887	0.43	-0.566	-1.901	-0.705
	Gm8412	0.193	1.015	0.309	0.883	0.774	0.62	-1.48	-0.834	-1.48
	Kdr	0.924	-0.748	0.47	1.653	0.364	-0.417	0.298	-1.312	-1.232
	Lsm10	-0.632	0.897	0.959	0.659	1.067	0.473	-0.92	-1.032	-1.472
	Tjp1	0.149	-0.897	-0.03	2.003	0.97	-0.553	0.274	-0.959	-0.957
	Icam2	0.697	-0.946	-1.224	1.442	0.333	0.089	1.203	-1.117	-0.477
	Sptbn1	0.109	-0.5	0.866	1.639	0.927	-0.603	0.03	-1.357	-1.111
	Lrrc18	-0.181	-0.633	-0.42	2.186	0.324	0.214	0.572	-0.961	-1.101
	Gxylt2	1.081	-0.903	0.408	0.887	-0.357	1.338	0.053	-1.233	-1.274
	Samd9l	-0.214	-0.407	-0.602	1.991	0.7	-0.385	0.913	-1.009	-0.986
	Bst2	0.427	-0.974	-1.03	1.454	0.219	-0.276	1.562	-0.985	-0.398
	Pllp	0.795	-0.389	-1.046	1.853	0.407	-0.05	0.529	-0.909	-1.19
	Nsrp1	-0.645	1.219	0.671	0.822	0.733	0.278	-0.133	-1.444	-1.502
	Hacd4	0.332	-0.604	-1.159	1.589	0.857	0.163	0.832	-1.309	-0.701
	H2aj	-0.153	-1.239	-0.713	1.287	1.239	-0.46	1.307	-0.726	-0.544
	Klf2	-0.012	-0.626	0.982	1.504	1.049	-0.466	0.033	-1.346	-1.117
	Gimap4	0.892	-0.847	-1.075	1.425	0.032	0.219	1.208	-1.124	-0.729
	Abracl	0.487	0.083	0.349	1.11	0.281	0.211	0.803	-1.893	-1.431
	Htr1b	1.08	0.74	-0.315	0.507	0.488	1.01	-1.21	-0.62	-1.681
	Rb1	0.471	-0.845	1.024	1.454	0.041	-0.097	0.604	-1.402	-1.25
	Ptpru	0.377	-0.407	0.966	-0.088	2	-0.16	-0.679	-1.358	-0.651
	Lgals9	0.912	-0.812	-1.206	1.581	0.226	0.207	0.882	-1.095	-0.695
	S100a11	0.377	-0.596	-0.758	1.577	0.697	-0.103	1.112	-1.31	-0.996
	Fgd6	0.003	-0.357	0.685	1.663	0.929	-0.067	-0.21	-0.987	-1.659
	Pde5a	1.008	-0.809	0.101	2.063	0.255	-0.417	-0.42	-1.067	-0.713
	Enc1	-0.113	-0.226	1.567	1.191	0.915	-0.663	-0.39	-1.26	-1.021
	Gng2	0.814	-0.001	-1.007	1.352	0.605	0.253	0.637	-1.596	-1.055
	Mast4	0.049	-0.596	-0.166	2.359	0.504	-0.639	0.137	-0.896	-0.752
	Pon2	0.894	-0.585	-1.173	1.774	-0.024	0.572	0.427	-1.095	-0.791
	Sertad1	0.744	-0.079	-1.191	1.683	0.95	0.038	-0.035	-1.225	-0.885
	Col15a1	0.151	-0.546	0.004	1.977	0.985	-0.679	0.239	-1.121	-1.012
	Zfp280c	0.248	-0.528	0.704	1.927	0.683	-0.171	-0.59	-1.018	-1.254
	Skil	-0.222	-0.403	-0.038	2.215	0.374	-0.266	0.527	-1.062	-1.125
	Ninj1	0.87	-1.014	-1.269	1.563	0.371	0.165	0.835	-1.028	-0.493
	Nid1	0.729	-0.549	-0.599	1.988	0.265	-0.174	0.541	-1.241	-0.961
	Abhd2	0.27	-0.654	1.368	1.399	0.535	-0.548	0.108	-1.276	-1.202
	Utrn	0.244	-1.117	-0.795	1.845	0.078	-0.508	1.335	-0.432	-0.65
	Psmb9	0.61	-0.997	-0.971	1.442	0.439	-0.219	1.367	-1.072	-0.598
	Slco2b1	1.543	-0.864	0.557	1.325	0.223	-0.173	-0.318	-1.161	-1.131
	Ttc16	-0.173	-0.637	-0.408	0.003	2.463	0.259	-0.887	0.067	-0.688
	H2-T23	0.407	-0.891	-0.525	1.865	0.74	-0.516	0.797	-1.13	-0.749
	Cdh13	0.801	-1.232	-1.552	1.375	-0.31	0.016	0.925	-0.554	0.531
	Nmi	0.473	-0.564	-1.003	1.471	0.53	-0.081	1.307	-1.149	-0.985
	Isg15	0.336	-0.984	-0.827	1.677	0.508	-0.462	1.3	-0.948	-0.601
	Gm9085	0.743	0.277	-0.41	-0.297	2.293	-0.355	-0.67	-0.666	-0.915
	Tns2	1.332	-0.619	-0.806	1.548	0.852	-0.463	0.071	-1.05	-0.865
	Acot2	0.519	-0.532	1.289	0.803	0.685	-0.037	0.286	-1.349	-1.664
	1810014B01Rik	0.215	-0.156	1.214	0.457	1.205	0.629	-1.23	-0.877	-1.456
	Ccm2l	0.414	-0.585	0.16	1.904	0.251	-0.479	0.754	-1.369	-1.05
	B3galt5	1.316	-0.944	0.571	0.874	1.308	-0.498	-0.737	-0.944	-0.944
	Mn1	0.767	-0.766	-0.131	1.729	0.573	-0.602	0.715	-1.192	-1.094
	Akr1c13	0.545	-0.212	-0.693	1.115	0.432	1.467	-1.236	0.019	-1.437
	Mid2	0.44	-0.19	1.195	1.48	-0.132	0.486	-0.791	-1.543	-0.944
	Nrp2	0.521	-0.303	0.362	1.621	0.377	-0.563	0.748	-1.527	-1.236
	Pxdn	1.391	-0.535	0.184	1.716	-0.069	-0.007	-0.376	-1.172	-1.131
	Ghr	0.284	-0.505	-0.646	1.769	-0.324	0.306	1.267	-1.108	-1.042
	Gm3417	-0.739	1.572	-0.55	0.099	0.96	0.8	-1.227	-1.227	0.313
	Myo1d	0.594	-0.487	-0.241	1.329	1.39	-0.748	0.429	-0.717	-1.547
	Ggta1	1.101	-0.983	-0.754	1.827	0.428	-0.164	0.315	-1.024	-0.746
	Fam13c	0.714	-0.623	-1.381	2.015	0.194	0.006	0.395	-0.466	-0.853
	Atox1	-0.204	-0.219	0.241	1.428	1.288	-0.202	0.457	-1.492	-1.296
	Esr1	0.322	-0.88	-0.879	2.146	-0.161	-0.389	0.879	-0.877	-0.161
	Syt15	0.831	-0.75	-0.553	1.979	0.854	-0.623	-0.13	-0.583	-1.025
	Nmt1	0.435	-0.185	0.613	0.554	1.307	0.105	0.353	-1.898	-1.284
	Nr1h4	0.173	0.099	0.092	0.337	-0.742	2.295	-1.111	-0.829	-0.314
	Chst15	0.395	-0.551	0.328	2.079	0.36	-0.157	-0.023	-1.2	-1.232
	Flt3l	0.764	-0.547	-0.307	1.881	0.72	0.159	-0.383	-0.845	-1.442
	Capns1	1.239	-0.819	-0.222	1.469	0.765	-0.25	0.219	-1.268	-1.133
	Exoc3l2	1.163	-0.93	-0.735	1.193	-0.134	0.306	1.223	-1.186	-0.898
	Cryaa	1.552	-0.914	-0.912	1.488	0.065	0.596	-0.319	-0.912	-0.644
	Bet1l	-0.766	0.704	0.989	1.218	1.197	-0.464	-0.878	-1.137	-0.862
	Ablim1	0.707	-0.633	-0.212	2.12	0.641	-0.434	-0.247	-0.9	-1.043
	Ifitm3	0.098	-0.766	-0.654	1.871	0.704	-0.255	0.966	-1.145	-0.82
	Hdac7	1.36	-0.843	0.169	1.451	0.18	-0.268	0.403	-1.349	-1.103
	Itga2b	0.045	-0.294	0.955	1.036	1.258	-0.433	0.288	-1.452	-1.402
	Armcx6	1.256	-0.753	-1.283	1.839	-0.011	0.299	-0.159	-0.661	-0.526
	Myl4	0.654	-0.115	-0.472	1.08	0.719	1.06	-0.275	-2.011	-0.64
	S100a1	-0.257	-0.058	1.034	1.034	1.207	-0.084	-0.028	-1.793	-1.054
	Zup1	-0.424	1.355	0.035	1.699	0.264	-0.2	-1.454	-0.462	-0.813
	Phf11d	-0.068	-0.736	-0.83	2.048	0.486	-0.273	0.958	-0.997	-0.588
	Gm49925	0.795	0.099	-0.841	2.035	0.007	0.337	-0.296	-1.185	-0.951
	Cped1	-0.013	0.415	-0.772	2.305	0.386	-0.26	-0.288	-1.038	-0.735
	Faim	-0.626	0.972	0.641	0.961	0.935	0.385	-0.4	-1.569	-1.299
	Lama5	0.83	-0.954	0.52	1.779	0.404	-0.434	0.098	-0.912	-1.331
	Mip	0.252	-0.647	0.198	2.134	0.751	-0.822	-0.033	-0.917	-0.917
	Ramp2	0.457	-0.488	-0.939	1.591	0.672	-0.051	1.012	-1.372	-0.882
	Igtp	0.941	-0.938	-0.887	1.945	-0.089	-0.073	0.559	-1.102	-0.356
	Svbp	-0.235	0.187	1.051	0.862	1.039	-0.006	0.226	-1.717	-1.409
	Cnot6l	0.029	-0.614	0.304	2.096	0.783	-0.664	0.1	-0.976	-1.058
	Ly6e	0.268	-0.611	-1.108	1.738	0.463	-0.106	1.157	-1.147	-0.653
	Tmem71	0.047	-0.139	-1.002	1.909	0.863	0.344	0.141	-0.849	-1.315
	Supt4a	-0.76	1.433	0.383	0.583	1.297	0.131	-0.926	-1.204	-0.936
	Dync1i2	-0.039	0.237	0.82	0.816	1.329	0.305	-0.594	-1.074	-1.8
	Slc9a3r2	0.518	-1.03	-0.86	1.869	0.272	-0.386	1.044	-0.946	-0.482
	Slc2a13	0.415	-0.088	0.301	2.221	0.324	-0.712	-1.037	-0.929	-0.496
	Krcc1	-0.109	0.242	0.426	1.418	1.128	0.225	-0.47	-1.659	-1.201
	Gm49941	1.302	-0.611	-0.403	0.73	1.76	-0.803	-0.48	-0.482	-1.014
	Irf1	0.929	-1.241	-1.524	1.529	-0.15	0.101	0.826	-0.469	-0.001
	Sncg	-0.165	-0.051	0.542	1.426	1.358	-0.459	-0.041	-1.605	-1.005
	Gm9903	-0.864	-0.249	-0.634	2.166	0.081	1.009	-0.924	-0.449	-0.136
	Synm	-0.088	-0.64	0.625	1.762	1.201	-0.545	-0.236	-1.295	-0.784
	Emd	0.329	0.764	-0.895	0.954	1.033	0.278	0.443	-1.578	-1.329
	Creb3l3	0.899	-0.845	-0.774	0.486	0.689	1.818	-1.033	-0.506	-0.735
	Nradd	1.502	-0.456	-1.354	1.032	0.418	0.596	0.239	-0.763	-1.213
	Fam126a	0.309	0.007	1.227	1.504	0.175	0.002	-0.442	-1.24	-1.541
	S100a13	-0.159	-0.465	0.437	1.407	1.397	-0.344	0.329	-1.408	-1.195
	Cnnm1	-0.43	0.235	-0.022	-0.488	2.572	-0.315	-0.543	-0.484	-0.526
	Oas1a	0.126	-0.727	-0.885	2.098	0.157	-0.256	0.993	-0.922	-0.585
	Cdr2l	1.199	-0.458	-0.475	1.724	0.797	-0.472	-0.199	-0.958	-1.157
	Hcfc1r1	-0.909	0.673	1.425	0.242	1.467	-0.221	-0.746	-1.032	-0.899
	Ptbp3	0.645	-0.677	0.689	1.542	0.206	-0.524	0.727	-1.425	-1.182
	Zfp493	0.834	-0.097	-0.261	-0.42	1.612	1.131	-1.505	-0.457	-0.837
	Fes	0.963	-1.14	0.424	1.556	0.895	-0.46	-0.178	-0.967	-1.093
	Acot13	-0.911	1.089	1.17	0.462	1.071	0.058	-0.483	-1.247	-1.208
	Dock1	0.574	-0.712	-0.049	1.841	0.432	-0.409	0.697	-0.945	-1.428
	Map3k20	0.686	-0.803	-0.857	2.085	0.627	-0.095	0.02	-0.923	-0.741
	Kcnn4	0.245	-0.905	0.134	0.689	2.22	-0.21	-0.576	-0.955	-0.643
	Flnc	-0.684	0.011	-0.86	0.68	1.985	-0.556	-0.774	0.954	-0.756
	Fam114a1	1.565	-0.831	-0.531	1.734	0.082	-0.26	-0.215	-1.132	-0.411
	Aga	0.35	0.169	-1.329	1.913	0.376	0.456	0.039	-1.235	-0.739
	Ctso	0.427	-0.489	-0.888	2.283	0.179	0.193	0.026	-0.929	-0.803
	Angptl2	1.575	-0.248	-0.322	1.263	-0.485	0.408	-1.271	0.351	-1.271
	Cntnap4	0.211	-0.552	1.412	1.681	0.011	-0.322	-1.197	-0.11	-1.133
	Reep3	0.008	-0.656	1.64	1.392	0.654	-0.414	-1.023	-0.722	-0.881
	Gm10039	0.098	-0.194	1.497	0.415	-0.043	1.13	0.017	-1.46	-1.46
	Mme	1.978	-0.629	-0.493	0.359	1.1	-0.227	-0.806	-0.101	-1.182
	Dgkh	0.082	-0.673	1.198	1.737	0.529	-0.572	-0.101	-1.25	-0.952
	Has3	-0.657	-0.379	0.745	1.979	-0.048	0.294	0.395	-1.164	-1.164
	Ggct	0.012	0.27	-0.146	0.815	2.029	-0.356	-0.252	-0.942	-1.43
	Ptprm	0.05	-0.74	0.747	1.95	0.768	-0.594	-0.169	-1.221	-0.792
	Tlnrd1	0.589	-1.05	0.781	1.344	1.115	-0.461	-0.017	-1.274	-1.026
	A130006I12Rik	-0.458	0.714	-0.436	0.957	1.161	0.941	-1.71	-0.993	-0.175
	Zfp874a	-0.233	-0.262	-0.018	1.804	0.101	0.97	-1.775	0.125	-0.71
	Exoc6b	0.281	0.024	-0.69	2.279	0.367	-0.21	-0.03	-1.124	-0.898
	Adamts8	1.945	-0.513	-0.274	0.746	0.741	0.106	-1.306	-0.8	-0.645
	Prrg3	1.405	-0.232	-0.162	1.699	-0.304	-0.165	-0.191	-1.658	-0.391
	Pdcd10	-0.39	0.467	-0.122	1.205	1.207	0.116	0.495	-1.564	-1.415
	Sele	0.019	-0.67	-0.325	2.38	-0.051	-0.557	0.65	-0.723	-0.723
	Gm13342	0.082	-0.434	0.975	1.602	0.219	-0.158	0.511	-1.253	-1.544
	Gnpda2	-0.975	1.844	0.049	0.577	0.72	0.455	-1.077	-0.511	-1.081
	Scn1b	0.648	-0.448	-0.674	2.122	0.838	-0.434	-0.546	-0.528	-0.977
	Gm13588	0.341	-0.111	1.02	1.223	0.951	-0.069	-0.452	-1.401	-1.503
	Etnk2	-0.151	-0.04	0.987	2.041	0.035	-0.122	-0.864	-0.558	-1.328
	Ptprr	-0.341	-0.285	0.47	1.695	1.467	-0.649	-1.176	-0.425	-0.755
	Dnajc25	0.287	-0.321	-0.314	1.333	1.77	-0.244	-0.412	-1.481	-0.618
	Cryba4	1.413	-0.821	-0.859	1.63	0.598	0.179	-0.697	-0.807	-0.637
	Ptpn22	0.95	-1.201	-0.526	0.818	1.483	0.383	0.232	-0.975	-1.164
	Gm12166	-0.465	-0.225	1.091	1.039	1.2	0.09	0.015	-1.725	-1.02
	Gng11	0.082	-0.333	-0.048	1.544	0.777	-0.129	0.926	-1.552	-1.268
	Zfp518a	-0.647	0.145	1.812	0.939	0.844	-0.37	-1.129	-0.824	-0.77
	Eps8l2	-0.048	-0.147	-0.524	2.209	0.14	-0.081	-1.093	0.638	-1.093
	Diaph2	0.284	-0.918	-0.053	1.878	1.054	-0.66	0.35	-1.002	-0.934
	Rbp7	0.509	-0.697	-0.457	1.613	0.389	-0.283	1.231	-1.297	-1.007
	Nampt	0.533	-0.691	0.629	1.123	0.645	-0.116	0.849	-1.568	-1.404
	Trim12a	0.065	-0.681	-0.28	1.986	0.902	-0.424	0.494	-1.304	-0.757
	Hes1	-0.298	-0.382	1.348	1.157	1.185	-0.56	-0.047	-1.236	-1.167
	Usp46	-0.076	-0.193	-0.167	1.252	1.232	-0.129	0.86	-1.054	-1.725
	Olfr229	0.041	1.351	-0.17	0.991	1.131	0.029	-1.245	-0.883	-1.245
	Cyp2d22	0.692	-0.748	-0.405	2.101	0.63	-0.319	-0.014	-1.028	-0.909
	Itga7	1.249	-0.538	0.229	0.798	1.203	0.009	-1.845	-0.532	-0.574
	Adamts7	0.581	-0.294	0.431	2.241	-0.12	-0.728	-0.88	-0.234	-0.997
	Ddx60	0.169	-0.645	-0.45	2.373	0.316	-0.374	0.264	-0.98	-0.672
	Adh1	-0.424	-0.289	-0.407	2.032	1.405	-0.54	-0.37	-0.855	-0.552
	Map4k4	0.946	-0.71	0.541	1.559	0.768	-0.676	-0.052	-1.223	-1.154
	Elk3	1.064	-0.98	-1.141	1.317	-0.345	0.497	1.117	-0.974	-0.555
	Gm44973	-0.375	0.46	0.907	0.604	1.009	0.373	-1.941	-1.225	0.187
	Mx2	0.651	-1.088	-0.561	1.272	0.477	-0.006	1.389	-1.176	-0.959
	Rec8	0.587	-0.342	0.354	2.275	-0.105	-0.32	-1.051	-0.551	-0.846
	Klf4	-0.054	-0.465	1.532	1.364	0.76	-0.682	-0.233	-1.138	-1.086
	Zfp950	-0.705	0.661	0.414	1.027	1.721	-0.258	-0.971	-1.151	-0.738
	Entpd1	1.029	-1.002	-0.894	1.665	0.173	-0.096	0.883	-0.902	-0.855
	Il10rb	1.591	-0.872	-0.982	1.397	-0.321	0.694	-0.176	-1.047	-0.284
	Xlr	-0.17	-0.201	0.632	1.561	0.415	0.007	0.713	-1.629	-1.327
	Hsdl2	0.386	0.908	-0.888	0.7	0.962	0.342	-2.068	0.261	-0.603
	Tgfb1	1.357	-1.412	-1.316	0.957	0.033	0.264	1.009	-0.324	-0.568
	Rps6ka3	1.077	-0.58	-0.663	1.119	0.397	-0.159	1.265	-1.305	-1.15
	Nedd9	0.899	-1.021	-0.793	1.894	0.568	-0.14	0.22	-1.144	-0.483
	Cables1	1.156	-0.591	-0.026	1.003	-0.345	1.599	-0.967	-0.802	-1.027
	Tmem35b	-0.793	1.242	0.732	0.535	0.436	0.882	-1.753	-0.373	-0.908
	Spcs1	-0.689	0.811	1.27	0.592	1.043	-0.087	-0.199	-1.451	-1.29
	A730049H05Rik	0.604	-0.577	0.347	0.353	1.795	0.249	-0.037	-1.237	-1.497
	Gskip	-0.313	0.638	1.031	0.848	0.945	-0.282	0.2	-1.565	-1.501
	Fbxw17	0.813	-1.601	-1.229	1.391	0.183	0.663	0.671	-0.515	-0.375
	Angpt2	1.401	-0.973	-1.373	1.495	0.373	0.061	0.218	-0.769	-0.432
	Rnf7	-0.352	0.988	-0.11	1.297	0.894	0.505	-0.421	-1.554	-1.248
	Ly6a	-0.172	-0.738	-0.748	1.918	0.712	-0.432	1.07	-0.964	-0.647
	Idnk	-0.617	0.68	0.352	1.685	0.892	0.083	-0.894	-1.417	-0.764
	Prrx1	1.774	-0.447	-0.559	0.214	1.199	-0.372	0.415	-0.925	-1.3
	Ccdc102a	1.211	-0.93	0.244	0.939	0.574	0.112	0.638	-1.605	-1.184
	Nox4	1.066	-0.841	-0.412	1.962	0.244	-0.433	0.302	-0.863	-1.026
	Yap1	0.858	-0.776	0.218	1.008	1.19	-0.487	0.646	-1.338	-1.318
	Fas	-0.394	-0.451	-0.154	2.175	1.073	-0.437	-0.085	-1.014	-0.713
	Cr1l	0.579	-0.247	-1.098	1.683	0.196	0.246	0.922	-1.223	-1.057
	Gm5552	0.193	0.295	-0.835	1.407	0.002	0.69	0.981	-1.247	-1.486
	Lhx9	-0.546	1.175	0.042	0.001	0.485	1.235	-1.332	-1.584	0.525
	Nav3	-1.132	0.387	0.715	1.089	0.784	0.248	-1.753	0.56	-0.899
	Bik	-0.501	-0.354	-0.691	2.011	0.905	-0.121	0.659	-0.872	-1.036
	Phldb1	1.517	-0.91	0.024	1.398	0.19	-0.394	0.408	-1.292	-0.941
	Rai14	0.746	-0.924	-0.809	1.806	0.388	-0.468	0.924	-1.015	-0.649
	Man1a	0.148	-0.369	0.432	1.696	0.478	-0.483	0.805	-1.388	-1.32
	1810062G17Rik	0.544	-0.275	-0.166	0.493	2.214	-0.51	-0.964	-1.1	-0.238
	Plxdc2	0.508	-1.481	-0.626	2.07	0.24	0.23	0.236	-0.508	-0.669
	Cttnbp2nl	0.575	-0.926	-1.341	1.666	0.173	-0.268	1.231	-0.509	-0.602
	Esm1	0.456	-1.039	-1.142	1.956	0.07	-0.589	0.989	-0.408	-0.293
	Ube2l6	0.903	-0.968	-1.148	1.084	0.146	0.057	1.54	-0.972	-0.642
	Zcchc24	0.228	-1.059	-0.734	1.227	0.693	0.556	1.214	-1.424	-0.701
	Gnb4	1.315	-0.793	-1.144	1.275	-0.148	0.607	0.726	-1.143	-0.694
	Vsig2	0.921	-0.413	0.076	1.835	-0.036	-0.389	0.379	-1.686	-0.686
	Sat1	-0.024	-0.136	-0.802	2.132	0.638	-0.055	0.359	-1.172	-0.939
	Notch4	0.551	-0.89	0.075	1.761	0.719	-0.488	0.577	-1.32	-0.984
	Gm6054	0.201	0.041	0.079	1.509	-0.029	1.411	-1.387	-0.695	-1.13
	Tanc1	0.456	-0.767	0.552	1.744	1.099	-0.753	-0.642	-1.195	-0.493
	Psme2	0.376	-0.273	-0.814	1.607	0.523	0.189	0.956	-1.406	-1.158
	Psme2	0.376	-0.273	-0.814	1.607	0.523	0.189	0.956	-1.406	-1.158
	Gcnt3	0.031	0.247	-0.755	0.807	2.073	-0.726	-1.049	0.232	-0.859
	Mob3b	0.013	0.433	-0.127	2.279	0.322	-0.483	-1.237	-0.691	-0.508
	Ly6c1	-0.41	-0.375	-0.17	1.847	1.163	-0.298	0.485	-1.3	-0.941
	Mctp1	-0.557	-0.577	-0.693	2.05	1.384	-0.494	-0.12	-0.45	-0.543
	Cav1	1.059	-0.846	-1.434	1.694	-0.123	0.426	0.474	-0.758	-0.492
	5430427O19Rik	-0.641	0.497	-0.408	-0.141	-0.095	2.442	-0.885	-0.611	-0.159
	Cd40	0.881	-0.644	-1.386	1.462	-0.025	0.759	0.724	-1.089	-0.683
	Tceal8	-0.362	1.334	0.436	0.851	0.544	0.304	-0.051	-1.292	-1.764
	Ooep	0.266	0.02	-1.25	1.746	1.144	0.138	-0.23	-1.272	-0.563
	Gimap9	0.713	-0.616	-0.619	1.405	0.432	0.201	1.013	-1.655	-0.873
	Uaca	0.766	-0.933	-0.83	2.214	0.293	-0.41	-0.121	-0.167	-0.811
	Piezo1	1.42	-0.48	-1.363	1.324	0.602	-0.32	0.489	-0.696	-0.976
	Olfr787	-0.466	0.308	1.381	0.794	1.109	0.107	-1.441	-0.561	-1.232
	Cyb5r3	1.37	-0.941	-1.451	1.589	0.137	0.011	0.29	-0.514	-0.49
	Sgce	0.53	0.864	-1.371	1.403	0.275	0.849	-1.176	-0.706	-0.667
	Cib1	-0.064	0.375	-0.846	1.422	0.904	0.32	0.633	-1.486	-1.26
	Gm9973	-0.054	-0.468	0.719	1.866	1.019	-0.448	-0.506	-1.169	-0.958
	Raph1	1.105	-1.159	0.942	1.228	0.642	-0.025	-0.627	-1.133	-0.974
	Myl7	0.097	-0.554	-0.647	1.272	0.522	0.379	1.439	-1.323	-1.187
	Lbp	1.479	-0.617	-1.041	1.271	-0.056	1.041	-0.849	-0.903	-0.325
	Tmem205	-1.093	1.318	0.632	0.542	1.323	0.066	-1.052	-0.827	-0.91
	Gm49909	0.369	-0.153	-1.331	1.63	0.506	0.396	0.753	-1.279	-0.891
	Lim2	1.844	-0.913	-0.913	1.256	0.282	0.069	-0.05	-0.662	-0.913
	Lim2	1.844	-0.913	-0.913	1.256	0.282	0.069	-0.05	-0.662	-0.913
	Mgst3	-0.968	0.723	1.192	0.864	1.143	-0.133	-0.428	-1.241	-1.151
	Srgap1	0.89	-0.614	0.245	1.709	0.402	-0.658	0.485	-1.248	-1.21
	S100a6	0.543	-0.841	-0.995	1.144	0.115	-0.098	1.802	-0.959	-0.711
	Col4a1	1.039	-0.862	-0.618	1.685	0.144	-0.33	0.914	-1.143	-0.828
	Itga6	0.344	-0.422	0.363	1.865	0.561	-0.498	0.38	-1.183	-1.41
	Tfpi	0.972	-0.492	-0.594	1.47	-0.109	0.247	1.001	-1.479	-1.018
	Gm14399	-0.123	1.39	-0.173	1.519	0.736	-0.439	-1.267	-0.933	-0.711
	Alg14	-0.146	0.468	-0.341	1.062	1.413	0.483	-0.295	-1.914	-0.73
	Serpinb6a	0.241	-0.752	-1.254	1.877	0.911	-0.017	0.527	-0.779	-0.754
	Plekhg5	1.36	-0.723	-0.385	1.929	0.105	-0.408	-0.117	-0.965	-0.796
	Prss23	0.436	-1.073	-1.385	1.98	0.161	0.654	-0.154	-0.039	-0.581
	Gm10642	0.217	-0.378	-0.205	2.464	-0.123	-0.303	-0.888	-0.888	0.105
	Gm8797	-1.206	0.739	0.327	0.776	1.511	0.419	-0.212	-1.086	-1.268
	Gm20458	-0.702	-0.702	-0.702	-0.652	-0.472	-0.27	0.114	1.857	1.529
	Fzr1	-0.446	-0.743	-0.539	-0.674	-0.633	-0.664	0.435	1.905	1.359
	Mri1	-0.69	-0.669	-0.714	-0.734	-0.544	-0.614	1.591	1.147	1.227
	Pgls	-0.686	-0.894	-0.788	-0.378	-0.227	-0.734	1.888	0.628	1.191
	Snx21	-0.502	-0.542	-0.692	-0.749	-0.727	-0.5	0.405	1.604	1.703
	Tomm40	-0.199	-0.817	-0.713	-0.636	-0.782	-0.656	0.807	1.183	1.813
	Cacna1f	-0.768	-0.39	0.471	-0.901	-0.703	-0.496	-0.357	2.028	1.115
	Unc119	-0.806	-0.218	-0.148	-0.854	-0.345	-0.367	-0.654	1.936	1.457
	Bri3bp	-0.776	-0.752	-0.495	-0.819	-0.289	-0.693	0.969	1.838	1.018
	Osbp2	-0.797	-0.296	-0.163	-0.842	-0.388	-0.27	-0.611	2.059	1.307
	Mks1	-0.533	-0.492	-0.463	-0.782	-0.764	-0.434	0.047	1.815	1.607
	Kctd13	-0.579	-0.776	-0.809	-0.617	-0.418	-0.492	0.409	1.472	1.81
	1700025G04Rik	-0.818	-0.559	-0.544	-0.916	-0.344	-0.417	0.284	1.752	1.562
	H13	-0.447	-0.955	-0.736	-0.459	-0.651	-0.699	1.203	1.302	1.442
	Irx6	-0.808	-0.188	-0.246	-0.796	-0.384	-0.472	-0.503	2.037	1.358
	Ankrd33b	-0.663	-0.435	0.044	-0.852	-0.446	-0.543	-0.523	1.833	1.586
	Gtf3a	-0.574	-0.941	-1.077	-0.633	-0.154	-0.386	0.803	1.384	1.578
	Cavin3	-0.241	-0.902	-0.808	-0.089	-0.271	-0.618	2.399	0.024	0.507
	Nop9	-0.129	-0.863	-0.667	-0.649	-0.853	-0.578	0.613	1.411	1.716
	Soga3	-0.7	-0.286	-0.177	-0.81	-0.573	-0.487	-0.397	1.977	1.453
	Sys1	-0.968	-0.375	-0.233	-0.919	-0.197	-0.557	-0.085	1.431	1.903
	Dhrs13	-0.524	-0.626	-0.436	-0.787	-0.806	-0.321	0.311	2.137	1.052
	Igsf21	-0.58	-0.44	-0.259	-0.662	-0.537	-0.5	-0.528	1.802	1.704
	Abhd17a	-0.704	-0.854	-0.315	-0.638	-0.42	-0.917	0.881	1.288	1.678
	Ckmt1	-0.996	-0.119	0.473	-1.008	-0.462	-0.305	-0.713	1.703	1.428
	Zgpat	-0.253	-0.662	-0.659	-0.668	-0.69	-0.583	0.193	2.014	1.307
	BC017158	-0.531	-0.675	-0.369	-0.956	-0.549	-0.548	0.438	2.004	1.184
	Kifc5b	-0.199	-0.413	-0.512	-0.761	-0.862	-0.576	1.903	-0.078	1.498
	Shisa8	-0.604	-0.518	-0.3	-0.622	-0.622	-0.385	0.237	0.325	2.489
	Ndfip1	-0.764	-0.635	-0.069	-0.636	-0.54	-0.557	-0.143	2.114	1.23
	Pex7	-0.693	-0.99	-0.525	-0.752	-0.295	-0.58	0.849	1.711	1.275
	Gse1	-0.599	-0.825	-0.661	-0.58	-0.423	-0.244	-0.106	1.832	1.607
	Rnf26	-0.076	-0.795	-0.368	-0.876	-0.872	-0.765	1.296	1.685	0.771
	Rnpep	-0.067	-0.975	-1.057	-0.401	-0.626	-0.69	1.388	1.107	1.322
	Hr	-0.89	-0.503	-0.134	-0.869	-0.529	-0.021	-0.435	1.715	1.665
	Wasl	-0.743	-0.832	-0.06	-0.703	-0.611	-0.826	0.749	1.336	1.69
	Prpsap1	-0.62	-0.837	-0.534	-0.51	-0.726	-0.725	1.062	1.369	1.522
	CAAA01118383.1	-0.478	-0.971	-0.293	-0.615	-0.766	-0.656	1.637	0.64	1.503
	Tbcc	-0.433	-0.892	-0.935	-0.44	-0.496	-0.363	0.275	1.416	1.868
	Insl5	-0.286	-0.187	-0.181	-0.521	-0.521	-0.521	2.636	-0.239	-0.179
	Znhit2	-0.58	-0.74	-0.667	-0.635	-0.221	-0.673	0.232	1.245	2.04
	Podxl2	-0.709	-0.542	0.249	-0.792	-0.429	-0.678	-0.389	1.256	2.035
	Cacnb2	-0.92	0.126	0.815	-0.993	-0.676	-0.331	-0.89	1.505	1.364
	Zfp612	-0.9	0.249	0.348	-1.125	-0.578	-0.364	-0.685	1.789	1.266
	Slc17a7	-0.771	-0.345	0.402	-0.807	-0.468	-0.556	-0.705	1.914	1.337
	Recql4	-0.073	-0.52	-0.511	-0.419	-0.73	-0.68	2.488	0.265	0.18
	Ppp2r2b	-0.862	0.039	0.254	-0.992	-0.55	-0.174	-0.89	1.736	1.439
	Marchf1	-0.926	0.187	0.032	-0.887	-0.435	-0.474	-0.76	1.598	1.665
	Dek	-0.465	-0.802	-0.675	-0.607	-0.585	-0.501	2.137	0.62	0.877
	Peli3	-0.831	0.074	0.138	-0.942	-0.48	-0.456	-0.771	1.749	1.519
	Ccnf	-0.036	-0.632	-0.698	-0.648	-0.657	-0.559	2.354	0.334	0.542
	Map3k4	-0.19	-1.063	-1.019	0.164	0.036	-0.471	2.329	0.332	-0.118
	Gbf1	-0.532	-0.627	-0.597	-0.428	-0.576	-0.535	-0.144	2.054	1.387
	Hjurp	0.159	-0.894	-0.872	-0.389	-0.709	-0.567	2.198	0.413	0.661
	Ydjc	-0.187	-1.034	-0.919	-0.262	-0.91	-0.298	1.266	0.574	1.77
	Ppp2r3d	-0.562	-0.764	-0.539	-0.818	-0.621	-0.45	0.581	1.891	1.281
	Ppp2r3d	-0.562	-0.764	-0.539	-0.818	-0.621	-0.45	0.581	1.891	1.281
	Nxph4	-0.599	-0.465	-0.208	-0.764	-0.345	-0.391	-0.4	2.403	0.769
	Fam53a	-0.008	-1.064	-0.852	-0.365	-0.89	-0.55	0.905	1.648	1.175
	Cxcl14	-0.566	-0.573	-0.545	-0.405	-0.447	-0.589	-0.106	2.361	0.87
	Nsmce3	-0.268	-1.089	-0.798	-0.4	-0.694	-0.57	1.583	0.862	1.374
	Slco4a1	-0.91	-0.3	1.034	-0.925	-0.563	-0.343	-0.815	1.602	1.221
	Dpysl3	-0.549	-0.433	-0.343	-0.731	-0.517	-0.421	-0.499	1.928	1.564
	Ubfd1	-0.526	-0.749	-0.145	-0.667	-0.718	-0.873	1.459	1.753	0.466
	Dedd2	-0.51	-0.763	-0.23	-0.661	-0.585	-0.547	-0.023	2.166	1.155
	Chgb	-0.678	-0.31	-0.228	-0.708	-0.57	-0.4	-0.574	1.913	1.554
	Ntm	-0.91	-0.234	0.323	-0.861	-0.497	-0.527	-0.582	1.69	1.598
	Xndc1	-0.14	-0.993	-0.472	-0.731	-0.766	-0.692	1.765	0.996	1.032
	Pfkfb4	-0.447	-0.655	-0.59	-0.895	-0.255	-0.81	1.606	1.667	0.379
	Asb6	0.314	-0.86	-0.877	-0.706	-0.929	-0.632	1.084	1.48	1.126
	Eif5	-0.412	-1.151	-1.113	-0.296	-0.35	-0.401	0.817	1.52	1.386
	Kif14	-0.224	-0.52	-0.447	-0.661	-0.768	-0.565	2.415	0.443	0.327
	Man1a2	-0.077	-1.009	-0.84	-0.051	-0.736	-0.711	1.926	1.192	0.305
	Desi2	-0.87	-0.928	-0.316	-0.524	-0.346	-0.908	1.201	1.382	1.309
	Desi2	-0.87	-0.928	-0.316	-0.524	-0.346	-0.908	1.201	1.382	1.309
	Mpv17l2	-0.953	-0.867	-0.606	-0.575	-0.027	-0.707	0.674	1.53	1.532
	Mpv17l2	-0.953	-0.867	-0.606	-0.575	-0.027	-0.707	0.674	1.53	1.532
	Rundc1	-0.418	-0.365	-0.436	-0.636	-0.739	-0.583	-0.143	2.241	1.08
	Dnttip1	-0.608	-0.805	-0.504	-0.596	-0.646	-0.611	0.526	1.484	1.761
	Cdc25b	-0.007	-0.758	-0.865	-0.463	-0.725	-0.456	2.282	0.614	0.379
	Plekhm3	-0.64	-0.389	-0.01	-0.646	-0.658	-0.711	-0.391	1.706	1.738
	Mapt	-0.571	-0.637	-0.381	-0.794	-0.534	-0.399	-0.151	1.645	1.822
	Anp32e	-0.5	-0.188	-0.129	-1.203	-0.718	-0.473	0.022	2.055	1.134
	Ppargc1b	-0.829	-0.228	0.064	-0.904	-0.142	-0.628	-0.612	2.011	1.267
	Klhl1	-0.775	-0.015	0.617	-0.921	-0.525	-0.536	-0.593	0.512	2.235
	Pde6c	-0.938	-0.153	0.01	-0.935	-0.513	-0.173	-0.594	1.911	1.386
	Katnal1	-0.903	-0.615	-0.069	-0.5	-0.799	-0.717	0.407	1.345	1.85
	Rccd1	-0.334	-0.498	-0.664	-0.752	-0.816	-0.689	0.549	1.775	1.429
	Map2	-0.936	0.459	0.862	-1.196	-0.361	-0.609	-0.832	1.047	1.566
	Cox11	-0.622	-0.971	-0.426	-0.623	-0.264	-0.82	0.544	1.635	1.547
	2210016F16Rik	-0.613	-1.196	-0.442	-0.569	-0.254	-0.698	1.503	0.754	1.515
	Mapk8ip2	-0.893	-0.24	0.13	-0.99	-0.665	-0.373	-0.266	1.825	1.472
	Med25	-0.481	-0.594	-0.217	-0.615	-0.621	-0.674	-0.28	1.828	1.653
	Klc3	-0.538	-0.483	-0.423	-0.664	-0.535	-0.357	-0.469	2.056	1.413
	Cog7	-0.38	-0.706	-0.334	-0.767	-0.824	-0.394	0.08	2.043	1.282
	Chd7	-0.577	-0.502	-0.25	-0.633	-0.536	-0.55	-0.443	1.933	1.559
	Ndnf	-0.825	-0.314	0.321	-0.807	-0.531	-0.382	-0.719	1.955	1.304
	Zdhhc3	-0.128	-0.988	-0.821	-0.666	-0.645	-0.535	1.787	1.019	0.977
	Dscaml1	-0.845	-0.096	0.461	-1.007	-0.27	-0.576	-0.791	1.29	1.833
	Kif2c	0.028	-0.732	-0.76	-0.692	-0.762	-0.44	2.152	0.233	0.973
	Ncln	-0.102	-0.917	-0.682	-0.533	-0.718	-0.642	0.32	1.724	1.549
	Celf3	-0.585	-0.341	-0.337	-0.771	-0.519	-0.33	-0.57	2.016	1.437
	Mpnd	-0.395	-0.731	-0.74	-0.493	-0.585	-0.451	-0.011	1.995	1.411
	Fam83d	-0.128	-0.701	-0.691	-0.798	-0.892	-0.485	1.951	0.773	0.97
	Cherp	-0.041	-0.974	-0.877	-0.493	-0.645	-0.71	0.797	1.746	1.197
	Bbx	-0.474	-0.832	-0.887	-0.487	-0.5	-0.465	0.331	1.669	1.643
	H3c15	-0.896	-0.716	0.014	-0.774	-0.743	-0.527	1.814	0.527	1.299
	Chrnb4	-0.571	-0.381	-0.054	-0.936	-0.584	-0.257	-0.562	2.081	1.263
	Cdhr1	-0.962	0.1	1.21	-1.046	-0.401	-0.391	-0.874	1.745	0.619
	Zfp783	-0.666	-0.375	-0.287	-0.658	-0.642	-0.396	-0.391	2.123	1.293
	Vps18	0.035	-0.69	-0.113	-0.678	-0.854	-0.816	0.017	2.204	0.894
	Edil3	-0.639	-0.198	1.183	-1.01	-0.845	-0.369	-0.801	1.505	1.174
	Zfp692	0.153	-0.867	-0.46	-0.682	-1.27	-0.514	0.798	1.393	1.448
	Mak	-0.974	0.176	0.784	-1.085	-0.578	-0.329	-0.799	1.728	1.077
	Rhpn1	-0.591	-0.49	-0.245	-0.642	-0.534	-0.392	-0.574	2.008	1.461
	Arhgap33	-0.164	-0.527	-0.158	-1.014	-0.708	-0.569	0.238	2.331	0.571
	Magi2	-0.836	-0.129	0.401	-0.803	-0.559	-0.677	-0.636	1.786	1.454
	Kctd5	-0.368	-0.906	-0.494	-0.493	-0.776	-0.663	0.545	1.927	1.227
	Tet3	-0.564	-0.475	-0.103	-0.668	-0.562	-0.635	-0.47	1.819	1.659
	Ankrd42	-0.697	-0.381	0.233	-1.041	-0.561	-0.739	-0.082	1.526	1.742
	Ankrd33	-0.759	-0.198	-0.478	-0.807	-0.472	-0.015	-0.66	1.917	1.473
	Srrm4	-0.779	-0.228	0.404	-0.966	-0.525	-0.352	-0.756	1.876	1.325
	Gfer	-0.432	-0.786	-0.713	-0.139	-0.309	-0.475	2.5	0.046	0.308
	Cacna1g	-0.515	0.486	1.173	-1.398	-0.562	-1.043	-0.361	1.403	0.817
	Hyls1	-0.387	-0.294	-0.873	-0.697	-1.038	-0.542	1.109	1.035	1.686
	Kcnn1	-0.954	0.24	-0.319	-0.934	-0.342	-0.291	-0.68	1.565	1.716
	Kcnn1	-0.954	0.24	-0.319	-0.934	-0.342	-0.291	-0.68	1.565	1.716
	Chtf18	0.566	-0.591	-0.981	-0.7	-0.978	-0.724	1.713	0.726	0.968
	Snx8	0.075	-0.443	-0.566	-0.691	-0.893	-0.686	0.372	2.306	0.525
	Ptpro	-0.694	0.327	1.04	-1.112	-0.495	-0.783	-0.899	1.235	1.38
	Fam149a	-0.434	-0.562	0.513	-1.044	-0.754	-0.509	-0.264	2.068	0.985
	Map9	-0.671	0.202	-0.379	-0.966	-0.543	-0.369	-0.619	1.565	1.78
	Arhgef10l	-0.748	-0.23	1.198	-1.066	-0.565	-0.642	-0.609	1.623	1.038
	Nell2	-0.672	-0.32	-0.009	-0.95	-0.721	-0.069	-0.605	1.84	1.507
	Pick1	-0.245	-0.743	-0.413	-0.717	-0.546	-0.628	-0.11	2.028	1.373
	Ccna2	-0.008	-0.674	-0.792	-0.714	-0.857	-0.383	2.154	0.443	0.832
	Plch2	-1.128	0.639	1.145	-1.233	-0.32	-0.634	-0.62	1.454	0.697
	Il17ra	-0.22	-0.839	-0.606	-0.683	-0.579	-0.637	2.099	1.044	0.421
	Klhdc4	0.193	-0.577	-0.665	-0.842	-0.889	-0.617	0.213	1.904	1.279
	Slc1a2	-0.836	-0.281	0.244	-1.039	-0.391	-0.27	-0.676	1.871	1.378
	Ryr3	-0.536	-0.366	0.534	-1.097	-0.622	-0.67	-0.087	2.198	0.645
	Sec14l2	-0.504	-0.121	-0.169	-0.971	-0.564	-0.496	-0.499	2.122	1.201
	Cyth2	-0.409	-0.793	-0.711	-0.653	-0.663	-0.139	0.005	1.964	1.399
	Zfp553	-0.612	-0.598	-0.437	-0.419	-0.534	-0.581	-0.322	1.886	1.618
	Ankle1	-0.426	-0.724	-0.774	-0.744	-0.8	-0.252	1.683	0.504	1.534
	Map1s	-0.013	-0.94	-0.509	-0.742	-0.723	-0.646	0.357	1.794	1.422
	Susd2	-0.436	-0.547	-0.586	-0.58	-0.55	-0.435	-0.291	2.156	1.268
	Tulp1	-0.758	-0.178	0.01	-0.83	-0.522	-0.304	-0.74	2.031	1.292
	Usp20	-0.486	-0.448	-0.479	-0.53	-0.462	-0.422	-0.405	2.414	0.818
	Gm5859	-0.643	-0.234	-0.224	-0.829	-0.614	-0.51	-0.395	1.884	1.566
	Igfbp4	0.265	-1.022	-0.932	-0.407	-0.749	-0.72	0.592	1.492	1.482
	Fkbp4	-0.333	-0.588	-0.707	-0.681	-0.679	-0.371	-0.057	1.976	1.44
	Rabep1	-0.838	-0.779	-0.052	-0.434	-0.625	-0.995	0.688	1.663	1.371
	Eme2	-0.35	-0.585	-0.72	-0.868	-0.969	-0.293	0.749	1.709	1.325
	Prmt1	-0.561	-1.009	-1.164	-0.858	0.315	-0.234	0.716	1.462	1.332
	Marcksl1	-0.27	-0.813	-0.476	-0.598	-0.56	-0.585	-0.008	2.179	1.131
	Gpsm2	-0.139	-1.052	-0.551	-0.742	-1.118	-0.152	1.205	1.42	1.13
	Cdc7	0.31	-0.86	-0.464	-0.877	-1.024	-0.449	1.994	0.773	0.597
	Pcdhgb6	-0.621	-1.175	-1.369	0.586	0.13	-0.516	0.274	1.475	1.217
	Tdrd9	-0.689	-0.554	0.261	-0.682	-0.806	-0.623	0.172	2.283	0.636
	Gbp6	-0.195	-0.763	-0.718	1.88	-0.725	-0.322	1.548	-0.521	-0.183
	H2ax	-0.186	-0.814	-0.874	-0.711	-0.671	-0.327	2.068	0.6	0.916
	Enkd1	-0.313	-0.259	-0.662	-1.07	-0.963	-0.223	0.266	1.643	1.582
	Naaa	-0.808	0.102	0.269	-1.029	-0.746	-0.058	-0.844	1.765	1.349
	Rsph4a	-0.553	-1.031	-0.766	1.43	-0.068	-0.284	1.875	-0.632	0.027
	Pde8b	-0.854	-0.138	0.395	-0.987	-0.684	-0.27	-0.58	1.995	1.125
	Lmnb2	0.346	-0.856	-0.775	-0.719	-0.916	-0.599	0.494	1.59	1.435
	Cep78	-0.424	-0.802	-0.028	-0.909	-0.394	-0.86	0.138	1.822	1.456
	Mybl2	0.24	-0.655	-0.783	-0.511	-0.757	-0.477	2.383	0.325	0.236
	Kif19a	-0.781	0.005	-0.144	-0.895	-0.399	-0.351	-0.79	1.548	1.807
	Pcare	-0.836	-0.119	0.592	-0.877	-0.484	-0.425	-0.781	2.118	0.81
	Zbtb7a	-0.551	-0.696	-0.293	-0.532	-0.454	-0.729	-0.213	1.887	1.581
	Ppp1r35	-0.819	-0.754	-0.465	-0.852	-0.286	-0.66	1.775	0.917	1.145
	Guca1b	-0.832	0.047	-0.276	-0.84	-0.719	-0.048	-0.664	1.589	1.743
	Guca1b	-0.832	0.047	-0.276	-0.84	-0.719	-0.048	-0.664	1.589	1.743
	Hgh1	-0.721	-0.637	-0.248	-0.738	-0.653	-0.786	0.653	1.335	1.793
	Cfap53	0.052	-0.929	-1.119	0.559	-0.392	-0.683	2.186	-0.081	0.407
	Taf8	-0.353	-0.641	-0.901	-0.595	-0.694	-0.286	0.106	1.868	1.495
	Taf6l	-0.319	-0.669	-0.772	-0.592	-0.545	-0.497	-0.057	1.712	1.739
	Adprhl2	-0.166	-0.68	-0.713	-0.566	-0.698	-0.562	-0.027	1.869	1.544
	Rictor	-0.2	-1.017	-0.57	-0.219	-0.702	-0.866	0.438	1.883	1.253
	Mier2	-0.815	-0.392	0.224	-0.965	-0.481	-0.42	-0.46	1.889	1.419
	Gtpbp3	-0.118	-0.905	-0.792	-0.229	-1.019	-0.542	0.463	1.546	1.597
	Nek2	-0.004	-0.932	-0.955	-0.642	-0.664	-0.403	1.957	0.931	0.711
	Nek2	-0.004	-0.932	-0.955	-0.642	-0.664	-0.403	1.957	0.931	0.711
	Azin2	-0.481	-0.623	-0.443	-0.842	-0.407	-0.447	-0.21	1.956	1.497
	Uevld	-0.41	-0.788	-0.951	-0.492	-1.052	-0.152	1.284	1.203	1.357
	Osbpl7	-0.516	-0.334	-1.068	-0.412	-0.955	-0.451	1.74	0.701	1.295
	Prep	0.592	-1.182	-0.942	-0.465	-0.742	-0.734	1.034	1.123	1.315
	Gm12258	-0.612	-0.373	-0.029	-0.972	-1.084	-0.106	-0.086	1.743	1.519
	Gars	-0.114	-0.761	-0.826	-0.675	-0.835	-0.503	0.553	1.68	1.481
	Gpr180	-0.772	-0.491	0.023	-0.885	-0.341	-0.758	-0.095	1.95	1.369
	Map2k2	-0.492	-0.892	-0.383	-0.546	-0.572	-0.763	0.348	1.506	1.794
	5830417I10Rik	0.057	-0.72	-1.04	-0.502	-0.839	-0.584	0.519	1.539	1.569
	Cacfd1	-1.016	-0.32	0.263	-0.801	-0.639	-0.795	0.142	1.79	1.375
	Ntn3	0.164	-0.433	-0.406	-0.603	-0.906	-0.624	-0.128	0.541	2.395
	Pgs1	-0.48	-0.926	0.102	-0.921	-0.524	-0.617	0.243	2.042	1.081
	Wdr35	-0.866	0.124	0.282	-1.137	-0.631	-0.165	-0.72	1.751	1.361
	Syt16	-0.861	-0.6	0.304	-0.872	-0.917	-0.226	0.019	1.879	1.274
	Pias4	-0.059	-0.941	-0.876	-0.514	-0.638	-0.6	0.444	1.745	1.439
	Nup62	0.458	-0.921	-0.712	-0.853	-0.892	-0.566	0.583	1.324	1.58
	Srrm2	-0.376	-0.975	-0.644	-0.288	-0.415	-0.723	0.059	1.847	1.517
	Top3b	-0.058	-0.788	-0.969	-0.601	-0.779	-0.383	0.359	1.552	1.668
	Samd11	-0.663	-0.298	0.034	-0.801	-0.555	-0.361	-0.714	2.026	1.333
	Pradc1	-0.59	-0.478	-1.129	-0.945	-0.334	-0.312	1.26	1.63	0.897
	Rgl2	-0.033	-0.962	-0.561	-0.482	-0.798	-0.576	0.438	2.174	0.799
	Zfp664	-0.775	-1.533	-0.739	0.05	0.51	-0.776	1.32	1.038	0.905
	Ddx20	-0.044	-0.875	-0.709	-0.781	-0.638	-0.414	0.137	1.689	1.634
	1190005I06Rik	-1.182	0.062	0.237	-1.26	-0.131	-0.241	-0.47	1.812	1.173
	Ncam1	-0.847	0.235	0.133	-0.855	-0.688	-0.427	-0.751	1.338	1.863
	Zfp580	-0.841	-0.751	-0.63	-0.968	0.039	-0.389	0.357	1.426	1.756
	Mettl24	-0.416	-1.322	-1.222	1.309	0.053	-0.04	-0.246	0.222	1.661
	Fbxl6	-0.214	-0.82	-0.7	-0.615	-0.585	-0.416	-0.08	1.661	1.769
	Fbxl15	-0.438	-0.794	-0.925	-0.899	0.056	-0.421	0.175	1.499	1.748
	Sephs2	-0.181	-0.693	-0.582	-0.976	-0.816	-0.194	0.143	1.771	1.528
	Rae1	-0.008	-0.856	-1.018	-0.754	-0.84	-0.222	0.757	1.543	1.398
	Acvrl1	0.688	-1.268	-1.162	0.446	-0.489	-0.677	1.751	-0.066	0.777
	H2ac10	-0.285	-0.703	-0.703	-0.47	-0.444	-0.283	2.482	-0.104	0.51
	Syt13	-0.977	-0.485	0.465	-0.823	-0.702	-0.597	-0.011	1.276	1.855
	Nsun2	-0.032	-0.997	-0.704	-0.524	-0.956	-0.565	0.884	1.321	1.574
	Clec16a	-0.32	-0.95	-1.745	0.429	0.302	-0.703	0.624	1.153	1.21
	Tada3	-0.202	-0.712	-0.558	-0.825	-0.772	-0.657	0.631	1.901	1.193
	Fam122a	-0.441	-0.872	-0.437	-0.601	-0.342	-0.868	0.552	0.873	2.135
	Lmbr1l	-0.309	-0.605	-0.531	-0.799	-0.592	-0.381	-0.247	1.56	1.905
	Uck2	0.056	-0.98	-1.041	-0.391	-0.598	-0.196	2.196	0.226	0.728
	Zcchc9-ps	-0.303	-0.462	-0.061	-0.841	-0.507	-0.957	-0.046	0.972	2.205
	Arhgef37	-0.205	-0.316	-0.945	-0.805	-0.764	-0.796	1.612	1.251	0.967
	Slc27a3	-0.418	-0.652	-0.605	-0.744	-0.654	-0.144	-0.233	1.843	1.607
	Nrf1	-0.231	-0.01	-0.297	-0.942	-1.125	-0.511	-0.173	1.687	1.602
	Ppm1g	0.136	-0.999	-0.439	-0.599	-0.976	-0.852	1.097	1.523	1.109
	Oxct1	-0.785	-0.216	0.971	-1.331	-0.605	-0.122	-0.622	1.66	1.049
	Lpcat2	-0.922	0.014	-0.134	-0.85	-0.594	-0.058	-0.699	2.011	1.233
	Plec	0.494	-1.328	-1.336	0.796	-0.534	-0.626	1.414	0.928	0.193
	Sugp1	-0.24	-0.606	-0.702	-0.622	-0.639	-0.456	-0.155	1.386	2.034
	Plppr2	-0.439	-0.546	-0.318	-0.581	-0.611	-0.536	-0.422	2.091	1.363
	Med30	-0.683	-0.788	-0.244	-0.622	-0.311	-0.721	2.269	0.33	0.77
	Zfp335	0.194	-0.82	-1.017	-0.751	-0.53	-0.647	0.531	1.734	1.306
	1700001P01Rik	-0.077	0.08	-0.586	-0.587	-0.863	-1.006	0.282	0.467	2.29
	Ankrd9	-0.662	-0.936	-0.911	-0.324	-0.105	0.201	-0.124	2.321	0.542
	Vamp2	-0.561	-0.513	-0.345	-0.639	-0.423	-0.454	-0.54	2.034	1.442
	Egflam	-0.751	-0.259	0.694	-0.893	-0.415	-0.642	-0.786	1.868	1.183
	Scg2	-1.068	0.567	0.186	-1.164	-0.774	-0.123	-0.532	1.36	1.55
	Gm13301	-0.38	-0.439	-0.488	-0.894	-0.617	-0.384	-0.128	2.184	1.146
	Gm13301	-0.38	-0.439	-0.488	-0.894	-0.617	-0.384	-0.128	2.184	1.146
	Usp2	-0.663	-0.202	0.52	-1.063	-0.473	-0.432	-0.844	1.666	1.491
	Eml5	-1.034	0.089	1.628	-1.078	-0.579	-0.666	-0.43	1.094	0.975
	Hk1	-0.532	-0.503	-0.493	-0.543	-0.505	-0.429	-0.393	2.227	1.172
	Gulo	-0.666	-0.349	0.07	-0.934	-0.606	-0.123	-0.535	2.26	0.883
	Tctn3	-0.815	-0.459	-0.867	-0.741	-0.803	0.415	0.197	1.185	1.888
	Shisa4	-0.938	0.169	0.129	-1.225	-0.564	-0.011	-0.606	1.878	1.167
	Cacnb3	0.032	-0.23	0.985	-1.3	-1	-0.32	-0.787	1.568	1.052
	Dusp28	-0.748	-0.502	-0.509	-0.782	0.139	-0.386	-0.595	1.501	1.882
	Rdx	-0.635	-1.098	-0.282	-0.465	-0.578	-0.806	1.475	1.395	0.995
	Snta1	-0.765	-0.224	1.978	-1.071	-0.363	-0.631	-0.585	0.675	0.988
	Urgcp	-0.365	-0.524	-0.717	-0.355	-0.604	-0.616	-0.195	2.171	1.206
	Taok3	-0.705	-0.325	0.018	-0.714	-0.41	-0.676	-0.605	1.882	1.535
	Atp1a3	-0.556	-0.454	-0.298	-0.616	-0.46	-0.441	-0.563	2.222	1.165
	Rbp3	-0.978	0.172	1.162	-1.045	-0.373	-0.452	-0.941	1.633	0.822
	Gria2	-0.719	0.502	1.375	-1.462	-0.661	-0.699	-0.155	1.457	0.362
	Grk1	-1.096	0.29	1.121	-1.109	-0.459	-0.82	-0.366	1.564	0.875
	Carns1	-1.221	-1.016	-0.713	-0.885	0.315	0.535	0.4	0.908	1.678
	Carns1	-1.221	-1.016	-0.713	-0.885	0.315	0.535	0.4	0.908	1.678
	Zbtb25	-1.009	-0.042	-0.889	-0.778	-0.634	-0.37	1.672	0.754	1.297
	Pomt1	0.385	-0.913	-0.674	-0.758	-0.926	-0.568	0.621	1.869	0.965
	Fam98c	-0.523	-0.808	-0.393	-0.491	-0.406	-0.794	0.115	1.189	2.111
	Pigt	0.089	-0.791	-1.126	-0.71	-0.83	-0.383	1.184	1.103	1.462
	Dlst	0.31	-0.948	-0.758	-0.503	-0.944	-0.593	0.384	1.782	1.27
	Parp16	-0.736	-1.219	-1.275	1.01	-0.427	-0.183	0.866	1.448	0.516
	Tomt	-0.38	-0.879	-0.542	-0.585	-0.735	-0.377	0.129	1.876	1.493
	Optn	-0.59	-0.944	-1.048	-0.236	-0.487	-0.016	2.132	0.354	0.835
	Slc38a9	-0.628	-0.353	0.157	-0.735	-0.686	-0.71	-0.438	1.715	1.676
	Ttll12	-0.113	-0.862	-0.344	-0.855	-0.79	-0.308	0.005	2.042	1.227
	Mad1l1	0.142	-0.916	-1.044	-0.47	-0.837	-0.479	0.639	1.698	1.268
	Pspc1	-0.437	-1.061	0.058	-0.852	-0.727	-0.493	0.68	2.012	0.821
	Pcsk4	-0.837	0.136	-0.079	-0.885	-0.66	-0.291	-0.698	1.633	1.68
	Kdm4a	-0.434	-0.662	-0.595	-0.444	-0.461	-0.629	-0.269	1.888	1.606
	Mbd3	0.024	-0.901	-0.789	-0.796	-0.57	-0.566	0.396	1.613	1.59
	Acss2	-0.587	-0.319	0.424	-0.955	-0.494	-0.522	-0.71	2.051	1.112
	Vipr2	-0.821	0.404	-0.064	-1.042	-0.744	-0.215	-0.591	1.987	1.085
	Fam234b	0.081	-1.052	-0.949	-0.414	-0.622	-0.467	0.431	2.021	0.97
	Pck2	0.231	-1.142	-0.639	-0.386	-1.065	-0.502	0.589	1.687	1.227
	Srm	-0.128	-0.814	-0.695	-0.216	-0.454	-0.475	2.478	-0.142	0.446
	Hap1	-0.515	-0.511	0.151	-0.946	-0.553	-0.518	-0.139	2.343	0.689
	Mtx2	-0.952	-0.809	-0.625	-0.449	-0.386	-0.638	0.82	1.53	1.509
	Crx	-0.915	0.072	0.716	-1.111	-0.474	-0.17	-0.965	1.719	1.127
	Dis3l	-0.048	-0.7	-0.732	-0.738	-0.715	-0.43	-0.022	1.715	1.671
	Kyat1	-0.58	-0.162	-0.565	-0.826	-0.818	-0.126	-0.103	2.255	0.926
	Gm3604	-0.43	0.674	-0.804	-0.418	-0.785	-0.99	2.188	0.262	0.302
	Gabrr3	-0.874	0.633	1.075	-1.219	-0.465	-0.298	-1.086	1.444	0.79
	Trpc4ap	-0.2	-0.967	-0.428	-0.494	-0.46	-0.857	0.094	1.935	1.378
	Ccdc57	-0.617	-0.172	0.851	-0.783	-0.885	-0.66	-0.476	2.095	0.647
	Radil	-0.549	-0.447	-0.132	-0.639	-0.527	-0.539	-0.606	2.058	1.379
	Kcnb1	-0.954	0.053	1.074	-1.037	-0.33	-0.43	-0.894	1.805	0.713
	Zdhhc1	0.211	-1.268	-1.092	0.119	-0.923	-0.359	0.55	1.236	1.526
	Tsen54	0.528	-1.022	-1.048	-0.437	-0.842	-0.629	0.878	1.605	0.966
	Pak7	-0.77	0.122	0.518	-1.068	-0.296	-0.605	-0.885	1.108	1.876
	Slc29a2	-0.674	-0.315	-0.012	-1.099	-0.509	-0.14	-0.396	2.228	0.917
	Dipk1b	-0.224	-0.363	-0.214	-0.725	-0.999	-0.312	0.002	0.384	2.451
	Aars2	-0.141	-0.838	0.036	-0.705	-0.742	-0.706	0.109	2.285	0.704
	Phip	-0.561	-0.333	0.572	-0.804	-0.741	-0.795	-0.409	2.054	1.016
	Ikzf2	-0.979	0.026	1.075	-1.067	-0.235	-0.767	-0.72	1.437	1.232
	Tle6	-0.68	-0.422	0.054	-0.886	-0.526	-0.219	-0.604	2.139	1.143
	Kctd16	-0.742	0.63	-0.317	-1.022	-0.505	-0.314	-0.62	0.74	2.15
	Nfasc	-0.754	-0.002	0.294	-0.89	-0.423	-0.6	-0.843	1.856	1.363
	Ppp1r3c	-0.638	-0.725	-0.821	0.253	-0.729	-0.614	1.169	0.093	2.011
	Mid1ip1	0.161	-0.635	-0.803	-0.572	-1.128	-0.56	0.444	1.412	1.68
	Ccdc85b	0.194	-1.77	-1.296	0.42	0.216	-0.47	1.316	0.638	0.752
	Eri1	-0.039	-1.001	-0.581	-0.516	-0.938	-0.423	2.033	0.984	0.481
	Celf4	-0.69	0.19	0.84	-1.154	-0.52	-0.477	-1	1.416	1.396
	E4f1	-0.205	-0.625	0.82	-0.889	-0.89	-0.658	-0.556	1.681	1.322
	Rbfa	0.103	-0.918	-0.967	-0.605	-0.687	-0.415	0.292	1.536	1.661
	Stk26	-0.037	0.289	-0.636	-0.78	-0.826	-0.657	2.308	-0.282	0.62
	Agbl4	-1.016	1.017	-0.028	-1.13	-0.508	-0.588	-0.323	1.849	0.727
	Gm28043	0.15	-0.21	0.404	-1.221	-0.72	-1.426	0.336	1.332	1.356
	Gpsm1	-0.541	-0.675	0.436	-0.793	-0.678	-0.562	-0.467	1.812	1.468
	Vps13b	-0.748	-0.564	0.147	-0.589	-0.422	-1.25	0.629	1.991	0.807
	Ank3	-0.836	0.256	1.425	-1.037	-0.381	-0.701	-0.932	0.797	1.41
	Naglu	-0.028	-0.933	-0.819	-0.361	-0.685	-0.768	1.57	1.627	0.396
	Klhl18	-0.961	-0.174	0.849	-0.99	-0.502	-0.559	-0.579	1.771	1.144
	Cactin	-0.172	-0.73	-0.457	-0.555	-0.638	-0.671	-0.238	1.82	1.641
	Incenp	0.088	-0.591	-0.415	-0.862	-0.786	-0.421	2.355	0.01	0.623
	Sppl2b	-0.3	-0.691	-0.402	-0.589	-0.66	-0.498	-0.308	2.044	1.403
	Ttc7	-0.648	-0.397	-0.38	-0.798	-0.437	-0.49	-0.04	2.344	0.845
	Pgam5	-0.2	-0.834	-0.512	-0.552	-0.699	-0.449	-0.171	1.974	1.442
	Prkca	-0.739	-0.454	0.382	-0.702	-0.54	-0.715	-0.546	1.58	1.735
	Kcnip1	-0.515	-0.425	-0.7	-0.793	-0.549	-0.623	0.269	1.91	1.424
	Lmf2	0.678	-1.15	-0.979	-0.568	-0.808	-0.437	1.597	0.553	1.113
	Srsf4	-0.137	-0.69	0.14	-1.034	-0.883	-0.662	0.09	1.318	1.858
	Gnl1	-0.132	-0.775	-0.524	-0.604	-0.687	-0.526	-0.192	1.857	1.584
	Txlna	0.353	-1.107	-1.078	-0.135	-0.606	-0.453	2.097	0.647	0.283
	Brd3	-0.213	-0.744	-0.562	-0.608	-0.836	-0.293	-0.148	1.946	1.456
	Samd7	-0.84	0.121	0.617	-0.985	-0.575	-0.365	-0.962	1.685	1.304
	Rasa4	-0.55	-0.522	0.076	-0.66	-0.713	-0.509	-0.552	1.836	1.594
	Gnb5	-0.887	-0.18	0.322	-0.995	-0.615	0.048	-0.797	1.91	1.194
	Abca7	0.226	-0.649	-0.4	-0.948	-0.593	-1.085	0.35	1.649	1.449
	Pwwp2b	-0.259	-1.011	-0.42	-0.706	-0.612	-0.34	-0.041	1.678	1.711
	Pwwp2b	-0.259	-1.011	-0.42	-0.706	-0.612	-0.34	-0.041	1.678	1.711
	Prph2	-0.688	-0.164	-0.429	-0.737	-0.542	-0.141	-0.659	2.117	1.243
	Las1l	0.607	-0.626	-0.453	-0.708	-1.184	-0.704	0.266	1.965	0.838
	Morn1	-0.812	0.143	-0.66	-0.812	-0.79	-0.162	-0.224	1.544	1.772
	4933412A08Rik	-0.614	-0.448	-0.418	-0.797	-0.658	-0.669	0.238	1.61	1.756
	Acaa1a	-0.155	-0.704	-0.889	-0.729	-0.677	-0.275	0.082	1.758	1.59
	H3c13	-0.336	-0.636	-0.562	-0.419	-0.212	-0.476	2.554	-0.266	0.354
	E2f7	-0.082	-0.751	-0.673	-0.269	-0.586	-0.363	2.479	-0.232	0.477
	Bcl7c	-0.093	-0.752	-0.486	-0.624	-0.592	-0.748	2.307	0.298	0.691
	Btbd18	-0.412	-0.491	-0.594	-0.426	-0.261	-0.329	2.602	0.186	-0.273
	C1qtnf12	-0.886	0.317	0.298	-1.082	-0.516	-0.217	-0.913	1.825	1.173
	Rprm	-0.931	-0.119	-0.418	-0.833	-0.484	0.411	-0.766	1.977	1.162
	Fasn	-0.561	-0.555	-0.858	-0.753	-0.916	0.022	0.46	1.701	1.459
	Tmem102	-0.585	-0.974	-0.974	0.091	0.033	-0.974	1.148	0.414	1.82
	Neurl1a	-0.971	0.143	1.456	-1.126	-0.42	-0.494	-0.756	0.694	1.474
	Ctsf	-0.518	-0.404	-0.423	-0.721	-0.594	-0.257	-0.545	2.01	1.453
	Pla2r1	-0.954	-0.355	1.032	-0.831	-0.673	-0.873	-0.063	0.971	1.746
	Pcdhga8	-0.028	-0.774	-0.972	-0.435	0.064	-0.812	2.317	0.195	0.443
	Moxd1	-0.933	-0.008	0.321	-0.867	-0.683	-0.319	-0.484	2.212	0.761
	Cacna1h	-0.466	-0.548	0.411	-0.927	-0.582	-0.667	-0.472	1.911	1.34
	Rps6kc1	-0.854	-0.522	-0.774	-0.153	-0.518	-0.994	1.242	1.656	0.915
	Lrrc59	0.31	-1.075	-0.497	-0.452	-1.104	-0.776	0.982	1.53	1.081
	Rp9	-0.845	-0.923	-0.316	-0.547	-0.038	-1.056	1.254	0.856	1.616
	Adck1	0.126	-1.404	-0.699	-0.303	-0.981	-0.168	1.681	1.081	0.667
	Pnmal1	-0.229	-0.249	1.114	-1.367	-0.772	-0.692	-0.448	1.278	1.365
	Smarcc1	-0.281	-0.93	-0.425	-0.633	-0.933	-0.521	0.713	1.883	1.129
	Dph2	0.156	-0.979	-0.359	-1.092	-1.002	-0.089	0.354	1.398	1.613
	Pik3r2	-0.195	-0.55	-0.513	-0.574	-0.634	-0.526	-0.311	2.299	1.003
	Pik3r2	-0.195	-0.55	-0.513	-0.574	-0.634	-0.526	-0.311	2.299	1.003
	Cit	-0.049	-0.687	-0.962	-0.566	-0.853	-0.305	2.07	0.316	1.037
	Ocel1	-0.612	-0.804	-0.653	-0.254	0.205	-0.948	2.277	0.557	0.231
	Gm17949	-0.837	-0.422	-0.857	-0.941	-0.319	-0.061	0.37	1.006	2.061
	Cdca2	0.209	-0.744	-0.761	-0.692	-0.854	-0.257	2.246	0.161	0.692
	C2cd2l	-0.695	-0.365	0.405	-0.786	-0.461	-0.49	-0.691	2.22	0.864
	Fbxw2	-0.712	-1.104	0.623	-0.452	-0.777	-0.915	0.535	1.284	1.518
	Slc39a3	-0.318	-0.486	-0.43	-0.756	-1.012	-0.213	0.084	2.247	0.884
	Sdhaf1	-0.666	-0.74	-0.131	-0.525	-0.715	-0.992	1.114	0.852	1.804
	Opa3	-0.02	-0.761	-0.836	-0.928	-0.818	-0.215	0.43	1.611	1.538
	Ncapd2	0.492	-0.948	-0.679	-0.687	-0.854	-0.449	2.073	0.256	0.795
	Cdk5rap2	0.29	-0.618	-0.636	-0.629	-0.73	-0.394	2.449	0.065	0.202
	Fam171b	-1.178	0.454	0.963	-1.211	-0.027	-0.614	-0.774	1.497	0.891
	Hist1h2ap	-0.207	-0.576	-0.609	-0.484	-0.457	-0.285	2.587	-0.119	0.151
	Hrob	0.201	-0.706	-0.731	-0.571	-0.803	-0.257	2.404	0.189	0.273
	Fam57b	-0.847	0.199	0.456	-1.217	-0.415	-0.116	-0.976	1.744	1.172
	Fam53b	-0.585	-0.548	-0.489	-0.334	-0.571	-0.555	-0.402	1.476	2.008
	Rfk	-0.85	-1.213	-0.457	0.123	-0.391	-0.869	1.593	0.996	1.069
	Irf5	-0.528	-0.84	1.078	-0.937	-1.103	-0.651	1.467	0.891	0.622
	Tmem38a	-0.678	0.088	-0.523	-0.814	-0.576	-0.253	-0.616	1.949	1.422
	Gm17081	-0.493	-0.511	-0.687	-0.712	-0.497	-0.427	0.151	2.303	0.873
	Eef1aknmt	0.675	-0.902	-0.364	-0.779	-0.916	-0.894	1.034	1.773	0.373
	Camkk1	-0.639	-0.302	0.092	-0.78	-0.527	-0.399	-0.701	2.2	1.056
	Wdr62	-0.019	-0.8	-0.693	-0.73	-0.667	-0.298	2.32	0.577	0.31
	Syne2	-0.427	-0.393	0.096	-0.623	-0.689	-0.659	-0.409	2.38	0.725
	Pisd-ps1	-0.291	-0.615	-0.765	-0.628	-0.657	-0.239	-0.08	1.047	2.228
	Rrp9	0.133	-0.67	-0.979	-0.87	-0.937	-0.226	0.526	1.372	1.652
	Gm48493	-0.359	-0.818	-1.326	1.39	0.376	-1.07	0.65	1.331	-0.175
	Rab36	-0.322	-0.372	-0.167	-0.978	-0.772	-0.264	-0.473	2.047	1.301
	Kcnj9	-0.363	-0.14	1.397	-0.793	-0.793	-0.466	-0.6	2.001	-0.244
	Tnip2	-0.04	-0.994	-0.906	-0.264	-0.954	-0.36	0.384	1.463	1.671
	Ankrd13b	0.125	-0.214	1.17	-1.272	-1.301	-1.022	0.582	0.906	1.026
	Tsc1	-0.525	-0.543	-0.514	-0.671	-0.769	-0.003	-0.399	1.486	1.938
	Mdm1	-0.79	0.039	-0.096	-0.983	-0.771	0.133	-0.643	2.072	1.039
	Hist1h2an	-0.159	-0.507	-0.485	-0.468	-0.428	-0.408	2.613	-0.271	0.114
	Aipl1	-0.776	-0.051	-0.4	-0.788	-0.453	-0.181	-0.754	1.796	1.607
	Srebf1	-0.201	-0.697	-0.403	-0.813	-0.48	-0.429	-0.196	2.322	0.898
	Tbl2	-0.401	-0.998	-0.773	-0.643	-0.187	-0.602	1.851	1.362	0.391
	Cenpt	-0.006	-1.103	-1.43	-0.023	-0.691	-0.143	0.711	1.088	1.597
	Faah	-0.753	-0.438	-0.093	-0.728	-0.593	-0.26	-0.538	1.38	2.022
	Gm27021	-1.039	-0.597	-0.43	-1.166	0.002	-0.367	0.611	1.327	1.659
	Fkbp8	-0.159	-0.7	-0.721	-0.583	-0.648	-0.448	-0.19	1.834	1.614
	Prss35	-0.126	-0.264	0.183	-1.326	-0.638	-0.856	2.127	0.289	0.611
	Dcc	-0.918	0.379	1.066	-0.936	-0.651	-0.721	-0.757	1.633	0.905
	Tgfb3	0.044	-0.283	-0.25	-0.974	-1.097	-0.597	2.157	0.812	0.189
	Gcdh	-0.021	-0.631	-0.751	-0.83	-0.817	-0.287	0.037	1.928	1.371
	Mafg	-0.835	-0.63	0.233	-0.791	-0.459	-0.964	0.281	1.571	1.594
	Gm42517	-0.247	-0.124	0.284	-0.918	-0.808	-0.663	2.357	-0.356	0.476
	Slc38a1	-0.103	-0.596	-0.708	-0.88	-0.761	-0.217	-0.064	1.971	1.358
	Zfp61	-0.065	-0.516	-0.429	-0.733	-0.829	-0.458	-0.293	2.164	1.159
	Zfp784	-0.786	-0.278	-0.845	-0.607	-0.599	-0.083	-0.203	1.573	1.827
	Abhd8	-0.286	-0.646	-0.596	-0.604	-0.614	-0.387	-0.305	2.074	1.363
	Lman2l	-0.044	-0.607	-0.491	-0.807	-0.759	-0.387	-0.233	2.12	1.21
	Ano2	-0.702	-0.213	0.131	-0.752	-0.406	-0.462	-0.729	2.295	0.839
	Hs3st3a1	-0.703	-0.679	-0.736	0.272	-0.736	-0.513	0.759	2.245	0.092
	Dlx3	-0.387	-0.209	0.254	-0.902	-0.738	-0.792	-0.533	1.601	1.706
	Kcnn2	-0.793	-0.031	1.821	-1.191	-0.646	-0.432	-0.21	0.074	1.408
	Proser2	0.021	-1.005	-0.341	-0.529	-0.684	-0.826	0.068	1.698	1.598
	Ssrp1	0.386	-0.955	-0.875	-0.732	-0.958	-0.303	0.657	1.796	0.984
	Ino80b	-0.761	-1.205	-0.681	-0.301	-0.072	-0.675	1.52	0.714	1.461
	Tcof1	0.379	-0.898	-1.304	-0.445	-0.636	-0.545	1.658	0.67	1.12
	Eefsec	0.028	-0.592	-1.108	-0.555	-0.895	-0.619	1.193	0.918	1.631
	Cog8	-0.001	-1.297	-0.867	-0.429	-0.385	-0.393	0.196	1.617	1.558
	Spint1	-0.786	-0.365	-0.292	-0.425	-0.213	-0.706	-0.214	2.473	0.529
	H1f2	-0.355	0.068	-0.808	-1.367	-0.846	-0.193	0.586	1.401	1.514
	Lrrc1	-1.072	0.392	-0.491	-0.922	-0.21	0.151	-0.555	2.239	0.468
	Smg9	-0.066	-0.862	-0.309	-0.792	-0.783	-0.575	0.173	2.049	1.165
	Stxbp5l	-0.708	-0.192	0.052	-0.953	-0.535	-0.386	-0.394	0.813	2.302
	Armc5	0.234	-0.922	-0.294	-0.911	-0.47	-0.897	0.091	1.831	1.338
	Fhod3	-0.867	0.387	0.935	-1.053	-0.786	-0.423	-0.84	1.091	1.557
	St3gal5	0.208	-0.741	-0.859	-0.711	-0.826	-0.402	0.279	2.066	0.987
	Spag5	0.47	-0.857	-0.722	-1.002	-0.731	-0.501	1.82	0.399	1.124
	Hmga1	0.207	-0.825	-1.055	-0.953	-0.767	-0.286	1.006	1.29	1.383
	Akr7a5	-0.066	-0.9	-1.032	-0.751	-0.542	-0.214	0.303	1.644	1.557
	Spryd3	-0.197	-0.571	-1.396	-0.034	-0.686	-0.663	0.676	1.122	1.749
	Eea1	-0.577	-0.843	-0.392	-0.358	-0.063	-0.796	2.408	0.459	0.161
	Arhgap24	-0.686	-0.221	0.027	-0.905	-0.624	-0.077	-0.767	2.064	1.189
	Zcchc3	-0.744	-0.564	0.918	-0.998	-0.384	-1.295	0.558	1.273	1.238
	Qpctl	0.479	-1.099	-1.059	-0.444	-0.94	-0.288	0.659	1.011	1.68
	Thrb	-0.82	-0.015	0.472	-0.859	-0.586	-0.4	-0.838	2.033	1.014
	Tyw1	0.937	-0.953	-0.953	-0.372	-0.979	-0.8	0.953	1.478	0.689
	Casz1	-0.874	-0.133	1.092	-0.968	-0.418	-0.503	-0.941	1.344	1.403
	Pcbp4	-0.507	-0.451	-0.413	-0.63	-0.515	-0.39	-0.558	2.077	1.389
	Cacna2d4	-0.642	-0.255	-0.076	-0.776	-0.595	-0.3	-0.709	2.092	1.262
	Cars	-0.183	-0.687	0.317	-1.437	-0.871	-0.401	0.328	1.461	1.472
	Mpped2	-0.884	0.168	-0.032	-0.863	-0.622	-0.207	-0.812	1.441	1.811
	Pim2	-0.556	-0.469	-0.984	-1.038	-0.721	0.114	0.678	1.491	1.486
	Pla2g4c	-0.486	-0.705	0.194	-0.142	-1.019	-0.864	2.194	0.78	0.047
	Miip	-0.036	-0.418	-1.042	-0.977	-1.052	-0.15	1.067	1.065	1.543
	Mfsd12	-0.397	-0.61	0.57	-0.784	-0.729	-0.726	-0.266	2.205	0.735
	Pank4	-0.432	-0.451	0.787	-0.99	-0.968	-0.526	-0.389	1.832	1.136
	Rexo1	-0.486	-0.885	-0.164	-0.785	-0.403	-0.888	0.4	1.791	1.421
	Acsf3	0.016	-0.939	-0.669	-0.665	-0.639	-0.798	1.064	1.859	0.772
	Pcdhga3	-0.562	-0.812	-1.144	0.513	-1.049	-0.431	1.153	1.408	0.924
	Cc2d1a	-0.323	-0.783	0.052	-0.945	-0.52	-0.726	-0.093	1.606	1.733
	Cndp2	0.258	-0.966	-0.97	-0.583	-0.997	-0.171	0.452	1.306	1.67
	Egf	-1.071	-0.388	0.894	-0.667	-0.923	-1.05	0.847	1.228	1.13
	Fam168a	-0.517	-0.188	-0.836	-0.467	-0.827	-0.498	0.152	0.97	2.21
	E130218I03Rik	-0.921	0.362	-0.288	-1.076	-0.366	0.095	-0.884	1.786	1.291
	2700049A03Rik	-0.806	-0.431	-0.324	-0.663	-0.426	-0.392	-0.441	1.63	1.853
	Gfra1	-0.519	-0.143	0.068	-0.993	-0.755	-0.323	0.332	2.434	-0.101
	Phka2	-0.429	0.287	-0.678	-1.293	-1.129	-0.075	0.496	1.624	1.199
	Qrich1	-0.244	-0.754	-0.339	-0.701	-1.02	-0.1	-0.123	2.041	1.239
	Cerkl	-1.003	0.504	0.05	-0.917	-0.612	-0.59	-0.552	1.554	1.566
	Ush2a	-0.711	-0.176	-0.227	-0.845	-0.56	-0.1	-0.766	1.871	1.513
	Tigd3	0.593	-0.998	-0.54	-0.561	-0.793	-1.041	1.73	0.952	0.659
	Cngb3	-1.116	0.658	0.269	-1.064	-0.397	-0.304	-0.895	1.353	1.495
	Hkdc1	-0.401	-0.299	-0.086	-0.814	-0.608	-0.508	-0.697	1.974	1.438
[truncated: 693 more rows]

## Sheet: Figure 2b
Figure 2b
	Mitotic Cell Cycle Process	2.29
	Regulation of Cell Division	2.94
	Mitotic Nuclear Division	3.55
	Mitotic Sister Chromatin Segregation	4.17
	Regulation of Mitotic Cytokinesis	16.38
	Cellular Response to TGF-Beta Stimulus	3.57
	Endothelial Cell Differentiation	5.49
	Negative Regulation of Endothelial Cell Migration	5.7
	Blood Vessel Endothelial Cell Differentiation	12.59
	Positive Regulation of Aorta Morphogenesis	18.89
	Blood Vessel Development	3.23
	Angiogenesis	3.51
	Regulation of BMP Signaling Pathway	4.86
	Endothelial Cell Migration	5.06
	Regulation of Cell Maturation	8.68

## Sheet: Figure 2c
Figure 2c
		Ephb4
	Negative	1	1	1	1	1	1
	G1	0.91	0.41	0.37	1.23	0.34	0.08
	S/G2/M	1.84	0.42	1.31	0.73	0.58	0.07
		Nr2f2
	Negative	1	1	1	1	1	1
	G1	0.26	0.97	0.33	0.01	0.01	0.05
	S/G2/M	0.76	1.03	1.23	0.28	0.11	0.12
		Nrp2
	Negative	1	1	1
	G1	2.01584	1.19536	0.352349
	S/G2/M	1.32881	0.275915	0.200164
		Ptgs1
	Negative	1	1	1
	G1	0.89552	0.65171	1.05452
	S/G2/M	0.922322	0.376074	0.546052

## Sheet: Figure 2d
Figure 2d
		Efnb2
	Negative	1	1	1	1	1	1
	G1	3.54	4.74	2.15	2.42489	1.63595	2.26474
	S/G2/M	0.18	1.38	0.23	0.708935	1.31739	0.949953
		Gja4
	Negative	1	1	1
	G1	9.57	16.14	15.33
	S/G2/M	0.09	1.66	1.64
		Hey2
	Negative	1	1	1
	G1	16.84	15.08	30.58
	S/G2/M	0.35	3.58	2.55
		Sox17
	Negative	1	1	1
	G1	3.19507	2.13825	1.95248
	S/G2/M	1.18716	0.140285	0.243437

## Sheet: Figure 2e
Figure 2e
		Ephb4
	Negative	1	1	1	1	1	1	1
	G1	0.5	1.02	0.85	0.265	0.331	0.176	0.086
		Nr2f2
	Negative	1	1	1	1	1	1	1
	G1	0.47	1.1	0.44	0.067	0.166	0.137	0.481
		Nrp2
	Negative	1	1	1	1	1	1
	G1	0.340404	0.433433	0.57998	0.326271	0.240999	1.19713
		Ptgs1
	Negative	1	1	1	1	1	1
	G1	0.0282913	0.0554737	0.111141	0.399112	0.279932	0.721177

## Sheet: Figure 2f
Figure 2f
		Efnb2
	Negative	1	1	1	1	1	1	1
	G1	2.78	9.62	4.04	9.051	5.891	29.687	23.205
		Gja4
	Negative	1	1	1	1	1	1	1
	G1	8.47	4.68	10.15	52.737	37.236	39.753	2.509
		Hey2
	Negative	1	1	1
	G1	8.409	6.903	5.004
		Sox17
	Negative	1	1	1	1	1
	G1	1.34787	2.13305	1.82353	1.32814	1.17527

## Sheet: Figure 3a
Figure 3a
	Cell	UMAP_1	UMAP_2	Cluster
	AAACCTGCATGGATGG_1	7.14228	2.90694	Primordial-Proliferative
	AAACCTGGTCCTCTTG_1	0.0191382	1.8503	Cap-Venous
	AAACCTGGTTCGTCTC_1	-2.42106	2.94634	Cap-Arterial
	AAACCTGGTTTGTTTC_1	-0.936171	1.91029	Cap-Venous
	AAACCTGTCCGTTGTC_1	7.16903	1.44823	Primordial-Proliferative
	AAACGGGCACAGGCCT_1	-0.372015	-1.34919	Cap-Venous
	AAACGGGGTTCCACTC_1	1.43396	1.25943	Cap-Venous
	AAACGGGTCACCCTCA_1	4.99218	0.789562	Primordial
	AAAGATGAGTGCGTGA_1	0.716397	-2.40462	Tip
	AAAGATGCACGCGAAA_1	0.607516	-1.98224	Tip
	AAAGATGGTACATCCA_1	-4.33158	-3.41786	Stalk
	AAAGATGGTCTAGTCA_1	-5.81002	3.57629	Arterial
	AAAGCAAAGAGACTAT_1	-3.52337	-2.48482	Stalk
	AAAGCAACAATACGCT_1	2.2348	-3.86114	Tip
	AAAGTAGAGTACGCGA_1	-5.02612	4.5441	Arterial
	AAAGTAGGTGATAAAC_1	-3.40256	-2.0578	Stalk
	AAAGTAGTCCCTAACC_1	-1.81036	-3.76995	Stalk
	AAATGCCAGTGCCATT_1	1.73157	-2.66162	Tip
	AAATGCCGTCAACTGT_1	1.96136	-2.63535	Tip
	AACACGTCAGTTAACC_1	-1.78103	-0.996136	Capillary
	AACACGTTCACTCCTG_1	1.70475	-2.31687	Tip
	AACCATGGTATATGAG_1	-3.33462	-2.8612	Stalk
	AACCATGGTTGAGTTC_1	4.33946	-0.20326	Primordial
	AACCGCGAGATGCGAC_1	-4.28588	2.87616	Cap-Arterial
	AACCGCGCAAGAAGAG_1	4.12437	1.58068	Cap-Venous
	AACCGCGCACATCCGG_1	-1.85579	-2.34704	Capillary
	AACCGCGCAGCGAACA_1	7.08303	2.64748	Primordial-Proliferative
	AACCGCGGTGTTCGAT_1	-6.07402	3.46812	Arterial
	AACCGCGTCTGTCCGT_1	-1.26104	0.485254	Capillary
	AACGTTGAGTTCGCAT_1	1.23011	-1.83682	Tip
	AACGTTGTCGACGGAA_1	3.81907	1.38356	Primordial
	AACTCAGAGCAATCTC_1	1.993	-2.54636	Tip
	AACTCAGAGTAGGCCA_1	-0.0485182	0.536021	Cap-Venous
	AACTCAGAGTCCAGGA_1	1.08744	-0.159956	Cap-Venous
	AACTCAGGTAGAGGAA_1	-4.48196	-4.08516	Stalk
	AACTCAGTCCGGGTGT_1	-1.33004	-1.77747	Capillary
	AACTCCCGTCGCGTGT_1	0.944958	0.471132	Cap-Venous
	AACTCCCTCATCGCTC_1	-3.62143	2.61277	Cap-Arterial
	AACTCTTAGCACGCCT_1	1.9238	-3.19412	Tip
	AACTCTTCAGGAACGT_1	-1.62643	1.84154	Cap-Arterial
	AACTGGTCACAACGCC_1	2.90327	-1.5083	Cap-Venous
	AACTGGTGTACAGACG_1	-3.26822	3.13733	Cap-Arterial
	AACTGGTTCATATCGG_1	-1.80875	1.22845	Cap-Arterial
	AACTTTCAGGATGTAT_1	-0.354359	3.25859	Venous
	AACTTTCGTTGTCTTT_1	-2.87654	-0.746946	Stalk
	AAGACCTGTAACGCGA_1	3.00038	-0.341142	Cap-Venous
	AAGACCTTCATTCACT_1	-4.80577	2.4614	Cap-Arterial
	AAGACCTTCCAATGGT_1	-2.07964	-1.17321	Capillary
	AAGACCTTCTGTACGA_1	4.9255	1.43006	Primordial
	AAGCCGCTCAAGGTAA_1	-3.46568	-0.760148	Stalk
	AAGCCGCTCCGTTGCT_1	-0.418608	0.445974	Cap-Venous
	AAGGAGCAGCCCGAAA_1	-2.34943	2.4714	Cap-Arterial
	AAGGAGCCAAGCGTAG_1	0.191953	0.141032	Cap-Venous
	AAGGAGCTCTGCTTGC_1	-1.07105	-1.55828	Cap-Venous
	AAGGCAGAGGACGAAA_1	-1.03786	-0.725691	Capillary
	AAGGCAGGTTATCCGA_1	-0.435284	-0.563394	Capillary
	AAGGCAGGTTCCATGA_1	4.59107	-0.637659	Primordial
	AAGGCAGTCGTATCAG_1	0.406894	-1.22064	Cap-Venous
	AAGGTTCAGACCACGA_1	-2.03181	1.53086	Cap-Arterial
	AAGGTTCAGACTTGAA_1	-5.01398	-3.50719	Stalk
	AAGGTTCAGTGTCTCA_1	1.94015	-3.06403	Tip
	AAGGTTCTCCTCTAGC_1	-0.401263	-2.52317	Cap-Venous
	AAGGTTCTCTGGAGCC_1	-4.84176	3.61869	Cap-Arterial
	AAGGTTCTCTTCTGGC_1	0.239676	1.52878	Cap-Venous
	AAGTCTGGTAGCGCTC_1	4.00198	0.675903	Primordial
	AAGTCTGGTTACTGAC_1	0.997748	0.623629	Cap-Venous
	AAGTCTGGTTGTTTGG_1	1.85548	-4.01579	Tip
	AAGTCTGTCTGCCAGG_1	6.98599	1.76661	Primordial-Proliferative
	AATCCAGAGTTGTCGT_1	-2.97095	3.30502	Cap-Arterial
	AATCCAGGTCGTCTTC_1	5.16389	3.57616	Primordial-Proliferative
	AATCGGTAGGACTGGT_1	-0.268083	0.686522	Cap-Venous
	AATCGGTAGTTCCACA_1	4.66422	3.02342	Cap-Venous
	AATCGGTTCCTTGGTC_1	5.59446	0.618888	Primordial
	ACACCAACATGCTGGC_1	1.76363	-1.455	Tip
	ACACCAACATTTCAGG_1	5.59276	3.47483	Primordial-Proliferative
	ACACCAAGTAGCTCCG_1	3.79808	-0.91162	Cap-Venous
	ACACCCTAGCTAGCCC_1	-0.55311	-1.82621	Cap-Venous
	ACACCCTCAAGTAATG_1	-2.71507	0.360682	Stalk
	ACACCCTCATATGCTG_1	0.388585	-4.16333	Tip
	ACACCCTCATTGGGCC_1	2.54166	0.982511	Cap-Venous
	ACACCCTGTAACGACG_1	1.50911	-0.993914	Cap-Venous
	ACACCCTGTCCTCCAT_1	5.69703	3.09972	Primordial-Proliferative
	ACACCGGAGCGTGAAC_1	7.00961	2.32275	Primordial-Proliferative
	ACACCGGCACGTGAGA_1	7.17344	1.71505	Primordial-Proliferative
	ACACCGGCATATACCG_1	4.82548	3.31309	Primordial-Proliferative
	ACACCGGGTATTCGTG_1	0.507031	-3.85698	Tip
	ACACCGGGTGAACCTT_1	1.06523	-2.02403	Tip
	ACACTGAAGGGTCGAT_1	6.95353	1.8421	Primordial-Proliferative
	ACACTGACAAGAAAGG_1	-4.07767	-3.12128	Stalk
	ACACTGACAATGGATA_1	-3.75633	-2.24681	Stalk
	ACACTGAGTCAGGACA_1	3.63444	1.2771	Cap-Venous
	ACACTGAGTCATACTG_1	-2.90597	-1.57445	Stalk
	ACACTGATCTCTTGAT_1	5.65704	3.66165	Primordial-Proliferative
	ACAGCCGGTTTACTCT_1	5.48243	0.434922	Primordial
	ACAGCCGTCAGGCAAG_1	-1.58736	0.515718	Cap-Venous
	ACAGCTACAGCGTCCA_1	6.9612	3.13202	Primordial-Proliferative
	ACATACGAGGATCGCA_1	3.70935	0.119236	Primordial
	ACATACGAGGCTACGA_1	1.79747	0.538786	Cap-Venous
	ACATACGCAAGGTTCT_1	5.48925	3.64714	Primordial-Proliferative
	ACATACGCAAGTTGTC_1	1.80324	-3.92192	Tip
	ACATACGCACGTAAGG_1	-1.35994	1.01017	Cap-Venous
	ACATACGCATGCGCAC_1	5.64085	0.733877	Primordial
	ACATACGTCAAACCGT_1	0.117391	3.37714	Venous
	ACATCAGAGGCATGTG_1	7.23813	2.23966	Primordial-Proliferative
	ACATCAGCACTATCTT_1	-4.06533	2.2962	Cap-Arterial
	ACATCAGGTACCGGCT_1	-0.994504	-2.70528	Capillary
	ACATCAGGTCAGTGGA_1	-1.23839	-0.888982	Capillary
	ACATCAGGTCATATCG_1	0.0614615	-3.7166	Capillary
	ACATGGTAGATAGGAG_1	-3.80527	-3.10437	Stalk
	ACATGGTAGTGGGATC_1	-1.2647	-1.46224	Capillary
	ACATGGTGTCTGATTG_1	-0.76313	0.0483037	Cap-Venous
	ACATGGTGTCTGCGGT_1	0.800524	0.117155	Cap-Venous
	ACATGGTTCCGAACGC_1	-0.349254	-2.93024	Capillary
	ACATGGTTCGTACGGC_1	1.73983	1.55847	Cap-Venous
	ACCAGTAAGTGAAGTT_1	-4.23632	-3.04365	Stalk
	ACCAGTAAGTGTCCCG_1	0.622223	-3.20568	Tip
	ACCAGTAGTCTAAAGA_1	-4.32079	-3.24384	Stalk
	ACCCACTGTACTCAAC_1	-0.730172	0.129093	Cap-Venous
	ACCCACTGTTCACGGC_1	2.83907	-0.750956	Cap-Venous
	ACCCACTTCACGCGGT_1	4.18147	0.542431	Primordial
	ACCCACTTCATGGTCA_1	-3.3502	-2.30104	Stalk
	ACCCACTTCTGCGTAA_1	0.220105	-3.9588	Tip
	ACCGTAAAGCTAAACA_1	6.60675	3.4162	Primordial-Proliferative
	ACCGTAACAGCTGTTA_1	-0.110555	-1.23324	Cap-Venous
	ACCGTAAGTCTCTCGT_1	1.77731	-4.12311	Tip
	ACCTTTACAGGCTGAA_1	-1.45599	-2.49344	Capillary
	ACCTTTAGTGTTGGGA_1	4.17433	0.0414147	Primordial
	ACGAGCCGTGGCGAAT_1	-2.10333	-0.235307	Capillary
	ACGAGCCTCCCAACGG_1	2.47684	1.23775	Cap-Venous
	ACGAGGAAGATAGGAG_1	-5.31409	4.22873	Arterial
	ACGAGGACAAGCTGGA_1	7.13162	2.10813	Primordial-Proliferative
	ACGAGGACAAGGTTCT_1	0.477702	-3.68483	Cap-Venous
	ACGATACTCCTGTAGA_1	-2.50622	-3.9902	Stalk
	ACGATGTAGTACGTTC_1	-4.94938	-3.87148	Stalk
	ACGATGTTCGCAGGCT_1	7.4855	2.32618	Primordial-Proliferative
	ACGCAGCGTACCGCTG_1	-2.20838	-1.54046	Capillary
	ACGCAGCTCCAAACAC_1	-0.592047	0.010133	Cap-Venous
	ACGCCAGAGGTGGGTT_1	3.64846	-0.775492	Primordial
	ACGCCAGCAAGCTGTT_1	3.65632	1.01949	Primordial
	ACGCCAGTCTACGAGT_1	-1.86242	-1.9344	Capillary
	ACGCCGAAGAAGGACA_1	2.4536	-3.54426	Tip
	ACGCCGAGTGATGCCC_1	2.0661	-2.25577	Tip
	ACGCCGATCGCAAGCC_1	0.879724	-3.97971	Tip
	ACGGAGAAGACGCACA_1	3.38201	1.02566	Cap-Venous
	ACGGAGATCGTTACGA_1	-2.56217	2.7598	Cap-Arterial
	ACGGCCAAGTGTCTCA_1	2.00639	-0.446865	Cap-Venous
	ACGGCCACAACTGCGC_1	0.688695	0.754642	Cap-Venous
	ACGGCCACAGGATTGG_1	4.94078	0.97579	Primordial
	ACGGGCTAGACAATAC_1	-2.86072	2.36242	Cap-Arterial
	ACGGGCTCATTGTGCA_1	1.4054	1.36643	Cap-Venous
	ACGGGCTGTGAGTGAC_1	5.71283	3.59559	Primordial-Proliferative
	ACGGGCTGTGATGTGG_1	2.25295	-0.798744	Cap-Venous
	ACGGGCTTCCTTTACA_1	1.7371	-0.272614	Cap-Venous
	ACGGGTCCAAACGCGA_1	-0.118443	0.188799	Cap-Venous
	ACGGGTCCATAACCTG_1	0.500448	-0.561473	Cap-Venous
	ACGGGTCGTCACAAGG_1	0.413782	3.45978	Venous
	ACGTCAAAGTAGCGGT_1	7.06695	2.99768	Primordial-Proliferative
	ACGTCAATCTGCCAGG_1	-0.595781	0.291032	Cap-Venous
	ACTATCTCACCGAATT_1	-2.55503	-3.53977	Stalk
	ACTATCTCATCCGTGG_1	4.9022	-0.263227	Primordial
	ACTGAACAGTTAACGA_1	-3.91015	-3.06038	Stalk
	ACTGAGTAGCAAATCA_1	-2.90833	-3.48472	Stalk
	ACTGAGTAGGACTGGT_1	1.10876	-3.172	Tip
	ACTGAGTAGTTATCGC_1	1.05486	2.09232	Cap-Venous
	ACTGAGTCACCTGGTG_1	-0.170957	2.89801	Venous
	ACTGAGTGTCGCCATG_1	2.4252	1.67744	Cap-Venous
	ACTGAGTGTGGGTCAA_1	5.07688	1.19299	Primordial
	ACTGAGTTCACCAGGC_1	0.610074	-3.72656	Tip
	ACTGAGTTCTGGTGTA_1	0.873459	-1.50528	Tip
	ACTGATGGTATGAAAC_1	-3.60462	-1.66492	Stalk
	ACTGATGGTCGGCACT_1	-3.80994	-3.28389	Stalk
	ACTGATGGTCTCCATC_1	1.90292	2.46394	Cap-Venous
	ACTGATGTCCGTAGGC_1	0.65335	-1.31617	Cap-Venous
	ACTGCTCCACCAGGCT_1	4.86824	1.53565	Primordial
	ACTGCTCGTATTAGCC_1	0.94552	0.639567	Cap-Venous
	ACTGTCCGTTCAGGCC_1	5.81028	2.86281	Primordial-Proliferative
	ACTGTCCTCATAACCG_1	2.16328	2.3899	Cap-Venous
	ACTTACTCAATCCGAT_1	-4.08234	2.34655	Cap-Arterial
	ACTTACTCACCACCAG_1	4.06219	0.418225	Primordial
	ACTTGTTAGGGTGTTG_1	0.681577	-3.02741	Tip
	ACTTGTTAGTGTCTCA_1	-2.93199	0.271752	Stalk
	ACTTGTTCATCATCCC_1	7.29678	1.69912	Cap-Venous
	ACTTTCACACAGATTC_1	-2.35295	-3.63383	Stalk
	ACTTTCACACGCCAGT_1	-0.586318	-3.18865	Capillary
	ACTTTCACACTTCGAA_1	-3.61846	-1.10522	Stalk
	ACTTTCACATGACGGA_1	-2.49853	2.15648	Cap-Arterial
	AGAATAGAGATAGCAT_1	-4.04717	-2.85995	Stalk
	AGAATAGAGTCGATAA_1	-2.3304	-3.28847	Stalk
	AGAATAGCATGACGGA_1	7.47777	2.34015	Primordial-Proliferative
	AGAATAGGTACCGAGA_1	-3.90176	-2.09383	Venous
	AGAATAGTCAGCCTAA_1	-2.26699	-4.14991	Stalk
	AGACGTTCACAGGTTT_1	6.87548	1.58092	Primordial-Proliferative
	AGACGTTGTGCACCAC_1	5.91404	0.704151	Primordial
	AGACGTTTCCTGTACC_1	-4.29227	2.70332	Cap-Arterial
	AGAGCGAAGCGGATCA_1	-3.65676	1.40337	Capillary
	AGAGCGACAAGCCTAT_1	7.18923	1.40621	Primordial-Proliferative
	AGAGCGACAATGTTGC_1	-1.82852	-0.0129499	Capillary
	AGAGCGACAGTTAACC_1	2.96823	0.13777	Cap-Venous
	AGAGCGAGTACACCGC_1	5.64181	0.86922	Primordial
	AGAGCGATCGTGGGAA_1	3.47517	1.38121	Cap-Venous
	AGAGCTTTCAACACGT_1	1.08608	0.370223	Cap-Venous
	AGAGCTTTCCAAACAC_1	-0.943531	-1.10519	Capillary
	AGAGCTTTCTTATCTG_1	-4.40118	-2.837	Stalk
	AGAGTGGAGAGTACCG_1	7.85955	1.80418	Primordial-Proliferative
	AGAGTGGAGTGTGAAT_1	-4.74355	-2.49609	Stalk
	AGAGTGGCAAGAAGAG_1	7.34368	2.5181	Primordial-Proliferative
	AGAGTGGCAAGGGTCA_1	-5.49183	3.28585	Cap-Arterial
	AGAGTGGTCCACGTGG_1	-3.94585	2.87911	Cap-Arterial
	AGATCTGAGAGCAATT_1	-2.45624	0.485833	Stalk
	AGATCTGAGCAGATCG_1	0.119741	3.1763	Venous
	AGATCTGCAAGGACTG_1	0.859183	-4.12713	Tip
	AGATCTGCATCATCCC_1	0.921585	-0.643266	Cap-Venous
	AGATTGCAGTATTGGA_1	-3.71803	-0.561283	Stalk
	AGCAGCCAGGATGGAA_1	3.64489	0.326408	Primordial
	AGCAGCCCAGACTCGC_1	1.40938	-4.04229	Tip
	AGCAGCCTCACAATGC_1	0.847009	0.344894	Cap-Venous
	AGCAGCCTCGACAGCC_1	-3.48086	3.33089	Cap-Arterial
	AGCATACAGATAGGAG_1	-1.76271	-2.65675	Capillary
	AGCATACAGGATGCGT_1	4.11942	-0.0564511	Primordial
	AGCATACCATAAAGGT_1	-3.55802	-3.07928	Stalk
	AGCATACGTACGACCC_1	3.6113	-1.36046	Primordial
	AGCATACGTAGCCTAT_1	5.40872	0.719141	Primordial
	AGCCTAAAGCTCCCAG_1	2.39329	0.170481	Cap-Venous
	AGCCTAAAGTTAGGTA_1	-3.08347	-2.75662	Stalk
	AGCCTAACATTTCAGG_1	-2.26159	-1.55073	Capillary
	AGCGGTCAGCAACGGT_1	6.79761	1.40595	Primordial-Proliferative
	AGCGGTCAGCCACCTG_1	4.3262	0.622073	Primordial
	AGCGGTCCAAGTTGTC_1	4.72199	0.401553	Primordial
	AGCGTATAGAAGGGTA_1	7.75263	2.69539	Primordial-Proliferative
	AGCGTATAGATCCTGT_1	-3.24114	-1.50706	Stalk
	AGCGTCGCACATGGGA_1	-4.44477	3.16095	Cap-Arterial
	AGCGTCGTCTTACCTA_1	-3.81976	3.3341	Cap-Arterial
	AGCTCCTAGATACACA_1	6.67529	3.26634	Primordial-Proliferative
	AGCTCCTGTGATGCCC_1	-0.989228	0.843324	Cap-Venous
	AGCTCCTTCAGTACGT_1	-5.81146	3.58579	Arterial
	AGCTCTCCAGGTCGTC_1	7.79964	2.0137	Primordial-Proliferative
	AGCTCTCGTACCGAGA_1	1.79091	-3.33132	Tip
	AGCTCTCGTGCCTGGT_1	4.17542	3.28184	Capillary
	AGCTCTCGTTAAGATG_1	-3.06011	2.11859	Cap-Arterial
	AGCTTGAGTCACACGC_1	-0.836058	2.42829	Cap-Venous
	AGCTTGATCACTTACT_1	-4.75108	3.58918	Cap-Arterial
	AGGCCACCATACAGCT_1	-1.517	-1.86094	Capillary
	AGGCCACCATGGTCAT_1	1.89868	-1.8772	Tip
	AGGCCACGTGTTAAGA_1	4.68791	0.392657	Primordial
	AGGCCGTAGCACCGCT_1	5.09104	2.558	Primordial-Proliferative
	AGGCCGTAGGCGCTCT_1	7.71074	2.02863	Primordial-Proliferative
	AGGCCGTCACATCCAA_1	-1.57329	1.85879	Cap-Venous
	AGGCCGTTCCGGCACA_1	-4.40736	3.66321	Cap-Arterial
	AGGGAGTAGTAGGCCA_1	-2.42675	1.31637	Cap-Arterial
	AGGGAGTAGTCTCCTC_1	-0.210001	2.38885	Cap-Venous
	AGGGAGTAGTGTTTGC_1	2.09567	-3.74106	Cap-Venous
	AGGGAGTGTGTCTGAT_1	-2.1664	2.14411	Cap-Arterial
	AGGGATGCACAAGCCC_1	-1.56064	-1.96075	Capillary
	AGGGATGGTCTAGTCA_1	5.1844	3.61689	Primordial-Proliferative
	AGGGATGTCTCGTATT_1	-2.67143	1.93481	Cap-Arterial
	AGGGTGAAGCCATCGC_1	-2.65934	1.85819	Cap-Arterial
	AGGGTGAAGGTGATAT_1	-0.989716	-4.1262	Stalk
	AGGGTGACAAACGCGA_1	-1.63767	-0.556961	Capillary
	AGGGTGACAGTGGGAT_1	2.70143	-1.18748	Cap-Venous
	AGGGTGACATGAACCT_1	0.656183	1.87987	Cap-Venous
	AGGGTGATCTGGTTCC_1	2.33843	-0.719042	Cap-Venous
	AGGTCATCAAACAACA_1	4.76906	0.792394	Primordial
	AGGTCATGTTCTCATT_1	6.95438	3.15038	Primordial-Proliferative
	AGGTCATTCCATGCTC_1	0.00111632	-0.833336	Cap-Venous
	AGGTCATTCGCCATAA_1	0.0141763	0.710165	Cap-Venous
	AGGTCATTCTGCCCTA_1	-1.37081	-1.35271	Capillary
	AGGTCCGAGCTGCCCA_1	7.13114	1.87816	Primordial-Proliferative
	AGGTCCGGTGCTAGCC_1	4.97463	3.15499	Primordial-Proliferative
	AGGTCCGTCCTCATTA_1	5.68824	0.424403	Primordial
	AGTAGTCAGAGCTGGT_1	-0.637676	-2.03895	Capillary
	AGTAGTCCAAAGGAAG_1	-3.5904	-3.01095	Stalk
	AGTCTTTAGAGTAAGG_1	-3.86699	-3.52931	Stalk
	AGTCTTTAGATGCCAG_1	-2.45627	-0.992447	Cap-Venous
	AGTCTTTAGATGTGTA_1	-4.54956	-3.34818	Stalk
	AGTCTTTCAATTGCTG_1	-0.727753	-4.00597	Tip
	AGTCTTTTCGAGCCCA_1	3.88895	1.38827	Primordial
	AGTGAGGCACAAGCCC_1	1.85563	1.44575	Cap-Venous
	AGTGAGGCAGGACGTA_1	4.53005	3.08475	Primordial-Proliferative
	AGTGAGGCATGCCACG_1	2.10754	-3.01181	Tip
	AGTGAGGTCCGCAAGC_1	-1.39296	-2.51407	Capillary
	AGTGGGATCCCTTGCA_1	1.31655	-0.634074	Cap-Venous
	AGTGTCAAGACAAGCC_1	3.46912	-0.0396204	Cap-Venous
	AGTGTCACATGGAATA_1	-4.72396	-3.97897	Stalk
	AGTGTCAGTAAGGGAA_1	-2.1022	-3.59909	Stalk
	AGTGTCAGTACGAAAT_1	-4.5266	2.04368	Cap-Arterial
	AGTGTCAGTTCGAATC_1	-1.51299	-2.49265	Capillary
	AGTTGGTGTCTAGAGG_1	-2.04168	-0.587822	Cap-Venous
	AGTTGGTGTCTCATCC_1	0.965943	0.294696	Cap-Venous
	AGTTGGTTCGTACGGC_1	2.77312	-0.0638	Cap-Venous
	ATAACGCAGAGCCCAA_1	-3.9931	3.1234	Cap-Arterial
	ATAACGCAGCGATCCC_1	-1.78709	2.01535	Cap-Arterial
	ATAACGCCAGGTCTCG_1	7.34072	2.51566	Primordial-Proliferative
	ATAACGCCATTGTGCA_1	0.588908	-1.74576	Tip
	ATAACGCGTCTTCGTC_1	4.00822	-0.119561	Primordial
	ATAACGCTCCGCATCT_1	1.96255	2.25418	Cap-Venous
	ATAACGCTCCTGCTTG_1	1.13598	1.86023	Cap-Venous
	ATAACGCTCTGTCTAT_1	5.55667	3.43684	Primordial-Proliferative
	ATAAGAGAGCTGTTCA_1	-1.70715	-2.46718	Capillary
	ATAAGAGAGTACATGA_1	7.9179	2.79775	Primordial-Proliferative
	ATAAGAGCACCAACCG_1	1.78549	0.549858	Cap-Venous
	ATAAGAGGTTCGGGCT_1	0.393136	-0.840479	Cap-Venous
	ATAAGAGTCGTATCAG_1	-1.05383	-4.18457	Stalk
	ATAGACCCACGAGGTA_1	1.7419	0.139199	Cap-Venous
	ATAGACCCAGCTGGCT_1	4.9675	1.26231	Primordial
	ATCACGACACACATGT_1	-1.72311	-1.78315	Capillary
	ATCACGACACTGTGTA_1	5.05885	0.697963	Primordial
	ATCATCTAGGCTATCT_1	-3.76235	-1.63335	Stalk
	ATCATCTCAGACGCCT_1	4.82438	-0.417796	Primordial
	ATCATCTCATCGATTG_1	6.90241	3.25692	Primordial-Proliferative
	ATCATCTGTAAGCACG_1	-2.91809	0.1463	Cap-Venous
	ATCATCTTCATCGCTC_1	4.69201	0.429895	Primordial
	ATCATCTTCTCGCTTG_1	0.970506	-2.05744	Cap-Venous
	ATCATGGAGGTGCAAC_1	-0.927975	-2.48413	Capillary
	ATCATGGCACTCAGGC_1	-0.297851	-0.28181	Cap-Venous
	ATCATGGTCAGTCAGT_1	-2.26402	1.07451	Cap-Arterial
	ATCATGGTCGTGGGAA_1	-3.18335	2.63867	Cap-Arterial
	ATCCACCCAGCTCGAC_1	-2.44977	2.9001	Cap-Arterial
	ATCCACCGTCGGCACT_1	1.73883	0.483191	Cap-Venous
	ATCCACCGTCTTTCAT_1	1.46417	2.47188	Cap-Venous
	ATCCGAAAGATCACGG_1	5.68427	0.808181	Primordial
	ATCCGAACAAGTTGTC_1	0.448479	1.65465	Cap-Venous
	ATCCGAACACTTAACG_1	7.63966	2.49471	Primordial-Proliferative
	ATCCGAATCCCTCAGT_1	2.52521	-1.28455	Cap-Venous
	ATCGAGTGTTTGTTTC_1	-4.22698	-1.58209	Stalk
	ATCTACTAGGGTTCCC_1	7.55636	2.24862	Primordial-Proliferative
	ATCTACTGTGTTGAGG_1	-1.11303	-4.16004	Stalk
	ATCTGCCCAGGCTGAA_1	6.94866	3.07256	Primordial-Proliferative
	ATCTGCCGTAAGGGCT_1	-1.60633	-1.9676	Capillary
	ATCTGCCGTGCAGGTA_1	4.56916	0.358085	Primordial
	ATCTGCCGTTTGTGTG_1	5.20095	3.22402	Primordial-Proliferative
	ATCTGCCTCGAACTGT_1	1.86057	-2.92178	Tip
	ATGAGGGGTAGATTAG_1	-3.51635	-1.90872	Stalk
	ATGAGGGGTGCGAAAC_1	1.52953	1.7307	Cap-Venous
	ATGAGGGGTTGCTCCT_1	-1.27693	-2.29376	Capillary
	ATGCGATAGACTTTCG_1	4.90456	0.644453	Primordial
	ATGCGATAGCGTCAAG_1	-3.58695	3.08745	Cap-Arterial
	ATGCGATCACCGTTGG_1	-3.25909	3.32641	Cap-Arterial
	ATGCGATGTTGGTAAA_1	-0.962481	3.00619	Cap-Arterial
	ATGGGAGAGCAGACTG_1	4.89786	1.30144	Primordial
	ATGGGAGAGCCCTAAT_1	5.47909	3.44449	Primordial-Proliferative
	ATGGGAGCATGGTCAT_1	3.44137	0.533941	Primordial
	ATGGGAGGTTCAACCA_1	0.144088	3.4498	Venous
	ATGGGAGGTTCGTGAT_1	-1.3509	-1.6035	Capillary
	ATGTGTGAGCACAGGT_1	1.02499	-1.32738	Cap-Venous
	ATTACTCAGACATAAC_1	-3.78342	-2.54898	Stalk
	ATTACTCAGAGTTGGC_1	2.27551	-3.70608	Tip
	ATTACTCCATTACCTT_1	-3.61571	-1.81773	Stalk
	ATTACTCTCAATCACG_1	-3.74696	1.01105	Cap-Arterial
	ATTACTCTCATCTGTT_1	-3.85964	-2.78403	Stalk
	ATTACTCTCCCAAGTA_1	-3.54687	-3.49625	Stalk
	ATTACTCTCGCAAACT_1	0.633636	-2.61812	Cap-Venous
	ATTACTCTCGCAAGCC_1	-0.965521	-0.744297	Cap-Venous
	ATTATCCAGCACAGGT_1	-0.889715	0.278696	Cap-Venous
	ATTATCCAGCAGGTCA_1	6.92286	3.2009	Primordial-Proliferative
	ATTATCCCACCGAATT_1	-2.42044	-1.86146	Stalk
	ATTATCCGTCCAGTTA_1	-4.77534	-3.69539	Stalk
	ATTGGACCAAAGAATC_1	-4.9418	-3.5367	Stalk
	ATTGGACCAAGCTGGA_1	-2.13398	-3.82675	Stalk
	ATTGGACGTTGAGTTC_1	0.835869	-1.03298	Cap-Venous
	ATTGGACTCTTAGAGC_1	-0.484211	-0.802633	Cap-Venous
	ATTGGTGGTGTGTGCC_1	-0.745729	0.197293	Cap-Venous
	ATTTCTGAGCCCAGCT_1	0.943467	-0.913707	Cap-Venous
	ATTTCTGCAACGATGG_1	1.44877	0.524693	Cap-Venous
	ATTTCTGCAGGTGGAT_1	0.564792	3.37998	Venous
	ATTTCTGGTACAGTGG_1	2.50708	-1.97377	Stalk
	ATTTCTGGTCCTAGCG_1	1.01165	-3.31285	Tip
	ATTTCTGTCCCATTTA_1	-1.92786	-3.73519	Stalk
	CAACCAACAGCGTAAG_1	-5.26755	4.28485	Arterial
	CAACCAAGTTACGACT_1	-6.04502	3.49539	Arterial
	CAACCAATCTATCGCC_1	-0.00684198	1.50527	Cap-Venous
	CAACCAATCTTGACGA_1	4.7551	3.2403	Primordial-Proliferative
	CAACCTCCACCAGGCT_1	3.67962	-0.0538081	Primordial
	CAACCTCTCGGAGGTA_1	7.27606	2.3983	Primordial-Proliferative
	CAACTAGGTCACTGGC_1	0.36678	-3.81689	Tip
	CAACTAGTCATGTCTT_1	7.09233	3.01793	Primordial-Proliferative
	CAAGAAATCACGATGT_1	-2.16878	-3.60711	Stalk
	CAAGATCAGTCGTACT_1	4.48795	-0.868474	Primordial
	CAAGATCGTCTCTCTG_1	-1.87566	-0.392365	Capillary
	CAAGATCTCGAATGCT_1	4.10443	-0.331944	Primordial
	CAAGATCTCGCCATAA_1	-4.57647	2.67607	Cap-Arterial
	CAAGATCTCTGCTTGC_1	0.685293	-3.06429	Tip
	CAAGGCCTCTTGAGGT_1	1.26365	-0.364535	Cap-Venous
	CAAGTTGCAAGTCTAC_1	-0.0326362	2.82163	Venous
	CAAGTTGCATCGATGT_1	2.05843	-2.06823	Cap-Venous
	CAAGTTGCATTGGTAC_1	3.01388	1.25815	Cap-Venous
	CAAGTTGGTCCGAATT_1	-5.53625	4.00625	Arterial
	CAAGTTGGTCGTGGCT_1	1.11093	-4.1639	Tip
	CAAGTTGTCTGCGTAA_1	-3.29568	3.18894	Cap-Arterial
	CACAAACCAGTGAGTG_1	-3.36371	1.4233	Cap-Venous
	CACAAACGTTATCACG_1	0.343567	3.39856	Venous
	CACACAAAGCTCTCGG_1	5.68152	0.802443	Primordial
	CACACAACAGCTTCGG_1	-5.01885	2.8199	Cap-Arterial
	CACACAATCAACGCTA_1	0.31553	1.15058	Cap-Venous
	CACACAATCGGAAACG_1	6.33344	0.914383	Primordial-Proliferative
	CACACCTAGCGCCTTG_1	1.87631	2.32098	Cap-Venous
	CACACCTAGGAGTTTA_1	-1.25128	-3.67634	Stalk
	CACACCTCATTCTTAC_1	7.03543	3.1277	Primordial-Proliferative
	CACACCTTCAAAGACA_1	6.66341	3.2787	Primordial-Proliferative
	CACACTCCACAGATTC_1	0.554245	-3.37945	Tip
	CACACTCGTCTAGCCG_1	-0.515581	-0.453448	Cap-Venous
	CACACTCGTTGCTCCT_1	6.1112	1.15898	Primordial
	CACACTCTCTGAGTGT_1	-1.29256	2.5011	Cap-Arterial
	CACAGGCCAAAGGCGT_1	1.52251	0.645715	Cap-Venous
	CACAGGCCATAGGATA_1	4.60964	-0.764041	Primordial
	CACAGGCTCCAACCAA_1	-1.82433	-1.25202	Capillary
	CACAGGCTCGGAGCAA_1	-1.31212	2.71993	Cap-Arterial
	CACAGTAAGACAATAC_1	-3.89664	-0.160738	Stalk
	CACAGTACATCTACGA_1	-5.3816	3.82306	Arterial
	CACATAGCACGTCTCT_1	4.0596	-1.00413	Primordial
	CACATAGGTCTCTTAT_1	-3.35473	-2.31461	Stalk
	CACATAGGTGACGCCT_1	0.350335	-3.31227	Tip
	CACATAGGTTACTGAC_1	-2.09755	-3.75328	Stalk
	CACATTTAGCTGATAA_1	-3.83173	-1.69753	Stalk
	CACATTTAGGCCATAG_1	1.35628	-2.82413	Cap-Venous
	CACATTTCAAACGCGA_1	-5.64134	3.89075	Arterial
	CACCACTCAAAGGTGC_1	0.405828	-0.830092	Cap-Venous
	CACCACTGTACGCTGC_1	2.89779	-0.187137	Cap-Venous
	CACCAGGGTCACCTAA_1	-1.94036	2.97823	Cap-Arterial
	CACCAGGGTGCCTGGT_1	-0.47672	-2.06266	Cap-Venous
	CACCTTGAGTCGATAA_1	-5.15981	3.61994	Cap-Arterial
	CACCTTGCAATGCCAT_1	-3.05043	3.13311	Cap-Arterial
	CACCTTGCAATTGCTG_1	7.39011	2.38246	Primordial-Proliferative
	CACCTTGCATGACGGA_1	5.84686	0.827897	Primordial
	CACTCCACATTGAGCT_1	-0.248975	-2.58808	Capillary
	CAGAATCAGATCCGAG_1	2.14683	0.697019	Cap-Venous
	CAGAATCAGCGATTCT_1	5.08149	3.17793	Primordial-Proliferative
	CAGAATCAGTACACCT_1	0.979356	-0.818579	Cap-Venous
	CAGAATCGTGGCGAAT_1	2.69431	0.0303678	Cap-Venous
	CAGAATCGTGTTGGGA_1	7.41022	2.60711	Primordial-Proliferative
	CAGAATCTCCTTTCGG_1	1.55019	-2.35127	Tip
	CAGAGAGCAGCTGTGC_1	1.35952	-0.345767	Cap-Venous
	CAGAGAGGTGACTCAT_1	-1.48993	-0.732556	Capillary
	CAGAGAGTCCTTTACA_1	-1.70872	-3.36702	Stalk
	CAGATCAAGCGTCTAT_1	-3.18114	3.38777	Cap-Arterial
	CAGATCAAGTTTGCGT_1	5.40498	3.4687	Primordial-Proliferative
	CAGATCACAAATACAG_1	-4.64538	-2.48711	Stalk
	CAGATCAGTATTACCG_1	7.53567	2.78872	Primordial-Proliferative
	CAGATCAGTCCGTGAC_1	-1.72783	-0.984002	Capillary
	CAGCAGCCAGTACACT_1	0.535405	-2.48809	Tip
	CAGCATAAGAGACGAA_1	-2.94638	-0.65116	Stalk
	CAGCATAAGTCCATAC_1	-0.470671	-2.5511	Cap-Venous
	CAGCATAGTACAAGTA_1	-3.96683	-2.92779	Stalk
	CAGCATATCCTAGAAC_1	-3.83063	-1.14109	Stalk
	CAGCCGAAGCGATATA_1	-2.89154	2.40572	Cap-Arterial
	CAGCCGAGTAGAGCTG_1	-1.77144	0.383047	Capillary
	CAGCCGAGTGCACCAC_1	6.59145	1.39818	Primordial-Proliferative
	CAGCGACAGGTGGGTT_1	1.71515	-0.503951	Cap-Venous
	CAGCGACAGTTAACGA_1	-0.375049	-0.505435	Cap-Venous
	CAGCGACGTACAGTGG_1	-5.61113	3.24341	Arterial
	CAGCGACTCACTCTTA_1	0.52183	-0.527612	Cap-Venous
	CAGCTAAGTCTTGCGG_1	-1.03634	-0.721255	Cap-Venous
	CAGCTGGGTCGACTGC_1	-1.95382	-1.55089	Capillary
	CAGCTGGGTCTCCCTA_1	5.19742	3.21679	Primordial-Proliferative
	CAGCTGGTCATGCATG_1	-0.134497	-0.167157	Cap-Venous
	CAGCTGGTCGCCTGTT_1	-3.28922	3.13561	Cap-Arterial
	CAGGTGCAGTAGATGT_1	-1.63918	2.68059	Cap-Arterial
	CAGGTGCAGTCAAGCG_1	5.71857	0.711798	Primordial
	CAGGTGCCACAGAGGT_1	-1.62171	0.462046	Cap-Venous
	CAGGTGCTCAGAGACG_1	0.470877	-0.81089	Cap-Venous
	CAGGTGCTCCAGAAGG_1	6.15992	1.1655	Primordial
	CAGGTGCTCCAGATCA_1	1.21719	-1.65977	Cap-Venous
	CAGTAACCATTACCTT_1	-4.55387	-3.72908	Stalk
	CAGTAACTCCCAAGTA_1	0.249036	-2.93073	Tip
	CAGTCCTAGTACGACG_1	-3.70318	-2.80555	Stalk
	CAGTCCTCAACACCTA_1	-0.191032	0.591172	Cap-Venous
	CAGTCCTCAGACAAAT_1	-3.50935	2.96652	Cap-Arterial
	CAGTCCTTCAAGAAGT_1	-3.5208	-1.93097	Stalk
	CAGTCCTTCGTTGCCT_1	0.290966	3.37514	Venous
	CATATGGTCAACACGT_1	1.90282	0.550684	Cap-Venous
	CATATGGTCTATGTGG_1	-1.98471	-3.69544	Stalk
	CATATTCCAACTGCTA_1	-1.57243	-2.3329	Capillary
	CATATTCGTTGGTTTG_1	4.83937	1.17712	Primordial
	CATATTCTCACGACTA_1	-4.00731	-3.9643	Stalk
	CATCAAGAGATACACA_1	-2.78466	-3.851	Stalk
	CATCAAGAGCTAGGCA_1	-1.24772	-2.12086	Capillary
	CATCAAGTCCATGCTC_1	-0.345908	3.30727	Venous
	CATCAGAAGACTAAGT_1	5.69091	3.54309	Stalk
	CATCAGAAGATCCGAG_1	-0.573092	-2.19937	Capillary
	CATCAGAAGGTCATCT_1	0.659618	-4.27183	Tip
	CATCAGACATCCTAGA_1	-2.26075	-3.54287	Stalk
	CATCCACAGGGATCTG_1	2.82449	-2.51708	Cap-Venous
	CATCCACCAGCTTCGG_1	-0.823516	-1.70305	Cap-Venous
	CATCCACCATCGATGG_1	1.40135	-4.36729	Tip
	CATCCACCATCGATGT_1	1.42225	-4.2985	Tip
	CATCCACGTCTCTTAT_1	5.58322	0.437208	Cap-Venous
	CATCGAAAGTCTCAAC_1	2.12505	2.14878	Cap-Venous
	CATCGAACAAGCCTAT_1	4.32817	3.2961	Primordial-Proliferative
	CATCGAAGTCATGCCG_1	-1.21228	-0.113712	Capillary
	CATCGAAGTTACTGAC_1	-2.05704	-2.22546	Capillary
	CATCGAAGTTGTTTGG_1	-1.35236	0.791486	Cap-Venous
	CATCGAATCATCGCTC_1	2.6897	-0.888706	Cap-Venous
	CATCGAATCCCATTAT_1	-3.81481	2.15052	Cap-Arterial
	CATCGGGAGCACGCCT_1	-2.59965	2.372	Cap-Arterial
	CATGACAAGAAGCCCA_1	-4.38149	3.09702	Cap-Arterial
	CATGACAAGCGTGTCC_1	0.361855	-3.28913	Tip
	CATGACACAGTTCATG_1	-2.122	-0.184946	Capillary
	CATGCCTAGTGTCCAT_1	4.7223	2.68531	Primordial-Proliferative
	CATGCCTGTTTAGGAA_1	-0.175408	1.32013	Cap-Venous
	CATGCCTTCCCTTGCA_1	-1.17903	-1.82542	Capillary
	CATGGCGAGAGACGAA_1	-0.850859	-1.7589	Capillary
	CATGGCGAGCCAGTTT_1	0.0243818	2.99035	Venous
	CATGGCGAGGATGCGT_1	1.35304	-3.57754	Tip
	CATGGCGAGGCCCGTT_1	-0.995289	1.78302	Cap-Venous
	CATGGCGAGTGACATA_1	1.82613	1.84984	Cap-Venous
	CATGGCGAGTTTCCTT_1	5.23156	1.29838	Primordial
	CATGGCGCACAAGTAA_1	0.989493	-3.75083	Tip
	CATGGCGCAGGGTTAG_1	4.52641	0.162578	Primordial
	CATTATCAGATCCCAT_1	-3.39844	-3.47147	Stalk
	CATTATCAGCCCTAAT_1	-6.15762	3.33667	Arterial
	CATTATCCACGGTTTA_1	-3.1171	-0.844829	Stalk
	CATTATCGTAAGAGAG_1	-3.64518	-1.62968	Stalk
	CATTCGCCAAGCCGCT_1	4.76918	1.28074	Primordial
	CATTCGCTCACTATTC_1	0.296818	-1.64261	Cap-Venous
	CATTCGCTCATAGCAC_1	0.459814	-3.31663	Tip
	CCAATCCAGAATGTTG_1	5.02933	1.40573	Primordial
	CCAATCCAGGCTCATT_1	6.45108	1.2659	Primordial-Proliferative
	CCAATCCCATGCAATC_1	4.75634	3.3103	Primordial-Proliferative
	CCACCTAAGAGTCTGG_1	0.509123	-2.00889	Tip
	CCACCTAAGTGGAGTC_1	-2.99381	1.18351	Capillary
	CCACCTATCGCGGATC_1	-1.5903	-1.85641	Capillary
	CCACGGACATGAAGTA_1	-3.1421	3.24028	Cap-Arterial
	CCACGGATCCGTACAA_1	7.13741	2.08763	Primordial-Proliferative
	CCACTACAGGCCGAAT_1	6.99693	1.88893	Cap-Venous
	CCACTACCAATGAAAC_1	7.71584	2.07365	Primordial-Proliferative
	CCAGCGATCTGCGGCA_1	7.20887	2.07524	Primordial-Proliferative
	CCATGTCAGGACACCA_1	-3.80425	2.04704	Cap-Arterial
	CCATGTCGTCGAGTTT_1	-1.77656	0.00303194	Capillary
	CCATGTCTCCTGCAGG_1	3.43865	0.506358	Cap-Venous
	CCATGTCTCTCTTATG_1	-2.55159	-3.46408	Stalk
	CCATTCGAGGACAGCT_1	-4.2624	-3.25103	Stalk
	CCATTCGGTATAGGTA_1	-0.391012	-3.32019	Capillary
	CCATTCGGTCAAAGCG_1	-3.57675	2.75816	Cap-Arterial
	CCATTCGTCCTTTCTC_1	-2.2065	-0.254449	Capillary
	CCCAATCAGGTAGCCA_1	4.80565	3.13826	Primordial-Proliferative
	CCCAATCCAATGTTGC_1	0.581375	-3.82558	Tip
	CCCAATCCAGGCAGTA_1	-1.77496	-3.12112	Stalk
	CCCAATCGTCCATCCT_1	-0.554368	-1.91198	Capillary
	CCCATACAGACTAGGC_1	7.41593	1.57991	Primordial-Proliferative
	CCCATACCAGCCTATA_1	-1.72688	-2.1998	Capillary
	CCCATACCAGTCGTGC_1	1.82896	-4.04139	Tip
	CCCATACCATGCCTAA_1	-3.45054	1.79738	Cap-Arterial
	CCCATACTCACGCATA_1	-4.79254	2.62968	Cap-Arterial
	CCCTCCTAGGAACTGC_1	1.829	0.52981	Cap-Venous
	CCCTCCTGTAACGACG_1	7.37269	2.43794	Primordial-Proliferative
	CCCTCCTTCACCATAG_1	-1.83279	-2.07066	Capillary
	CCGGGATGTCCGACGT_1	0.844597	-3.9864	Tip
	CCGTACTAGCCACTAT_1	0.0674772	3.11007	Venous
	CCGTACTCAAGGACAC_1	1.21932	1.45075	Cap-Venous
	CCGTACTCACAGTCGC_1	0.780485	0.0413267	Cap-Venous
	CCGTACTCACATGTGT_1	4.68528	-0.801832	Primordial
	CCGTACTTCCGTAGGC_1	4.6176	-0.654124	Primordial
	CCGTGGAAGCGATGAC_1	7.53895	2.43733	Primordial-Proliferative
	CCGTTCAAGACCCACC_1	4.87418	-0.208501	Primordial
	CCGTTCAAGAGCTGCA_1	0.688381	0.724908	Cap-Venous
	CCGTTCAAGGCACATG_1	5.56884	2.91315	Primordial-Proliferative
	CCTAAAGCAAAGGTGC_1	0.088367	3.20718	Venous
	CCTAAAGTCGCGTAGC_1	0.65466	-3.46733	Tip
	CCTACACCAACACCTA_1	-1.06368	1.12609	Capillary
	CCTACACGTCGAAAGC_1	5.34452	3.54822	Primordial-Proliferative
	CCTACACGTCTTCGTC_1	-3.75539	2.43257	Cap-Arterial
	CCTACACTCCATTCTA_1	7.75535	2.14494	Primordial-Proliferative
	CCTACCAGTCAGATAA_1	-2.76996	-0.64731	Stalk
	CCTACCAGTGAGTATA_1	-3.06778	-3.52517	Stalk
	CCTAGCTCATCTATGG_1	4.57081	0.82465	Primordial
	CCTAGCTGTTATCCGA_1	-1.27728	-0.0895949	Capillary
	CCTATTAAGCCACTAT_1	-0.391262	3.29957	Venous
	CCTATTAAGTGGCACA_1	-0.785344	0.771863	Cap-Venous
	CCTATTATCCGCAAGC_1	-3.75184	-3.56623	Stalk
	CCTATTATCGAACTGT_1	-3.38807	-0.864342	Stalk
	CCTATTATCTTCTGGC_1	-2.80126	-1.1268	Capillary
	CCTCAGTCACCGAAAG_1	3.16805	-1.16074	Cap-Venous
	CCTCAGTCAGGTCTCG_1	1.07577	-3.18604	Tip
	CCTCAGTCATCAGTAC_1	6.50247	1.05178	Primordial
	CCTCAGTGTTCAGACT_1	-1.8773	-1.78708	Capillary
	CCTCTGAAGGGTATCG_1	-1.86738	-0.169871	Capillary
	CCTCTGACAAAGTGCG_1	0.98608	-3.60006	Tip
	CCTCTGACAAGCCGTC_1	4.76797	-0.433957	Primordial
	CCTCTGAGTGAGTGAC_1	5.05266	-0.266199	Primordial
	CCTTACGAGCTCTCGG_1	1.06517	0.586057	Cap-Venous
	CCTTACGCACCTGGTG_1	1.52136	-3.08405	Tip
	CCTTACGGTCTAAAGA_1	-0.97382	-2.86076	Capillary
	CCTTACGTCAGGATCT_1	-0.00390466	3.28186	Venous
	CCTTCCCCACTAGTAC_1	1.18221	0.111338	Cap-Venous
	CCTTCCCGTGCATCTA_1	0.409841	-1.89971	Tip
	CCTTCCCTCAGTGTTG_1	-4.20094	1.79978	Cap-Arterial
	CCTTCGAAGATGTCGG_1	-4.93497	2.94664	Cap-Arterial
	CCTTCGACATTGTGCA_1	0.290792	-3.85114	Tip
	CCTTCGAGTACAGACG_1	-0.0800802	3.19935	Venous
	CCTTCGAGTCCGAACC_1	1.04786	0.487925	Cap-Venous
	CCTTCGAGTTCTGTTT_1	-3.48718	3.01344	Cap-Arterial
	CCTTTCTAGACTAGGC_1	-3.46607	-3.20356	Stalk
	CCTTTCTAGTTGAGTA_1	-2.93119	-3.55013	Stalk
	CCTTTCTGTTGTCTTT_1	-0.512021	2.99055	Venous
	CGAACATAGAAGAAGC_1	-2.39338	-4.01733	Stalk
	CGAACATAGCATCATC_1	-1.24071	-2.61602	Capillary
	CGAACATCAAGGTGTG_1	-1.65731	2.74229	Cap-Arterial
	CGAACATCACCACGTG_1	-3.02729	2.62979	Cap-Arterial
	CGAATGTAGAAACCAT_1	-4.77009	2.2461	Cap-Arterial
	CGAATGTAGTGAACAT_1	-1.20389	-4.17018	Stalk
	CGAATGTGTCGAAAGC_1	1.59693	-3.24333	Tip
	CGACCTTTCTGCTGCT_1	-1.04418	-2.44486	Capillary
	CGACTTCAGATGTAAC_1	-0.00732895	1.27767	Cap-Venous
	CGACTTCAGTCCGGTC_1	0.334664	1.79483	Cap-Venous
	CGACTTCTCAGGCGAA_1	4.46052	3.29459	Primordial-Proliferative
	CGACTTCTCTGAAAGA_1	-5.04978	4.39053	Arterial
	CGACTTCTCTTACCGC_1	5.70594	0.619523	Primordial
	CGAGAAGAGACACGAC_1	2.60919	0.0719326	Cap-Venous
	CGAGAAGAGCGAGAAA_1	4.71255	3.03177	Primordial-Proliferative
	CGAGAAGGTGCGAAAC_1	5.84349	3.163	Primordial-Proliferative
	CGAGAAGTCCAAACAC_1	-5.21955	4.1696	Arterial
	CGAGCACCAAGGACAC_1	1.1181	-3.15803	Tip
	CGAGCACTCATAGCAC_1	-0.160953	-0.0829864	Cap-Venous
	CGAGCCAAGCTGATAA_1	2.18958	-3.08137	Tip
	CGAGCCAGTACTCGCG_1	-2.65979	1.92605	Cap-Arterial
	CGATCGGTCACGAAGG_1	0.56568	1.4139	Cap-Venous
	CGATCGGTCGAGGTAG_1	3.28562	-1.29261	Cap-Venous
	CGATCGGTCGGAAACG_1	6.41862	0.785962	Primordial
	CGATCGGTCTCTGCTG_1	1.32034	-4.10733	Tip
	CGATGGCAGCCAGTAG_1	2.36439	-3.70028	Tip
	CGATGGCAGTGCAAGC_1	1.00283	-3.14343	Tip
	CGATGGCGTTCCATGA_1	0.944761	-4.2275	Tip
	CGATGGCTCAACACGT_1	-1.36088	-2.27549	Capillary
	CGATGGCTCTGGCGAC_1	1.41042	-1.69755	Tip
	CGATGTACATAGACTC_1	-3.00213	-1.46992	Stalk
	CGATGTAGTCGCGGTT_1	4.03027	1.17778	Primordial
	CGATTGAAGCCACGTC_1	-0.358793	-2.4836	Capillary
	CGATTGATCGACCAGC_1	-2.09353	2.63029	Cap-Arterial
	CGCCAAGAGCAGCCTC_1	7.26233	2.8063	Primordial-Proliferative
	CGCCAAGGTCCGAAGA_1	-4.70028	3.05277	Cap-Arterial
	CGCCAAGGTTATGTGC_1	0.0562277	-0.286122	Cap-Venous
	CGCCAAGGTTCGAATC_1	-2.04647	2.13149	Cap-Arterial
	CGCCAAGTCATGCATG_1	-1.47397	1.65047	Cap-Arterial
	CGCCAAGTCCTTGCCA_1	7.335	2.84664	Primordial-Proliferative
	CGCGGTAAGAAGAAGC_1	-3.25684	-3.74882	Stalk
	CGCGGTAAGGTTCCTA_1	6.75871	3.0775	Primordial-Proliferative
	CGCGGTACACGGCTAC_1	1.79576	-3.17766	Tip
	CGCGGTACATAGAAAC_1	-1.81768	1.90078	Cap-Arterial
	CGCGGTAGTCAGCTAT_1	1.30165	0.69801	Cap-Venous
	CGCGGTAGTTTCGCTC_1	0.116684	-0.406748	Cap-Venous
	CGCGGTATCGCAGGCT_1	5.59994	0.749145	Primordial
	CGCGTTTAGCTAACTC_1	4.91774	2.27215	Primordial-Proliferative
	CGCGTTTCAACACCTA_1	5.08307	0.263072	Primordial
	CGCTATCAGCCGTCGT_1	4.3536	0.454701	Primordial
	CGCTATCAGCGTTTAC_1	7.65199	1.91633	Primordial-Proliferative
	CGCTATCAGTTTAGGA_1	-1.98021	-0.882388	Capillary
	CGCTATCGTTCTGAAC_1	0.30543	-2.21456	Cap-Venous
	CGCTATCGTTTCCACC_1	0.344578	-1.74376	Cap-Venous
	CGCTGGAAGATAGGAG_1	-0.885258	-0.321537	Capillary
	CGCTGGAAGCGTGTCC_1	3.59624	0.645151	Primordial
	CGCTGGACAGCGTTCG_1	0.347251	1.62534	Cap-Venous
	CGCTGGAGTTCCCGAG_1	4.97704	3.47476	Primordial-Proliferative
	CGCTGGATCAGAAATG_1	0.0873192	3.05206	Venous
	CGCTTCACAAAGGCGT_1	1.9026	-3.27026	Tip
	CGCTTCATCTGCTGTC_1	-2.14673	1.26669	Cap-Arterial
	CGCTTCATCTGTACGA_1	4.19877	0.570357	Primordial
	CGCTTCATCTTGTTTG_1	-2.53496	2.99713	Cap-Arterial
	CGGACACAGTGGTAAT_1	5.27572	2.43575	Primordial-Proliferative
	CGGACGTAGGTGACCA_1	-5.7425	3.24762	Arterial
	CGGACGTCACAACGTT_1	-0.78445	-0.506539	Capillary
	CGGACTGGTAATCGTC_1	-0.267061	-3.28281	Tip
	CGGACTGGTAGCCTCG_1	4.35119	-1.37202	Primordial
	CGGACTGTCCGCATAA_1	2.01086	-1.07166	Cap-Venous
	CGGAGCTTCAACACAC_1	5.17736	3.56031	Primordial-Proliferative
	CGGAGTCGTACCGCTG_1	1.41542	-0.238687	Cap-Venous
	CGGAGTCGTCCAGTGC_1	-1.27034	0.0229473	Cap-Venous
	CGGAGTCGTTCCTCCA_1	-2.69877	2.09273	Cap-Arterial
	CGGAGTCTCAGTTCGA_1	2.65132	-1.45787	Cap-Venous
	CGGCTAGCATTACCTT_1	1.26157	1.40003	Cap-Venous
	CGGCTAGTCAGGCAAG_1	0.628237	3.2113	Venous
	CGGCTAGTCATAACCG_1	4.90361	0.22208	Primordial
	CGGGTCAAGCTAGTTC_1	-0.0494567	-0.246145	Cap-Venous
	CGGGTCAGTCTAGGTT_1	0.279533	3.34611	Venous
	CGGTTAACAGAAGCAC_1	1.66063	-3.2198	Tip
	CGGTTAAGTCATCGGC_1	2.0405	2.3619	Cap-Venous
	CGGTTAAGTCGGCTCA_1	6.20776	0.881356	Primordial
	CGTAGCGAGAAGATTC_1	-2.73442	-1.10183	Stalk
	CGTAGCGCAAACAACA_1	5.49948	0.327923	Primordial
	CGTAGCGCAAAGGTGC_1	1.98139	-3.89645	Tip
	CGTAGGCAGGTTACCT_1	1.81089	-2.46785	Tip
	CGTAGGCCAAGTAATG_1	-1.47403	0.42189	Capillary
	CGTAGGCCAATAAGCA_1	-1.95104	2.56831	Cap-Arterial
	CGTAGGCTCCGGCACA_1	2.34301	-3.77567	Tip
	CGTCACTAGCCGTCGT_1	-0.28132	0.694518	Cap-Venous
	CGTCACTAGTCAATAG_1	-0.0315725	3.45234	Venous
	CGTCCATAGAGTTGGC_1	0.390306	0.0481678	Cap-Venous
	CGTCCATCAATGACCT_1	1.80593	2.53848	Cap-Venous
	CGTCCATGTCAAACTC_1	-0.581866	0.347941	Cap-Venous
	CGTCCATGTTCCACGG_1	-2.93847	1.21501	Capillary
	CGTCCATTCGATCCCT_1	-2.87135	2.19972	Cap-Arterial
	CGTCTACAGAAACCGC_1	2.02083	-3.89396	Tip
	CGTCTACCAATCGGTT_1	0.204815	1.108	Cap-Venous
	CGTCTACGTAAGTGTA_1	-0.251004	-2.24873	Stalk
	CGTGAGCCACGGTAGA_1	-1.1862	-0.431456	Cap-Venous
	CGTGTAAAGATGTAAC_1	-4.50665	1.27258	Stalk
	CGTGTCTAGAGCAATT_1	-1.54832	0.135488	Capillary
	CGTGTCTAGAGGGCTT_1	2.04256	-3.80543	Tip
	CGTGTCTGTTCCGGCA_1	-1.39467	-2.08607	Capillary
	CGTGTCTGTTTGTTTC_1	-1.9149	-0.26868	Capillary
	CGTTAGACAATTGCTG_1	4.39781	1.78701	Primordial
	CGTTAGATCCGAGCCA_1	1.74616	-3.6689	Tip
	CGTTGGGAGATCACGG_1	1.76799	1.76723	Cap-Venous
	CGTTGGGAGTTCGCAT_1	-0.402566	2.51907	Venous
	CGTTGGGCAGCCAGAA_1	1.27678	-1.92576	Tip
	CGTTGGGCAGGGAGAG_1	0.41741	0.0749951	Cap-Venous
	CGTTGGGGTCTACCTC_1	-3.18429	3.59511	Cap-Arterial
	CGTTGGGTCTCACATT_1	-1.19913	-0.989968	Capillary
	CTAACTTCAGTGGGAT_1	-2.24761	-0.817269	Cap-Venous
	CTAACTTGTAGCGTCC_1	3.95747	-1.03594	Cap-Venous
	CTAACTTGTGAACCTT_1	-2.14931	-3.45774	Stalk
	CTAAGACAGCCGTCGT_1	1.72681	-2.53911	Tip
	CTAAGACAGGGTCTCC_1	-0.540465	-2.35427	Capillary
	CTAAGACCACTACAGT_1	-2.95347	0.165548	Stalk
	CTAAGACCATCCGCGA_1	7.41301	1.81023	Primordial-Proliferative
	CTAAGACCATGCATGT_1	1.57704	-3.39081	Tip
	CTAAGACGTGTTCGAT_1	4.70938	1.16992	Primordial
	CTAAGACTCCACGACG_1	0.321887	3.41155	Venous
	CTACACCAGCGATATA_1	-1.08688	3.02997	Cap-Arterial
	CTACACCCACAGATTC_1	0.720547	-3.52057	Tip
	CTACACCTCTTTACGT_1	-1.39513	-3.59723	Cap-Venous
	CTACATTAGGAGTAGA_1	-4.14667	-3.26348	Stalk
	CTACATTTCAAAGTAG_1	-3.79563	-2.46909	Stalk
	CTACATTTCATGTCCC_1	5.13033	3.31244	Primordial-Proliferative
	CTACCCAAGGCTCTTA_1	4.55848	3.39187	Primordial-Proliferative
	CTACCCAAGTACGCGA_1	-0.799788	-1.60583	Cap-Venous
	CTACCCACAGGTTTCA_1	4.60509	1.53089	Primordial
	CTACCCACATGGTAGG_1	1.14299	0.515354	Cap-Venous
	CTACGTCCAATAGAGT_1	0.52587	3.12254	Venous
	CTACGTCCATCGGTTA_1	-0.361518	-0.901613	Cap-Venous
	CTACGTCTCTTCAACT_1	7.0538	2.27774	Primordial-Proliferative
	CTAGAGTAGGACCACA_1	-3.67616	-3.25566	Stalk
	CTAGAGTGTAAAGTCA_1	-3.33829	-3.33227	Stalk
	CTAGAGTGTATTCGTG_1	-2.60095	-0.880716	Stalk
	CTAGAGTGTTACAGAA_1	5.68271	3.58471	Primordial-Proliferative
	CTAGAGTTCGGCTTGG_1	2.47197	-1.08508	Cap-Venous
	CTAGAGTTCTCTTGAT_1	7.90686	2.24668	Primordial-Proliferative
	CTAGCCTAGATAGTCA_1	-2.61065	-3.13968	Stalk
	CTAGTGACACACGCTG_1	5.54941	3.23818	Primordial-Proliferative
	CTAGTGACAGAGTGTG_1	0.311168	-4.15566	Tip
	CTAGTGACAGATTGCT_1	7.07024	3.18722	Primordial-Proliferative
	CTAGTGATCGGAAATA_1	-4.5823	-2.4158	Stalk
	CTCACACAGAGAGCTC_1	2.94733	1.11316	Cap-Venous
	CTCAGAACAATTCCTT_1	7.75938	2.60683	Primordial-Proliferative
	CTCAGAACACTCAGGC_1	-1.66108	-1.86109	Capillary
	CTCATTAAGCCAGTAG_1	5.56571	3.66546	Primordial-Proliferative
	CTCATTATCAAGCCTA_1	-3.61418	-1.53053	Stalk
	CTCCTAGTCAGAAATG_1	-4.4394	-1.72075	Stalk
	CTCCTAGTCGCTTAGA_1	6.64218	3.03924	Primordial-Proliferative
	CTCGAAAAGATGTTAG_1	-4.07595	-3.7197	Stalk
	CTCGAAAAGTTTCCTT_1	-2.53552	-0.789411	Stalk
	CTCGAGGAGATCCGAG_1	-1.85131	0.277814	Capillary
	CTCGAGGTCAAACCAC_1	4.38686	1.17459	Cap-Venous
	CTCGGAGCAATCAGAA_1	-1.62184	-2.32774	Capillary
	CTCGGAGGTAGAAGGA_1	-1.74782	3.18763	Cap-Arterial
	CTCGGAGGTCTAACGT_1	5.06193	0.692652	Primordial
	CTCGGGAAGATGGGTC_1	7.59894	1.70456	Cap-Venous
	CTCGGGACAACTTGAC_1	2.1177	-0.393778	Cap-Venous
	CTCGGGAGTACTTGAC_1	-0.923886	1.53445	Cap-Venous
	CTCGTACCAAGTCTAC_1	-4.22303	2.78484	Cap-Arterial
	CTCGTACCATGGGAAC_1	-1.71199	-0.326165	Capillary
	CTCGTACGTTGATTGC_1	2.57169	0.18604	Cap-Venous
	CTCGTACTCGCGTTTC_1	4.22318	0.4779	Primordial
	CTCGTCAAGAATTGTG_1	-2.59267	-0.437868	Cap-Venous
	CTCGTCAAGACACGAC_1	7.04777	2.43876	Primordial-Proliferative
	CTCGTCAAGGCAAAGA_1	-1.16898	-0.7848	Capillary
	CTCGTCACAGCTTAAC_1	-1.9583	-0.71121	Capillary
	CTCGTCAGTCATATGC_1	-3.68476	-2.26364	Stalk
	CTCGTCAGTGACGCCT_1	5.12968	1.17519	Primordial
	CTCGTCATCCAAAGTC_1	-1.40606	-0.777578	Capillary
	CTCTAATAGCTGATAA_1	-3.89655	-3.44937	Stalk
	CTCTAATCATCTCCCA_1	-2.56381	-3.23538	Stalk
	CTCTAATGTAATCACC_1	-4.48763	-3.5841	Stalk
	CTCTAATTCTGCAAGT_1	-4.71157	-1.66393	Cap-Venous
	CTCTACGAGACCCACC_1	0.0908756	-1.9214	Tip
	CTCTACGGTAGAAGGA_1	-1.32159	-4.00346	Stalk
	CTCTCTCTCTCTCTCT_1	-1.86765	-1.91493	Capillary
	CTCTGGTAGAGCTGGT_1	-1.43523	-0.537474	Capillary
	CTCTGGTAGGATGTAT_1	5.10146	1.3825	Primordial
	CTCTGGTAGGTAAACT_1	-3.99236	-0.875656	Stalk
	CTCTGGTCAACTGGCC_1	-5.17173	4.54117	Arterial
	CTCTGGTCACATAACC_1	-1.77778	-2.02805	Capillary
	CTCTGGTCATCCGTGG_1	1.78799	0.312512	Cap-Venous
	CTGAAACCACCTATCC_1	0.494975	-0.79949	Cap-Venous
	CTGAAACTCAGCTCGG_1	2.78303	-3.28815	Cap-Venous
	CTGAAACTCGCCAAAT_1	0.48615	0.225937	Cap-Venous
	CTGAAGTAGATATACG_1	-3.7354	-2.49763	Stalk
	CTGAAGTAGCGATATA_1	-1.79448	-3.32415	Stalk
	CTGAAGTCAAGCCCAC_1	2.13583	-3.54898	Tip
	CTGAAGTGTCACACGC_1	2.93341	-0.613191	Cap-Venous
	CTGAAGTTCTTACCTA_1	-3.50419	-2.13813	Stalk
	CTGATAGAGAGCCCAA_1	-2.02322	-0.33766	Capillary
	CTGATAGAGCAATATG_1	-5.34796	2.89152	Cap-Arterial
	CTGATAGTCTCCAACC_1	-3.07802	2.37521	Cap-Arterial
	CTGATAGTCTTGCATT_1	-1.88679	-3.94772	Stalk
	CTGATCCAGGCTAGAC_1	2.65192	-0.162458	Cap-Venous
	CTGATCCCAACGATCT_1	1.3175	2.17044	Cap-Venous
	CTGATCCCACTTAAGC_1	5.17612	3.44915	Primordial-Proliferative
	CTGATCCTCGCGGATC_1	1.21121	0.408793	Cap-Venous
	CTGATCCTCGTACGGC_1	4.84278	1.08155	Primordial
	CTGCCTACAAACGCGA_1	5.55333	2.64366	Primordial-Proliferative
	CTGCCTAGTAGCCTCG_1	-0.609539	-0.260068	Cap-Venous
	CTGCGGACAAGCTGAG_1	4.99205	0.413985	Primordial
	CTGCGGATCGCGATCG_1	0.781997	1.33324	Cap-Venous
	CTGCTGTAGATGCGAC_1	1.7711	-2.01052	Tip
	CTGCTGTCATTAGCCA_1	4.61429	3.35518	Primordial-Proliferative
	CTGCTGTTCATGTCCC_1	5.26849	3.32863	Primordial-Proliferative
	CTGCTGTTCTACTTAC_1	-0.466943	-0.703849	Cap-Venous
	CTGGTCTAGCTAGGCA_1	-1.4682	-0.28817	Capillary
	CTGGTCTAGTCGAGTG_1	0.996646	-2.48624	Cap-Venous
	CTGGTCTAGTGGAGAA_1	0.506213	0.212732	Cap-Venous
	CTGGTCTCACACTGCG_1	0.16146	-0.354191	Cap-Venous
	CTGGTCTCACCGATAT_1	7.63255	1.71026	Primordial-Proliferative
	CTGGTCTGTGTGAAAT_1	0.229625	-3.49755	Cap-Venous
	CTGGTCTGTTTGTTTC_1	4.82338	0.890361	Primordial
	CTGTGCTAGAGTCTGG_1	0.108148	3.18894	Venous
	CTGTTTAGTGTCCTCT_1	7.78299	1.86349	Primordial-Proliferative
	CTTAACTAGGACGAAA_1	-3.18381	-1.84271	Stalk
	CTTAACTCAAGCCATT_1	-0.0378849	-0.572261	Cap-Venous
	CTTAACTTCACGACTA_1	1.42248	-1.58613	Cap-Venous
	CTTACCGCATGCCCGA_1	-1.76706	-1.7773	Capillary
	CTTACCGGTAGCAAAT_1	7.52521	1.99021	Primordial-Proliferative
	CTTACCGGTTATGTGC_1	-3.52452	2.31309	Cap-Arterial
	CTTACCGTCGGCGCAT_1	5.51153	0.231713	Primordial
	CTTAGGAAGTCCTCCT_1	4.00769	-0.73232	Primordial
	CTTAGGATCGCAAGCC_1	1.7826	-3.7149	Tip
	CTTCTCTCACATAACC_1	7.51202	2.70865	Primordial-Proliferative
	CTTCTCTTCGGAATCT_1	-2.38304	-1.14594	Stalk
	CTTCTCTTCTTCGAGA_1	7.78777	2.3148	Primordial-Proliferative
	CTTGGCTCAAACCTAC_1	-4.99154	-2.99037	Cap-Venous
	CTTGGCTGTAAACACA_1	0.2471	-0.108803	Cap-Venous
	CTTGGCTGTCGCTTCT_1	-1.94096	0.236792	Capillary
	CTTGGCTTCACGCATA_1	7.57305	1.89285	Primordial-Proliferative
	CTTTGCGAGTGACATA_1	7.53427	1.60131	Primordial-Proliferative
	CTTTGCGCAATCTGCA_1	1.4313	0.800221	Cap-Venous
	CTTTGCGCACAGAGGT_1	-0.766898	1.13394	Cap-Venous
	CTTTGCGGTTCGTCTC_1	4.20837	1.34838	Primordial
	GAAACTCCACTACAGT_1	-1.6535	-2.17973	Capillary
	GAAACTCGTGATGTGG_1	3.56151	1.64271	Cap-Venous
	GAAACTCGTTGGACCC_1	4.34883	0.0947635	Primordial
	GAAATGAAGTATTGGA_1	-3.69803	-3.50664	Stalk
	GAAATGAGTCCATCCT_1	-1.32097	-0.577077	Capillary
	GAAATGAGTGACTCAT_1	1.59734	-4.32106	Tip
	GAAATGAGTGTTGAGG_1	5.56006	3.59443	Primordial-Proliferative
	GAAATGATCTATCGCC_1	0.161482	3.44346	Venous
	GAACATCAGATCGATA_1	0.00927631	-2.68934	Stalk
	GAACATCAGTGTGAAT_1	-4.68542	-2.04046	Stalk
	GAACCTAAGCCCAACC_1	1.82194	-1.12765	Cap-Venous
	GAAGCAGAGAGCTGGT_1	-0.766902	-2.33057	Capillary
	GAAGCAGAGTCCAGGA_1	-1.52822	1.14756	Cap-Venous
	GAAGCAGCAAGCTGGA_1	-0.533745	1.8787	Cap-Venous
	GAAGCAGCAATGCCAT_1	-0.0590247	-3.44954	Tip
	GAAGCAGCACCAGTTA_1	-1.63797	-1.50226	Cap-Venous
	GAATAAGCATCCTTGC_1	0.986455	-4.02114	Tip
	GAATAAGTCATGTCCC_1	-5.47449	3.84459	Arterial
	GAATGAACAATAACGA_1	-3.79118	-3.82719	Stalk
	GAATGAACAGGTCCAC_1	0.982608	0.162902	Cap-Venous
	GAATGAAGTGGTGTAG_1	7.88606	1.91473	Primordial-Proliferative
	GACACGCCAAACGCGA_1	4.7052	-0.178059	Primordial
	GACACGCCATGAACCT_1	0.41362	-0.0647722	Cap-Venous
	GACACGCGTTATTCTC_1	7.42011	1.8928	Primordial-Proliferative
	GACACGCTCGGAATCT_1	-4.04019	-3.49687	Stalk
	GACAGAGTCACCTCGT_1	3.13603	1.40281	Cap-Venous
	GACCAATAGGTCATCT_1	-1.20554	-3.82882	Stalk
	GACCAATTCTTGTCAT_1	0.0295992	-2.69274	Tip
	GACCTGGGTCGAACAG_1	1.36526	-4.29238	Tip
	GACGCGTAGAGCTGCA_1	3.76028	-0.624828	Cap-Venous
	GACGCGTCAACTGCGC_1	-0.0912704	-2.97783	Tip
	GACGCGTGTCAGCTAT_1	1.94293	-3.78296	Tip
	GACGCGTGTCGAACAG_1	1.96088	-3.95568	Tip
	GACGCGTGTCTGCCAG_1	-0.152069	-0.16655	Cap-Venous
	GACGCGTGTTACGACT_1	1.74753	1.04895	Cap-Venous
	GACGCGTGTTCCCGAG_1	1.79785	1.48304	Cap-Venous
	GACGCGTTCATGCTCC_1	7.23862	1.40279	Primordial-Proliferative
	GACGGCTGTCCAACTA_1	7.80188	1.76401	Primordial-Proliferative
	GACGGCTTCCCTAATT_1	-1.4121	-1.86968	Capillary
	GACGTGCTCGACGGAA_1	0.293869	-0.598128	Cap-Venous
	GACGTGCTCGTATCAG_1	6.5652	1.40344	Primordial
	GACGTTAAGTAGCCGA_1	0.0200178	0.520048	Cap-Venous
	GACTAACAGAGTCTGG_1	0.269247	-0.798686	Cap-Venous
	GACTAACAGGAGTACC_1	-1.13234	0.124951	Capillary
	GACTAACGTCGCGTGT_1	4.273	-0.959303	Primordial
	GACTAACGTGCAACGA_1	1.76942	-0.680061	Cap-Venous
	GACTAACTCCGCGCAA_1	-2.20777	1.57565	Cap-Arterial
	GACTACAAGAATAGGG_1	-4.18081	-3.36489	Stalk
	GACTACAAGCATGGCA_1	5.19292	3.56729	Primordial-Proliferative
	GACTACACAAGGGTCA_1	7.23198	2.98307	Primordial-Proliferative
	GACTACACAATCAGAA_1	-4.61508	-3.8854	Stalk
	GACTACAGTCTCATCC_1	-1.81776	-1.72686	Capillary
	GACTGCGAGTAAGTAC_1	-2.23205	3.24135	Cap-Arterial
	GACTGCGCAGGTCGTC_1	0.576186	-2.80306	Tip
	GACTGCGCAGTAGAGC_1	0.0619901	3.1436	Venous
	GACTGCGCATGGTTGT_1	-0.759116	-1.61832	Capillary
	GACTGCGGTGTGACGA_1	-4.85108	3.52146	Cap-Arterial
	GACTGCGGTTAAGACA_1	1.81309	0.960754	Cap-Venous
	GACTGCGTCAGCAACT_1	-1.98296	2.06706	Cap-Arterial
	GACTGCGTCGCTTGTC_1	4.2809	0.661459	Primordial
	GAGCAGACAAACCCAT_1	-2.82439	1.8555	Cap-Arterial
	GAGCAGACAATAGAGT_1	7.4745	2.46833	Primordial-Proliferative
	GAGCAGACATACTACG_1	5.86236	0.638253	Primordial
	GAGCAGATCGTCCGTT_1	2.80108	1.04245	Cap-Venous
	GAGGTGAAGAAGATTC_1	-4.97465	2.10617	Cap-Arterial
	GAGGTGAAGTGCCATT_1	4.60637	0.683564	Primordial
	GAGGTGACACGCATCG_1	-0.224534	1.55952	Cap-Venous
	GAGGTGAGTACTTAGC_1	1.52077	-2.0355	Cap-Venous
	GAGGTGAGTTCGTCTC_1	7.49339	1.57886	Primordial-Proliferative
	GAGGTGATCAAAGACA_1	-4.16453	-4.19202	Stalk
	GAGTCCGCAAGCGAGT_1	1.45071	0.509687	Cap-Venous
	GAGTCCGTCAGCTGGC_1	1.98376	-0.340844	Cap-Venous
	GATCAGTCACATCCAA_1	0.250454	-3.1722	Tip
	GATCAGTGTAAGGGAA_1	-3.46567	-1.49971	Stalk
	GATCGATAGCGTAATA_1	-4.23281	2.49864	Cap-Arterial
	GATCGATGTGCTGTAT_1	-1.1805	-1.39714	Capillary
	GATCGATTCGTTACAG_1	0.719365	-3.99014	Tip
	GATCGCGTCAACTCTT_1	3.3165	-0.378687	Cap-Venous
	GATCGTAAGCTAGCCC_1	-4.91374	2.69059	Cap-Arterial
	GATCGTAAGGAATGGA_1	-2.97492	-0.725742	Stalk
	GATCGTAAGGTGACCA_1	-0.272958	1.2567	Cap-Venous
	GATCGTAAGTACGTTC_1	-1.62503	-1.18057	Stalk
	GATCGTAGTATTACCG_1	-4.11672	-4.21069	Stalk
	GATCGTATCCTAAGTG_1	7.70083	2.00571	Primordial-Proliferative
	GATCTAGAGGTAAACT_1	-3.96277	-3.1727	Stalk
	GATCTAGAGTTGTAGA_1	-4.86016	2.56533	Cap-Arterial
	GATCTAGGTAAACACA_1	-3.42706	-2.92396	Stalk
	GATCTAGGTGTTCTTT_1	-1.2231	-2.98371	Capillary
	GATCTAGGTTCGGCAC_1	1.34864	-1.90373	Tip
	GATCTAGTCCTGTAGA_1	-1.00309	-4.05513	Stalk
	GATCTAGTCGTAGATC_1	5.58602	3.45001	Primordial-Proliferative
	GATGAAACACAGGCCT_1	2.81479	0.297661	Cap-Venous
	GATGAGGAGGCAGTCA_1	-1.39148	-2.26508	Capillary
	GATGAGGCAAAGGAAG_1	0.79913	2.26365	Cap-Venous
	GATGAGGCAATAGAGT_1	-1.48419	-2.74132	Capillary
	GATGAGGTCGTAGGAG_1	1.14866	-4.44587	Tip
	GATGCTATCTGAGTGT_1	7.16958	2.53427	Primordial-Proliferative
	GATTCAGCACGCTTTC_1	-4.45356	2.86211	Cap-Arterial
	GATTCAGGTTACGACT_1	-3.84668	-3.55363	Stalk
	GATTCAGTCAGTCAGT_1	5.04352	2.80128	Primordial-Proliferative
	GCAAACTAGAAGGTTT_1	1.49992	-4.04888	Tip
	GCAAACTGTGGTCCGT_1	-0.96846	1.08867	Cap-Venous
	GCAATCAAGGCGTACA_1	2.40678	1.39045	Cap-Venous
	GCAATCACAGACGCTC_1	7.2065	1.61637	Primordial-Proliferative
	GCAATCAGTCACCTAA_1	-5.63345	3.23088	Arterial
	GCAATCATCGTTTGCC_1	3.48129	-0.268904	Primordial
	GCACATAAGGGCTCTC_1	-1.78609	1.80755	Cap-Arterial
	GCACATACAATCTACG_1	-2.74018	-1.26131	Stalk
	GCACTCTAGCTAAGAT_1	-0.0302232	-2.60184	Tip
	GCACTCTAGTTAGGTA_1	-3.19112	-0.365305	Stalk
	GCACTCTCAAGCGTAG_1	4.53519	-0.356821	Primordial
	GCAGCCACAGCTTAAC_1	5.48646	3.55932	Primordial-Proliferative
	GCAGCCAGTCTGATTG_1	-5.8873	3.38024	Arterial
	GCAGCCATCTACCTGC_1	0.278681	-3.9646	Tip
	GCAGTTACATCTACGA_1	-2.34308	-2.81275	Stalk
	GCAGTTACATGCAACT_1	1.99702	-0.723298	Cap-Venous
	GCATACAAGTGCTGCC_1	2.77623	-2.40833	Tip
	GCATACAGTGTGTGCC_1	3.07096	1.58989	Cap-Venous
	GCATGATAGAGGACGG_1	-4.06195	-3.41034	Stalk
	GCATGATGTACCGCTG_1	-0.741119	-2.53889	Capillary
	GCATGATGTCTGATCA_1	-3.01301	3.14687	Cap-Arterial
	GCATGCGAGAGGACGG_1	2.39167	-3.49045	Tip
	GCATGCGGTGCTCTTC_1	0.83718	0.320558	Cap-Venous
	GCATGTAGTCTAGCGC_1	-1.06511	0.436185	Cap-Venous
	GCATGTAGTTGCGCAC_1	5.24512	3.36007	Primordial-Proliferative
	GCCAAATGTTGTTTGG_1	-3.78525	2.45261	Cap-Arterial
	GCCTCTACAGACAAAT_1	-0.65651	3.08935	Venous
	GCCTCTACATTCCTGC_1	1.02201	0.319076	Cap-Venous
	GCCTCTATCCGCATCT_1	4.08596	2.038	Cap-Venous
	GCGACCAAGCGTGAAC_1	1.9002	-3.4608	Tip
	GCGACCACATGACGGA_1	1.86177	1.04265	Cap-Venous
	GCGAGAAAGAGTTGGC_1	5.14188	3.22097	Primordial-Proliferative
	GCGAGAAAGGCCGAAT_1	1.05394	1.22614	Cap-Venous
	GCGAGAAGTACACCGC_1	1.78687	-3.18426	Tip
	GCGAGAATCGCCTGAG_1	1.81206	1.31452	Cap-Venous
	GCGCAACTCAACGAAA_1	0.370114	-0.332385	Cap-Venous
	GCGCAACTCTACCAGA_1	1.03296	1.03109	Cap-Venous
	GCGCAGTAGATGTAAC_1	2.71193	-0.181159	Cap-Venous
	GCGCAGTGTAGAGGAA_1	4.27585	1.07785	Primordial
	GCGCAGTTCTGTACGA_1	1.84609	-1.60582	Cap-Venous
	GCGCCAAAGTCATCCA_1	1.9511	2.3456	Cap-Venous
	GCGCCAAGTGCGCTTG_1	5.84348	2.88621	Primordial-Proliferative
	GCGCGATAGATCGATA_1	2.53454	-1.5209	Cap-Venous
	GCGCGATAGTGCCAGA_1	0.804618	1.84564	Cap-Venous
	GCGCGATCACCCATTC_1	2.17408	0.171121	Cap-Venous
	GCGCGATCAGCCTATA_1	1.68723	-1.82839	Tip
	GCGGGTTCATTACGAC_1	5.14813	3.35527	Primordial-Proliferative
	GCGGGTTGTAGGAGTC_1	-5.6871	3.22408	Cap-Arterial
	GCGGGTTGTCTTTCAT_1	-3.17252	-3.15765	Stalk
	GCGGGTTGTGGCTCCA_1	3.21355	1.04479	Cap-Venous
	GCGGGTTGTTACCAGT_1	-1.62971	0.0408513	Capillary
	GCGGGTTTCGAATGGG_1	1.95446	-3.06684	Tip
	GCTCCTAAGGCCCTTG_1	5.30399	0.540241	Primordial
	GCTCCTACAATCACAC_1	-1.76511	1.71471	Cap-Arterial
	GCTCCTATCACAACGT_1	-0.915074	-2.32928	Capillary
	GCTCTGTAGTACGACG_1	-2.16791	2.31896	Cap-Arterial
	GCTCTGTAGTTCGCAT_1	5.623	3.52781	Primordial-Proliferative
	GCTCTGTCACGAAAGC_1	-5.73248	3.17168	Arterial
	GCTCTGTGTACTCTCC_1	1.96697	-2.6688	Tip
	GCTCTGTGTTTGTTTC_1	-3.73776	2.55118	Cap-Arterial
	GCTGCAGGTAAGTAGT_1	0.235811	0.373511	Cap-Venous
	GCTGCAGGTCGCGAAA_1	0.925501	1.46489	Cap-Venous
	GCTGCAGGTTGTTTGG_1	-0.166284	2.91105	Venous
	GCTGCGACATGTAGTC_1	-4.44275	2.56791	Cap-Arterial
	GCTGCGATCACTGGGC_1	1.12298	0.0451916	Cap-Venous
	GCTGCGATCCCACTTG_1	0.190501	0.545881	Cap-Venous
	GCTGCTTAGCACAGGT_1	4.73777	0.528682	Primordial
	GCTGGGTAGGTGCAAC_1	0.873505	0.617463	Cap-Venous
	GCTGGGTCATTCACTT_1	1.12008	-1.47666	Cap-Venous
	GCTGGGTGTCCGTGAC_1	-4.69724	-1.61501	Stalk
	GCTGGGTTCTGGTATG_1	5.36478	3.67741	Primordial-Proliferative
	GCTTCCACACCCATTC_1	1.24768	2.15948	Cap-Venous
	GCTTCCACATATGGTC_1	4.00403	3.1615	Capillary
	GCTTGAAAGAGGGCTT_1	-3.87183	2.68656	Cap-Arterial
	GCTTGAAGTACAGACG_1	3.69058	0.0102846	Primordial
	GCTTGAATCTTGCAAG_1	-5.40956	3.23582	Cap-Arterial
	GGAAAGCCAATGGAGC_1	4.74709	1.09147	Primordial
	GGAAAGCGTCACTGGC_1	-5.32097	3.27929	Cap-Arterial
	GGAAAGCTCGCATGAT_1	-3.31235	1.34237	Cap-Arterial
	GGAACTTAGCGTGTCC_1	4.02541	1.01627	Primordial
	GGAACTTGTAACGTTC_1	-0.00443621	3.30161	Venous
	GGAACTTTCCGCAGTG_1	-2.28424	1.96284	Cap-Arterial
	GGAATAAAGACTTTCG_1	-4.62313	-1.67805	Stalk
	GGAATAAAGTGGAGTC_1	-3.47261	-0.314396	Stalk
	GGAATAACACTGCCAG_1	7.91355	1.74966	Primordial-Proliferative
	GGAATAACAGTCCTTC_1	-2.06968	-2.89407	Stalk
	GGAATAACAGTCGTGC_1	7.54066	2.08017	Primordial-Proliferative
	GGACAAGAGTGCCATT_1	1.33781	-0.787843	Cap-Venous
	GGACAAGCAGTATCTG_1	3.41125	-0.441818	Cap-Venous
	GGACAAGGTAAACGCG_1	7.25844	2.58111	Primordial-Proliferative
	GGACAAGGTACCGAGA_1	0.962731	-1.69781	Cap-Venous
	GGACAAGGTGATAAAC_1	0.197493	-1.60617	Cap-Venous
	GGACAAGTCAACGCTA_1	1.08461	1.73314	Cap-Venous
	GGACAAGTCGGAAACG_1	2.44552	-0.0643732	Cap-Venous
	GGACAAGTCTACTTAC_1	1.82314	2.13402	Cap-Venous
	GGACAAGTCTTGCATT_1	-0.239781	0.783429	Cap-Venous
	GGACAGAAGCAATATG_1	-4.41626	2.7331	Cap-Arterial
	GGACAGAAGGATGGAA_1	0.642551	-4.18088	Tip
	GGACAGAAGGGATACC_1	-4.41355	3.96605	Cap-Arterial
	GGACAGACAGCTGTAT_1	-4.34609	3.27366	Cap-Arterial
	GGACAGAGTGTCCTCT_1	7.69328	2.09829	Primordial-Proliferative
	GGACATTAGAAGATTC_1	7.88406	2.59325	Primordial-Proliferative
	GGACATTCAAATCCGT_1	0.0150058	-4.14072	Tip
	GGACATTGTCATGCAT_1	4.93403	3.4027	Primordial-Proliferative
	GGACATTTCAACCATG_1	-1.01361	0.548734	Cap-Venous
	GGACGTCCACAAGCCC_1	-1.62463	-2.14923	Capillary
	GGAGCAACACAGGTTT_1	0.457228	1.31213	Cap-Venous
	GGAGCAACACGGTAAG_1	-0.561555	1.13015	Cap-Venous
	GGAGCAACAGGCTCAC_1	4.82933	0.790553	Primordial
	GGAGCAACAGTTCCCT_1	2.30885	-3.27224	Tip
	GGATGTTAGCCAGAAC_1	3.15659	0.534309	Primordial
	GGATGTTAGCCAGTAG_1	7.36939	1.50515	Primordial-Proliferative
	GGATGTTCAAGCGAGT_1	-4.9239	4.11573	Cap-Venous
	GGATGTTCAATGAAAC_1	2.35918	-3.05494	Venous
	GGATGTTGTAAATGAC_1	-3.25171	-3.35269	Stalk
	GGATGTTGTAACGACG_1	-2.59436	3.06194	Cap-Arterial
	GGATGTTGTATTCTCT_1	-3.54813	-2.60979	Stalk
	GGATTACAGTGGAGAA_1	-2.14238	-3.51109	Stalk
	GGCAATTAGACTCGGA_1	-5.56416	4.03951	Arterial
	GGCAATTCAAACCCAT_1	2.24796	-1.48869	Cap-Venous
	GGCAATTCAATAGCGG_1	4.10354	3.12871	Capillary
	GGCAATTGTGGCTCCA_1	-4.77824	4.2029	Cap-Arterial
	GGCAATTTCCGAACGC_1	0.467386	2.94308	Cap-Venous
	GGCCGATAGCCAGTAG_1	-2.43027	2.71675	Cap-Arterial
	GGCCGATCACCACCAG_1	6.36701	0.690681	Primordial
	GGCCGATGTATAGTAG_1	4.14702	0.718236	Primordial
	GGCCGATGTCATATCG_1	4.31089	-0.222534	Primordial
	GGCGACTCATGAAGTA_1	0.575963	0.750242	Cap-Venous
	GGCTCGAAGGGATACC_1	0.35108	0.72276	Cap-Venous
	GGCTCGAAGTGCTGCC_1	-1.18402	-0.856514	Capillary
	GGCTCGACAGGGTATG_1	5.28962	2.76513	Primordial-Proliferative
	GGCTCGACATGGATGG_1	1.14443	0.885326	Cap-Venous
	GGCTCGAGTAGGCTGA_1	1.80218	-1.29096	Cap-Venous
	GGCTCGAGTGAAGGCT_1	0.0511859	1.55252	Cap-Venous
	GGCTCGATCGCCTGTT_1	-0.331466	1.02168	Cap-Venous
	GGCTGGTAGCTGTTCA_1	2.48198	1.31388	Cap-Venous
	GGCTGGTCAGGATCGA_1	0.237926	-3.35707	Capillary
	GGCTGGTCAGGTCGTC_1	4.14201	-0.841707	Primordial
	GGCTGGTCAGTGACAG_1	-2.15358	2.98257	Cap-Arterial
	GGCTGGTCATGGTCAT_1	4.45442	-0.651168	Primordial
	GGCTGGTCATGGTTGT_1	1.34703	0.193477	Cap-Venous
	GGCTGGTGTGTTGGGA_1	1.76634	0.94077	Cap-Venous
	GGCTGGTTCGATAGAA_1	1.98067	0.672375	Cap-Venous
	GGCTGGTTCTTAGCCC_1	0.0315584	2.99485	Venous
	GGGAATGAGTTTGCGT_1	1.02862	1.2993	Cap-Venous
	GGGAATGCATTAGCCA_1	-0.834885	0.789717	Cap-Venous
	GGGAATGGTATTAGCC_1	0.408845	0.658972	Cap-Venous
	GGGAATGGTTGTACAC_1	-2.97121	2.92785	Cap-Arterial
	GGGAATGTCAAGGTAA_1	-4.52004	-2.66749	Stalk
	GGGAATGTCGGTTAAC_1	6.60883	3.06404	Primordial-Proliferative
	GGGACCTAGTCTTGCA_1	7.03589	3.0508	Primordial-Proliferative
	GGGACCTCAAATTGCC_1	-6.01379	3.51308	Arterial
	GGGACCTCACCACCAG_1	4.36182	0.733001	Primordial
	GGGACCTTCATAAAGG_1	0.798355	-3.44469	Tip
	GGGAGATAGCTCAACT_1	-0.302572	-0.951522	Cap-Venous
	GGGAGATGTATATGGA_1	-3.59447	-3.60164	Stalk
	GGGATGACAATCAGAA_1	-0.315356	-1.97984	Cap-Venous
	GGGATGAGTAATTGGA_1	-3.65922	-3.57307	Stalk
	GGGATGAGTCGGCTCA_1	-5.49918	3.31516	Arterial
	GGGATGATCAGTCCCT_1	-1.4894	0.383372	Capillary
	GGGCACTAGATGTCGG_1	0.23574	-1.93709	Cap-Venous
	GGGCACTCACATCTTT_1	1.46554	-2.93706	Tip
	GGGCACTGTTCCCTTG_1	2.19795	1.00764	Cap-Venous
	GGGCATCAGCGCCTTG_1	4.52391	-0.738069	Primordial
	GGGCATCAGTTAAGTG_1	1.42757	0.516319	Cap-Venous
	GGGCATCCAGTAAGCG_1	-1.12329	-2.259	Capillary
	GGGCATCGTCGCGAAA_1	-0.796675	0.392315	Cap-Venous
	GGGCATCGTTCACCTC_1	-6.02992	3.22007	Arterial
	GGGCATCTCGTCCGTT_1	1.04514	-0.963909	Cap-Venous
	GGGTCTGCAGTAAGCG_1	-0.890906	1.03685	Capillary
	GGGTCTGCATATACGC_1	5.67791	0.605024	Primordial
	GGGTTGCAGCATCATC_1	0.310589	0.610127	Cap-Venous
	GGGTTGCCATGGTAGG_1	6.35322	1.07001	Primordial
	GGGTTGCGTCACTGGC_1	-3.75722	3.01258	Cap-Arterial
	GGGTTGCTCGCTTGTC_1	-1.09177	0.953644	Cap-Venous
	GGTATTGTCACCCGAG_1	4.96972	-0.37201	Primordial
	GGTGAAGAGGTACTCT_1	4.36592	2.02089	Primordial-Proliferative
	GGTGAAGTCCTTGACC_1	1.14009	0.255604	Cap-Venous
	GGTGCGTTCGCGTTTC_1	4.35923	-0.0511172	Primordial
	GGTGCGTTCTATCGCC_1	1.82698	-3.17647	Tip
	GGTGTTAAGGCTCATT_1	-2.60471	2.32556	Cap-Arterial
	GGTGTTACACCTTGTC_1	-1.6596	-0.165558	Cap-Venous
	GGTGTTATCGTAGATC_1	0.305298	-3.21763	Tip
	GTAACGTCAATAGCAA_1	-4.73118	-3.60507	Stalk
	GTAACGTCATAGTAAG_1	-3.86338	-2.63436	Stalk
	GTAACGTCATGGATGG_1	0.0298764	-2.9579	Tip
	GTAACGTGTCTCCATC_1	1.01574	0.791528	Cap-Venous
	GTAACTGGTAAAGTCA_1	-4.52778	-2.27566	Stalk
	GTAACTGGTGTATGGG_1	7.48355	1.61634	Primordial-Proliferative
	GTACGTAAGTGTACTC_1	7.46766	2.76455	Primordial-Proliferative
	GTACTCCAGTTCGCGC_1	1.05591	1.29756	Cap-Venous
	GTACTTTAGCACACAG_1	7.28144	2.35055	Primordial-Proliferative
	GTACTTTCAGCTGTAT_1	-2.86465	-1.21094	Capillary
	GTAGGCCAGGCCCTTG_1	1.17515	2.4894	Cap-Venous
	GTAGGCCGTCTTCAAG_1	2.25738	-3.62486	Tip
	GTAGGCCTCCCTTGCA_1	4.22997	0.758133	Primordial
	GTAGTCAAGAGTACCG_1	4.63576	1.69685	Cap-Venous
	GTAGTCACACGGATAG_1	1.78359	-0.69557	Cap-Venous
	GTAGTCAGTCTTGCGG_1	-1.66216	2.83429	Cap-Arterial
	GTATCTTCACGAGAGT_1	1.63697	-2.355	Tip
	GTATCTTCAGGAATGC_1	1.42589	-4.38633	Tip
	GTATCTTGTACACCGC_1	2.59841	-1.3102	Cap-Venous
	GTATCTTGTCTTGTCC_1	-3.79454	3.42827	Cap-Arterial
	GTATCTTGTGGCCCTA_1	5.15508	2.51109	Primordial-Proliferative
	GTATTCTCAATGTAAG_1	-3.51293	-3.07465	Stalk
	GTCAAGTAGTCATGCT_1	-4.18506	2.8929	Cap-Arterial
	GTCAAGTCAAGTCTGT_1	-5.99152	3.60986	Arterial
	GTCAAGTCAGTCGATT_1	1.37058	2.26056	Cap-Venous
	GTCAAGTCATGAGCGA_1	-5.38614	2.69942	Cap-Arterial
	GTCAAGTGTCTAGCGC_1	1.2489	-1.99096	Tip
	GTCAAGTTCGCATGGC_1	0.7204	-0.233131	Cap-Venous
	GTCACAACACAGATTC_1	-1.24417	-2.47624	Capillary
	GTCACAACATGTAAGA_1	-3.11214	-2.79317	Stalk
	GTCACAATCCTATGTT_1	-4.34534	-2.68203	Stalk
	GTCACGGAGCCTATGT_1	0.770615	-2.46003	Cap-Venous
	GTCACGGCACAACTGT_1	4.92617	1.09377	Primordial
	GTCACGGCACCATGTA_1	-4.13652	3.75554	Cap-Arterial
	GTCACGGGTCATGCCG_1	-4.94593	4.42277	Arterial
	GTCACGGTCGTGGACC_1	4.88151	2.55603	Primordial-Proliferative
	GTCACGGTCTCTTGAT_1	-4.63208	3.06598	Cap-Arterial
	GTCACGGTCTTTACGT_1	2.07728	-0.025092	Cap-Venous
	GTCATTTCACACTGCG_1	-3.56149	-3.26847	Stalk
	GTCATTTCACATTTCT_1	7.56044	2.75292	Primordial-Proliferative
	GTCCTCAAGGACAGCT_1	1.76308	-0.393055	Cap-Venous
	GTCCTCAGTCCGTCAG_1	0.283745	0.619712	Cap-Venous
	GTCCTCATCAGTGTTG_1	-0.537786	-0.107582	Cap-Venous
	GTCGGGTTCCCAACGG_1	4.38574	0.0251081	Primordial
	GTCGGGTTCTGTCAAG_1	-0.695647	-2.19742	Capillary
	GTCGTAAAGATGGCGT_1	1.33688	0.368765	Cap-Venous
	GTCGTAAAGGAATGGA_1	-2.184	-3.63375	Stalk
	GTCGTAAAGTGTTTGC_1	5.05133	1.14124	Primordial
	GTCGTAAGTAACGCGA_1	4.07799	0.362973	Primordial
	GTCGTAAGTAATCGTC_1	4.6813	0.321136	Primordial
	GTCGTAAGTATAGGTA_1	-3.89463	-3.24469	Stalk
	GTCTCGTAGGAGTAGA_1	-0.109411	-3.43357	Tip
	GTCTCGTTCGCCAGCA_1	2.10088	0.505386	Cap-Venous
	GTCTCGTTCGGAAACG_1	5.05881	3.3006	Primordial-Proliferative
	GTCTTCGCACCACGTG_1	-0.527363	-0.687215	Capillary
	GTCTTCGGTCGAATCT_1	-2.74083	1.84865	Cap-Arterial
	GTGAAGGAGTGGAGAA_1	4.56403	-0.207098	Primordial
	GTGCATAAGTGAAGAG_1	-3.27684	-1.24981	Stalk
	GTGCATAGTACTTCTT_1	-3.96821	-2.08808	Stalk
	GTGCATAGTCTAGTGT_1	7.96408	1.96218	Primordial-Proliferative
	GTGCGGTAGCACCGCT_1	7.33519	1.94453	Primordial-Proliferative
	GTGCGGTCAGTTTACG_1	1.24003	1.35741	Cap-Venous
	GTGCGGTGTCTTGATG_1	0.525377	2.70269	Cap-Venous
	GTGCGGTGTGTAAGTA_1	-1.76898	1.71519	Cap-Venous
	GTGCGGTTCGCCTGAG_1	3.79276	-1.04248	Cap-Venous
	GTGCTTCAGAACTGTA_1	2.44364	0.446951	Cap-Venous
	GTGCTTCGTCCGACGT_1	0.697938	-2.88216	Tip
	GTGCTTCGTTTGTTTC_1	3.99997	0.912671	Primordial
	GTGGGTCCAATCTACG_1	5.15007	2.6407	Primordial-Proliferative
	GTGGGTCCAATGCCAT_1	4.94612	2.04822	Primordial-Proliferative
	GTGGGTCTCCTCATTA_1	6.15644	1.05563	Primordial
	GTGTGCGAGAAGATTC_1	7.38283	2.03318	Primordial-Proliferative
	GTGTGCGAGAGTAATC_1	-3.66001	2.51301	Cap-Arterial
	GTGTGCGAGTGACATA_1	-0.248138	1.29793	Cap-Venous
	GTGTGCGCAGGTGCCT_1	-1.6347	2.65108	Cap-Arterial
	GTGTGCGGTGGTTTCA_1	1.54131	0.689678	Cap-Venous
	GTGTTAGCAACTTGAC_1	-0.578699	-2.66393	Capillary
	GTGTTAGGTCAATACC_1	-5.91698	3.58279	Arterial
	GTGTTAGGTTAAGGGC_1	5.57628	3.30779	Primordial-Proliferative
	GTTAAGCAGCCACCTG_1	5.36454	3.57893	Primordial-Proliferative
	GTTAAGCAGCCACGCT_1	0.780759	-0.559165	Cap-Venous
	GTTAAGCAGGACAGAA_1	-1.70148	2.10798	Cap-Arterial
	GTTAAGCTCCTTTACA_1	-4.83884	4.25236	Arterial
	GTTACAGAGCGTTCCG_1	1.48215	0.76991	Cap-Venous
	GTTACAGCACTACAGT_1	-2.42253	-0.804801	Cap-Venous
	GTTACAGGTACGACCC_1	2.72116	1.49319	Cap-Venous
	GTTCATTCAAGCTGGA_1	7.15472	3.0905	Primordial-Proliferative
	GTTCATTCACCGGAAA_1	2.64232	-3.32986	Tip
	GTTCATTGTAATCACC_1	-1.54838	-4.00917	Stalk
	GTTCATTTCACTTCAT_1	-3.4149	-1.26282	Stalk
	GTTCGGGCACCGAATT_1	0.0335239	3.30497	Venous
	GTTCGGGCAGGCTCAC_1	5.33549	2.52493	Primordial-Proliferative
	GTTCGGGCATGCTGGC_1	7.69678	2.0139	Primordial-Proliferative
	GTTCGGGTCCGCGGTA_1	-5.02334	4.60944	Arterial
	GTTCTCGAGATCGATA_1	2.31961	-3.59908	Tip
	GTTCTCGAGCTAGTGG_1	1.52758	-3.6829	Tip
	GTTCTCGTCGTCTGCT_1	7.61038	1.90731	Primordial-Proliferative
	TAAACCGCAATCTACG_1	-4.92084	3.431	Cap-Arterial
	TAAGAGACAATAAGCA_1	-3.9405	-3.26616	Stalk
	TAAGAGACACCAGGTC_1	0.356847	0.521346	Cap-Venous
	TAAGAGAGTCTGCCAG_1	0.14002	-0.0506691	Cap-Venous
	TAAGCGTCACACCGCA_1	-2.44545	1.88354	Cap-Arterial
	TAAGCGTGTCACCTAA_1	-1.0989	1.16567	Cap-Venous
	TAAGCGTGTGGTAACG_1	-4.5515	4.04578	Arterial
	TAAGCGTTCCCAAGAT_1	2.06972	1.94266	Cap-Venous
	TAAGCGTTCCTGCCAT_1	-3.48245	-2.81822	Stalk
	TAAGTGCAGCTTCGCG_1	0.387727	-0.588847	Cap-Venous
	TAAGTGCCAAACGTGG_1	4.91712	0.131044	Primordial
	TAAGTGCCACGACGAA_1	1.3673	-4.46926	Tip
	TACACGAAGGATATAC_1	-4.85755	-3.51873	Stalk
	TACACGACATACGCCG_1	-0.322819	-2.95242	Tip
	TACACGATCACTGGGC_1	-0.0609928	-1.66111	Cap-Venous
	TACAGTGGTATTAGCC_1	2.5688	0.809985	Cap-Venous
	TACAGTGTCACCCTCA_1	3.9688	-0.180861	Primordial
	TACAGTGTCATTGCGA_1	7.3163	2.09758	Primordial-Proliferative
	TACCTATAGCTCTCGG_1	-0.956635	-2.78061	Stalk
	TACCTATCATAGACTC_1	-3.20533	-2.98538	Stalk
	TACCTATCATCGTCGG_1	-0.635117	-0.0262708	Cap-Venous
	TACCTATGTCTCTCTG_1	5.5796	3.44003	Stalk
	TACCTATTCGCCAGCA_1	-0.865911	-0.654151	Capillary
	TACCTTACAGTAAGAT_1	-4.11467	-2.93177	Stalk
	TACCTTAGTTAAGGGC_1	1.60365	1.75801	Cap-Venous
	TACGGGCAGGAGCGTT_1	0.480274	1.66772	Cap-Venous
	TACGGGCCATTTGCCC_1	3.8305	1.5445	Cap-Venous
	TACGGGCGTCAAAGAT_1	-1.37842	-0.815418	Capillary
	TACGGGCGTTGATTGC_1	-0.728606	0.280851	Cap-Venous
	TACGGGCTCACCCTCA_1	1.40474	-2.94482	Tip
	TACGGTAAGCGTTCCG_1	4.95758	-0.406313	Primordial
	TACGGTAGTCAACATC_1	-2.55802	-3.73312	Stalk
	TACTCATCACCTATCC_1	-5.00356	2.89568	Stalk
	TACTCATCAGGATTGG_1	-0.850363	-3.92317	Tip
	TACTCATCATTCTCAT_1	-3.90297	0.360175	Stalk
	TACTCATGTGCACTTA_1	2.56206	-1.6089	Cap-Venous
	TACTCGCAGCTATGCT_1	2.14481	1.99905	Cap-Venous
	TACTCGCAGTTCGCAT_1	0.231439	-3.56461	Tip
	TACTCGCGTAGATTAG_1	0.398988	2.53636	Cap-Venous
	TACTTACAGTGTTTGC_1	4.38154	-0.573179	Primordial
	TACTTACCACACCGCA_1	-4.47669	-4.08811	Stalk
	TACTTACCATTATCTC_1	-4.37399	-3.20286	Stalk
	TACTTACTCACAGGCC_1	4.88005	3.44399	Primordial-Proliferative
	TACTTACTCATGCTCC_1	6.64543	3.07527	Primordial-Proliferative
	TACTTACTCTATCCTA_1	-3.70885	-2.46903	Stalk
	TACTTGTAGCAGATCG_1	-4.287	-1.91219	Stalk
	TACTTGTCACCAGGCT_1	-3.5331	2.67818	Cap-Arterial
	TACTTGTTCTAGCACA_1	-2.51004	-0.36054	Capillary
	TAGACCAAGACACTAA_1	-2.93327	-0.487245	Stalk
	TAGACCACAACGATCT_1	-4.40058	3.03441	Cap-Arterial
	TAGACCACACTTCGAA_1	4.74821	1.58018	Primordial
	TAGACCAGTAGAGCTG_1	-2.13463	0.173281	Capillary
	TAGACCAGTTACGACT_1	7.66661	2.11598	Primordial-Proliferative
	TAGAGCTAGATCCTGT_1	-1.03147	0.252687	Cap-Venous
	TAGAGCTGTACCGTTA_1	-0.0745588	3.11997	Venous
	TAGAGCTTCAAACCAC_1	0.943371	-4.18495	Tip
	TAGAGCTTCAATCTCT_1	-5.79354	3.09207	Arterial
	TAGAGCTTCATCATTC_1	-2.32613	-3.69203	Stalk
	TAGAGCTTCATCGATG_1	5.75844	2.84678	Primordial-Proliferative
	TAGCCGGCAAGTCTAC_1	4.02863	0.0783572	Primordial
	TAGCCGGTCTTGGGTA_1	0.815207	-2.43025	Tip
	TAGGCATCAGTTTACG_1	1.29034	-4.06016	Tip
	TAGGCATGTTAAGGGC_1	5.71991	0.936951	Primordial
	TAGTGGTAGTTACGGG_1	4.14466	0.13181	Primordial
	TAGTGGTCAGTCGATT_1	5.19715	0.426901	Primordial
	TAGTGGTGTATGCTTG_1	1.62796	-3.26579	Cap-Venous
	TAGTGGTGTTGATTCG_1	1.59685	-3.83894	Tip
	TAGTTGGCAAGCCGCT_1	-3.26949	2.53467	Cap-Arterial
	TAGTTGGGTGTAACGG_1	0.15607	0.301072	Cap-Venous
	TATCAGGGTACTTCTT_1	-3.05535	0.370002	Stalk
	TATCTCAAGCTAGTCT_1	-2.81564	-3.06213	Stalk
	TATCTCAAGGAGCGAG_1	-2.98337	-1.86561	Cap-Venous
	TATCTCAAGGGTGTTG_1	3.55636	0.0818505	Cap-Venous
	TATCTCAAGTGGAGAA_1	-4.60181	-2.7935	Stalk
	TATCTCAGTAGAAAGG_1	-3.48428	-3.24681	Stalk
	TATCTCAGTGCTGTAT_1	-4.72168	2.86622	Cap-Arterial
	TATCTCAGTTCAGTAC_1	-3.12627	-1.07756	Stalk
	TATCTCATCCAGGGCT_1	-0.381753	0.853394	Cap-Venous
	TATCTCATCCCTCAGT_1	-3.8429	1.74769	Cap-Arterial
	TATCTCATCGATAGAA_1	-2.72154	-3.8663	Stalk
	TATTACCCATAGGATA_1	-4.28942	-3.4425	Stalk
	TATTACCGTTCGGCAC_1	1.89717	-0.257759	Cap-Venous
	TATTACCTCTTGTTTG_1	-3.61078	-3.14415	Stalk
	TCAACGAGTGCTCTTC_1	1.71432	-1.42246	Cap-Venous
	TCAACGATCAACTCTT_1	-4.0589	2.52477	Cap-Arterial
	TCAATCTAGACTTGAA_1	-3.7484	-2.21152	Stalk
	TCAATCTCACATCCGG_1	-0.334227	-3.43016	Capillary
	TCAATCTCACTGAAGG_1	-5.85745	3.24452	Arterial
	TCAATCTCATTCACTT_1	-4.483	-3.20349	Stalk
	TCAATCTGTATGAAAC_1	-3.54712	-3.39157	Stalk
	TCACAAGAGGAGCGTT_1	0.882889	1.40669	Cap-Venous
	TCACAAGAGGTGATTA_1	-4.94082	-3.33203	Stalk
	TCACAAGCAATGTAAG_1	-0.486737	3.28426	Venous
	TCACAAGCATTCCTGC_1	6.31108	1.21648	Primordial
	TCACAAGGTACAGACG_1	-1.48476	-1.07824	Capillary
	TCACAAGGTAGCGTAG_1	0.467005	0.358623	Cap-Venous
	TCACAAGTCTGGTGTA_1	0.232797	1.34443	Cap-Venous
	TCACGAACACCAGATT_1	-0.995797	-0.138019	Capillary
	TCACGAATCGGCTTGG_1	5.59252	2.67157	Primordial-Proliferative
	TCAGATGAGCGCCTCA_1	0.899735	-4.31747	Tip
	TCAGATGCACCAGATT_1	-1.6567	-1.01519	Capillary
	TCAGATGGTGCCTGCA_1	0.392155	-3.53002	Tip
	TCAGATGGTGCCTGGT_1	7.07285	1.78118	Primordial-Proliferative
	TCAGCAAAGACGCACA_1	3.17	0.667822	Cap-Venous
	TCAGCAAAGATGTGGC_1	5.3005	3.50634	Primordial-Proliferative
	TCAGCAAAGGTGACCA_1	1.19595	-3.1496	Tip
	TCAGCAAAGTCAATAG_1	-2.14443	-4.01247	Stalk
	TCAGCAAGTCTAGTCA_1	0.00307862	0.433094	Cap-Venous
	TCAGCAAGTGTGTGCC_1	0.897244	-1.85238	Cap-Venous
	TCAGCAATCAAGATCC_1	0.421002	0.113979	Cap-Venous
	TCAGCTCAGTATCGAA_1	4.86826	1.00158	Primordial
	TCAGCTCAGTCACGCC_1	2.4094	-0.471435	Cap-Venous
	TCAGCTCCAGACACTT_1	0.151579	-0.603688	Cap-Venous
	TCAGCTCGTCTTGATG_1	-6.01131	3.27292	Arterial
	TCAGCTCGTTATCCGA_1	-4.79718	-2.35308	Stalk
	TCAGCTCTCATCTGCC_1	0.424728	-3.731	Tip
	TCAGCTCTCGGAGGTA_1	0.0760368	0.756185	Cap-Venous
	TCAGGTAAGCCCAACC_1	2.31468	-0.672869	Cap-Venous
	TCAGGTAGTCAGAAGC_1	2.4816	1.55119	Cap-Venous
	TCAGGTAGTCCGTTAA_1	0.283798	3.469	Venous
	TCAGGTATCACATGCA_1	7.55558	1.66568	Primordial-Proliferative
	TCATTACAGAGTAATC_1	-4.81595	4.03829	Arterial
	TCATTACCAGCATGAG_1	4.62355	-0.360947	Primordial
	TCATTACCAGTGACAG_1	-5.74665	3.67471	Arterial
	TCATTACGTAACGCGA_1	-1.39317	-2.50401	Capillary
	TCATTACGTTATGTGC_1	-3.99059	-1.21276	Stalk
	TCATTACTCATCGATG_1	7.93753	2.39552	Primordial-Proliferative
	TCATTTGAGATCTGCT_1	0.899173	-4.28282	Tip
	TCATTTGGTCGGCATC_1	2.59065	-3.39999	Tip
	TCCACACAGAAACCTA_1	-5.51203	3.1255	Arterial
	TCCACACCAAAGCAAT_1	-0.0773265	-3.31489	Tip
	TCCACACGTGACCAAG_1	1.94142	-0.564945	Cap-Venous
	TCCACACTCAATAAGG_1	-2.41017	-3.72401	Stalk
	TCCACACTCATGCTCC_1	4.51513	3.19961	Primordial-Proliferative
	TCCCGATCAATTGCTG_1	0.679365	-3.67648	Tip
	TCCCGATGTGGCGAAT_1	4.2363	2.8309	Cap-Venous
	TCCCGATTCTCTTGAT_1	-0.156331	-0.40532	Cap-Venous
	TCGAGGCCATCGGGTC_1	4.62912	3.34008	Primordial-Proliferative
	TCGAGGCGTTACTGAC_1	4.99653	3.04403	Primordial-Proliferative
	TCGAGGCGTTCGAATC_1	-4.00652	3.54282	Cap-Arterial
	TCGAGGCGTTCGTTGA_1	-3.28535	1.95143	Cap-Arterial
	TCGAGGCTCCTGCCAT_1	7.12208	3.21307	Primordial-Proliferative
	TCGCGAGTCTTAGAGC_1	-4.489	2.29697	Cap-Arterial
	TCGCGTTAGCGTTCCG_1	-2.4433	2.5904	Cap-Arterial
	TCGCGTTCACGAGAGT_1	0.322746	-0.729835	Cap-Venous
	TCGCGTTCAGCTGTGC_1	1.81742	2.33997	Cap-Venous
	TCGCGTTCATCCAACA_1	-3.69463	-2.3531	Stalk
	TCGGGACAGCAGCGTA_1	7.23498	2.8157	Primordial-Proliferative
	TCGGGACCAAGTTAAG_1	5.58741	3.59175	Primordial-Proliferative
	TCGGGACCACCAGTTA_1	-3.92575	2.61569	Cap-Arterial
	TCGGGACTCCTACAGA_1	6.13715	0.93127	Primordial
	TCGGGACTCGGCGGTT_1	5.42825	2.81127	Primordial-Proliferative
	TCGGGACTCGTCTGAA_1	0.915404	0.0359082	Cap-Venous
	TCGGTAAAGCGTAATA_1	1.11992	-4.24653	Tip
	TCGGTAACAAAGCAAT_1	-0.879262	-3.8254	Stalk
	TCGGTAACAAGAGGCT_1	7.25589	3.03086	Primordial-Proliferative
	TCGGTAACAGACTCGC_1	-2.16847	1.88528	Cap-Arterial
	TCGTACCAGCCCTAAT_1	-2.66984	1.74975	Cap-Arterial
	TCGTACCAGGGTATCG_1	-1.16395	1.0362	Cap-Venous
	TCGTACCGTAGAGCTG_1	-0.438563	-0.303539	Cap-Venous
	TCGTACCTCACCTTAT_1	7.02058	1.31319	Primordial-Proliferative
	TCGTACCTCCGTTGTC_1	1.30786	-4.00779	Tip
	TCGTAGATCATCTGCC_1	2.03138	0.783568	Cap-Venous
	TCTCATAAGAGGGATA_1	-3.9802	-2.86738	Stalk
	TCTCATAAGCCGTCGT_1	-1.56118	-1.99058	Capillary
	TCTCATAAGGCGCTCT_1	5.29772	3.59587	Primordial-Proliferative
	TCTCATACAGATCTGT_1	-4.62987	-3.71406	Stalk
	TCTCATACATCTCCCA_1	1.68539	2.44941	Cap-Venous
	TCTCATAGTAGTAGTA_1	-3.80859	-0.113436	Stalk
	TCTCATAGTCTAGCCG_1	1.03576	-3.51329	Tip
	TCTCATATCCGCGCAA_1	-2.01511	2.42306	Cap-Arterial
	TCTCTAACATCAGTCA_1	-3.86581	-1.34154	Stalk
	TCTCTAATCAGTCCCT_1	-4.18054	2.13143	Cap-Arterial
	TCTCTAATCGCCATAA_1	1.5857	0.649178	Cap-Venous
	TCTGAGAAGGTGTTAA_1	-3.25675	-0.672629	Stalk
	TCTGAGACAGCTGGCT_1	3.76371	0.951949	Primordial
	TCTGAGAGTAACGACG_1	-2.92158	1.71955	Cap-Arterial
	TCTGAGAGTCACCCAG_1	-0.997539	-1.64322	Capillary
	TCTGAGATCCCTAATT_1	1.43759	-3.70778	Tip
	TCTGGAAAGACATAAC_1	-3.89345	-3.2985	Stalk
	TCTTCGGGTTATCACG_1	-1.24601	-2.62584	Capillary
	TGAAAGAAGCTATGCT_1	-2.20518	-0.461774	Capillary
	TGAAAGAGTCCAACTA_1	4.83357	0.904559	Primordial
	TGAAAGAGTCTGCCAG_1	-4.84522	4.38099	Arterial
	TGAAAGAGTTCGTTGA_1	7.76175	1.91246	Primordial-Proliferative
	TGACAACAGACTCGGA_1	-2.13915	0.127887	Capillary
	TGACAACCAATAACGA_1	-3.47262	-3.4431	Stalk
	TGACAACCAGTCTTCC_1	-0.896668	-2.92283	Capillary
	TGACAACGTACCAGTT_1	1.50262	0.572502	Cap-Venous
	TGACAACGTCTTCGTC_1	-0.817401	1.28631	Cap-Venous
	TGACAACTCAAGATCC_1	7.8298	1.78407	Primordial-Proliferative
	TGACTAGAGATGAGAG_1	-3.61693	-2.45427	Stalk
	TGACTAGAGCAGGCTA_1	2.41315	-3.58152	Tip
	TGACTAGGTATATCCG_1	-3.64024	-1.73738	Stalk
	TGACTAGGTCTCATCC_1	-0.587892	0.0897039	Cap-Venous
	TGACTTTGTCAAAGAT_1	-2.63231	-3.90634	Stalk
	TGACTTTTCAACACCA_1	0.152421	2.94774	Venous
	TGACTTTTCACTTACT_1	-3.57476	-2.55048	Stalk
	TGACTTTTCGAGCCCA_1	6.04905	2.4678	Primordial-Proliferative
	TGAGAGGAGTAGGTGC_1	3.05884	0.367011	Primordial
	TGAGAGGCATCCCACT_1	1.71847	0.415252	Cap-Venous
	TGAGAGGTCGTCCAGG_1	4.26856	-0.321598	Primordial
	TGAGCATCACCTTGTC_1	5.14701	3.38416	Primordial-Proliferative
	TGAGCATGTACTTAGC_1	0.606128	-2.28492	Cap-Venous
	TGAGCCGAGTATCTCG_1	7.21473	2.01959	Primordial-Proliferative
	TGAGCCGGTTCCACGG_1	-1.88271	2.81459	Cap-Arterial
	TGAGCCGGTTCCATGA_1	1.2029	-2.83623	Tip
	TGAGGGACAGTAAGCG_1	4.23277	0.514616	Primordial
	TGATTTCCATATACGC_1	-3.55139	-1.51151	Stalk
	TGATTTCGTCACCCAG_1	3.76535	-0.311561	Primordial
	TGATTTCTCATATCGG_1	6.0776	3.48092	Primordial-Proliferative
	TGCACCTCAATCGAAA_1	0.422205	-0.618882	Cap-Venous
	TGCACCTGTCACAAGG_1	-0.984665	2.65164	Cap-Arterial
	TGCACCTTCTGCCAGG_1	-1.59266	-1.70199	Capillary
	TGCCAAATCTGCGACG_1	-2.88869	3.46487	Cap-Arterial
	TGCCAAATCTTAGAGC_1	4.95997	1.2514	Primordial
	TGCCCATAGTATTGGA_1	-6.02152	3.35989	Arterial
	TGCCCATCAATGAAAC_1	1.59107	-1.99835	Tip
	TGCCCATGTGCAGTAG_1	4.1206	0.123864	Primordial
	TGCCCTAAGCCAGGAT_1	-0.497793	1.14711	Cap-Venous
	TGCCCTACAGCTCGCA_1	-2.30055	1.04719	Capillary
	TGCCCTAGTGATAAGT_1	-1.82034	1.58571	Cap-Arterial
	TGCGCAGCATCCCATC_1	5.16424	0.199841	Primordial
	TGCGCAGGTCCAGTAT_1	-1.4502	-0.27059	Capillary
	TGCGCAGTCAAACCGT_1	-0.810448	-0.442768	Cap-Venous
	TGCGCAGTCTCGAGTA_1	-4.42632	3.32162	Cap-Arterial
	TGCGGGTGTGACTCAT_1	1.45656	-4.02536	Tip
	TGCGGGTGTTCCCTTG_1	-1.47508	-0.334319	Capillary
	TGCGTGGAGTGTCCCG_1	-0.0126763	1.26311	Cap-Venous
	TGCTACCGTCTCATCC_1	0.690314	-1.11879	Cap-Venous
	TGCTACCGTTGAGTTC_1	-5.28929	3.68764	Cap-Arterial
	TGCTGCTGTGTGGCTC_1	2.95595	1.22902	Cap-Venous
	TGGACGCAGGGCTTCC_1	5.04648	3.43672	Primordial-Proliferative
	TGGACGCAGTTAACGA_1	1.81415	-2.43543	Tip
	TGGACGCGTCCTCTTG_1	0.357438	0.174811	Cap-Venous
	TGGACGCTCAGTCAGT_1	3.15111	-0.0647313	Cap-Venous
	TGGCCAGGTAGAGTGC_1	-2.67323	-1.28329	Capillary
	TGGCGCAAGTCACGCC_1	3.02794	-0.308092	Cap-Venous
	TGGCGCAGTCAATGTC_1	7.80527	1.83398	Primordial-Proliferative
	TGGCGCAGTGCCTGGT_1	7.65564	1.66374	Primordial-Proliferative
	TGGCTGGAGACAAGCC_1	2.46775	0.366249	Cap-Venous
	TGGCTGGAGCCACTAT_1	4.06251	1.45645	Cap-Venous
	TGGCTGGCACATTTCT_1	3.86123	1.16508	Cap-Venous
	TGGGAAGCACCTATCC_1	5.72262	3.47597	Primordial-Proliferative
	TGGGAAGCAGGGTTAG_1	1.63812	-1.72582	Tip
	TGGGAAGCATATGCTG_1	-0.598523	-4.05802	Tip
	TGGGAAGGTCGAAAGC_1	5.12559	2.87838	Primordial-Proliferative
	TGGGAAGGTGTTGAGG_1	4.96205	0.0143897	Primordial
	TGGGAAGGTTCCTCCA_1	-1.68646	1.75538	Cap-Arterial
	TGGGCGTCAATGACCT_1	1.33128	-4.17861	Tip
	TGGGCGTGTACCGGCT_1	2.13573	-3.06375	Venous
	TGGGCGTGTGTGACCC_1	1.84113	-1.11812	Cap-Venous
	TGGTTAGGTCTTCTCG_1	0.64434	-1.38156	Cap-Venous
	TGGTTAGTCAATAAGG_1	-3.93991	-2.81503	Stalk
	TGGTTAGTCGCTTGTC_1	-5.06093	3.19622	Cap-Arterial
	TGGTTCCAGAAGGACA_1	0.660735	-2.94107	Tip
	TGGTTCCAGGCGATAC_1	0.56915	0.311276	Cap-Venous
	TGGTTCCCATGCATGT_1	7.67848	1.86152	Primordial-Proliferative
	TGGTTCCGTTGCGTTA_1	-1.40011	-4.35766	Stalk
	TGTATTCAGTCGAGTG_1	-1.61253	-1.47887	Capillary
	TGTATTCGTCTAGCGC_1	-6.00878	3.2219	Arterial
	TGTATTCGTCTCATCC_1	-2.77858	-1.18553	Stalk
	TGTATTCTCCACTGGG_1	-1.07109	-2.59744	Capillary
	TGTCCCACACGGCCAT_1	0.568152	3.21289	Venous
	TGTCCCAGTGACAAAT_1	7.80785	2.04763	Primordial-Proliferative
	TGTCCCAGTTGACGTT_1	5.2734	0.58106	Primordial
	TGTGGTAAGAAGATTC_1	-4.11344	-2.31944	Stalk
	TGTGGTAAGAATTCCC_1	-1.06407	-3.96013	Stalk
	TGTGGTACACTAGTAC_1	-1.98969	-1.05185	Capillary
	TGTGGTACAGCCTTGG_1	-3.45645	2.65432	Cap-Arterial
	TGTGGTAGTAAATACG_1	-3.72263	-3.43882	Stalk
	TGTGGTAGTTAGTGGG_1	3.20149	-0.00256374	Cap-Venous
	TGTGGTATCCAAACAC_1	0.0837933	-3.30872	Tip
	TGTGTTTAGCGACGTA_1	0.639751	1.52596	Cap-Venous
	TGTTCCGCACACATGT_1	0.353993	0.110708	Cap-Venous
	TGTTCCGCACGTAAGG_1	1.5909	0.760859	Cap-Venous
	TGTTCCGGTCAAACTC_1	-0.225877	-3.44057	Tip
	TTAACTCAGGCGACAT_1	1.47141	-0.177386	Cap-Venous
	TTAACTCTCAGCTCTC_1	-4.53697	2.43184	Cap-Arterial
	TTAGGACAGCCTCGTG_1	0.649497	0.706598	Cap-Venous
	TTAGGACTCCATGCTC_1	6.0895	3.17485	Primordial-Proliferative
	TTAGGACTCTGTACGA_1	4.25929	3.17183	Primordial-Proliferative
	TTAGGCAGTGGTAACG_1	0.409345	0.253793	Cap-Venous
	TTAGGCATCGACAGCC_1	-0.763613	-2.61305	Capillary
	TTAGTTCCAGGCTCAC_1	0.504644	0.244638	Cap-Venous
	TTAGTTCCATGGGAAC_1	-5.48284	2.95568	Cap-Arterial
	TTAGTTCGTCATGCAT_1	1.78608	0.856746	Cap-Venous
	TTAGTTCGTGAGGCTA_1	0.0119021	-3.19906	Tip
	TTAGTTCGTTCAGCGC_1	5.47536	2.72716	Primordial-Proliferative
	TTAGTTCTCGGAAATA_1	-3.14008	-0.807731	Stalk
	TTATGCTAGATGGGTC_1	0.618082	0.221231	Cap-Venous
	TTATGCTCACATTCGA_1	-3.94885	-3.03865	Stalk
	TTCCCAGCATTCTTAC_1	-1.89412	-1.90845	Capillary
	TTCGAAGGTACCTACA_1	-3.61152	-0.481989	Stalk
	TTCGAAGGTTCAGCGC_1	7.04332	1.63005	Primordial-Proliferative
	TTCGGTCAGAAGGTTT_1	-1.73066	-2.13068	Capillary
	TTCGGTCAGCCTATGT_1	1.18891	0.294048	Cap-Venous
	TTCGGTCAGCGGATCA_1	2.10087	-1.79692	Cap-Venous
	TTCGGTCCAGGAATCG_1	7.27688	1.82136	Primordial-Proliferative
	TTCTACAAGGACACCA_1	5.06512	3.12557	Primordial-Proliferative
	TTCTACACAAGTCATC_1	-3.93692	-1.83381	Stalk
	TTCTACACAATAACGA_1	-4.07441	-3.77632	Stalk
	TTCTACAGTGCGAAAC_1	1.47773	-4.29309	Tip
	TTCTACAGTGGGTCAA_1	1.57133	-3.05485	Tip
	TTCTACAGTTCAACCA_1	-3.27175	-3.62343	Stalk
	TTCTCAACATCGATTG_1	-0.479508	-3.83926	Tip
	TTCTCAACATCTCGCT_1	-4.06741	2.30598	Cap-Arterial
	TTCTCCTGTCCGTTAA_1	4.53963	0.518223	Primordial
	TTCTCCTTCTTGTCAT_1	6.70809	2.23523	Capillary
	TTCTTAGCAAGGGTCA_1	0.364788	-2.98628	Tip
	TTCTTAGTCTGTGCAA_1	-2.85996	2.16851	Cap-Arterial
	TTGAACGAGCCGATTT_1	5.56959	2.92884	Primordial-Proliferative
	TTGAACGTCTCTTATG_1	-5.0058	-3.87552	Stalk
	TTGACTTAGAAGGACA_1	-4.19877	-2.96141	Stalk
	TTGACTTAGTCGTTTG_1	-1.7287	-2.08495	Capillary
	TTGACTTCACGGCCAT_1	-6.06246	3.34497	Arterial
	TTGACTTCACGTTGGC_1	4.81653	0.184001	Primordial
	TTGACTTTCCCGGATG_1	3.71786	1.60927	Cap-Venous
	TTGACTTTCGGATGGA_1	0.740968	1.04433	Cap-Venous
	TTGACTTTCTAACTGG_1	-4.03361	-1.69576	Stalk
	TTGCCGTGTGAGCGAT_1	1.49604	1.75159	Cap-Venous
	TTGCCGTGTGGTCCGT_1	-3.58742	-3.63457	Stalk
	TTGCGTCAGGGATCTG_1	-4.24349	3.29326	Cap-Arterial
	TTGGCAACACCAGGTC_1	3.54556	0.442519	Cap-Venous
	TTGGCAAGTACAGTGG_1	1.62951	1.61964	Cap-Venous
	TTGGCAAGTGCAGTAG_1	1.30798	-2.73681	Tip
	TTGTAGGGTACCGTAT_1	0.211203	-1.6343	Tip
	TTTACTGCAAAGCGGT_1	1.59169	-3.98848	Tip
	TTTATGCCATGAGCGA_1	4.74288	1.20875	Primordial
	TTTATGCTCATTATCC_1	-4.60427	-1.80907	Stalk
	TTTCCTCAGTGCAAGC_1	1.24083	-2.17838	Cap-Venous
	TTTCCTCCACCACGTG_1	-0.283083	2.66543	Venous
	TTTCCTCCACTAAGTC_1	4.85819	1.36247	Primordial
	TTTCCTCGTGCTGTAT_1	1.82264	-1.47698	Cap-Venous
	TTTCCTCTCCGCTGTT_1	0.0325734	-3.35147	Tip
	TTTCCTCTCGTAGATC_1	-0.598645	-3.19786	Capillary
	TTTGCGCCAAGTAATG_1	-0.417298	1.78327	Cap-Venous
	TTTGCGCGTCTGCGGT_1	4.30419	0.511632	Primordial
	TTTGCGCTCATCACCC_1	-1.97757	2.51131	Cap-Arterial
	TTTGCGCTCTTTACGT_1	-0.0915562	-2.6662	Tip
	TTTGGTTAGACCTAGG_1	-4.54683	2.72603	Cap-Arterial
	TTTGTCAAGTAGCGGT_1	4.46601	0.745534	Primordial
	TTTGTCAAGTGAAGTT_1	-3.02913	-2.55619	Stalk
	TTTGTCAAGTTTGCGT_1	2.31429	0.0254925	Cap-Venous
	TTTGTCACATTCGACA_1	0.659463	2.92799	Cap-Venous
	AAACCTGAGAATTGTG_2	-3.47495	0.241358	Stalk
	AAACCTGCATCACCCT_2	0.0104014	-0.0901125	Cap-Venous
	AAACCTGCATGAAGTA_2	-2.42554	0.426056	Cap-Venous
	AAACCTGGTAATCACC_2	-2.79045	3.01665	Cap-Arterial
	AAACCTGTCCCAGGTG_2	0.697608	1.70212	Cap-Venous
	AAACGGGAGTCATCCA_2	-4.99225	3.85814	Arterial
	AAAGATGAGCAGATCG_2	0.111471	0.231456	Cap-Venous
	AAAGATGCAAAGGCGT_2	-3.87585	-4.02428	Stalk
	AAAGATGCAGGTGCCT_2	-3.05516	3.1819	Cap-Arterial
	AAAGATGGTATTCTCT_2	-2.28834	2.91157	Cap-Arterial
	AAAGATGTCTTCGGTC_2	0.606237	-0.587801	Cap-Venous
	AAAGCAAGTATAGTAG_2	-3.48557	-1.50965	Stalk
	AAAGTAGAGATCGATA_2	-3.49003	-3.70468	Stalk
	AAAGTAGCAAGACGTG_2	1.40738	2.39635	Cap-Venous
	AAAGTAGCAATCAGAA_2	-4.02595	0.157733	Stalk
	AAAGTAGCAGGCGATA_2	2.63969	-3.26947	Tip
	AAAGTAGCATGGTCAT_2	-2.58788	2.01816	Cap-Arterial
	AAAGTAGTCTAGCACA_2	-3.18523	-1.54935	Stalk
	AAATGCCAGGATTCGG_2	-1.90846	0.848678	Cap-Arterial
	AAATGCCAGTATTGGA_2	-0.117346	-1.83665	Stalk
	AAATGCCGTACTCAAC_2	-3.15688	3.25303	Cap-Arterial
	AAATGCCGTTATCGGT_2	0.290756	-3.23677	Tip
	AAATGCCTCAGTTAGC_2	-1.00571	1.83891	Cap-Venous
	AACACGTCAAGCGAGT_2	4.36387	0.453922	Primordial
	AACACGTCACGTCAGC_2	-2.68146	3.34153	Cap-Arterial
	AACACGTGTATCTGCA_2	-1.44178	0.904169	Cap-Venous
	AACACGTTCTTAGAGC_2	-0.773892	-1.29968	Capillary
	AACCATGAGGAATCGC_2	-0.222668	-0.848994	Cap-Venous
	AACCATGAGGACACCA_2	0.0869487	-3.15429	Tip
	AACCGCGAGACAAGCC_2	7.19204	3.03873	Primordial-Proliferative
	AACCGCGAGTTAAGTG_2	1.37982	1.96143	Cap-Venous
	AACCGCGCAGGGATTG_2	1.61021	-4.07618	Tip
	AACCGCGTCCTGCTTG_2	-2.73088	2.49628	Cap-Arterial
	AACCGCGTCCTTGCCA_2	-3.12486	-2.08956	Stalk
	AACGTTGCAAGTTAAG_2	1.24485	-4.01687	Tip
	AACTCAGGTACGAAAT_2	-1.86711	-2.17691	Capillary
	AACTCAGTCAAGCCTA_2	-1.91831	-0.330244	Capillary
	AACTCAGTCTTGTTTG_2	-3.30602	2.18569	Cap-Arterial
	AACTCCCGTTTGCATG_2	1.74034	-3.09441	Tip
	AACTCCCTCGAGAGCA_2	4.13273	1.07585	Primordial
	AACTCTTAGCTGCCCA_2	5.46845	3.47692	Primordial-Proliferative
	AACTCTTAGGAGTTTA_2	-2.3557	-3.63526	Stalk
	AACTCTTAGGGAGTAA_2	-1.30918	-4.04821	Stalk
	AACTCTTCAAATACAG_2	-4.03224	0.755482	Stalk
	AACTCTTCAAGAAGAG_2	-2.55561	-3.94583	Stalk
	AACTCTTTCCGTTGTC_2	-2.72809	-3.24043	Stalk
	AACTGGTAGAATCTCC_2	-2.28347	-0.768571	Cap-Venous
	AACTGGTAGGTGCTAG_2	1.07751	-3.74859	Tip
	AACTGGTCATGCCACG_2	-6.03241	3.13453	Arterial
	AACTGGTCATTAACCG_2	-1.82129	-2.1172	Capillary
	AACTGGTGTCGAATCT_2	0.598808	-2.24588	Cap-Venous
	AACTGGTGTGGGTCAA_2	-3.17642	3.17243	Cap-Arterial
	AACTGGTTCCGTCATC_2	-0.280316	1.43914	Cap-Venous
	AACTTTCCAAAGGAAG_2	-4.63537	3.86021	Arterial
	AACTTTCTCAAACCAC_2	-0.219643	1.55936	Cap-Venous
	AACTTTCTCCGTACAA_2	-1.74524	1.54277	Cap-Venous
	AACTTTCTCGATCCCT_2	-1.4257	1.55279	Cap-Arterial
	AAGACCTAGAACAACT_2	-4.70096	-2.27077	Stalk
	AAGACCTAGTGTTAGA_2	-3.864	-1.34407	Stalk
	AAGACCTTCGAATGGG_2	3.30309	0.9119	Cap-Venous
	AAGCCGCAGGCATTGG_2	1.76316	2.32355	Cap-Venous
	AAGCCGCCACGGCGTT_2	-0.308235	2.99492	Venous
	AAGGAGCAGAGCTTCT_2	2.2723	1.20869	Cap-Venous
	AAGGAGCCAATCGGTT_2	0.159331	0.718568	Cap-Venous
	AAGGAGCGTCATATCG_2	-3.30939	-2.71108	Stalk
	AAGGAGCGTGAGTGAC_2	2.48802	-3.78408	Tip
	AAGGAGCGTGGACGAT_2	-1.91651	2.3163	Cap-Arterial
	AAGGCAGAGACAAGCC_2	6.06216	0.843601	Primordial-Proliferative
	AAGGCAGAGACCTAGG_2	4.17324	-0.600523	Primordial
	AAGGCAGAGCTACCTA_2	-1.92035	-3.68654	Stalk
	AAGGCAGAGTTGAGTA_2	3.51445	1.04258	Cap-Venous
	AAGGCAGCATGGATGG_2	0.901109	-3.22591	Tip
	AAGGCAGGTCAAAGCG_2	2.64121	1.71988	Cap-Venous
	AAGGCAGGTCTCCCTA_2	1.73227	2.27405	Cap-Venous
	AAGGCAGGTGGTCTCG_2	-0.601274	1.55245	Cap-Venous
	AAGGCAGTCCCACTTG_2	-1.97026	-1.38451	Capillary
	AAGGTTCAGGACAGAA_2	-1.69335	-0.355711	Capillary
	AAGGTTCCACCAGATT_2	3.00042	0.666498	Cap-Venous
	AAGGTTCCACGTGAGA_2	-1.10619	-2.05967	Capillary
	AAGGTTCCACTTACGA_2	0.0862881	-0.435031	Cap-Venous
	AAGGTTCCATGAAGTA_2	0.406322	-0.463358	Cap-Venous
	AAGGTTCGTAAGCACG_2	-3.75656	2.21479	Cap-Arterial
	AAGTCTGAGCGTTGCC_2	-0.736951	-2.54266	Capillary
	AAGTCTGAGTGTCCCG_2	-0.115594	0.770784	Cap-Venous
	AAGTCTGCAATTGCTG_2	-4.46584	-1.72205	Stalk
	AAGTCTGCACCTCGGA_2	3.62667	0.558839	Primordial
	AAGTCTGTCCAAAGTC_2	4.27502	0.300539	Primordial
	AATCCAGCACATGTGT_2	-1.32042	-0.29988	Capillary
	AATCCAGGTACCGAGA_2	-1.61984	-2.21133	Capillary
	AATCGGTAGGTGGGTT_2	4.09198	-0.798234	Primordial
	AATCGGTGTATTACCG_2	2.38815	-3.55067	Tip
	AATCGGTTCGGAAACG_2	-1.61104	-2.42221	Capillary
	AATCGGTTCGTAGGAG_2	-1.38979	-2.37595	Capillary
	ACACCAACAAGACGTG_2	0.285662	1.17181	Cap-Venous
	ACACCAAGTACGCTGC_2	4.14508	0.59992	Primordial
	ACACCCTAGAGTACAT_2	-3.72774	0.839002	Stalk
	ACACCCTAGCGATGAC_2	-3.23996	3.29843	Cap-Arterial
	ACACCCTAGGCGCTCT_2	0.792503	-1.26487	Cap-Venous
	ACACCGGCACGACTCG_2	-3.54147	2.21829	Cap-Arterial
	ACACCGGGTACGACCC_2	-3.28838	3.25315	Cap-Arterial
	ACACCGGGTCCAAGTT_2	2.83079	0.637004	Cap-Venous
	ACACTGAAGATGTTAG_2	-3.46711	-2.59806	Stalk
	ACACTGAAGCTCCTCT_2	-2.42728	-0.950851	Stalk
	ACACTGAAGGATGTAT_2	-4.57627	-3.27228	Stalk
	ACACTGAAGTGCGTGA_2	-2.8876	1.87281	Cap-Arterial
	ACACTGACAATACGCT_2	7.01815	2.25609	Primordial-Proliferative
	ACACTGAGTCAATACC_2	-1.71113	-1.51116	Capillary
	ACACTGAGTGTGGCTC_2	3.76948	0.0172587	Primordial
	ACACTGATCCTAGAAC_2	-3.34915	-0.572727	Stalk
	ACAGCCGAGGCTAGAC_2	3.81694	-0.605608	Primordial
	ACAGCCGAGTACGATA_2	-3.08633	-3.11984	Stalk
	ACAGCCGCAGTGAGTG_2	2.62068	0.227753	Cap-Venous
	ACAGCCGGTGAAAGAG_2	0.134114	-1.80381	Cap-Venous
	ACAGCCGGTGTGAATA_2	0.844525	-2.52134	Tip
	ACATACGAGAAACCTA_2	-4.88406	-3.75726	Stalk
	ACATACGAGGCAATTA_2	-2.5431	-3.66923	Stalk
	ACATCAGGTCTCTTAT_2	-3.70772	-3.35951	Stalk
	ACATCAGTCTTGAGGT_2	-2.83893	-3.4226	Stalk
	ACATGGTCATCAGTCA_2	-3.8603	-0.827932	Stalk
	ACATGGTCATGGTAGG_2	0.0409784	-1.09078	Cap-Venous
	ACATGGTGTAATTGGA_2	-2.31567	-3.15056	Stalk
	ACATGGTGTTCGCGAC_2	0.531399	-1.46116	Cap-Venous
	ACATGGTTCTTGCAAG_2	0.694426	-3.08675	Tip
	ACCAGTAAGGAGCGTT_2	-3.55687	2.4165	Cap-Arterial
	ACCAGTAAGGCGATAC_2	2.19512	-0.260414	Cap-Venous
	ACCAGTAAGGTGCAAC_2	1.47976	1.08974	Cap-Venous
	ACCAGTAGTTCCGGCA_2	-3.03277	1.42109	Cap-Arterial
	ACCCACTAGATATGCA_2	-1.66888	-4.2863	Stalk
	ACCCACTAGATGTGGC_2	-3.24511	2.5017	Cap-Arterial
	ACCCACTCAAAGAATC_2	-0.885498	-4.18102	Tip
	ACCCACTGTTTAGCTG_2	-0.26426	-0.780296	Cap-Venous
	ACCCACTTCCCTAATT_2	-3.39282	-1.63955	Stalk
	ACCGTAAAGATGCCAG_2	4.26012	3.32776	Capillary
	ACCTTTACAACTGCGC_2	-5.11116	2.95715	Cap-Arterial
	ACCTTTACAGGGTACA_2	-3.61996	-3.25971	Stalk
	ACCTTTAGTCCGAGTC_2	0.509071	-2.97067	Tip
	ACCTTTATCCATGAGT_2	-1.56852	-4.01838	Stalk
	ACCTTTATCCTAGGGC_2	0.668212	-3.66521	Tip
	ACGAGCCAGAAGGTTT_2	1.41794	-0.0413856	Cap-Venous
	ACGAGCCAGATAGCAT_2	3.83777	0.691036	Primordial
	ACGAGCCCAGAAGCAC_2	1.08542	1.05275	Cap-Venous
	ACGAGGAAGAAGATTC_2	-3.65499	-3.26918	Stalk
	ACGAGGAAGATATACG_2	-3.66219	-0.597265	Stalk
	ACGAGGACACTTCTGC_2	0.815755	1.10113	Cap-Venous
	ACGAGGATCCTATTCA_2	-4.91793	-3.04031	Stalk
	ACGATACCAGGATCGA_2	-2.6426	1.5596	Cap-Arterial
	ACGATACTCAGAGCTT_2	0.664606	-0.925117	Cap-Venous
	ACGATACTCCCTTGTG_2	2.59394	-0.460364	Cap-Venous
	ACGATGTCAAGCTGAG_2	1.03943	-0.700589	Cap-Venous
	ACGCAGCGTCTCTTAT_2	1.6901	2.03387	Cap-Venous
	ACGCAGCGTGGTGTAG_2	1.75918	-2.51995	Tip
	ACGCAGCGTGTGACCC_2	-2.63284	-4.07987	Stalk
	ACGCAGCGTGTTCTTT_2	3.76369	1.15477	Primordial
	ACGCCAGAGTTGTCGT_2	-4.86558	2.66987	Cap-Arterial
	ACGCCAGCAATCTGCA_2	-1.68281	1.9958	Cap-Arterial
	ACGCCAGCAGGAATCG_2	-0.964859	-1.41732	Capillary
	ACGCCAGCATACTACG_2	1.97758	2.56868	Cap-Venous
	ACGCCAGTCTGCGACG_2	1.6334	-3.72318	Tip
	ACGCCGAAGATCTGCT_2	-3.32067	1.44855	Cap-Arterial
	ACGCCGAAGCCTTGAT_2	-3.96877	-0.48981	Stalk
	ACGCCGAAGTTAACGA_2	4.15908	0.282161	Primordial
	ACGCCGAGTTATCGGT_2	1.28812	0.00742182	Cap-Venous
	ACGCCGATCACCATAG_2	4.60169	0.391788	Primordial
	ACGCCGATCGAGGTAG_2	0.775924	1.07518	Cap-Venous
	ACGGAGAAGCAACGGT_2	2.53757	-3.3752	Tip
	ACGGAGACACCGTTGG_2	-2.51076	-3.72935	Stalk
	ACGGAGACATCACGTA_2	4.31238	-0.195163	Primordial
	ACGGAGACATTTCACT_2	-5.4113	4.33381	Arterial
	ACGGAGATCTTTAGTC_2	-4.19771	2.324	Cap-Arterial
	ACGGCCAGTCAGATAA_2	3.80188	0.746781	Primordial
	ACGGCCAGTCTTCTCG_2	-2.42354	-1.34755	Capillary
	ACGGGCTAGATTACCC_2	1.41702	-2.12711	Tip
	ACGGGCTAGTAACCCT_2	0.447498	-0.909781	Cap-Venous
	ACGGGCTGTCAAACTC_2	4.07496	-1.60406	Primordial
	ACGGGTCAGAGACTAT_2	1.69932	-0.941939	Cap-Venous
	ACGGGTCCACACCGAC_2	1.51079	-4.317	Tip
	ACGGGTCGTGAGGGAG_2	1.8961	1.62588	Cap-Venous
	ACGGGTCTCGACAGCC_2	-2.3428	-3.95648	Stalk
	ACGTCAAGTGGTTTCA_2	1.19145	2.1279	Cap-Venous
	ACGTCAATCATCGCTC_2	-4.40045	-2.53117	Stalk
	ACGTCAATCCAGAAGG_2	0.878012	0.802585	Cap-Venous
	ACTATCTAGCCAACAG_2	-2.61051	0.326807	Stalk
	ACTATCTCATCCCACT_2	-0.0266025	-1.16885	Capillary
	ACTATCTGTCGCCATG_2	-2.34349	1.85614	Cap-Arterial
	ACTATCTGTGTATGGG_2	-5.26826	3.55713	Arterial
	ACTATCTGTTGATTGC_2	-3.99674	0.215401	Stalk
	ACTATCTTCAACCATG_2	-4.00364	-2.60057	Stalk
	ACTGAACAGGCTATCT_2	-1.58765	-0.287723	Capillary
	ACTGAGTTCACGATGT_2	-5.30902	3.18518	Cap-Arterial
	ACTGATGCACGCGAAA_2	3.34698	0.916002	Primordial
	ACTGATGGTGACAAAT_2	-0.621241	-3.93688	Tip
	ACTGATGTCTCAAACG_2	1.40504	0.629988	Cap-Venous
	ACTGCTCAGCTGAAAT_2	-5.22445	3.84138	Arterial
	ACTGCTCCACCCAGTG_2	1.99747	1.963	Cap-Venous
	ACTGCTCGTCCGAAGA_2	2.15914	-2.602	Tip
	ACTGCTCTCGTCCAGG_2	-4.56833	3.16229	Cap-Arterial
	ACTGTCCAGTCCCACG_2	2.70137	-0.457587	Cap-Venous
	ACTGTCCCATTGGCGC_2	-1.02445	-2.2065	Capillary
	ACTGTCCGTCTAACGT_2	0.710931	-0.330847	Cap-Venous
	ACTTACTGTTCACCTC_2	-1.85469	-0.796531	Capillary
	ACTTACTGTTGCCTCT_2	6.51642	0.910619	Primordial-Proliferative
	ACTTACTTCATTGCGA_2	1.7582	-0.402799	Cap-Venous
	ACTTTCAAGACAGACC_2	0.3687	-1.60174	Cap-Venous
	ACTTTCAAGGTCATCT_2	-0.454058	1.34467	Cap-Venous
	ACTTTCAGTCTAGCCG_2	1.83286	-2.74079	Cap-Venous
	ACTTTCAGTCTCCCTA_2	5.48351	2.88233	Primordial-Proliferative
	ACTTTCAGTCTTGATG_2	4.5427	0.959672	Primordial
	ACTTTCATCAACACTG_2	1.40887	-2.46915	Tip
	AGAATAGAGAACTGTA_2	-3.43869	-0.136341	Stalk
	AGAATAGAGACTAGGC_2	0.610336	2.73084	Cap-Venous
	AGAATAGCACGACGAA_2	-1.42696	-0.830188	Capillary
	AGAATAGGTCGGCATC_2	-3.91419	3.25321	Cap-Arterial
	AGAATAGGTGCACGAA_2	1.59721	-4.19042	Tip
	AGAATAGGTGCCTGGT_2	0.7197	-1.81237	Cap-Venous
	AGAATAGTCAGGCCCA_2	1.07659	1.39698	Cap-Venous
	AGAATAGTCCACTGGG_2	0.964497	-0.740269	Cap-Venous
	AGACGTTAGACTAAGT_2	-4.07171	-2.61391	Stalk
	AGACGTTAGCCAGTTT_2	1.96053	1.09682	Cap-Venous
	AGACGTTAGGATTCGG_2	1.7856	2.18983	Cap-Venous
	AGACGTTGTGAGGGAG_2	0.0613345	-1.17155	Cap-Venous
	AGACGTTTCCACGCAG_2	0.944222	-4.13521	Tip
	AGACGTTTCTATCCTA_2	-2.08381	-0.77237	Stalk
	AGAGCGAAGATCGATA_2	1.63133	-2.88536	Tip
	AGAGCGACAGGAATGC_2	1.82634	-3.90348	Tip
	AGAGCGACAGTCTTCC_2	-2.85381	0.303199	Stalk
	AGAGCGAGTCAACATC_2	-0.212678	1.18063	Cap-Venous
	AGAGCTTAGTAGGTGC_2	1.41184	-2.54731	Tip
	AGAGCTTCAGGAACGT_2	1.75191	0.328859	Cap-Venous
	AGAGCTTGTGGTTTCA_2	2.42621	-1.70277	Cap-Venous
	AGAGTGGCAGTCAGCC_2	0.995972	-3.21738	Tip
	AGAGTGGGTAGATTAG_2	-4.09929	-3.30681	Stalk
	AGATCTGCACCTCGGA_2	1.12154	-4.40316	Tip
	AGATCTGCATCCGGGT_2	0.822475	1.19067	Cap-Venous
	AGATCTGGTCATATGC_2	0.534644	-1.49401	Cap-Venous
	AGATCTGTCCGCGGTA_2	-5.09969	2.55239	Cap-Arterial
	AGATTGCCAGCGATCC_2	0.505817	0.141652	Cap-Venous
	AGATTGCGTTCAGCGC_2	-3.52794	-3.51733	Stalk
	AGCAGCCAGTAACCCT_2	-1.47575	-2.34359	Capillary
	AGCAGCCAGTCAAGCG_2	1.17636	-2.04278	Cap-Venous
	AGCAGCCCAGTAGAGC_2	-0.229881	1.17024	Cap-Venous
	AGCAGCCGTATCTGCA_2	4.24478	-1.25287	Primordial
	AGCATACAGAAAGTGG_2	8.0009	2.36141	Primordial-Proliferative
	AGCATACCAAGTAATG_2	-1.97321	-2.17905	Capillary
	AGCATACCATCCCACT_2	-3.21	2.47243	Cap-Arterial
	AGCATACGTCTCAACA_2	-0.726703	0.218671	Cap-Venous
	AGCATACGTTCGGGCT_2	0.883751	1.00029	Cap-Venous
	AGCATACGTTGTGGCC_2	0.512265	1.15008	Cap-Venous
	AGCCTAACATCCGTGG_2	2.08181	2.20354	Cap-Venous
	AGCCTAAGTCGCGTGT_2	-3.00071	2.63074	Cap-Arterial
	AGCCTAAGTTCAGTAC_2	-4.54739	-3.96832	Stalk
	AGCCTAATCGTAGATC_2	-2.25915	-3.88521	Stalk
	AGCCTAATCTACGAGT_2	-0.823149	-3.92792	Tip
	AGCGGTCGTGAGGGTT_2	1.49914	-1.54886	Cap-Venous
	AGCGTATGTCCGAAGA_2	-1.05874	-0.799443	Capillary
	AGCGTATTCTACTTAC_2	-2.6907	-3.55242	Stalk
	AGCGTATTCTAGCACA_2	-2.93424	-0.882228	Stalk
	AGCGTCGAGTCAATAG_2	-0.592737	1.96743	Cap-Venous
	AGCGTCGAGTGTACCT_2	-1.87494	-1.07651	Capillary
	AGCGTCGCAAGCTGGA_2	5.36482	2.74223	Primordial-Proliferative
	AGCGTCGCATGGGAAC_2	-3.53973	3.34383	Cap-Arterial
	AGCGTCGGTTTGTTTC_2	7.07772	1.60057	Primordial-Proliferative
	AGCGTCGTCGTTACAG_2	0.687647	1.80289	Cap-Venous
	AGCTCTCCAGGGATTG_2	-1.4244	-1.63341	Capillary
	AGCTCTCTCACTCCTG_2	-2.0341	-1.77517	Capillary
	AGCTCTCTCGAACGGA_2	-2.88091	2.43955	Cap-Arterial
	AGCTTGAGTTATGTGC_2	-2.29023	2.30523	Cap-Arterial
	AGCTTGATCTGGTTCC_2	-4.11066	2.83014	Cap-Arterial
	AGGCCGTCACGGATAG_2	2.41528	1.30658	Cap-Venous
	AGGCCGTCAGCTGTAT_2	4.2625	-1.18739	Primordial
	AGGGAGTAGCCAGGAT_2	2.10331	1.16332	Cap-Venous
	AGGGAGTAGCGTGTCC_2	-3.86067	-0.606445	Stalk
	AGGGAGTGTGATGCCC_2	0.56453	0.492686	Cap-Venous
	AGGGAGTGTTAAAGAC_2	-3.89657	-0.866677	Stalk
	AGGGATGAGAGGTAGA_2	0.52479	-2.33938	Cap-Venous
	AGGGATGCATTACGAC_2	0.209231	-2.70335	Cap-Venous
	AGGGATGGTCTCCCTA_2	1.14439	-4.26987	Tip
	AGGGATGTCAAAGACA_2	-3.78257	-1.26222	Stalk
	AGGGATGTCAGCTGGC_2	1.08333	-3.52513	Tip
	AGGGATGTCCGCATCT_2	-1.51673	0.220497	Capillary
	AGGGATGTCCGTCAAA_2	1.14026	0.0587263	Cap-Venous
	AGGGTGAAGAAACCAT_2	-1.63804	-1.72568	Capillary
	AGGGTGAGTCAGAATA_2	2.13384	0.949358	Cap-Venous
	AGGGTGAGTCCGTGAC_2	-3.33695	1.06602	Capillary
	AGGGTGATCAGGCCCA_2	-2.31365	2.51735	Cap-Arterial
	AGGTCATCAAGTCTGT_2	-3.83249	-3.43476	Stalk
	AGGTCATGTAGCCTCG_2	-4.71317	2.73933	Cap-Arterial
	AGGTCATTCGGATGTT_2	4.7187	0.224409	Primordial
	AGGTCCGAGAAACGAG_2	-4.06024	2.89117	Cap-Arterial
	AGGTCCGAGACGACGT_2	-1.67634	-1.97737	Capillary
	AGGTCCGCACAGACAG_2	1.02697	-2.02493	Cap-Venous
	AGGTCCGCAGTGACAG_2	-3.83153	-0.0507615	Stalk
	AGGTCCGCATTACCTT_2	-4.05067	2.66276	Cap-Arterial
	AGGTCCGGTCGCGGTT_2	-1.55177	3.16452	Cap-Arterial
	AGGTCCGGTGCCTGTG_2	1.17326	1.49423	Cap-Venous
	AGGTCCGTCAAGGTAA_2	-0.684673	0.582875	Cap-Venous
	AGTAGTCAGCCTTGAT_2	-2.97186	2.20647	Cap-Arterial
	AGTAGTCCAATCCAAC_2	4.2277	-1.13158	Primordial
	AGTAGTCCACCATGTA_2	-2.00166	3.14667	Cap-Arterial
	AGTAGTCGTGTGGTTT_2	1.11575	-4.34749	Tip
	AGTAGTCTCGCATGGC_2	4.22626	-1.39333	Primordial
	AGTCTTTAGTCCGTAT_2	0.0936242	-0.980239	Cap-Venous
	AGTCTTTGTCTAGAGG_2	-3.03489	-1.70558	Cap-Venous
	AGTCTTTTCTTGCCGT_2	-0.434741	1.11014	Cap-Venous
	AGTGAGGAGCCATCGC_2	7.52779	1.54609	Primordial-Proliferative
	AGTGAGGTCAACGGGA_2	-1.37911	2.7419	Cap-Arterial
	AGTGAGGTCTATCCCG_2	1.51232	0.857638	Cap-Venous
	AGTGGGAAGGCCATAG_2	-3.22167	3.04157	Cap-Arterial
	AGTGGGACATTGGGCC_2	-4.93373	-3.76707	Stalk
	AGTGGGAGTGCGAAAC_2	-5.63604	3.72423	Arterial
	AGTGGGATCGTTACAG_2	-1.66163	-1.81	Capillary
	AGTGTCAGTCAAACTC_2	4.33868	0.735485	Primordial
	AGTTGGTGTAGCGTCC_2	2.08492	-3.32284	Tip
	AGTTGGTGTTTGTTGG_2	0.453215	-0.187432	Cap-Venous
	AGTTGGTTCTAACTTC_2	-3.38139	-0.0150237	Cap-Arterial
	ATAACGCCAGCATGAG_2	1.37364	-3.24939	Tip
	ATAACGCTCAGTTTGG_2	-5.78071	2.73916	Cap-Venous
	ATAAGAGAGGACAGAA_2	2.00872	2.23863	Cap-Venous
	ATAAGAGAGTGGTAAT_2	-3.63953	-1.7331	Stalk
	ATAAGAGAGTGTCCCG_2	-5.33117	4.2721	Arterial
	ATAAGAGCACGAGAGT_2	-5.04246	2.65622	Cap-Arterial
	ATAAGAGTCAGAGGTG_2	2.04079	-0.897648	Cap-Venous
	ATAAGAGTCATCGGAT_2	-2.42001	1.12251	Cap-Arterial
	ATAAGAGTCGTTTGCC_2	-3.81565	-2.09404	Stalk
	ATAGACCCACATCTTT_2	-3.71559	0.0857525	Stalk
	ATAGACCGTCATCCCT_2	2.29824	1.90976	Cap-Venous
	ATAGACCTCCCAACGG_2	0.393209	-1.64659	Tip
	ATAGACCTCCTGCCAT_2	-1.07938	-1.17096	Capillary
	ATCACGAAGCCAACAG_2	0.486979	1.9179	Cap-Venous
	ATCACGACATTTGCTT_2	0.548237	0.509692	Cap-Venous
	ATCACGATCAAGAAGT_2	-4.52511	-1.82819	Stalk
	ATCACGATCCTATGTT_2	0.803505	-2.54034	Cap-Venous
	ATCACGATCGGTTAAC_2	-2.82083	2.07743	Cap-Arterial
	ATCATCTAGAAGGTTT_2	-3.8785	-3.04282	Stalk
	ATCATCTAGTGAATTG_2	-2.01954	-1.61961	Capillary
	ATCATCTCAGACGTAG_2	-0.0231723	-1.24093	Cap-Venous
	ATCATCTCAGGGAGAG_2	-2.82573	0.24585	Stalk
	ATCATCTTCAGAAATG_2	-3.70112	-2.88201	Stalk
	ATCATGGGTCAGAAGC_2	-2.79547	3.04186	Cap-Arterial
	ATCATGGGTCTGATCA_2	0.0397832	3.11325	Venous
	ATCATGGGTGAACCTT_2	-3.66846	-3.5889	Stalk
	ATCATGGTCTGCTGTC_2	-2.95934	2.84026	Cap-Arterial
	ATCCACCCAGCTTAAC_2	-4.95113	4.28133	Arterial
	ATCCACCCATCCGCGA_2	-0.756741	0.154063	Cap-Venous
	ATCCACCTCAATCTCT_2	-4.02119	3.4182	Cap-Arterial
	ATCCACCTCGATCCCT_2	4.1168	-0.560087	Primordial
	ATCCGAAAGAGTACCG_2	3.54962	0.64222	Primordial
	ATCCGAACAATCGAAA_2	-3.99669	-3.24956	Stalk
	ATCCGAACATATGCTG_2	1.8519	-2.41406	Tip
	ATCCGAAGTCCATGAT_2	0.457971	-0.371528	Cap-Venous
	ATCCGAAGTTGTACAC_2	3.82247	-0.482897	Primordial
	ATCGAGTAGACGCTTT_2	1.55249	-2.80949	Tip
	ATCGAGTGTGCAACGA_2	4.51459	0.29119	Primordial
	ATCGAGTTCAGTGCAT_2	-1.23868	-1.24777	Capillary
	ATCGAGTTCTTCCTTC_2	-4.25588	2.25217	Cap-Arterial
	ATCTACTAGGAGTTGC_2	1.59628	-3.99748	Tip
	ATCTACTCAATGGTCT_2	2.06586	1.05945	Cap-Venous
	ATCTACTTCTCTGCTG_2	1.79485	-4.15194	Tip
	ATCTGCCCAATTCCTT_2	2.23152	0.575555	Cap-Venous
	ATCTGCCGTCATTAGC_2	-4.90382	3.3679	Cap-Arterial
	ATCTGCCTCCCTGACT_2	0.942665	-1.10926	Cap-Venous
	ATGAGGGCATATACGC_2	-5.14225	4.56783	Arterial
	ATGAGGGTCAGAAATG_2	-2.18638	0.876305	Cap-Arterial
	ATGCGATAGGCAGTCA_2	-5.09402	3.49099	Cap-Arterial
	ATGCGATCACGGACAA_2	-4.01878	-2.52979	Stalk
	ATGCGATTCGGAAACG_2	1.37518	2.06926	Cap-Venous
	ATGCGATTCTGGCGTG_2	-0.57932	0.829355	Cap-Venous
	ATGGGAGAGCACACAG_2	0.862699	-1.48999	Cap-Venous
	ATGGGAGAGGTAGCTG_2	-1.78579	2.77773	Cap-Arterial
	ATGGGAGAGTACGTAA_2	-2.68143	0.273982	Cap-Venous
	ATGGGAGTCCGGGTGT_2	-1.6511	-0.925747	Capillary
	ATGTGTGAGTACTTGC_2	7.08722	3.1563	Primordial-Proliferative
	ATGTGTGGTAACGCGA_2	3.89906	-1.10371	Primordial
	ATTACTCAGTGTCTCA_2	2.32807	-3.58236	Tip
	ATTACTCCACAGTCGC_2	4.84264	1.27473	Primordial
	ATTACTCCAGTATGCT_2	2.93436	-2.99369	Tip
	ATTACTCCATTTGCCC_2	-1.31796	0.192802	Capillary
	ATTATCCTCTTAGAGC_2	-4.57549	-1.7699	Cap-Venous
	ATTCTACCAGTCCTTC_2	2.47079	-3.50169	Tip
	ATTCTACTCGTAGATC_2	-2.03708	-3.70958	Stalk
	ATTGGACCAGCATACT_2	3.67979	-0.885002	Primordial
	ATTGGACGTTGCGCAC_2	-3.56306	-0.868597	Stalk
	ATTGGACTCAGCTCTC_2	0.873054	-1.1644	Cap-Venous
	ATTGGTGAGACACTAA_2	-1.74877	-0.326625	Cap-Venous
	ATTGGTGGTCGCGTGT_2	1.769	-3.37363	Tip
	ATTGGTGTCGACGGAA_2	3.25768	1.47957	Cap-Venous
	ATTTCTGCAGCATACT_2	-0.911328	1.34237	Cap-Venous
	ATTTCTGTCTGGAGCC_2	-1.75963	2.02592	Cap-Arterial
	CAACCAAAGGTAGCCA_2	5.70351	3.41721	Primordial-Proliferative
	CAACCAAAGTGAAGTT_2	-3.27137	0.107041	Stalk
	CAACCAAGTAACGACG_2	-3.38469	2.95213	Cap-Arterial
	CAACCTCAGCGAAGGG_2	-3.4397	1.66937	Cap-Arterial
	CAACCTCAGTGTTGAA_2	0.19243	0.880215	Cap-Venous
	CAACCTCCACACATGT_2	-2.50531	1.54533	Cap-Arterial
	CAACCTCCACGGTTTA_2	7.51194	2.09766	Primordial-Proliferative
	CAACCTCGTAATTGGA_2	-1.31024	0.743755	Cap-Venous
	CAACCTCGTCTACCTC_2	0.957383	1.63644	Cap-Venous
	CAACCTCTCGCAAACT_2	4.15512	-1.53417	Primordial
	CAACTAGAGTGATCGG_2	1.43127	2.18433	Cap-Venous
	CAACTAGAGTTCGATC_2	7.15846	2.261	Primordial-Proliferative
	CAACTAGGTTACGCGC_2	-0.655568	1.68527	Cap-Venous
	CAACTAGTCAGTCAGT_2	0.819059	-1.36971	Cap-Venous
	CAACTAGTCTAACGGT_2	3.72135	0.519203	Primordial
	CAACTAGTCTTACCTA_2	-3.35033	-0.922509	Stalk
	CAAGAAAAGTCAATAG_2	-3.52559	-2.79472	Stalk
	CAAGAAACATCCTAGA_2	-3.68246	-0.810119	Stalk
	CAAGAAATCGGTTCGG_2	-3.18818	-2.52115	Stalk
	CAAGATCAGTGACATA_2	-3.47922	-0.552928	Stalk
	CAAGATCGTCATATCG_2	-1.56421	-2.52078	Capillary
	CAAGATCTCAACACCA_2	-0.418373	0.769496	Cap-Venous
	CAAGATCTCAACGAAA_2	-1.03802	-3.18163	Capillary
	CAAGATCTCTGTCAAG_2	-3.66289	-1.88185	Stalk
	CAAGGCCAGTGTTAGA_2	3.77074	0.199144	Primordial
	CAAGTTGAGTGTGAAT_2	3.80839	-0.379289	Primordial
	CAAGTTGGTCCAGTGC_2	-5.87355	3.48198	Arterial
	CAAGTTGGTTAAAGTG_2	-0.960831	-4.01155	Stalk
	CAAGTTGGTTAGGGTG_2	3.29094	1.25693	Cap-Venous
	CACAAACAGAGGGCTT_2	-2.93475	2.0188	Cap-Arterial
	CACAAACAGGATTCGG_2	1.67163	0.522802	Cap-Venous
	CACAAACGTCGGCTCA_2	-0.809198	2.09787	Cap-Venous
	CACACAAAGCCATCGC_2	1.26128	-1.327	Cap-Venous
	CACACAAAGCGACGTA_2	1.67551	-3.62319	Tip
	CACACAAAGTTAGCGG_2	-1.86412	-2.15123	Capillary
	CACACAATCCTCAATT_2	-2.99094	1.42111	Stalk
	CACACCTGTTACCAGT_2	-2.82994	1.59634	Cap-Arterial
	CACACCTTCCTGCAGG_2	1.96436	-0.714712	Cap-Venous
	CACACCTTCCTTAATC_2	1.34738	0.274459	Cap-Venous
	CACACTCAGGTTCCTA_2	-2.96972	2.67239	Cap-Arterial
	CACACTCGTCTCTTAT_2	4.50387	-0.847142	Primordial
	CACACTCTCATAACCG_2	-3.11663	-3.10555	Stalk
	CACACTCTCCGCATCT_2	-1.63709	-1.85941	Capillary
	CACAGGCCAATGACCT_2	-4.06813	2.3916	Cap-Arterial
	CACAGGCTCGGACAAG_2	-2.40233	2.09013	Cap-Arterial
	CACAGTAAGCTAACTC_2	-2.49966	-1.21011	Capillary
	CACAGTAAGTTACGGG_2	-2.76957	1.05631	Cap-Arterial
	CACATAGCACCGCTAG_2	2.14859	-1.44954	Cap-Venous
	CACATAGTCAATACCG_2	-3.86604	0.993312	Stalk
	CACCACTAGATAGTCA_2	-1.26282	-3.46741	Stalk
	CACCACTAGCAGACTG_2	1.92544	0.261656	Cap-Venous
[truncated: 1,284 more rows]

[truncated: 52 more sheets: Figure 3c, Figure 3d, Figure 3e, Figure 3f, Figure 4a, Figure 4b, Figure 4c, Figure 4d, Figure 5c, Figure 5d, Figure 5e, Figure 5f, Figure 5g, Figure 5h, Figure 6b, Figure 6c, Figure 6d, Figure 6e, Figure 6f, Figure 7c …]
